# Supplementary material for: Comprehensive investigation of the expression profiles of common long noncoding RNAs during microglial activation
Source: Genomics Inform. 2023 Mar 31;21(1):e2. doi: 10.5808/gi.22061 (PMC10085744; doi:10.5808/gi.22061)
Supplement: Supplementary Table 1. — List of differentially expressed mRNAs in each dataset. The log2-fold change values and p-values between the unstimulated and stimulated samples were obtained using the Subread-DESeq2 or STAR-DESeq2 pipeline [file gi-22061-Supplementary-Table-1.xlsx]

## Sheet: GSE75706_mouse M1
Supplementary Table 1. List of differentially expressed mRNAs in each dataset. The log2-fold change values and p-values between the unstimulated and stimulated samples were obtained using the Subread-DESeq2 or STAR-DESeq2 pipeline.
Top 10% mRNAs based on P-value from GSE75706
			Subread		STAR
Gene_ID	Symbol	Gene_Name	log2FC	Pvalue	log2FC	Pvalue
ENSMUSG00000060512.8	0610040J01Rik	RIKEN cDNA 0610040J01 gene	-1.69998	0.0551647	-1.689	0.0577006
ENSMUSG00000063236.7	1110038F14Rik	RIKEN cDNA 1110038F14 gene	3.00933	3.56314e-10	3.05907	2.13562e-10
ENSMUSG00000054676.18	1600014C10Rik	RIKEN cDNA 1600014C10 gene	1.61073	1.71577e-05	1.61262	1.24375e-05
ENSMUSG00000027973.12	1700006A11Rik	RIKEN cDNA 1700006A11 gene	-3.21435	0.0525985	-3.20081	0.0548257
ENSMUSG00000051054.5	1700014D04Rik	RIKEN cDNA 1700014D04 gene	-2.45562	0.112274	-2.44072	0.116369
ENSMUSG00000032300.8	1700017B05Rik	RIKEN cDNA 1700017B05 gene	-1.49719	0.00303991	-1.46824	0.00369506
ENSMUSG00000031452.16	1700029H14Rik	RIKEN cDNA 1700029H14 gene	-3.7367	0.0722288	-3.7232	0.074549
ENSMUSG00000020286.14	1700093K21Rik	RIKEN cDNA 1700093K21 gene	-2.63484	0.15101	-2.62215	0.155387
ENSMUSG00000040822.8	1700123O20Rik	RIKEN cDNA 1700123O20 gene	0.603924	0.12151	0.620105	0.110609
ENSMUSG00000054091.10	1810037I17Rik	RIKEN cDNA 1810037I17 gene	0.644076	0.143879	0.808484	0.0463157
ENSMUSG00000020133.9	2310011J03Rik	RIKEN cDNA 2310011J03 gene	1.0217	0.0111513	1.0301	0.0100425
ENSMUSG00000031983.8	2310022B05Rik	RIKEN cDNA 2310022B05 gene	0.722676	0.137183	0.72779	0.132678
ENSMUSG00000044496.7	2510039O18Rik	RIKEN cDNA 2510039O18 gene	0.677425	0.0705091	0.691211	0.0619552
ENSMUSG00000031242.8	2610002M06Rik	RIKEN cDNA 2610002M06 gene	1.10332	0.00530753	1.11834	0.00449676
ENSMUSG00000062822.9	4833420G17Rik	RIKEN cDNA 4833420G17 gene	-0.735555	0.151678	-0.758605	0.13507
ENSMUSG00000074248.8	4930432M17Rik	RIKEN cDNA 4930432M17 gene	-4.97578	0.0297305	-4.95958	0.0312654
ENSMUSG00000022288.2	4930447A16Rik	RIKEN cDNA 4930447A16 gene	-3.42564	0.116271	-3.41247	0.119483
ENSMUSG00000059920.10	4930453N24Rik	RIKEN cDNA 4930453N24 gene	1.3069	0.000223171	1.33596	0.000130292
ENSMUSG00000085684.3	4930469K13Rik	RIKEN cDNA 4930469K13 gene	2.28071	0.0295875	2.33313	0.0248102
ENSMUSG00000072762.10	4930522L14Rik	RIKEN cDNA 4930522L14 gene	-1.18023	0.0699728	-1.05082	0.114187
ENSMUSG00000031938.16	4931406C07Rik	RIKEN cDNA 4931406C07 gene	-0.64136	0.114348	-0.627893	0.119286
ENSMUSG00000037270.19	4932438A13Rik	RIKEN cDNA 4932438A13 gene	1.13015	0.00111852	1.14315	0.000882394
ENSMUSG00000073755.5	5730409E04Rik	RIKEN cDNA 5730409E04Rik gene	-1.00822	0.0428415	-0.993129	0.0465665
ENSMUSG00000031824.16	6430548M08Rik	RIKEN cDNA 6430548M08 gene	-1.38194	0.01717	-1.39974	0.0157004
ENSMUSG00000054598.14	9130230L23Rik	RIKEN cDNA 9130230L23 gene	-1.43481	0.108457	-1.55475	0.0839776
ENSMUSG00000059939.14	9430015G10Rik	RIKEN cDNA 9430015G10 gene	-0.85024	0.124568	-0.804702	0.143537
ENSMUSG00000036275.14	9530068E07Rik	RIKEN cDNA 9530068E07 gene	0.622023	0.0643084	0.639623	0.0540242
ENSMUSG00000069893.11	9930111J21Rik1	RIKEN cDNA 9930111J21 gene 1	2.48756	1.79789e-08	2.50367	1.64821e-08
ENSMUSG00000069892.10	9930111J21Rik2	RIKEN cDNA 9930111J21 gene 2	2.13785	7.14056e-09	2.09793	7.6379e-09
ENSMUSG00000047228.10	A2ml1	alpha-2-macroglobulin like 1	-1.63399	0.0998191	-1.54108	0.127636
ENSMUSG00000047878.14	A4galt	alpha 1,4-galactosyltransferase	1.41349	0.162391	1.45768	0.146231
ENSMUSG00000089844.8	A530032D15Rik	RIKEN cDNA A530032D15Rik gene	3.08196	2.71309e-06	3.80975	1.89028e-12
ENSMUSG00000052760.17	A630001G21Rik	RIKEN cDNA A630001G21 gene	3.25158	3.88497e-13	3.28886	2.46622e-13
ENSMUSG00000053181.2	A830005F24Rik	RIKEN cDNA A830005F24 gene	-4.62946	0.0545422	-4.61594	0.0568185
ENSMUSG00000033213.17	AA467197	expressed sequence AA467197	5.11505	2.21674e-12	5.11933	2.38714e-12
ENSMUSG00000029482.5	Aacs	acetoacetyl-CoA synthetase	0.565859	0.152437	0.584529	0.136718
ENSMUSG00000041735.9	AAdacl4fm3	AADACL4 family member 3	-2.98422	0.0816149	-2.97319	0.0844005
ENSMUSG00000037257.9	Aagab	alpha- and gamma-adaptin binding protein	-0.62849	0.111857	-0.639303	0.103221
ENSMUSG00000057191.14	AB124611	cDNA sequence AB124611	0.899742	0.0535028	0.907617	0.0504975
ENSMUSG00000015243.5	Abca1	ATP-binding cassette, sub-family A (ABC1), member 1	-0.614121	0.089982	-0.603374	0.0912072
ENSMUSG00000035435.18	Abca17	ATP-binding cassette, sub-family A (ABC1), member 17	-1.2927	0.139288	-1.42221	0.107424
ENSMUSG00000041797.8	Abca9	ATP-binding cassette, sub-family A (ABC1), member 9	-0.860034	0.0555565	-0.854184	0.055184
ENSMUSG00000028970.10	Abcb1b	ATP-binding cassette, sub-family B (MDR/TAP), member 1B	0.654284	0.165567	0.725742	0.124048
ENSMUSG00000042476.13	Abcb4	ATP-binding cassette, sub-family B (MDR/TAP), member 4	1.12526	0.042536	1.13702	0.0402532
ENSMUSG00000031333.8	Abcb7	ATP-binding cassette, sub-family B (MDR/TAP), member 7	-0.496862	0.166272	-0.482974	0.174496
ENSMUSG00000023088.18	Abcc1	ATP-binding cassette, sub-family C (CFTR/MRP), member 1	2.54683	2.49645e-14	2.56591	8.3412e-15
ENSMUSG00000020865.17	Abcc3	ATP-binding cassette, sub-family C (CFTR/MRP), member 3	-0.768331	0.0586822	-0.756751	0.0602253
ENSMUSG00000032849.15	Abcc4	ATP-binding cassette, sub-family C (CFTR/MRP), member 4	0.939186	0.0950309	1.0494	0.066242
ENSMUSG00000022822.17	Abcc5	ATP-binding cassette, sub-family C (CFTR/MRP), member 5	1.38946	7.9817e-05	1.42466	4.59112e-05
ENSMUSG00000031378.15	Abcd1	ATP-binding cassette, sub-family D (ALD), member 1	-0.929833	0.0532238	-0.925186	0.0540493
ENSMUSG00000055782.10	Abcd2	ATP-binding cassette, sub-family D (ALD), member 2	-3.55311	4.79431e-14	-3.62017	2.74276e-14
ENSMUSG00000058355.9	Abce1	ATP-binding cassette, sub-family E (OABP), member 1	0.46892	0.157401	0.485703	0.140026
ENSMUSG00000038762.16	Abcf1	ATP-binding cassette, sub-family F (GCN20), member 1	0.723559	0.0604357	0.726924	0.0582555
ENSMUSG00000024030.8	Abcg1	ATP binding cassette subfamily G member 1	-1.00026	0.0235695	-0.997759	0.0238418
ENSMUSG00000032046.16	Abhd12	abhydrolase domain containing 12	-0.508862	0.148478	-0.495811	0.153836
ENSMUSG00000007036.16	Abhd16a	abhydrolase domain containing 16A	1.19848	0.00216848	1.20281	0.00190526
ENSMUSG00000047368.5	Abhd17b	abhydrolase domain containing 17B	0.610098	0.145347	0.611658	0.142893
ENSMUSG00000038459.11	Abhd17c	abhydrolase domain containing 17C	1.27185	0.00339568	1.29562	0.0026272
ENSMUSG00000058835.15	Abi1	abl interactor 1	1.46928	7.13216e-06	1.48268	4.71318e-06
ENSMUSG00000018381.16	Abi3	ABI family member 3	-2.63911	0.00316997	-2.58696	0.00419905
ENSMUSG00000026842.17	Abl1	c-abl oncogene 1, non-receptor tyrosine kinase	-0.754987	0.0975714	-0.75309	0.0954241
ENSMUSG00000017631.20	Abr	active BCR-related gene	0.781423	0.0639495	0.803834	0.0544435
ENSMUSG00000078453.4	Abracl	ABRA C-terminal like	2.18487	3.70845e-09	2.29764	3.487e-10
ENSMUSG00000036376.4	Abt1	activator of basal transcription 1	0.829179	0.0824975	0.825249	0.0836538
ENSMUSG00000030083.12	Abtb1	ankyrin repeat and BTB (POZ) domain containing 1	-1.29238	0.0345695	-1.25129	0.0384547
ENSMUSG00000032724.6	Abtb2	ankyrin repeat and BTB (POZ) domain containing 2	2.46546	1.52608e-06	2.41582	1.65663e-06
ENSMUSG00000036138.17	Acaa1a	acetyl-Coenzyme A acyltransferase 1A	0.863436	0.0446376	0.936719	0.0277846
ENSMUSG00000036880.11	Acaa2	acetyl-Coenzyme A acyltransferase 2 (mitochondrial 3-oxoacyl-Coenzyme A thiolase)	-0.965048	0.0423158	-0.94282	0.0470247
ENSMUSG00000062908.13	Acadm	acyl-Coenzyme A dehydrogenase, medium chain	-0.867789	0.0220026	-0.827714	0.0258574
ENSMUSG00000029545.14	Acads	acyl-Coenzyme A dehydrogenase, short chain	-0.65989	0.119444	-0.651909	0.12239
ENSMUSG00000049076.13	Acap2	ArfGAP with coiled-coil, ankyrin repeat and PH domains 2	0.522384	0.148591	0.521104	0.142899
ENSMUSG00000026499.6	Acbd3	acyl-Coenzyme A binding domain containing 3	0.784033	0.0340089	0.789812	0.0315541
ENSMUSG00000030760.15	Acer3	alkaline ceramidase 3	0.529264	0.156205	0.533995	0.152794
ENSMUSG00000022126.7	Acod1	aconitate decarboxylase 1	9.44048	1.91393e-137	9.45654	1.187e-140
ENSMUSG00000006717.8	Acot13	acyl-CoA thioesterase 13	-0.758154	0.0930044	-0.763906	0.0891548
ENSMUSG00000028937.15	Acot7	acyl-CoA thioesterase 7	0.901272	0.0533554	0.908455	0.0505971
ENSMUSG00000025287.16	Acot9	acyl-CoA thioesterase 9	1.87602	4.93585e-07	1.9959	3.36528e-08
ENSMUSG00000029098.18	Acox3	acyl-Coenzyme A oxidase 3, pristanoyl	-0.921825	0.0128656	-0.944026	0.0112414
ENSMUSG00000002103.17	Acp2	acid phosphatase 2, lysosomal	0.80543	0.0168347	0.824655	0.0133933
ENSMUSG00000001348.16	Acp5	acid phosphatase 5, tartrate resistant	4.4849	1.64707e-25	4.43826	4.2055e-25
ENSMUSG00000032561.16	Acpp	acid phosphatase, prostate	3.67559	5.19082e-20	3.68471	2.24057e-20
ENSMUSG00000018796.14	Acsl1	acyl-CoA synthetase long-chain family member 1	2.82851	2.39505e-12	2.84505	1.09612e-12
ENSMUSG00000031278.13	Acsl4	acyl-CoA synthetase long-chain family member 4	1.06581	0.000979169	1.08276	0.000704194
ENSMUSG00000024981.7	Acsl5	acyl-CoA synthetase long-chain family member 5	2.12827	2.44266e-09	2.15404	9.75836e-10
ENSMUSG00000035948.14	Acss3	acyl-CoA synthetase short-chain family member 3	-1.68291	0.159097	-1.67239	0.163864
ENSMUSG00000029580.15	Actb	actin, beta	1.01965	0.00883802	1.02495	0.00753164
ENSMUSG00000062825.16	Actg1	actin, gamma, cytoplasmic 1	0.587199	0.14755	0.697459	0.0907012
ENSMUSG00000027671.15	Actl6a	actin-like 6A	0.706362	0.0713927	0.709768	0.0708033
ENSMUSG00000015143.16	Actn1	actinin, alpha 1	1.1329	0.00363845	1.15665	0.00326917
ENSMUSG00000021076.7	Actr10	ARP10 actin-related protein 10	0.531305	0.151523	0.534187	0.145828
ENSMUSG00000025228.6	Actr1a	ARP1 actin-related protein 1A, centractin alpha	0.592742	0.0835607	0.602953	0.0750592
ENSMUSG00000020152.8	Actr2	ARP2 actin-related protein 2	1.0764	0.00105304	1.07892	0.000940201
ENSMUSG00000026341.17	Actr3	ARP3 actin-related protein 3	0.973736	0.00659308	0.982814	0.00426504
ENSMUSG00000037737.7	Actrt3	actin related protein T3	-3.62432	0.0857361	-3.61073	0.0883555
ENSMUSG00000026836.16	Acvr1	activin A receptor, type 1	0.94147	0.0438732	0.934181	0.0458016
ENSMUSG00000000532.12	Acvr1b	activin A receptor, type 1B	1.0813	0.00728896	1.09179	0.00622508
ENSMUSG00000060923.6	Acyp2	acylphosphatase 2, muscle type	0.790934	0.150934	0.786818	0.15353
ENSMUSG00000017697.4	Ada	adenosine deaminase	-1.04604	0.0384904	-1.03466	0.0397045
ENSMUSG00000052593.17	Adam17	a disintegrin and metallopeptidase domain 17	1.06703	0.00100993	1.08473	0.000719895
ENSMUSG00000031552.14	Adam18	a disintegrin and metallopeptidase domain 18	-1.97239	0.138946	-1.95993	0.143575
ENSMUSG00000024299.18	Adamts10	a disintegrin-like and metallopeptidase (reprolysin type) with thrombospondin type 1 motif, 10	-1.30449	0.0040672	-1.26281	0.00535402
ENSMUSG00000014852.17	Adamts13	a disintegrin-like and metallopeptidase (reprolysin type) with thrombospondin type 1 motif, 13	-2.13001	0.0733343	-1.972	0.111727
ENSMUSG00000006403.14	Adamts4	a disintegrin-like and metallopeptidase (reprolysin type) with thrombospondin type 1 motif, 4	3.55735	0.00998539	3.57897	0.00998487
ENSMUSG00000020709.16	Adap2	ArfGAP with dual PH domains 2	0.848146	0.0748391	0.837555	0.0797936
ENSMUSG00000027951.17	Adar	adenosine deaminase, RNA-specific	2.83348	2.18289e-14	2.84909	7.7274e-15
ENSMUSG00000020654.16	Adcy3	adenylate cyclase 3	-0.945498	0.132013	-0.907405	0.146713
ENSMUSG00000050994.21	Adgb	androglobin	0.654254	0.150282	0.647933	0.154147
ENSMUSG00000004730.16	Adgre1	adhesion G protein-coupled receptor E1	1.54506	1.0578e-05	1.55699	6.90297e-06
ENSMUSG00000002885.15	Adgre5	adhesion G protein-coupled receptor E5	-1.00626	0.127561	-0.956232	0.146522
ENSMUSG00000028184.13	Adgrl2	adhesion G protein-coupled receptor L2	1.85485	1.16143e-05	1.87303	7.70389e-06
ENSMUSG00000025911.15	Adhfe1	alcohol dehydrogenase, iron containing, 1	1.81464	0.00533052	1.78569	0.005804
ENSMUSG00000020629.13	Adi1	acireductone dioxygenase 1	-0.813008	0.0481962	-0.805589	0.0501895
ENSMUSG00000030790.16	Adm	adrenomedullin	3.26775	5.74403e-09	3.25928	6.18063e-09
ENSMUSG00000053950.11	Adnp2	ADNP homeobox 2	0.542063	0.164265	0.566712	0.14319
ENSMUSG00000020178.7	Adora2a	adenosine A2a receptor	4.87513	2.74563e-17	4.89561	1.278e-17
ENSMUSG00000018500.3	Adora2b	adenosine A2b receptor	2.9481	4.41662e-06	2.96027	3.82063e-06
ENSMUSG00000045730.5	Adrb2	adrenergic receptor, beta 2	-1.0568	0.161525	-1.0438	0.167833
ENSMUSG00000011148.15	Adssl1	adenylosuccinate synthetase like 1	-0.93578	0.0691601	-0.924848	0.0705193
ENSMUSG00000020473.14	Aebp1	AE binding protein 1	0.929381	0.0871224	0.912484	0.092688
ENSMUSG00000030232.19	Aebp2	AE binding protein 2	1.43434	0.000242476	1.43076	0.000225257
ENSMUSG00000030609.19	Aen	apoptosis enhancing nuclease	0.973773	0.00995167	1.00888	0.0074118
ENSMUSG00000029313.19	Aff1	AF4/FMR2 family, member 1	1.98446	2.07812e-07	1.99582	1.40168e-07
ENSMUSG00000054932.7	Afp	alpha fetoprotein	1.3616	0.120629	1.42365	0.112338
ENSMUSG00000049659.16	Aftph	aftiphilin	1.54458	4.39503e-06	1.56207	2.5518e-06
ENSMUSG00000055013.17	Agap1	ArfGAP with GTPase domain, ankyrin repeat and PH domain 1	-0.540046	0.117408	-0.529085	0.120618
ENSMUSG00000025754.12	Agbl1	ATP/GTP binding protein-like 1	-2.27389	0.146642	-2.57569	0.0821521
ENSMUSG00000026159.14	Agfg1	ArfGAP with FG repeats 1	1.21921	0.000452466	1.23509	0.000318838
ENSMUSG00000029722.16	Agfg2	ArfGAP with FG repeats 2	-0.934779	0.0388785	-0.908418	0.0439593
ENSMUSG00000050103.19	Agmo	alkylglycerol monooxygenase	-1.1938	0.119717	-1.12491	0.143102
ENSMUSG00000028842.16	Ago3	argonaute RISC catalytic subunit 3	2.17284	1.86678e-10	2.19904	7.01011e-11
ENSMUSG00000042500.12	Ago4	argonaute RISC catalytic subunit 4	-1.00214	0.0199857	-1.00097	0.0197768
ENSMUSG00000026922.14	Agpat2	1-acylglycerol-3-phosphate O-acyltransferase 2 (lysophosphatidic acid acyltransferase, beta)	0.687671	0.0869684	0.694872	0.0822459
ENSMUSG00000041936.19	Agrn	agrin	1.62303	0.000363281	1.63329	0.000313187
ENSMUSG00000029007.9	Agtrap	angiotensin II, type I receptor-associated protein	1.55707	3.60963e-05	1.60145	2.04243e-05
ENSMUSG00000026491.14	Ahctf1	AT hook containing transcription factor 1	0.687573	0.0597814	0.694806	0.0560599
ENSMUSG00000069833.14	Ahnak	AHNAK nucleoprotein (desmoyokin)	1.02676	0.00138135	1.00632	0.0015016
ENSMUSG00000118667.1	Ahnak2	AHNAK nucleoprotein 2	-0.93871	0.0252678	-1.02444	0.0135409
ENSMUSG00000019256.18	Ahr	aryl-hydrocarbon receptor	1.2491	0.00280471	1.2672	0.00245065
ENSMUSG00000045165.7	AI467606	expressed sequence AI467606	-1.46493	0.00499988	-1.43559	0.00604373
ENSMUSG00000047423.11	AI837181	expressed sequence AI837181	0.894224	0.0880232	0.932069	0.0736822
ENSMUSG00000042901.11	Aida	axin interactor, dorsalization associated	2.2351	2.49012e-08	2.39457	1.2254e-10
ENSMUSG00000020085.16	Aifm2	apoptosis-inducing factor, mitochondrion-associated 2	-0.998266	0.0629162	-0.960214	0.0745915
ENSMUSG00000019806.14	Aig1	androgen-induced 1	0.999053	0.00518921	1.02661	0.00359066
ENSMUSG00000037860.16	Aim2	absent in melanoma 2	2.01442	7.07682e-09	2.02929	3.53616e-09
ENSMUSG00000040554.11	Aipl1	aryl hydrocarbon receptor-interacting protein-like 1	-2.45637	0.123431	-2.38541	0.140721
ENSMUSG00000028792.15	Ak2	adenylate kinase 2	0.671044	0.137134	0.688512	0.127406
ENSMUSG00000028527.19	Ak4	adenylate kinase 4	2.13683	5.53427e-05	2.14722	2.43402e-05
ENSMUSG00000078941.10	Ak6	adenylate kinase 6	0.672004	0.113953	0.718308	0.108413
ENSMUSG00000066406.17	Akap13	A kinase (PRKA) anchor protein 13	1.50775	4.12496e-05	1.52863	2.56829e-05
ENSMUSG00000039158.12	Akna	AT-hook transcription factor	1.46233	0.000537796	1.49372	0.000359821
ENSMUSG00000028692.15	Akr1a1	aldo-keto reductase family 1, member A1 (aldehyde reductase)	1.06671	0.000989547	1.08089	0.000704353
ENSMUSG00000029762.7	Akr1b8	aldo-keto reductase family 1, member B8	1.09641	0.0936365	1.12717	0.0817919
ENSMUSG00000004056.16	Akt2	thymoma viral proto-oncogene 2	0.629681	0.146819	0.671336	0.0788292
ENSMUSG00000019699.17	Akt3	thymoma viral proto-oncogene 3	0.788031	0.0228971	0.810061	0.0183654
ENSMUSG00000032786.17	Alas1	aminolevulinic acid synthase 1	1.26941	0.000250473	1.27933	0.000193788
ENSMUSG00000070690.8	Albfm1	albumin superfamily member 1	-3.90843	0.0587123	-4.07206	0.0416026
ENSMUSG00000022636.14	Alcam	activated leukocyte cell adhesion molecule	1.31244	9.33754e-05	1.3268	6.26645e-05
ENSMUSG00000026687.15	Aldh9a1	aldehyde dehydrogenase 9, subfamily A1	-0.742689	0.128331	-0.738101	0.131056
ENSMUSG00000030695.17	Aldoa	aldolase A, fructose-bisphosphate	0.716015	0.0248025	0.71754	0.0226402
ENSMUSG00000079036.11	Alkbh1	alkB homolog 1, histone H2A dioxygenase	0.732608	0.0657767	0.737899	0.0625853
ENSMUSG00000018924.7	Alox15	arachidonate 15-lipoxygenase	-1.78997	0.124782	-1.73896	0.140079
ENSMUSG00000028028.12	Alpk1	alpha-kinase 1	1.34123	0.00363288	1.3276	0.0035408
ENSMUSG00000025134.3	Alyref	Aly/REF export factor	0.576548	0.111904	0.594925	0.0974639
ENSMUSG00000036820.13	Amdhd2	amidohydrolase domain containing 2	-0.773239	0.0481205	-0.74976	0.0541282
ENSMUSG00000031751.15	Amfr	autocrine motility factor receptor	0.696004	0.033751	0.708344	0.0285499
ENSMUSG00000068250.14	Amn1	antagonist of mitotic exit network 1	0.653393	0.0949996	0.672116	0.0844298
ENSMUSG00000070385.13	Ampd1	adenosine monophosphate deaminase 1	-2.55043	0.0329381	-2.53914	0.0345697
ENSMUSG00000005686.18	Ampd3	adenosine monophosphate deaminase 3	2.48034	3.9289e-10	2.48825	2.22421e-10
ENSMUSG00000029282.4	Amtn	amelotin	-4.51806	0.0676469	-4.50388	0.0703746
ENSMUSG00000050022.17	Amz1	archaelysin family metallopeptidase 1	-0.991896	0.116042	-0.951725	0.130264
ENSMUSG00000036977.9	Anapc10	anaphase promoting complex subunit 10	0.592313	0.164647	0.711404	0.08902
ENSMUSG00000022265.8	Ank	progressive ankylosis	-0.548445	0.143066	-0.537478	0.146347
ENSMUSG00000020790.15	Ankfy1	ankyrin repeat and FYVE domain containing 1	1.46498	5.29874e-06	1.47875	3.26807e-06
ENSMUSG00000040351.12	Ankib1	ankyrin repeat and IBR domain containing 1	0.599621	0.105953	0.619831	0.0919509
ENSMUSG00000029501.15	Ankle2	ankyrin repeat and LEM domain containing 2	0.822458	0.0154934	0.830518	0.0133741
ENSMUSG00000041870.18	Ankrd13a	ankyrin repeat domain 13a	0.665861	0.0768531	0.687156	0.064439
ENSMUSG00000055204.16	Ankrd17	ankyrin repeat domain 17	1.19621	0.000384037	1.21262	0.000277096
ENSMUSG00000054708.18	Ankrd24	ankyrin repeat domain 24	-0.884101	0.148504	-0.893367	0.147216
ENSMUSG00000022237.18	Ankrd33b	ankyrin repeat domain 33B	2.92194	1.38933e-10	2.98532	3.37529e-11
ENSMUSG00000052331.15	Ankrd44	ankyrin repeat domain 44	-0.792126	0.059522	-0.757922	0.0698768
ENSMUSG00000031931.5	Ankrd49	ankyrin repeat domain 49	0.688509	0.0809246	0.701634	0.0746737
ENSMUSG00000096140.3	Ankrd66	ankyrin repeat domain 66	1.49067	0.150491	1.60604	0.126169
ENSMUSG00000038115.17	Ano2	anoctamin 2	1.39594	0.0130497	1.44933	0.00992849
ENSMUSG00000032249.15	Anp32a	acidic (leucine-rich) nuclear phosphoprotein 32 family, member A	0.78784	0.0327766	0.79342	0.0303054
ENSMUSG00000033420.13	Antxr1	anthrax toxin receptor 1	0.75079	0.134258	0.778761	0.121786
ENSMUSG00000029338.14	Antxr2	anthrax toxin receptor 2	-1.24036	0.00383827	-1.22898	0.00385226
ENSMUSG00000047441.5	Antxrl	anthrax toxin receptor-like	-2.62462	0.0743377	-2.50358	0.0961403
ENSMUSG00000024659.16	Anxa1	annexin A1	0.822127	0.0146793	0.82342	0.0134338
ENSMUSG00000021866.16	Anxa11	annexin A11	0.66123	0.102137	0.657907	0.10227
ENSMUSG00000032231.15	Anxa2	annexin A2	0.723984	0.0626647	0.750112	0.0523637
ENSMUSG00000029484.13	Anxa3	annexin A3	0.584041	0.0860004	0.60091	0.0729945
ENSMUSG00000029994.18	Anxa4	annexin A4	0.962867	0.00656867	0.977489	0.00524005
ENSMUSG00000027712.14	Anxa5	annexin A5	0.936274	0.00349925	0.94935	0.00268546
ENSMUSG00000018340.14	Anxa6	annexin A6	0.575784	0.0942173	0.582849	0.0858931
ENSMUSG00000021814.18	Anxa7	annexin A7	1.46562	1.46607e-05	1.47565	1.0798e-05
ENSMUSG00000021322.9	Aoah	acyloxyacyl hydrolase	3.39048	8.55242e-17	3.46066	1.88467e-17
ENSMUSG00000021458.18	Aopep	aminopeptidase O	1.01202	0.00300141	1.03302	0.00225179
ENSMUSG00000079554.3	Aox2	aldehyde oxidase 2	-1.3479	0.146685	-1.27891	0.175644
ENSMUSG00000004849.15	Ap1s1	adaptor protein complex AP-1, sigma 1	0.702371	0.0686991	0.712934	0.0625852
ENSMUSG00000031367.16	Ap1s2	adaptor-related protein complex 1, sigma 2 subunit	-0.582974	0.125888	-0.571797	0.130595
ENSMUSG00000035152.15	Ap2b1	adaptor-related protein complex 2, beta 1 subunit	0.612356	0.109636	0.628965	0.0964144
ENSMUSG00000021686.7	Ap3b1	adaptor-related protein complex 3, beta 1 subunit	0.802681	0.0159179	0.819233	0.01276
ENSMUSG00000026786.15	Apbb1ip	amyloid beta (A4) precursor protein-binding, family B, member 1 interacting protein	1.50368	0.000247262	1.45942	0.000325855
ENSMUSG00000029207.17	Apbb2	amyloid beta (A4) precursor protein-binding, family B, member 2	1.17866	0.00791713	1.19875	0.00632604
ENSMUSG00000117679.2	Apbb3	amyloid beta (A4) precursor protein-binding, family B, member 3	0.680935	0.105735	0.67803	0.105717
ENSMUSG00000071847.14	Apcdd1	adenomatosis polyposis coli down-regulated 1	-1.46229	0.0469846	-1.4131	0.0571286
ENSMUSG00000025269.17	Apex2	apurinic/apyrimidinic endonuclease 2	0.729803	0.164741	0.768408	0.14505
ENSMUSG00000053040.14	Aph1c	aph1 homolog C, gamma secretase subunit	-2.92155	1.45497e-10	-2.89094	1.17321e-10
ENSMUSG00000027193.13	Api5	apoptosis inhibitor 5	0.479582	0.145196	0.517133	0.109374
ENSMUSG00000005681.13	Apoa2	apolipoprotein A-II	3.68295	0.0272661	3.76413	0.0225259
ENSMUSG00000020609.15	Apob	apolipoprotein B	-1.41663	0.117886	-1.35097	0.141537
ENSMUSG00000040613.15	Apobec1	apolipoprotein B mRNA editing enzyme, catalytic polypeptide 1	-1.85357	7.59405e-08	-1.84487	6.91013e-08
ENSMUSG00000009585.19	Apobec3	apolipoprotein B mRNA editing enzyme, catalytic polypeptide 3	1.54796	7.98977e-05	1.56348	6.59755e-05
ENSMUSG00000042759.13	Apobr	apolipoprotein B receptor	1.70982	0.00149662	1.78437	0.00104897
ENSMUSG00000022548.15	Apod	apolipoprotein D	0.84717	0.16345	0.859481	0.154676
ENSMUSG00000057346.13	Apol9a	apolipoprotein L 9a	1.52275	0.046394	1.68134	0.023764
ENSMUSG00000068246.7	Apol9b	apolipoprotein L 9b	2.36938	0.00727186	2.49403	0.00417989
ENSMUSG00000090698.3	Apold1	apolipoprotein L domain containing 1	2.42148	0.0119981	2.39836	0.0136978
ENSMUSG00000025525.13	Apool	apolipoprotein O-like	0.780045	0.0650191	0.798116	0.0580215
ENSMUSG00000022892.12	App	amyloid beta (A4) precursor protein	0.654423	0.109372	0.67484	0.0957356
ENSMUSG00000018481.10	Appbp2	amyloid beta precursor protein (cytoplasmic tail) binding protein 2	0.640845	0.06757	0.654749	0.059013
ENSMUSG00000040760.12	Appl1	adaptor protein, phosphotyrosine interaction, PH domain and leucine zipper containing 1	0.916119	0.00899466	0.922431	0.00798491
ENSMUSG00000020263.15	Appl2	adaptor protein, phosphotyrosine interaction, PH domain and leucine zipper containing 2	-0.696469	0.086878	-0.700751	0.083667
ENSMUSG00000032812.19	Arap1	ArfGAP with RhoGAP domain, ankyrin repeat and PH domain 1	0.635082	0.096432	0.628768	0.0950483
ENSMUSG00000024451.10	Arap3	ArfGAP with RhoGAP domain, ankyrin repeat and PH domain 3	1.50322	6.13292e-05	1.51291	4.58906e-05
ENSMUSG00000032096.17	Arcn1	archain 1	0.752204	0.0241528	0.779263	0.0179515
ENSMUSG00000029378.6	Areg	amphiregulin	2.73673	0.00157399	2.69871	0.00205382
ENSMUSG00000042350.14	Arel1	apoptosis resistant E3 ubiquitin protein ligase 1	2.33017	1.32667e-11	2.33398	8.73251e-12
ENSMUSG00000048076.15	Arf1	ADP-ribosylation factor 1	0.826909	0.0111345	0.830608	0.0089084
ENSMUSG00000051853.11	Arf3	ADP-ribosylation factor 3	0.68707	0.0977728	0.695973	0.0905808
ENSMUSG00000021877.13	Arf4	ADP-ribosylation factor 4	0.96719	0.0406935	0.973672	0.0381852
ENSMUSG00000020440.14	Arf5	ADP-ribosylation factor 5	1.21806	0.00283473	1.23319	0.00236714
ENSMUSG00000044147.9	Arf6	ADP-ribosylation factor 6	0.815243	0.0220791	0.83853	0.0175398
ENSMUSG00000054277.9	Arfgap3	ADP-ribosylation factor GTPase activating protein 3	0.553602	0.156334	0.580672	0.132818
ENSMUSG00000067851.12	Arfgef1	ADP-ribosylation factor guanine nucleotide-exchange factor 1(brefeldin A-inhibited)	0.713519	0.0356673	0.717604	0.0326512
ENSMUSG00000021125.7	Arg2	arginase type II	0.555365	0.115315	0.551707	0.119409
ENSMUSG00000037148.9	Arhgap10	Rho GTPase activating protein 10	0.624935	0.0786048	0.646202	0.0680801
ENSMUSG00000039031.17	Arhgap18	Rho GTPase activating protein 18	-1.55667	0.000345464	-1.54676	0.000360792
ENSMUSG00000025154.16	Arhgap19	Rho GTPase activating protein 19	-4.28672	2.22098e-23	-4.26011	1.79479e-23
ENSMUSG00000057315.15	Arhgap24	Rho GTPase activating protein 24	-1.43449	0.000758507	-1.40185	0.000935599
ENSMUSG00000030047.15	Arhgap25	Rho GTPase activating protein 25	-1.34826	0.000804553	-1.32476	0.000892897
ENSMUSG00000022799.5	Arhgap31	Rho GTPase activating protein 31	1.23222	0.00154702	1.26588	0.00105715
ENSMUSG00000058230.13	Arhgap35	Rho GTPase activating protein 35	0.70822	0.0499142	0.720745	0.0444998
ENSMUSG00000033697.17	Arhgap39	Rho GTPase activating protein 39	-1.79998	0.000167748	-1.79613	0.000168394
ENSMUSG00000035697.15	Arhgap45	Rho GTPase activating protein 45	-2.62232	4.52451e-08	-2.60106	4.52991e-08
ENSMUSG00000031355.17	Arhgap6	Rho GTPase activating protein 6	0.802611	0.149974	0.802964	0.149604
ENSMUSG00000078954.10	Arhgap8	Rho GTPase activating protein 8	-2.09622	0.107664	-2.08531	0.111323
ENSMUSG00000040345.11	Arhgap9	Rho GTPase activating protein 9	-0.96898	0.0443903	-0.953365	0.0476996
ENSMUSG00000025132.14	Arhgdia	Rho GDP dissociation inhibitor (GDI) alpha	0.723908	0.0548224	0.739009	0.0471085
ENSMUSG00000030220.14	Arhgdib	Rho, GDP dissociation inhibitor (GDI) beta	1.36198	0.000102503	1.3755	7.73441e-05
ENSMUSG00000040964.17	Arhgef10l	Rho guanine nucleotide exchange factor (GEF) 10-like	-0.84724	0.0669767	-0.830708	0.0720761
ENSMUSG00000021895.11	Arhgef3	Rho guanine nucleotide exchange factor (GEF) 3	2.52236	2.56417e-12	2.53733	1.18861e-12
ENSMUSG00000031133.13	Arhgef6	Rac/Cdc42 guanine nucleotide exchange factor (GEF) 6	-1.98995	6.87898e-07	-1.99167	4.63514e-07
ENSMUSG00000007880.17	Arid1a	AT rich interactive domain 1A (SWI-like)	0.648826	0.133721	0.677312	0.120046
ENSMUSG00000033237.20	Arid2	AT rich interactive domain 2 (ARID, RFX-like)	0.793116	0.0298986	0.805949	0.0259607
ENSMUSG00000037447.17	Arid5a	AT rich interactive domain 5A (MRF1-like)	1.61238	0.000767018	1.62549	0.000665607
ENSMUSG00000060904.15	Arl1	ADP-ribosylation factor-like 1	0.924387	0.0667299	0.960863	0.0415952
ENSMUSG00000043157.9	Arl11	ADP-ribosylation factor-like 11	-1.48651	3.908e-05	-1.47229	3.68762e-05
ENSMUSG00000042348.11	Arl15	ADP-ribosylation factor-like 15	-0.604352	0.162366	-0.584327	0.175092
ENSMUSG00000049866.13	Arl4c	ADP-ribosylation factor-like 4C	-1.43217	5.13859e-05	-1.4263	4.49733e-05
ENSMUSG00000017418.15	Arl5b	ADP-ribosylation factor-like 5B	1.03779	0.00515316	1.05061	0.00435638
ENSMUSG00000038352.16	Arl5c	ADP-ribosylation factor-like 5C	3.00371	1.15595e-10	2.98564	3.94477e-11
ENSMUSG00000035199.7	Arl6ip5	ADP-ribosylation factor-like 6 interacting protein 5	0.730923	0.0392187	0.73899	0.0357721
ENSMUSG00000026426.11	Arl8a	ADP-ribosylation factor-like 8A	0.804493	0.063119	0.816067	0.0569629
ENSMUSG00000032468.12	Armc8	armadillo repeat containing 8	1.25994	0.000881863	1.26259	0.000808271
ENSMUSG00000050394.15	Armcx6	armadillo repeat containing, X-linked 6	1.09725	0.137575	1.14921	0.122464
ENSMUSG00000029622.17	Arpc1b	actin related protein 2/3 complex, subunit 1B	0.567348	0.125382	0.61367	0.090823
ENSMUSG00000006304.15	Arpc2	actin related protein 2/3 complex, subunit 2	0.63958	0.0510611	0.65449	0.0432267
ENSMUSG00000029465.15	Arpc3	actin related protein 2/3 complex, subunit 3	0.567026	0.0900893	0.577636	0.0806978
ENSMUSG00000008475.14	Arpc5	actin related protein 2/3 complex, subunit 5	1.01625	0.00553301	1.03386	0.00417228
ENSMUSG00000018909.16	Arrb1	arrestin, beta 1	-0.871244	0.0281235	-0.853861	0.0297946
ENSMUSG00000002910.12	Arrdc2	arrestin domain containing 2	-1.19417	0.0502187	-1.12788	0.0634685
ENSMUSG00000074794.11	Arrdc3	arrestin domain containing 3	-0.712295	0.0745816	-0.701057	0.0761387
ENSMUSG00000042659.16	Arrdc4	arrestin domain containing 4	2.22688	1.82258e-10	2.25468	6.44798e-11
ENSMUSG00000034842.17	Art3	ADP-ribosyltransferase 3	2.55779	0.00269649	2.44137	0.00386807
ENSMUSG00000024887.11	Asah2	N-acylsphingosine amidohydrolase 2	0.857695	0.088134	0.881901	0.0801262
ENSMUSG00000036995.8	Asap3	ArfGAP with SH3 domain, ankyrin repeat and PH domain 3	1.36261	0.0635716	1.37288	0.0621829
ENSMUSG00000038204.14	Asb10	ankyrin repeat and SOCS box-containing 10	-2.79896	0.0125673	-2.7588	0.0147852
ENSMUSG00000033781.8	Asb13	ankyrin repeat and SOCS box-containing 13	1.80256	1.92032e-05	1.80047	1.9141e-05
ENSMUSG00000038997.5	Asb17	ankyrin repeat and SOCS box-containing 17	-3.22324	0.160068	-3.21494	0.16296
ENSMUSG00000039483.11	Asb6	ankyrin repeat and SOCS box-containing 6	1.18811	0.00360319	1.20142	0.00298465
ENSMUSG00000038774.10	Ascc3	activating signal cointegrator 1 complex subunit 3	1.90991	2.90241e-07	1.95604	1.2248e-07
ENSMUSG00000019857.8	Asf1a	anti-silencing function 1A histone chaperone	0.899681	0.0352651	0.856327	0.0458251
ENSMUSG00000005470.9	Asf1b	anti-silencing function 1B histone chaperone	-1.10008	0.151881	-1.13205	0.145
ENSMUSG00000076441.10	Ass1	argininosuccinate synthetase 1	3.77744	2.67195e-10	4.21656	4.94458e-15
ENSMUSG00000013662.7	Atad1	ATPase family, AAA domain containing 1	1.16973	0.000599206	1.18094	0.000467807
ENSMUSG00000052812.6	Atad2b	ATPase family, AAA domain containing 2B	0.49211	0.164848	0.510174	0.146206
ENSMUSG00000026628.14	Atf3	activating transcription factor 3	2.11582	5.50482e-10	2.12934	2.6016e-10
ENSMUSG00000015461.16	Atf6b	activating transcription factor 6 beta	0.836226	0.0525619	0.856658	0.0447413
ENSMUSG00000027244.15	Atg13	autophagy related 13	-0.566599	0.159161	-0.568977	0.15498
ENSMUSG00000026289.16	Atg16l1	autophagy related 16-like 1 (S. cerevisiae)	0.920558	0.0129561	0.957286	0.00904358
ENSMUSG00000002820.7	Atg4d	autophagy related 4D, cysteine peptidase	1.52989	0.000450567	1.52809	0.000456232
ENSMUSG00000030314.17	Atg7	autophagy related 7	-0.743947	0.0622578	-0.727828	0.0665986
ENSMUSG00000033124.17	Atg9a	autophagy related 9A	0.818341	0.120413	0.819655	0.118372
ENSMUSG00000034218.17	Atm	ataxia telangiectasia mutated	1.60696	5.57482e-05	1.63607	3.69637e-05
ENSMUSG00000047388.11	Atmin	ATM interactor	-0.632242	0.122956	-0.628121	0.123713
ENSMUSG00000025324.9	Atp10a	ATPase, class V, type 10A	3.43474	5.0784e-14	3.38296	4.61678e-14
ENSMUSG00000037400.18	Atp11b	ATPase, class VI, type 11B	0.792333	0.0224668	0.804393	0.0191138
ENSMUSG00000031862.12	Atp13a1	ATPase type 13A1	1.02829	0.0348027	1.08819	0.026127
ENSMUSG00000036622.16	Atp13a2	ATPase type 13A2	-1.01427	0.0496727	-0.994927	0.05275
ENSMUSG00000033161.11	Atp1a1	ATPase, Na+/K+ transporting, alpha 1 polypeptide	0.50775	0.112671	0.521395	0.0988148
ENSMUSG00000025436.13	Atp23	ATP23 metallopeptidase and ATP synthase assembly factor homolog	-1.20481	0.168489	-1.19146	0.174754
ENSMUSG00000026463.18	Atp2b4	ATPase, Ca++ transporting, plasma membrane 4	1.24993	0.00566904	1.30286	0.00412192
ENSMUSG00000025393.13	Atp5b	ATP synthase, H+ transporting mitochondrial F1 complex, beta subunit	0.534732	0.0962902	0.55148	0.0823266
ENSMUSG00000018770.10	Atp5g3	ATP synthase, H+ transporting, mitochondrial F0 complex, subunit C3 (subunit 9)	0.552904	0.107871	0.563943	0.0968897
ENSMUSG00000050856.17	Atp5k	ATP synthase, H+ transporting, mitochondrial F1F0 complex, subunit E	0.517441	0.168413	0.52182	0.161909
ENSMUSG00000038023.13	Atp6v0a2	ATPase, H+ transporting, lysosomal V0 subunit A2	0.678955	0.0736088	0.694081	0.0670692
ENSMUSG00000033379.14	Atp6v0b	ATPase, H+ transporting, lysosomal V0 subunit B	0.604379	0.0620302	0.634284	0.0478167
ENSMUSG00000028238.7	Atp6v0d2	ATPase, H+ transporting, lysosomal V0 subunit D2	-2.16179	1.72549e-10	-2.14487	1.62691e-10
ENSMUSG00000019210.11	Atp6v1e1	ATPase, H+ transporting, lysosomal V1 subunit E1	1.25664	0.000111209	1.27522	7.19063e-05
ENSMUSG00000033793.13	Atp6v1h	ATPase, H+ transporting, lysosomal V1 subunit H	0.641685	0.0514549	0.65114	0.0451331
ENSMUSG00000024566.11	Atp9b	ATPase, class II, type 9B	0.937862	0.00593242	0.9595	0.00447301
ENSMUSG00000025646.10	Atrip	ATR interacting protein	1.19742	0.00733758	1.22299	0.00606533
ENSMUSG00000021738.6	Atxn7	ataxin 7	0.876657	0.0321876	0.912354	0.0254364
ENSMUSG00000020564.18	Atxn7l1	ataxin 7-like 1	0.763722	0.0721485	0.783385	0.0643428
ENSMUSG00000059995.13	Atxn7l3	ataxin 7-like 3	0.587172	0.161881	0.617293	0.137384
ENSMUSG00000020897.13	Aurkb	aurora kinase B	-1.75638	0.129528	-1.74491	0.134007
ENSMUSG00000024182.17	Axin1	axin 1	0.664688	0.112997	0.682536	0.102759
ENSMUSG00000002602.17	Axl	AXL receptor tyrosine kinase	1.38062	5.52055e-05	1.39715	3.43116e-05
ENSMUSG00000039285.13	Azi2	5-azacytidine induced gene 2	2.14028	2.13311e-10	2.14894	1.17119e-10
ENSMUSG00000080717.11	B230307C23Rik	RIKEN cDNA B230307C23 gene	1.80293	0.00186381	1.83289	0.00168809
ENSMUSG00000060802.9	B2m	beta-2 microglobulin	1.25567	0.000144475	1.2698	0.000100563
ENSMUSG00000051650.12	B3gnt2	UDP-GlcNAc:betaGal beta-1,3-N-acetylglucosaminyltransferase 2	2.47454	9.63197e-07	2.40589	2.42457e-06
ENSMUSG00000079445.4	B3gnt7	UDP-GlcNAc:betaGal beta-1,3-N-acetylglucosaminyltransferase 7	-1.49087	0.0165491	-1.48398	0.0187753
ENSMUSG00000059479.8	B3gnt8	UDP-GlcNAc:betaGal beta-1,3-N-acetylglucosaminyltransferase 8	-1.80923	0.000730914	-1.76631	0.000980646
ENSMUSG00000069920.11	B3gnt9	UDP-GlcNAc:betaGal beta-1,3-N-acetylglucosaminyltransferase 9	-1.61273	0.134972	-1.59882	0.140188
ENSMUSG00000043740.16	B430306N03Rik	RIKEN cDNA B430306N03 gene	1.63287	0.000332547	1.64024	0.00029059
ENSMUSG00000006731.11	B4galnt1	beta-1,4-N-acetyl-galactosaminyl transferase 1	-1.1503	0.120629	-1.1978	0.113051
ENSMUSG00000028413.14	B4galt1	UDP-Gal:betaGlcNAc beta 1,4- galactosyltransferase, polypeptide 1	-1.11466	0.0181703	-1.10006	0.0186485
ENSMUSG00000052423.16	B4galt3	UDP-Gal:betaGlcNAc beta 1,4-galactosyltransferase, polypeptide 3	1.25662	0.00560538	1.28471	0.00478286
ENSMUSG00000017929.14	B4galt5	UDP-Gal:betaGlcNAc beta 1,4-galactosyltransferase, polypeptide 5	1.49046	7.80345e-05	1.50641	5.16877e-05
ENSMUSG00000018126.16	Baiap2l2	BAI1-associated protein 2-like 2	-2.02111	0.124347	-1.9601	0.141598
ENSMUSG00000057789.15	Bak1	BCL2-antagonist/killer 1	1.22067	0.00113498	1.28818	0.000647449
ENSMUSG00000024232.3	Bambi	BMP and activin membrane-bound inhibitor	1.08267	0.00433934	1.08671	0.00402885
ENSMUSG00000045763.9	Basp1	brain abundant, membrane attached signal protein 1	0.708167	0.0940755	0.716806	0.0881633
ENSMUSG00000034266.7	Batf	basic leucine zipper transcription factor, ATF-like	3.10156	1.00142e-07	3.05727	1.0708e-07
ENSMUSG00000039699.15	Batf2	basic leucine zipper transcription factor, ATF-like 2	4.45324	8.66103e-16	4.45092	8.36735e-16
ENSMUSG00000035021.14	Baz1a	bromodomain adjacent to zinc finger domain 1A	0.60709	0.0932981	0.656169	0.0667376
ENSMUSG00000084957.4	Bbip1	BBSome interacting protein 1	0.666019	0.0952438	0.686028	0.0835856
ENSMUSG00000035759.5	Bbs10	Bardet-Biedl syndrome 10 (human)	-0.853113	0.165837	-0.848043	0.173819
ENSMUSG00000022641.16	Bbx	bobby sox HMG box containing	1.17189	0.000692155	1.18558	0.000513185
ENSMUSG00000041406.15	BC055324	cDNA sequence BC055324	-1.20011	0.117353	-1.17326	0.127548
ENSMUSG00000094796.3	BC147527	cDNA sequence BC147527	4.7249	4.61746e-09	4.72419	4.75942e-09
ENSMUSG00000028121.9	Bcar3	breast cancer anti-estrogen resistance 3	-0.727395	0.159126	-0.71633	0.161611
ENSMUSG00000030268.18	Bcat1	branched chain aminotransferase 1, cytosolic	0.572104	0.151309	0.599138	0.131503
ENSMUSG00000060376.8	Bckdha	branched chain ketoacid dehydrogenase E1, alpha polypeptide	-1.15042	0.0568845	-1.05418	0.0874457
ENSMUSG00000028191.12	Bcl10	B cell leukemia/lymphoma 10	1.14779	0.0263521	1.16537	0.0243142
ENSMUSG00000048251.16	Bcl11b	B cell leukemia/lymphoma 11B	-1.10034	0.14924	-1.10073	0.156507
ENSMUSG00000102037.2	Bcl2a1a	B cell leukemia/lymphoma 2 related protein A1a	5.30103	1.20221e-38	5.47235	3.15232e-44
ENSMUSG00000089929.2	Bcl2a1b	B cell leukemia/lymphoma 2 related protein A1b	2.26022	1.39403e-08	2.29568	1.02045e-09
ENSMUSG00000099974.2	Bcl2a1d	B cell leukemia/lymphoma 2 related protein A1d	4.73504	6.7602e-36	5.16845	2.17423e-43
ENSMUSG00000007659.19	Bcl2l1	BCL2-like 1	0.980879	0.0330847	0.980636	0.0330086
ENSMUSG00000089682.11	Bcl2l2	BCL2-like 2	0.63221	0.127917	0.684886	0.0981599
ENSMUSG00000053175.18	Bcl3	B cell leukemia/lymphoma 3	1.542	0.00918151	1.59545	0.00704341
ENSMUSG00000022508.6	Bcl6	B cell leukemia/lymphoma 6	1.06038	0.0257443	1.09063	0.0203021
ENSMUSG00000038256.16	Bcl9	B cell CLL/lymphoma 9	1.1666	0.0227388	1.16799	0.021104
ENSMUSG00000044150.13	Bclaf3	Bclaf1 and Thrap3 family member 3	0.985631	0.0230816	1.01169	0.019351
ENSMUSG00000032066.10	Bco2	beta-carotene oxygenase 2	1.46648	0.0867954	1.64055	0.0557531
ENSMUSG00000040363.16	Bcor	BCL6 interacting corepressor	0.995518	0.0172046	0.99498	0.0165596
ENSMUSG00000041347.6	Bdkrb1	bradykinin receptor, beta 1	3.68758	0.000596063	3.44879	0.000977058
ENSMUSG00000021070.7	Bdkrb2	bradykinin receptor, beta 2	1.43676	0.100625	1.42415	0.104584
ENSMUSG00000049658.14	Bdp1	B double prime 1, subunit of RNA polymerase III transcription initiation factor IIIB	0.78813	0.070219	0.797454	0.0669603
ENSMUSG00000035086.14	Becn1	beclin 1, autophagy related	0.572107	0.118363	0.571119	0.116274
ENSMUSG00000022684.16	Bfar	bifunctional apoptosis regulator	1.53991	0.000105509	1.56792	8.54166e-05
ENSMUSG00000031375.18	Bgn	biglycan	0.639225	0.129557	0.652105	0.124071
ENSMUSG00000030103.12	Bhlhe40	basic helix-loop-helix family, member e40	-1.04124	0.0156123	-1.0248	0.0162424
ENSMUSG00000030256.12	Bhlhe41	basic helix-loop-helix family, member e41	-0.89472	0.0691115	-0.854978	0.0712916
ENSMUSG00000037933.17	Bicd2	BICD cargo adaptor 2	0.561099	0.163124	0.572043	0.152067
ENSMUSG00000004446.13	Bid	BH3 interacting domain death agonist	2.69213	1.51888e-12	2.69408	1.08156e-12
ENSMUSG00000016758.5	Bik	BCL2-interacting killer	2.25729	0.108676	2.09961	0.148474
ENSMUSG00000098112.9	Bin2	bridging integrator 2	-2.21285	7.85793e-07	-2.21599	8.98135e-07
ENSMUSG00000057367.13	Birc2	baculoviral IAP repeat-containing 2	1.1911	0.00234345	1.18744	0.0022714
ENSMUSG00000032000.18	Birc3	baculoviral IAP repeat-containing 3	2.52889	3.0981e-11	2.61423	2.17968e-12
ENSMUSG00000041684.12	Bivm	basic, immunoglobulin-like variable motif containing	-0.70469	0.124833	-0.705719	0.124402
ENSMUSG00000067787.11	Blcap	bladder cancer associated protein	1.1979	0.000981872	1.21646	0.000712536
ENSMUSG00000030528.13	Blm	Bloom syndrome, RecQ like helicase	-1.10944	0.054238	-1.12509	0.0515886
ENSMUSG00000060708.5	Bloc1s4	biogenesis of lysosomal organelles complex-1, subunit 4, cappuccino	1.0221	0.0385008	1.03428	0.0356732
ENSMUSG00000005804.15	Bloc1s6	biogenesis of lysosomal organelles complex-1, subunit 6, pallidin	1.16655	0.000588432	1.17583	0.000478724
ENSMUSG00000040466.17	Blvrb	biliverdin reductase B (flavin reductase (NADPH))	1.19297	0.000379734	1.20098	0.000305558
ENSMUSG00000040093.17	Bmf	BCL2 modifying factor	-1.708	5.76656e-05	-1.7167	4.79611e-05
ENSMUSG00000029335.6	Bmp3	bone morphogenetic protein 3	-1.60968	0.155244	-1.59912	0.160059
ENSMUSG00000042742.8	Bmt2	base methyltransferase of 25S rRNA 2	0.589281	0.0961462	0.605315	0.0838784
ENSMUSG00000049086.9	Bmyc	brain expressed myelocytomatosis oncogene	-1.93287	0.113186	-1.91699	0.117809
ENSMUSG00000011958.18	Bnip2	BCL2/adenovirus E1B interacting protein 2	0.634884	0.0602875	0.640752	0.0554922
ENSMUSG00000022051.16	Bnip3l	BCL2/adenovirus E1B interacting protein 3-like	-0.797423	0.0174015	-0.672929	0.0378386
ENSMUSG00000048905.6	Bnip5	BCL2 interacting protein 5	-2.38218	0.0821027	-2.27542	0.103135
ENSMUSG00000015943.12	Bola1	bolA-like 1 (E. coli)	-1.20361	0.0629859	-1.19085	0.0661564
ENSMUSG00000047721.9	Bola2	bolA-like 2 (E. coli)	0.903722	0.0179925	0.934828	0.0137974
ENSMUSG00000022557.12	Bop1	block of proliferation 1	0.666127	0.0929063	0.69418	0.0780838
ENSMUSG00000066324.3	Bpnt2	3'(2'), 5'-bisphosphate nucleotidase 2	0.578841	0.088647	0.585649	0.0814699
ENSMUSG00000041147.11	Brca2	breast cancer 2, early onset	-1.3608	0.0534833	-1.36295	0.0533349
ENSMUSG00000024335.21	Brd2	bromodomain containing 2	1.18158	0.000892794	1.19565	0.000670601
ENSMUSG00000024002.19	Brd4	bromodomain containing 4	0.692728	0.108489	0.696204	0.107595
ENSMUSG00000047843.17	Bri3	brain protein I3	0.607904	0.164295	0.638927	0.14173
ENSMUSG00000034329.17	Brip1	BRCA1 interacting protein C-terminal helicase 1	1.55279	0.0014621	1.58948	0.00112263
ENSMUSG00000022247.13	Brix1	BRX1, biogenesis of ribosomes	0.558321	0.145186	0.553403	0.146842
ENSMUSG00000046836.14	Brox	BRO1 domain and CAAX motif containing	0.964414	0.00552178	0.966037	0.00432775
ENSMUSG00000063952.17	Brpf3	bromodomain and PHD finger containing, 3	0.838568	0.100343	0.856306	0.0936588
ENSMUSG00000063663.12	Brwd3	bromodomain and WD repeat domain containing 3	0.850269	0.0238086	0.874955	0.0194388
ENSMUSG00000029082.18	Bst1	bone marrow stromal cell antigen 1	1.29683	0.0276201	1.37992	0.0199902
ENSMUSG00000046718.9	Bst2	bone marrow stromal cell antigen 2	2.6227	1.28272e-13	2.64163	3.99413e-14
ENSMUSG00000040565.9	Btaf1	B-TFIID TATA-box binding protein associated factor 1	0.654332	0.0527942	0.672261	0.0445183
ENSMUSG00000025103.9	Btbd1	BTB (POZ) domain containing 1	0.519293	0.146369	0.474922	0.16915
ENSMUSG00000041702.8	Btbd7	BTB (POZ) domain containing 7	0.815262	0.0222136	0.826282	0.0193257
ENSMUSG00000021660.15	Btf3	basic transcription factor 3	0.870828	0.0357871	0.718541	0.0281773
ENSMUSG00000020423.7	Btg2	BTG anti-proliferation factor 2	0.844018	0.0286633	0.858045	0.0249275
ENSMUSG00000025217.16	Btrc	beta-transducin repeat containing protein	-0.884193	0.113802	-0.848028	0.130664
ENSMUSG00000066979.7	Bub3	BUB3 mitotic checkpoint protein	0.650926	0.0635277	0.662733	0.0563894
ENSMUSG00000051223.15	Bzw1	basic leucine zipper and W2 domains 1	0.619731	0.0539481	0.666173	0.0350189
ENSMUSG00000052477.16	C130026I21Rik	RIKEN cDNA C130026I21 gene	3.94255	5.87121e-09	3.68924	1.99659e-12
ENSMUSG00000044092.9	C130050O18Rik	RIKEN cDNA C130050O18 gene	-2.65501	0.00205269	-2.64357	0.00222439
ENSMUSG00000055172.11	C1ra	complement component 1, r subcomponent A	1.32466	0.121261	1.40594	0.0872178
ENSMUSG00000079343.5	C1s2	complement component 1, s subcomponent 2	-1.65594	0.168233	-1.8916	0.113075
ENSMUSG00000032120.12	C2cd2l	C2 calcium-dependent domain containing 2-like	-0.765801	0.134663	-0.797056	0.11704
ENSMUSG00000024164.16	C3	complement component 3	3.77208	1.90689e-26	3.78471	4.63334e-27
ENSMUSG00000040552.9	C3ar1	complement component 3a receptor 1	0.649993	0.0443281	0.661341	0.0380635
ENSMUSG00000049130.7	C5ar1	complement component 5a receptor 1	1.84677	8.41031e-06	1.85166	6.11964e-06
ENSMUSG00000079105.5	C7	complement component 7	-2.51967	0.108251	-2.50922	0.111712
ENSMUSG00000050390.13	C77080	expressed sequence C77080	-1.48614	0.00892451	-1.46452	0.00942573
ENSMUSG00000028300.15	C9orf72	C9orf72, member of C9orf72-SMCR8 complex	1.59988	3.81184e-06	1.61162	2.43459e-06
ENSMUSG00000021981.11	Cab39l	calcium binding protein 39-like	0.667887	0.134434	0.695306	0.117415
ENSMUSG00000040957.16	Cables1	CDK5 and Abl enzyme substrate 1	-1.0832	0.103762	-1.0949	0.10457
ENSMUSG00000034656.19	Cacna1a	calcium channel, voltage-dependent, P/Q type, alpha 1A subunit	-0.769281	0.0695483	-0.788938	0.0602204
ENSMUSG00000015968.19	Cacna1d	calcium channel, voltage-dependent, L type, alpha 1D subunit	-0.804848	0.0930334	-0.755918	0.114599
ENSMUSG00000003352.15	Cacnb3	calcium channel, voltage-dependent, beta 3 subunit	1.14376	0.0290132	1.19806	0.0225188
ENSMUSG00000014226.11	Cacybp	calcyclin binding protein	1.2251	0.000821747	1.25078	0.000581652
ENSMUSG00000023055.11	Calcoco1	calcium binding and coiled coil domain 1	-1.43308	0.0160379	-1.41039	0.0174571
ENSMUSG00000059588.14	Calcrl	calcitonin receptor-like	3.68051	8.87507e-28	3.70785	1.45896e-28
ENSMUSG00000046031.8	Calhm6	calcium homeostasis modulator family member 6	7.18145	1.1825e-30	7.18815	6.41501e-31
ENSMUSG00000001175.17	Calm1	calmodulin 1	0.892392	0.00541073	0.908522	0.00420508
ENSMUSG00000030272.16	Camk1	calcium/calmodulin-dependent protein kinase I	-0.969307	0.00540398	-0.957077	0.00556075
ENSMUSG00000053819.17	Camk2d	calcium/calmodulin-dependent protein kinase II, delta	1.12771	0.000910547	1.14366	0.000694239
ENSMUSG00000038128.8	Camk4	calcium/calmodulin-dependent protein kinase IV	-1.86185	0.129564	-2.06762	0.107223
ENSMUSG00000029471.14	Camkk2	calcium/calmodulin-dependent protein kinase kinase 2, beta	1.56331	0.000594808	1.57535	0.000496918
ENSMUSG00000021501.5	Caml	calcium modulating ligand	0.632045	0.0916838	0.637926	0.0866859
ENSMUSG00000038357.11	Camp	cathelicidin antimicrobial peptide	2.94808	0.0497394	2.95884	0.0496419
ENSMUSG00000026933.18	Camsap1	calmodulin regulated spectrin-associated protein 1	0.872168	0.0307691	0.873119	0.0297988
ENSMUSG00000056737.15	Capg	capping protein (actin filament), gelsolin-like	0.684769	0.0447507	0.696965	0.0385778
ENSMUSG00000026509.16	Capn2	calpain 2	0.564085	0.144824	0.536378	0.164969
ENSMUSG00000027184.15	Caprin1	cell cycle associated protein 1	0.673951	0.0363733	0.687956	0.0303963
ENSMUSG00000030309.17	Caprin2	caprin family member 2	-0.879497	0.142098	-0.906565	0.134097
ENSMUSG00000070372.12	Capza1	capping protein (actin filament) muscle Z-line, alpha 1	0.882293	0.00853671	0.796261	0.0143003
ENSMUSG00000015733.14	Capza2	capping protein (actin filament) muscle Z-line, alpha 2	1.1955	0.000317412	1.20821	0.000228921
ENSMUSG00000027555.9	Car13	carbonic anhydrase 13	3.93562	2.35205e-29	3.93727	5.69457e-30
ENSMUSG00000037960.12	Card19	caspase recruitment domain family, member 19	1.12028	0.00308524	1.12945	0.00266231
ENSMUSG00000041849.8	Card6	caspase recruitment domain family, member 6	-0.886739	0.153379	-0.93796	0.134234
ENSMUSG00000008393.10	Carhsp1	calcium regulated heat stable protein 1	0.957943	0.00852436	0.931869	0.00928216
ENSMUSG00000032185.16	Carm1	coactivator-associated arginine methyltransferase 1	0.780864	0.0996009	0.792418	0.0937517
ENSMUSG00000025888.7	Casp1	caspase 1	2.93767	3.70318e-17	2.94961	1.15891e-17
ENSMUSG00000025887.11	Casp12	caspase 12	1.32442	0.0939733	1.36878	0.0839273
ENSMUSG00000033538.14	Casp4	caspase 4, apoptosis-related cysteine peptidase	4.74348	3.08388e-38	4.76008	3.34577e-39
ENSMUSG00000025076.13	Casp7	caspase 7	2.7926	1.64785e-08	2.8229	9.90381e-09
ENSMUSG00000026029.15	Casp8	caspase 8	1.32554	0.00052303	1.31272	0.000510893
ENSMUSG00000028914.14	Casp9	caspase 9	-1.01525	0.0133545	-0.997665	0.0144684
ENSMUSG00000015944.10	Castor2	cytosolic arginine sensor for mTORC1 subunit 2	-0.687127	0.113958	-0.67564	0.118857
ENSMUSG00000007655.17	Cav1	caveolin 1, caveolae protein	2.2002	1.95334e-05	2.21236	1.59073e-05
ENSMUSG00000000058.7	Cav2	caveolin 2	0.752041	0.0314979	0.772273	0.0260993
ENSMUSG00000040525.14	Cblc	Casitas B-lineage lymphoma c	-3.4241	0.125161	-3.53874	0.103951
ENSMUSG00000020659.17	Cbll1	Casitas B-lineage lymphoma-like 1	1.01473	0.0969069	1.04521	0.0856848
ENSMUSG00000051483.10	Cbr1	carbonyl reductase 1	-0.66098	0.154099	-0.672116	0.145353
ENSMUSG00000024878.10	Cbwd1	COBW domain containing 1	1.03432	0.0274254	1.04395	0.0257556
ENSMUSG00000071855.6	Ccdc112	coiled-coil domain containing 112	-1.90904	0.113839	-2.158	0.0867754
ENSMUSG00000007721.7	Ccdc124	coiled-coil domain containing 124	0.872595	0.076006	0.870103	0.0767565
ENSMUSG00000022833.8	Ccdc14	coiled-coil domain containing 14	-1.17197	0.126312	-1.15924	0.138176
ENSMUSG00000064280.15	Ccdc146	coiled-coil domain containing 146	1.31501	0.0299585	1.39706	0.0215167
ENSMUSG00000025983.12	Ccdc150	coiled-coil domain containing 150	-1.59308	0.0939429	-1.49766	0.122228
ENSMUSG00000024018.19	Ccdc167	coiled-coil domain containing 167	1.85595	0.00287041	1.83947	0.00322093
ENSMUSG00000048655.18	Ccdc169	coiled-coil domain containing 169	-2.12846	0.156053	-2.11745	0.160629
ENSMUSG00000022035.7	Ccdc25	coiled-coil domain containing 25	2.32509	3.89668e-10	2.34237	2.09357e-10
ENSMUSG00000027160.17	Ccdc34	coiled-coil domain containing 34	-1.15293	0.0486599	-1.17349	0.0445795
ENSMUSG00000038127.16	Ccdc50	coiled-coil domain containing 50	1.11147	0.00122197	1.16624	0.000555729
ENSMUSG00000019897.9	Ccdc59	coiled-coil domain containing 59	0.557695	0.159228	0.584507	0.136365
ENSMUSG00000048701.14	Ccdc6	coiled-coil domain containing 6	1.23191	0.0223748	1.26575	0.0186886
ENSMUSG00000043036.14	Ccdc63	coiled-coil domain containing 63	1.5132	0.0607193	1.4208	0.0774819
ENSMUSG00000090946.4	Ccdc71l	coiled-coil domain containing 71 like	1.65284	1.39065e-05	1.66707	9.92552e-06
ENSMUSG00000024732.8	Ccdc86	coiled-coil domain containing 86	2.33866	7.40044e-07	2.30358	1.02267e-06
ENSMUSG00000047810.10	Ccdc88b	coiled-coil domain containing 88B	2.20852	8.10369e-08	2.21757	6.34456e-08
ENSMUSG00000026339.19	Ccdc93	coiled-coil domain containing 93	0.580121	0.147695	0.586224	0.142272
ENSMUSG00000029193.8	Cckar	cholecystokinin A receptor	-3.71623	0.0736997	-2.46486	0.175715
ENSMUSG00000035352.4	Ccl12	chemokine (C-C motif) ligand 12	8.59793	5.16124e-25	8.62137	3.01863e-25
ENSMUSG00000035385.6	Ccl2	chemokine (C-C motif) ligand 2	7.97815	9.43808e-93	7.9868	1.0175e-93
ENSMUSG00000026166.15	Ccl20	chemokine (C-C motif) ligand 20	3.21872	0.00751812	3.23208	0.00740422
ENSMUSG00000031779.4	Ccl22	chemokine (C-C motif) ligand 22	3.23747	1.40879e-07	3.24895	1.2453e-07
ENSMUSG00000000982.6	Ccl3	chemokine (C-C motif) ligand 3	7.54307	7.3954e-63	7.55557	3.8799e-64
ENSMUSG00000018930.4	Ccl4	chemokine (C-C motif) ligand 4	9.26516	9.66316e-132	9.25018	9.50706e-136
ENSMUSG00000035042.3	Ccl5	chemokine (C-C motif) ligand 5	9.80763	6.63449e-106	9.8125	1.20159e-107
ENSMUSG00000035373.3	Ccl7	chemokine (C-C motif) ligand 7	7.20495	9.85364e-54	7.21161	1.79399e-54
ENSMUSG00000009185.3	Ccl8	chemokine (C-C motif) ligand 8	4.49977	1.43945e-07	4.49901	1.44204e-07
ENSMUSG00000019122.9	Ccl9	chemokine (C-C motif) ligand 9	3.86087	2.12483e-24	3.87752	3.19809e-25
ENSMUSG00000062074.8	Ccn6	cellular communication network factor 6	-3.98973	0.152841	-3.97591	0.157367
ENSMUSG00000028252.21	Ccnc	cyclin C	0.873129	0.0176615	0.886465	0.0153687
ENSMUSG00000000184.13	Ccnd2	cyclin D2	0.871692	0.0966726	0.875577	0.0936384
ENSMUSG00000025010.15	Ccnj	cyclin J	1.93842	5.02201e-05	1.95045	4.18327e-05
ENSMUSG00000027829.16	Ccnl1	cyclin L1	1.033	0.0039796	1.04895	0.0032113
ENSMUSG00000029068.17	Ccnl2	cyclin L2	0.758657	0.0304755	0.761149	0.0284775
ENSMUSG00000011960.13	Ccnt1	cyclin T1	0.708874	0.0448819	0.722959	0.0384806
ENSMUSG00000026349.15	Ccnt2	cyclin T2	0.570501	0.104889	0.590838	0.0907625
ENSMUSG00000024286.9	Ccny	cyclin Y	-0.936951	0.00653339	-0.923681	0.00650816
ENSMUSG00000070871.11	Ccnyl1	cyclin Y-like 1	1.07027	0.0229302	1.11115	0.00895077
ENSMUSG00000043953.13	Ccrl2	chemokine (C-C motif) receptor-like 2	5.36254	3.74758e-45	5.38132	3.54976e-46
ENSMUSG00000034024.9	Cct2	chaperonin containing Tcp1, subunit 2 (beta)	0.485386	0.13769	0.494756	0.1261
ENSMUSG00000001416.14	Cct3	chaperonin containing Tcp1, subunit 3 (gamma)	0.775946	0.0219779	0.793826	0.0181969
ENSMUSG00000007739.11	Cct4	chaperonin containing Tcp1, subunit 4 (delta)	0.619603	0.0568471	0.638049	0.0469237
ENSMUSG00000022234.16	Cct5	chaperonin containing Tcp1, subunit 5 (epsilon)	0.510267	0.154786	0.523261	0.14183
ENSMUSG00000029447.14	Cct6a	chaperonin containing Tcp1, subunit 6a (zeta)	0.540308	0.10576	0.553644	0.0947171
ENSMUSG00000030007.9	Cct7	chaperonin containing Tcp1, subunit 7 (eta)	0.671773	0.114691	0.685591	0.104896
ENSMUSG00000025613.14	Cct8	chaperonin containing Tcp1, subunit 8 (theta)	0.657387	0.0462944	0.666891	0.0412431
ENSMUSG00000029617.11	Ccz1	CCZ1 vacuolar protein trafficking and biogenesis associated	0.642703	0.0742386	0.650956	0.0687975
ENSMUSG00000051439.8	Cd14	CD14 antigen	2.70195	4.53597e-16	2.7152	1.25717e-16
ENSMUSG00000038304.15	Cd160	CD160 antigen	1.48135	0.108721	1.53123	0.10239
ENSMUSG00000019818.16	Cd164	CD164 antigen	0.518842	0.163575	0.535503	0.145211
ENSMUSG00000021624.10	Cd180	CD180 antigen	1.85844	3.32249e-08	1.86915	2.02025e-08
ENSMUSG00000027863.9	Cd2	CD2 antigen	-3.36934	0.129597	-3.26249	0.149835
ENSMUSG00000090176.2	Cd200r2	Cd200 receptor 2	-1.40142	0.155759	-1.68777	0.0967525
ENSMUSG00000062082.17	Cd200r4	CD200 receptor 4	-1.47829	0.0192997	-1.09218	0.0957915
ENSMUSG00000005763.16	Cd247	CD247 antigen	1.82354	0.0231544	1.83571	0.0225438
ENSMUSG00000016496.8	Cd274	CD274 antigen	4.74078	1.1172e-39	4.76228	3.5944e-40
ENSMUSG00000026012.3	Cd28	CD28 antigen	-2.8445	8.49125e-09	-2.81362	1.02835e-08
ENSMUSG00000061665.8	Cd2ap	CD2-associated protein	0.608171	0.13197	0.651013	0.0992604
ENSMUSG00000042502.11	Cd2bp2	CD2 cytoplasmic tail binding protein 2	0.705434	0.0629324	0.695278	0.0633275
ENSMUSG00000034652.13	Cd300a	CD300A molecule	-2.52508	7.29749e-11	-2.52884	3.02229e-11
ENSMUSG00000063193.10	Cd300lb	CD300 molecule like family member B	-2.12058	4.11292e-08	-2.10532	4.06619e-08
ENSMUSG00000060703.13	Cd302	CD302 antigen	1.31015	0.000604757	1.32028	0.000474833
ENSMUSG00000004609.12	Cd33	CD33 antigen	1.16826	0.00343699	1.18726	0.00265445
ENSMUSG00000016494.10	Cd34	CD34 antigen	-1.15885	0.0188641	-1.16807	0.018507
ENSMUSG00000029084.6	Cd38	CD38 antigen	3.48714	1.36704e-23	3.51992	1.20459e-24
ENSMUSG00000017652.17	Cd40	CD40 antigen	8.74351	2.23069e-102	8.74999	3.44634e-104
ENSMUSG00000005087.18	Cd44	CD44 antigen	1.74959	1.92534e-07	1.76024	1.22348e-07
ENSMUSG00000055447.20	Cd47	CD47 antigen (Rh-related antigen, integrin-associated signal transducer)	1.77843	1.09662e-06	1.78701	7.61819e-07
ENSMUSG00000000682.8	Cd52	CD52 antigen	2.06014	7.56292e-09	2.09195	4.25034e-09
ENSMUSG00000030156.6	Cd69	CD69 antigen	8.27222	1.57825e-74	8.27835	1.33624e-75
ENSMUSG00000028459.12	Cd72	CD72 antigen	3.05731	1.28661e-11	2.97169	5.01672e-11
ENSMUSG00000024610.16	Cd74	CD74 antigen (invariant polypeptide of major histocompatibility complex, class II antigen-associated)	1.75576	0.0023651	1.69666	0.00348016
ENSMUSG00000075122.6	Cd80	CD80 antigen	2.38895	1.53864e-08	2.42942	6.50892e-09
ENSMUSG00000027215.14	Cd82	CD82 antigen	1.05091	0.0101742	1.06057	0.00938596
ENSMUSG00000015396.5	Cd83	CD83 antigen	2.06073	6.01199e-10	2.07557	2.71686e-10
ENSMUSG00000038147.15	Cd84	CD84 antigen	-1.66726	2.96421e-07	-1.65911	2.43368e-07
ENSMUSG00000022901.14	Cd86	CD86 antigen	1.03513	0.00429774	1.05105	0.00335586
ENSMUSG00000027435.9	Cd93	CD93 antigen	-0.727261	0.0899517	-0.717463	0.0905523
ENSMUSG00000033502.16	Cdc14a	CDC14 cell division cycle 14A	0.707528	0.0974415	0.740571	0.0819157
ENSMUSG00000027330.17	Cdc25b	cell division cycle 25B	-1.35492	0.158894	-1.30963	0.17606
ENSMUSG00000020687.14	Cdc27	cell division cycle 27	0.663837	0.0541116	0.679013	0.047655
ENSMUSG00000019471.11	Cdc37	cell division cycle 37	0.994082	0.00669515	1.00614	0.00568531
ENSMUSG00000006699.18	Cdc42	cell division cycle 42	0.466893	0.141613	0.478307	0.12726
ENSMUSG00000021279.6	Cdc42bpb	CDC42 binding protein kinase beta	0.577417	0.138506	0.589604	0.126956
ENSMUSG00000045664.6	Cdc42ep2	CDC42 effector protein (Rho GTPase binding) 2	1.45219	0.034505	1.47718	0.0321742
ENSMUSG00000041598.8	Cdc42ep4	CDC42 effector protein (Rho GTPase binding) 4	1.06662	0.0111294	1.07826	0.00995268
ENSMUSG00000052298.13	Cdc42se2	CDC42 small effector 2	0.732235	0.0480314	0.760498	0.0373384
ENSMUSG00000026361.10	Cdc73	cell division cycle 73, Paf1/RNA polymerase II complex component	0.561985	0.154952	0.585463	0.136489
ENSMUSG00000047832.10	Cdca4	cell division cycle associated 4	1.07243	0.00588881	1.10638	0.00432335
ENSMUSG00000012819.17	Cdh23	cadherin 23 (otocadherin)	-1.05619	0.101789	-1.08645	0.0922365
ENSMUSG00000040282.14	Cdin1	CDAN1 interacting nuclease 1	-1.04196	0.145836	-0.989905	0.170442
ENSMUSG00000097075.4	Cdiptos	CDIP transferase, opposite strand	-1.13869	0.145267	-1.1265	0.150743
ENSMUSG00000003119.15	Cdk12	cyclin-dependent kinase 12	0.762583	0.0371656	0.7941	0.0291045
ENSMUSG00000028926.16	Cdk14	cyclin-dependent kinase 14	0.885432	0.0297309	0.922111	0.0222351
ENSMUSG00000020015.11	Cdk17	cyclin-dependent kinase 17	0.565509	0.144286	0.585342	0.129164
ENSMUSG00000026437.12	Cdk18	cyclin-dependent kinase 18	-0.739213	0.108409	-0.708863	0.12065
ENSMUSG00000025358.17	Cdk2	cyclin-dependent kinase 2	-0.900687	0.04163	-0.87504	0.0471536
ENSMUSG00000040274.12	Cdk6	cyclin-dependent kinase 6	1.95803	1.3973e-06	1.98008	8.6046e-07
ENSMUSG00000069089.9	Cdk7	cyclin-dependent kinase 7	0.665105	0.107707	0.668313	0.103697
ENSMUSG00000023067.15	Cdkn1a	cyclin-dependent kinase inhibitor 1A (P21)	2.13126	1.1783e-08	2.14799	3.22214e-09
ENSMUSG00000073802.6	Cdkn2b	cyclin dependent kinase inhibitor 2B	2.38258	1.39098e-07	2.34907	1.65754e-07
ENSMUSG00000033022.9	Cdo1	cysteine dioxygenase 1, cytosolic	-2.00191	0.00199521	-1.97578	0.0023239
ENSMUSG00000029330.9	Cds1	CDP-diacylglycerol synthase 1	1.34671	0.00573484	1.34094	0.00601041
ENSMUSG00000006585.4	Cdt1	chromatin licensing and DNA replication factor 1	1.28935	0.0160492	1.32329	0.0144053
ENSMUSG00000032803.16	Cdv3	carnitine deficiency-associated gene expressed in ventricle 3	1.0588	0.00139469	1.06865	0.00113537
ENSMUSG00000059288.15	Cdyl	chromodomain protein, Y chromosome-like	0.899762	0.043533	0.975899	0.0295979
ENSMUSG00000031758.11	Cdyl2	chromodomain protein, Y chromosome-like 2	1.8604	0.00649649	1.85556	0.00705163
ENSMUSG00000034957.11	Cebpa	CCAAT/enhancer binding protein (C/EBP), alpha	-2.27622	1.84672e-08	-2.2577	1.74383e-08
ENSMUSG00000056501.4	Cebpb	CCAAT/enhancer binding protein (C/EBP), beta	2.26139	8.49252e-06	2.2752	7.97172e-06
ENSMUSG00000071637.6	Cebpd	CCAAT/enhancer binding protein (C/EBP), delta	1.59074	0.000134547	1.59976	0.000113529
ENSMUSG00000056216.10	Cebpg	CCAAT/enhancer binding protein (C/EBP), gamma	-0.89844	0.0150725	-0.887587	0.0155934
ENSMUSG00000026818.6	Cel	carboxyl ester lipase	-3.89718	0.0556273	-3.82026	0.0638919
ENSMUSG00000058579.6	Cela2a	chymotrypsin-like elastase family, member 2A	-4.01996	0.148987	-4.01052	0.15257
ENSMUSG00000005506.17	Celf1	CUGBP, Elav-like family member 1	0.702688	0.0346259	0.714731	0.0297481
ENSMUSG00000002107.19	Celf2	CUGBP, Elav-like family member 2	-0.582169	0.100339	-0.583198	0.0964162
ENSMUSG00000024754.14	Cemip2	cell migration inducing hyaluronidase 2	2.97634	2.74086e-16	2.99255	9.91168e-17
ENSMUSG00000029177.10	Cenpa	centromere protein A	-1.48318	0.0188004	-1.51396	0.016825
ENSMUSG00000064128.9	Cenpj	centromere protein J	1.41288	0.0125605	1.39279	0.0141743
ENSMUSG00000061533.17	Cep128	centrosomal protein 128	-0.882162	0.119503	-0.882314	0.121553
ENSMUSG00000043987.19	Cep164	centrosomal protein 164	-1.02611	0.0629424	-1.07429	0.0507467
ENSMUSG00000035790.16	Cep19	centrosomal protein 19	-0.953137	0.101944	-1.01595	0.0862584
ENSMUSG00000024542.10	Cep192	centrosomal protein 192	0.614047	0.159147	0.619323	0.154796
ENSMUSG00000022677.16	Cep20	centrosomal protein 20	0.60389	0.132175	0.638089	0.110183
ENSMUSG00000033671.19	Cep350	centrosomal protein 350	1.03117	0.0044459	1.07791	0.00251432
ENSMUSG00000019813.17	Cep57l1	centrosomal protein 57-like 1	-1.69174	0.0123399	-1.66444	0.0144359
ENSMUSG00000073542.4	Cep76	centrosomal protein 76	0.949571	0.0207614	0.950747	0.0206362
ENSMUSG00000037443.14	Cep85	centrosomal protein 85	0.986551	0.0334815	1.01108	0.0283364
ENSMUSG00000038594.10	Cep85l	centrosomal protein 85-like	1.28402	0.00211353	1.33524	0.00141579
ENSMUSG00000040774.16	Cept1	choline/ethanolaminephosphotransferase 1	1.68449	8.92533e-07	1.69927	5.24698e-07
ENSMUSG00000035891.17	Cerk	ceramide kinase	-2.40122	4.69197e-08	-2.36119	6.75647e-08
ENSMUSG00000027035.11	Cers6	ceramide synthase 6	3.0867	6.09976e-21	3.10742	1.185e-21
ENSMUSG00000048794.15	Cfap100	cilia and flagella associated protein 100	-1.35873	0.141514	-1.34634	0.1469
ENSMUSG00000090231.11	Cfb	complement factor B	5.34562	1.13283e-06	5.11104	6.34943e-06
ENSMUSG00000056201.9	Cfl1	cofilin 1, non-muscle	0.592909	0.0627122	0.636593	0.0426371
ENSMUSG00000026031.16	Cflar	CASP8 and FADD-like apoptosis regulator	3.68931	8.86953e-30	3.68949	1.09708e-30
ENSMUSG00000032344.18	Cgas	cyclic GMP-AMP synthase	2.25926	0.000210535	2.39965	0.000103878
ENSMUSG00000054604.8	Cggbp1	CGG triplet repeat binding protein 1	1.05132	0.00355038	1.06554	0.00280078
ENSMUSG00000050370.6	Ch25h	cholesterol 25-hydroxylase	6.43194	6.60862e-65	6.43766	5.37722e-66
ENSMUSG00000023852.15	Chd1	chromodomain helicase DNA binding protein 1	0.762987	0.0419951	0.777694	0.037281
ENSMUSG00000063870.13	Chd4	chromodomain helicase DNA binding protein 4	0.897919	0.0877567	0.917427	0.078786
ENSMUSG00000029521.8	Chek2	checkpoint kinase 2	-1.91956	0.000683201	-1.91973	0.000804795
ENSMUSG00000031327.11	Chic1	cysteine-rich hydrophobic domain 1	0.807914	0.0927278	0.828264	0.0837492
ENSMUSG00000029229.9	Chic2	cysteine-rich hydrophobic domain 2	1.19757	0.000976577	1.21045	0.000771331
ENSMUSG00000064246.11	Chil1	chitinase-like 1	2.29539	0.000296312	2.30396	0.000284482
ENSMUSG00000063779.7	Chil4	chitinase-like 4	-2.1139	0.0530244	-2.10093	0.0556087
ENSMUSG00000025531.15	Chm	choroidermia (RAB escort protein 1)	0.555281	0.106694	0.557002	0.103275
ENSMUSG00000033916.6	Chmp2a	charged multivesicular body protein 2A	0.652572	0.0581614	0.656837	0.0554785
ENSMUSG00000004843.8	Chmp2b	charged multivesicular body protein 2B	0.677722	0.0654286	0.694489	0.0567167
ENSMUSG00000038467.16	Chmp4b	charged multivesicular body protein 4B	1.33848	0.000170677	1.35121	0.000128888
ENSMUSG00000028419.6	Chmp5	charged multivesicular body protein 5	0.533366	0.11092	0.54339	0.10097
ENSMUSG00000038181.17	Chpf2	chondroitin polymerizing factor 2	1.11373	0.0125024	1.11472	0.0118124
ENSMUSG00000068391.9	Chrac1	chromatin accessibility complex 1	0.752373	0.0767704	0.77225	0.0688851
ENSMUSG00000027221.6	Chst1	carbohydrate sulfotransferase 1	-1.85685	0.00749616	-1.85786	0.00749996
ENSMUSG00000026080.14	Chst10	carbohydrate sulfotransferase 10	-2.97899	8.08707e-13	-2.99075	4.47439e-13
ENSMUSG00000034612.8	Chst11	carbohydrate sulfotransferase 11	0.970638	0.0107492	1.00248	0.0079463
ENSMUSG00000036599.11	Chst12	carbohydrate sulfotransferase 12	-1.86254	0.0198459	-1.82675	0.0227177
ENSMUSG00000001017.16	Chtop	chromatin target of PRMT1	0.499735	0.149744	0.530837	0.120557
ENSMUSG00000025199.17	Chuk	conserved helix-loop-helix ubiquitous kinase	0.810396	0.0272244	0.810613	0.0257393
ENSMUSG00000031879.15	Ciao2b	cytosolic iron-sulfur assembly component 2B	1.09494	0.0520709	1.10072	0.0491039
ENSMUSG00000031781.15	Ciapin1	cytokine induced apoptosis inhibitor 1	0.878584	0.0184495	0.896045	0.0154764
ENSMUSG00000009828.16	Cilk1	ciliogenesis associated kinase 1	1.10344	0.0186857	1.09517	0.0190423
ENSMUSG00000034157.13	Cipc	CLOCK interacting protein, circadian	-0.954614	0.021392	-0.939093	0.0221965
ENSMUSG00000032578.8	Cish	cytokine inducible SH2-containing protein	2.29583	0.00146607	2.07169	0.00452168
ENSMUSG00000039910.11	Cited2	Cbp/p300-interacting transactivator, with Glu/Asp-rich carboxy-terminal domain, 2	0.938842	0.0286881	0.96115	0.0237386
ENSMUSG00000040549.17	Ckap5	cytoskeleton associated protein 5	0.495753	0.142917	0.505534	0.131352
ENSMUSG00000062248.6	Cks2	CDC28 protein kinase regulatory subunit 2	1.53155	0.0531283	1.13627	0.0702357
ENSMUSG00000064302.14	Clasp1	CLIP associating protein 1	0.583189	0.101429	0.610306	0.0841843
ENSMUSG00000028262.14	Clca3a2	chloride channel accessory 3A2	-1.74249	0.166614	-1.72861	0.172216
ENSMUSG00000040663.10	Clcf1	cardiotrophin-like cytokine factor 1	0.954029	0.090606	0.952423	0.0947026
ENSMUSG00000004317.15	Clcn5	chloride channel, voltage-sensitive 5	0.789768	0.0284386	0.805259	0.0238673
ENSMUSG00000029016.14	Clcn6	chloride channel, voltage-sensitive 6	0.846621	0.0613337	0.851826	0.0594743
ENSMUSG00000036636.11	Clcn7	chloride channel, voltage-sensitive 7	1.47443	0.000864689	1.48538	0.00066494
ENSMUSG00000053063.12	Clec12a	C-type lectin domain family 12, member a	1.89573	5.68724e-08	1.89765	4.15842e-08
ENSMUSG00000030157.6	Clec2d	C-type lectin domain family 2, member d	4.54625	4.43414e-42	4.56088	3.08382e-43
ENSMUSG00000049037.9	Clec4a1	C-type lectin domain family 4, member a1	2.87275	1.7462e-11	2.88996	1.14341e-11
ENSMUSG00000030148.16	Clec4a2	C-type lectin domain family 4, member a2	0.834963	0.0884266	0.910278	0.0500624
ENSMUSG00000030144.5	Clec4d	C-type lectin domain family 4, member d	1.05985	0.000831782	1.07237	0.000612949
ENSMUSG00000030142.11	Clec4e	C-type lectin domain family 4, member e	6.84394	5.24976e-88	6.86262	1.04096e-90
ENSMUSG00000029915.15	Clec5a	C-type lectin domain family 5, member a	2.79155	3.22129e-14	2.80574	1.10537e-14
ENSMUSG00000007041.10	Clic1	chloride intracellular channel 1	0.973439	0.00353291	0.986386	0.00285409
ENSMUSG00000037242.9	Clic4	chloride intracellular channel 4 (mitochondrial)	3.44112	2.2312e-19	3.45502	5.15856e-20
ENSMUSG00000023959.11	Clic5	chloride intracellular channel 5	2.27348	0.000499047	2.42065	0.000199077
ENSMUSG00000032024.11	Clmp	CXADR-like membrane protein	2.2362	8.27193e-05	2.23018	8.38272e-05
ENSMUSG00000030720.17	Cln3	ceroid lipofuscinosis, neuronal 3, juvenile (Batten, Spielmeyer-Vogt disease)	1.02785	0.00815987	1.04349	0.00643344
ENSMUSG00000022125.8	Cln5	ceroid-lipofuscinosis, neuronal 5	1.67178	5.55251e-07	1.68455	3.69248e-07
ENSMUSG00000032245.13	Cln6	ceroid-lipofuscinosis, neuronal 6	-1.18458	0.022755	-1.19972	0.0207573
ENSMUSG00000039315.16	Clnk	cytokine-dependent hematopoietic cell linker	-2.213	0.112223	-2.20006	0.116237
ENSMUSG00000027079.16	Clp1	CLP1, cleavage and polyadenylation factor I subunit	0.869591	0.0377247	0.881382	0.0343239
ENSMUSG00000030282.15	Cmas	cytidine monophospho-N-acetylneuraminic acid synthetase	-0.93139	0.0179958	-0.924195	0.0176332
ENSMUSG00000020638.9	Cmpk2	cytidine monophosphate (UMP-CMP) kinase 2, mitochondrial	9.87007	8.39358e-132	9.88312	3.38004e-138
ENSMUSG00000032434.10	Cmtm6	CKLF-like MARVEL transmembrane domain containing 6	1.27904	0.000944135	1.29629	0.000689472
ENSMUSG00000032436.18	Cmtm7	CKLF-like MARVEL transmembrane domain containing 7	0.585769	0.13529	0.58889	0.130789
ENSMUSG00000024019.19	Cmtr1	cap methyltransferase 1	2.14023	0.000195687	2.07801	0.000337807
ENSMUSG00000024644.18	Cndp2	CNDP dipeptidase 2 (metallopeptidase M20 family)	0.635593	0.0545339	0.650146	0.0467174
ENSMUSG00000036810.17	Cnep1r1	CTD nuclear envelope phosphatase 1 regulatory subunit 1	0.973006	0.00987632	0.994794	0.00786023
ENSMUSG00000064105.14	Cnnm2	cyclin M2	-0.9906	0.071863	-0.96998	0.0784037
ENSMUSG00000038784.14	Cnot4	CCR4-NOT transcription complex, subunit 4	0.719571	0.0472811	0.72236	0.0442204
ENSMUSG00000031601.17	Cnot7	CCR4-NOT transcription complex, subunit 7	0.878778	0.0159078	0.882313	0.0149053
ENSMUSG00000023973.14	Cnpy3	canopy FGF signaling regulator 3	-1.18684	0.00164633	-1.21599	0.00116836
ENSMUSG00000062585.12	Cnr2	cannabinoid receptor 2 (macrophage)	-4.59824	4.65184e-12	-4.59693	4.44177e-12
ENSMUSG00000044629.6	Cnrip1	cannabinoid receptor interacting protein 1	-1.08506	0.0484546	-1.05789	0.0550751
ENSMUSG00000026112.8	Coa5	cytochrome C oxidase assembly factor 5	1.69526	4.43121e-07	1.71486	2.37291e-07
ENSMUSG00000001755.13	Coasy	Coenzyme A synthase	-0.789567	0.0737351	-0.800671	0.071619
ENSMUSG00000028339.18	Col15a1	collagen, type XV, alpha 1	-0.949937	0.133246	-0.970995	0.125358
ENSMUSG00000001435.16	Col18a1	collagen, type XVIII, alpha 1	1.36064	0.00049583	1.39411	0.000322681
ENSMUSG00000026043.19	Col3a1	collagen, type III, alpha 1	0.942936	0.0661318	0.949583	0.065662
ENSMUSG00000031502.12	Col4a1	collagen, type IV, alpha 1	0.68811	0.16522	0.679761	0.168793
ENSMUSG00000031503.14	Col4a2	collagen, type IV, alpha 2	0.885473	0.0183479	0.909501	0.015124
ENSMUSG00000038591.4	Colec10	collectin sub-family member 10	-2.0436	0.110859	-2.03158	0.114828
ENSMUSG00000036103.10	Colec12	collectin sub-family member 12	-0.886391	0.0061087	-0.877459	0.00604624
ENSMUSG00000036513.16	Commd2	COMM domain containing 2	0.767992	0.0579369	0.724501	0.0698944
ENSMUSG00000000326.14	Comt	catechol-O-methyltransferase	-0.701285	0.102392	-0.694735	0.104819
ENSMUSG00000040782.13	Cop1	COP1, E3 ubiquitin ligase	1.18908	0.00101415	1.24597	0.000140519
ENSMUSG00000026553.18	Copa	coatomer protein complex subunit alpha	0.979263	0.00267929	0.996041	0.00197809
ENSMUSG00000055681.15	Cope	coatomer protein complex, subunit epsilon	0.528782	0.138401	0.54304	0.125034
ENSMUSG00000025917.10	Cops5	COP9 signalosome subunit 5	0.744323	0.0292512	0.755398	0.0255917
ENSMUSG00000034432.12	Cops8	COP9 signalosome subunit 8	0.914906	0.0148908	0.932018	0.0126126
ENSMUSG00000073616.11	Cops9	COP9 signalosome subunit 9	0.705848	0.0631339	0.722389	0.0564669
ENSMUSG00000039914.7	Coq10a	coenzyme Q10A	-1.3173	0.0174551	-1.3527	0.0153369
ENSMUSG00000025981.14	Coq10b	coenzyme Q10B	1.03931	0.00587661	1.06333	0.00442174
ENSMUSG00000028247.3	Coq3	coenzyme Q3 methyltransferase	0.96172	0.0343499	0.973252	0.0317111
ENSMUSG00000030707.16	Coro1a	coronin, actin binding protein 1A	0.805295	0.0248491	0.818613	0.0211566
ENSMUSG00000024835.16	Coro1b	coronin, actin binding protein 1B	0.858552	0.00965922	0.875286	0.00782117
ENSMUSG00000004530.13	Coro1c	coronin, actin binding protein 1C	-1.00969	0.00645454	-0.992522	0.00679387
ENSMUSG00000028337.15	Coro2a	coronin, actin binding protein 2A	2.7405	1.33896e-09	2.73143	1.19349e-09
ENSMUSG00000040018.10	Cox15	cytochrome c oxidase assembly protein 15	1.08454	0.0424803	1.07527	0.0420351
ENSMUSG00000046516.11	Cox17	cytochrome c oxidase assembly protein 17, copper chaperone	1.07925	0.0123883	0.835152	0.0743727
ENSMUSG00000035505.15	Cox18	cytochrome c oxidase assembly protein 18	1.1441	0.0927374	1.15671	0.0894108
ENSMUSG00000000088.8	Cox5a	cytochrome c oxidase subunit 5A	0.557595	0.117695	0.54554	0.124082
ENSMUSG00000003617.17	Cp	ceruloplasmin	2.20328	4.45621e-06	2.20725	4.02587e-06
ENSMUSG00000020841.6	Cpd	carboxypeptidase D	2.35089	8.13146e-11	2.36674	3.31901e-11
ENSMUSG00000020300.15	Cpeb4	cytoplasmic polyadenylation element binding protein 4	2.1793	3.37603e-09	2.18873	1.88345e-09
ENSMUSG00000032564.17	Cpne4	copine IV	-1.94427	0.0733531	-1.73262	0.109473
ENSMUSG00000052560.16	Cpne8	copine VIII	1.1872	0.00681486	1.15344	0.00845682
ENSMUSG00000025991.9	Cps1	carbamoyl-phosphate synthetase 1	-1.98657	0.0548852	-1.97236	0.0576456
ENSMUSG00000041781.10	Cpsf2	cleavage and polyadenylation specific factor 2	1.24453	0.000209786	1.26962	0.0001349
ENSMUSG00000061414.9	Cracr2a	calcium release activated channel regulator 2A	-1.52519	0.0540853	-1.56532	0.0507619
ENSMUSG00000048200.13	Cracr2b	calcium release activated channel regulator 2B	-2.87774	0.00269472	-2.79034	0.00412816
ENSMUSG00000045867.11	Cradd	CASP2 and RIPK1 domain containing adaptor with death domain	-1.11944	0.150935	-1.0704	0.173059
ENSMUSG00000026853.16	Crat	carnitine acetyltransferase	-0.623638	0.114553	-0.586422	0.133997
ENSMUSG00000005362.15	Crbn	cereblon	0.659312	0.0579856	0.675596	0.0500338
ENSMUSG00000025532.14	Crcp	calcitonin gene-related peptide-receptor component protein	0.615062	0.126518	0.63534	0.111993
ENSMUSG00000053007.10	Creb5	cAMP responsive element binding protein 5	2.31998	1.36198e-08	2.3422	9.73134e-09
ENSMUSG00000048249.15	Crebrf	CREB3 regulatory factor	-1.09244	0.00166157	-1.0888	0.00158756
ENSMUSG00000063889.17	Crem	cAMP responsive element modulator	0.989396	0.0144672	0.990592	0.0130544
ENSMUSG00000024074.9	Crim1	cysteine rich transmembrane BMP regulator 1 (chordin like)	1.19056	0.0193136	1.20041	0.0176715
ENSMUSG00000017776.16	Crk	v-crk avian sarcoma virus CT10 oncogene homolog	0.851058	0.0111085	0.859424	0.0095033
ENSMUSG00000006134.5	Crkl	v-crk avian sarcoma virus CT10 oncogene homolog-like	1.04402	0.0478399	1.06152	0.0429899
ENSMUSG00000017561.17	Crlf3	cytokine receptor-like factor 3	2.61628	1.40669e-12	2.63977	5.07158e-13
ENSMUSG00000003623.5	Crot	carnitine O-octanoyltransferase	-0.797149	0.0820754	-0.805762	0.0763331
ENSMUSG00000027936.19	Crtc2	CREB regulated transcription coactivator 2	0.907878	0.115744	0.892259	0.12514
ENSMUSG00000020038.11	Cry1	cryptochrome 1 (photolyase-like)	0.842249	0.101021	0.855047	0.0959812
ENSMUSG00000019866.16	Crybg1	crystallin beta-gamma domain containing 1	3.40322	6.70297e-19	3.44712	1.43234e-19
ENSMUSG00000005683.9	Cs	citrate synthase	0.745274	0.167927	0.774613	0.14805
ENSMUSG00000023044.3	Csad	cysteine sulfinic acid decarboxylase	-0.942237	0.0657529	-0.900062	0.077858
ENSMUSG00000068823.11	Csde1	cold shock domain containing E1, RNA binding	0.692772	0.0364985	0.712339	0.0288887
ENSMUSG00000014599.11	Csf1	colony stimulating factor 1 (macrophage)	2.29004	6.35552e-11	2.30877	2.65926e-11
ENSMUSG00000018916.6	Csf2	colony stimulating factor 2 (granulocyte-macrophage)	5.13172	8.49257e-10	5.13367	8.14249e-10
ENSMUSG00000038067.3	Csf3	colony stimulating factor 3 (granulocyte)	8.44096	7.31195e-09	8.4422	7.56036e-09
ENSMUSG00000028859.15	Csf3r	colony stimulating factor 3 receptor (granulocyte)	-0.726369	0.0535138	-0.721543	0.0493313
ENSMUSG00000024576.15	Csnk1a1	casein kinase 1, alpha 1	0.671283	0.0372343	0.683066	0.0319945
ENSMUSG00000032515.9	Csrnp1	cysteine-serine-rich nuclear protein 1	2.44308	3.84882e-08	2.45963	2.33073e-08
ENSMUSG00000068129.6	Cst7	cystatin F (leukocystatin)	1.71658	2.8875e-05	1.76331	1.48338e-05
ENSMUSG00000005054.8	Cstb	cystatin B	0.663511	0.0429894	0.670377	0.0382861
ENSMUSG00000027498.15	Cstf1	cleavage stimulation factor, 3' pre-RNA, subunit 1	0.559106	0.16878	0.561629	0.164979
ENSMUSG00000031256.12	Cstf2	cleavage stimulation factor, 3' pre-RNA subunit 2	0.554205	0.121331	0.570765	0.10762
ENSMUSG00000020898.19	Ctc1	CTS telomere maintenance complex component 1	-0.805223	0.0970199	-0.796079	0.0990681
ENSMUSG00000018559.17	Ctdnep1	CTD nuclear envelope phosphatase 1	0.895907	0.031164	0.928421	0.022435
ENSMUSG00000078429.10	Ctdsp2	CTD (carboxy-terminal domain, RNA polymerase II, polypeptide A) small phosphatase 2	-1.13941	0.0125441	-1.05817	0.0144629
ENSMUSG00000033411.17	Ctdspl2	CTD (carboxy-terminal domain, RNA polymerase II, polypeptide A) small phosphatase like 2	0.657181	0.0789736	0.638562	0.0811921
ENSMUSG00000034101.15	Ctnnd1	catenin (cadherin associated protein), delta 1	0.856837	0.0429041	0.861771	0.0430571
ENSMUSG00000005949.10	Ctns	cystinosis, nephropathic	-1.22262	0.00372686	-1.20832	0.00375408
ENSMUSG00000031360.15	Ctps2	cytidine 5'-triphosphate synthase 2	-0.703561	0.0522886	-0.684046	0.0571396
ENSMUSG00000031896.8	Ctrl	chymotrypsin-like	2.47433	0.131704	2.49012	0.13083
ENSMUSG00000030560.18	Ctsc	cathepsin C	2.54516	1.76432e-15	2.55576	5.89183e-16
ENSMUSG00000021477.10	Ctsl	cathepsin L	0.93515	0.00531475	0.946904	0.00415082
ENSMUSG00000038888.9	Ctu1	cytosolic thiouridylase subunit 1	1.53774	0.0186628	1.53909	0.0184421
ENSMUSG00000049482.17	Ctu2	cytosolic thiouridylase subunit 2	0.809047	0.134752	0.860719	0.11651
ENSMUSG00000029686.16	Cul1	cullin 1	0.474146	0.165744	0.487627	0.15026
ENSMUSG00000024231.16	Cul2	cullin 2	1.27269	0.000301174	1.29067	0.000222366
ENSMUSG00000004364.15	Cul3	cullin 3	0.5425	0.117823	0.562638	0.10045
ENSMUSG00000025193.15	Cutc	cutC copper transporter	1.14992	0.0433497	1.18755	0.0370878
ENSMUSG00000040205.9	Cuzd1	CUB and zona pellucida-like domains 1	-3.37022	0.128668	-3.25695	0.153096
ENSMUSG00000004096.10	Cwc15	CWC15 spliceosome-associated protein	0.611557	0.0774323	0.621275	0.0695374
ENSMUSG00000031778.14	Cx3cl1	chemokine (C-X3-C motif) ligand 1	1.91594	0.000170244	1.90962	0.000183338
ENSMUSG00000029380.12	Cxcl1	chemokine (C-X-C motif) ligand 1	9.36566	6.93358e-121	9.36824	5.69045e-123
ENSMUSG00000034855.14	Cxcl10	chemokine (C-X-C motif) ligand 10	11.8986	1.12056e-39	11.8748	1.26635e-39
ENSMUSG00000023078.7	Cxcl13	chemokine (C-X-C motif) ligand 13	1.74383	0.124696	1.7531	0.124145
ENSMUSG00000018920.12	Cxcl16	chemokine (C-X-C motif) ligand 16	2.12117	1.61557e-10	2.11577	1.11398e-10
ENSMUSG00000058427.11	Cxcl2	chemokine (C-X-C motif) ligand 2	9.12931	8.47464e-80	9.15453	1.21231e-82
ENSMUSG00000029379.11	Cxcl3	chemokine (C-X-C motif) ligand 3	7.66266	2.79029e-34	7.66669	1.54352e-34
ENSMUSG00000029371.8	Cxcl5	chemokine (C-X-C motif) ligand 5	4.42557	8.95275e-08	4.64049	6.37226e-08
ENSMUSG00000029417.10	Cxcl9	chemokine (C-X-C motif) ligand 9	7.37348	3.30928e-41	7.38259	1.40974e-41
ENSMUSG00000050232.7	Cxcr3	chemokine (C-X-C motif) receptor 3	1.89235	0.109783	1.90242	0.109111
ENSMUSG00000045382.7	Cxcr4	chemokine (C-X-C motif) receptor 4	-3.12128	2.418e-20	-3.11953	6.38336e-21
ENSMUSG00000048521.9	Cxcr6	chemokine (C-X-C motif) receptor 6	1.29638	0.123793	1.27428	0.132887
ENSMUSG00000024646.15	Cyb5a	cytochrome b5 type A (microsomal)	0.940093	0.00558925	0.940293	0.00510512
ENSMUSG00000026456.19	Cyb5r1	cytochrome b5 reductase 1	-0.650544	0.0794205	-0.6317	0.0859675
ENSMUSG00000018042.19	Cyb5r3	cytochrome b5 reductase 3	0.576843	0.0953925	0.611793	0.0742325
ENSMUSG00000015340.11	Cybb	cytochrome b-245, beta polypeptide	2.40676	4.54499e-11	2.42106	1.79856e-11
ENSMUSG00000022551.9	Cyc1	cytochrome c-1	0.555619	0.124962	0.566385	0.114649
ENSMUSG00000063694.6	Cycs	cytochrome c, somatic	1.36891	0.0115697	1.26536	0.000321413
ENSMUSG00000030447.16	Cyfip1	cytoplasmic FMR1 interacting protein 1	1.28063	0.000197436	1.30506	0.000118389
ENSMUSG00000020340.17	Cyfip2	cytoplasmic FMR1 interacting protein 2	0.691503	0.107967	0.687815	0.110641
ENSMUSG00000036712.16	Cyld	CYLD lysine 63 deubiquitinase	0.900598	0.025505	0.924769	0.0213635
ENSMUSG00000032310.5	Cyp1a2	cytochrome P450, family 1, subfamily a, polypeptide 2	-3.15993	0.167721	-3.15012	0.170963
ENSMUSG00000024087.5	Cyp1b1	cytochrome P450, family 1, subfamily b, polypeptide 1	1.74233	0.00592149	1.75239	0.00565511
ENSMUSG00000026170.7	Cyp27a1	cytochrome P450, family 27, subfamily a, polypeptide 1	-1.87294	0.00459233	-1.85995	0.00491562
ENSMUSG00000025479.10	Cyp2e1	cytochrome P450, family 2, subfamily e, polypeptide 1	-2.06607	0.149237	-2.05446	0.153738
ENSMUSG00000038656.6	Cyp3a16	cytochrome P450, family 3, subfamily a, polypeptide 16	-2.63548	0.148326	-2.62361	0.152404
ENSMUSG00000024055.16	Cyp4f13	cytochrome P450, family 4, subfamily f, polypeptide 13	-0.905924	0.118619	-0.887196	0.128536
ENSMUSG00000001467.6	Cyp51	cytochrome P450, family 51	0.536924	0.116767	0.550012	0.105473
ENSMUSG00000020589.18	Cyria	CYFIP related Rac1 interactor A	1.33768	0.000486832	1.33524	0.000437887
ENSMUSG00000017132.18	Cyth1	cytohesin 1	-0.784029	0.0464304	-0.768879	0.0500735
ENSMUSG00000018001.19	Cyth3	cytohesin 3	1.05997	0.0033649	1.07433	0.00269957
ENSMUSG00000041134.16	Cyyr1	cysteine and tyrosine-rich protein 1	-1.98629	0.127745	-1.97584	0.131724
ENSMUSG00000022864.15	D16Ertd472e	DNA segment, Chr 16, ERATO Doi 472, expressed	1.86404	0.000104461	1.87127	9.323e-05
ENSMUSG00000043311.8	D17H6S53E	DNA segment, Chr 17, human D6S53E	0.746805	0.0780808	0.767819	0.0689503
ENSMUSG00000073609.10	D2hgdh	D-2-hydroxyglutarate dehydrogenase	-1.47869	0.0451255	-1.34618	0.0662201
ENSMUSG00000025766.15	D3Ertd751e	DNA segment, Chr 3, ERATO Doi 751, expressed	-1.04995	0.11524	-1.06596	0.110087
ENSMUSG00000029190.20	D5Ertd579e	DNA segment, Chr 5, ERATO Doi 579, expressed	1.02615	0.0101743	1.04791	0.00825375
ENSMUSG00000034574.11	Daam1	dishevelled associated activator of morphogenesis 1	1.03935	0.00782265	1.04607	0.0070994
ENSMUSG00000039206.14	Daglb	diacylglycerol lipase, beta	-1.59019	5.80246e-05	-1.56978	6.20378e-05
ENSMUSG00000021559.15	Dapk1	death associated protein kinase 1	-0.862057	0.0181712	-0.839825	0.0202221
ENSMUSG00000026709.11	Dars2	aspartyl-tRNA synthetase 2 (mitochondrial)	-0.798341	0.0982779	-0.795648	0.100114
ENSMUSG00000002307.17	Daxx	Fas death domain-associated protein	4.23841	6.91737e-26	4.27222	9.54372e-27
ENSMUSG00000026385.17	Dbi	diazepam binding inhibitor	0.556888	0.0998098	0.563794	0.0921877
ENSMUSG00000020476.15	Dbnl	drebrin-like	1.6775	0.000196141	1.6914	0.000153475
ENSMUSG00000059824.13	Dbp	D site albumin promoter binding protein	-1.66822	0.0305409	-1.58168	0.0433634
ENSMUSG00000032469.13	Dbr1	debranching RNA lariats 1	1.03881	0.0221702	1.07578	0.017444
ENSMUSG00000028436.9	Dcaf12	DDB1 and CUL4 associated factor 12	0.700379	0.0783782	0.710491	0.0713535
ENSMUSG00000022300.11	Dcaf13	DDB1 and CUL4 associated factor 13	0.921375	0.0137938	0.921117	0.0128627
ENSMUSG00000020935.9	Dcakd	dephospho-CoA kinase domain containing	0.65	0.151446	0.665982	0.142317
ENSMUSG00000035107.14	Dcbld2	discoidin, CUB and LCCL domain containing 2	2.94012	4.05713e-16	2.96705	1.12622e-16
ENSMUSG00000029366.11	Dck	deoxycytidine kinase	3.49676	1.94483e-16	3.50813	7.6892e-17
ENSMUSG00000025077.14	Dclre1a	DNA cross-link repair 1A	-0.715678	0.151619	-0.704363	0.162518
ENSMUSG00000026648.19	Dclre1c	DNA cross-link repair 1C	0.888687	0.0264145	0.86359	0.0303058
ENSMUSG00000019929.17	Dcn	decorin	1.47805	0.0027636	1.49669	0.00237117
ENSMUSG00000021962.10	Dcp1a	decapping mRNA 1A	0.700854	0.093219	0.73675	0.0766697
ENSMUSG00000024472.10	Dcp2	decapping mRNA 2	2.86803	3.67785e-17	2.89615	8.42217e-18
ENSMUSG00000109293.2	Dcst2	DC-STAMP domain containing 2	-2.23665	0.128121	-2.17281	0.145649
ENSMUSG00000048787.14	Dcun1d3	DCN1, defective in cullin neddylation 1, domain containing 3 (S. cerevisiae)	0.878722	0.0269195	0.891718	0.0238355
ENSMUSG00000032002.11	Dcun1d5	DCN1, defective in cullin neddylation 1, domain containing 5 (S. cerevisiae)	0.914448	0.0131966	0.928369	0.0111423
ENSMUSG00000074247.11	Dda1	DET1 and DDB1 associated 1	0.917291	0.0172143	0.94062	0.0137061
ENSMUSG00000037697.20	Ddhd1	DDHD domain containing 1	0.678674	0.0725556	0.697976	0.0624839
ENSMUSG00000078515.5	Ddi2	DNA-damage inducible protein 2	-1.21344	0.00496802	-1.21241	0.00496778
ENSMUSG00000059213.8	Ddn	dendrin	-2.72476	0.0747245	-2.55975	0.1039
ENSMUSG00000020075.9	Ddx21	DExD box helicase 21	1.01152	0.0061963	1.02561	0.00530909
ENSMUSG00000041645.15	Ddx24	DEAD box helicase 24	1.88432	7.6849e-08	1.90702	4.54443e-08
ENSMUSG00000005481.19	Ddx39a	DEAD box helicase 39a	1.02311	0.00602779	1.01453	0.00597708
ENSMUSG00000019432.16	Ddx39b	DEAD box helicase 39b	0.658655	0.0629065	0.655688	0.0623674
ENSMUSG00000020705.7	Ddx42	DEAD box helicase 42	0.523222	0.140998	0.541674	0.123238
ENSMUSG00000030204.11	Ddx47	DEAD box helicase 47	0.608879	0.0913453	0.629258	0.0786534
ENSMUSG00000029504.6	Ddx51	DEAD box helicase 51	1.1202	0.00617302	1.12624	0.00562972
ENSMUSG00000040296.16	Ddx58	DEAD/H box helicase 58	4.1733	2.94357e-21	4.24266	7.33546e-22
ENSMUSG00000037921.16	Ddx60	DExD/H box helicase 60	4.68341	9.59017e-36	4.7076	4.04586e-37
ENSMUSG00000028223.9	Decr1	2,4-dienoyl CoA reductase 1, mitochondrial	-0.748353	0.106559	-0.722019	0.119146
ENSMUSG00000038633.6	Degs1	delta(4)-desaturase, sphingolipid 1	0.675102	0.0375652	0.682543	0.0335059
ENSMUSG00000035392.18	Dennd1a	DENN/MADD domain containing 1A	0.938587	0.0309132	0.955222	0.0279767
ENSMUSG00000056268.16	Dennd1b	DENN/MADD domain containing 1B	0.954349	0.00846454	1.00749	0.00519678
ENSMUSG00000038024.18	Dennd4c	DENN/MADD domain containing 4C	-0.76236	0.0339445	-0.71292	0.043487
ENSMUSG00000023106.16	Denr	density-regulated protein	2.89668	2.16895e-13	2.89821	1.53054e-13
ENSMUSG00000048489.13	Depp1	DEPP1 autophagy regulator	3.45516	1.36398e-09	3.43909	1.82424e-09
ENSMUSG00000022419.17	Deptor	DEP domain containing MTOR-interacting protein	-1.51631	0.00847956	-1.49698	0.00939205
ENSMUSG00000003531.16	Dgcr6	DiGeorge syndrome critical region gene 6	-0.83889	0.122721	-0.808906	0.138223
ENSMUSG00000034731.12	Dgkh	diacylglycerol kinase, eta	1.4957	7.73134e-05	1.5275	4.74803e-05
ENSMUSG00000040479.13	Dgkz	diacylglycerol kinase zeta	-0.523	0.1511	-0.515826	0.153221
ENSMUSG00000058454.16	Dhcr7	7-dehydrocholesterol reductase	-0.689148	0.0794433	-0.699439	0.073792
ENSMUSG00000021707.6	Dhfr	dihydrofolate reductase	-0.712477	0.164618	-0.704722	0.17181
ENSMUSG00000060038.15	Dhps	deoxyhypusine synthase	0.704228	0.11745	0.727206	0.104457
ENSMUSG00000066026.15	Dhrs3	dehydrogenase/reductase (SDR family) member 3	-1.95779	3.18101e-08	-1.93321	3.15288e-08
ENSMUSG00000027068.7	Dhrs9	dehydrogenase/reductase (SDR family) member 9	-1.56195	0.0319179	-1.55143	0.0336699
ENSMUSG00000025815.14	Dhtkd1	dehydrogenase E1 and transketolase domain containing 1	-1.36181	0.106548	-1.18976	0.151697
ENSMUSG00000029169.12	Dhx15	DEAH (Asp-Glu-Ala-His) box polypeptide 15	0.75263	0.0221581	0.76661	0.0183157
ENSMUSG00000017830.16	Dhx58	DEXH (Asp-Glu-X-His) box polypeptide 58	4.56167	3.92205e-27	4.59443	9.21904e-28
ENSMUSG00000029433.17	Diablo	diablo, IAP-binding mitochondrial protein	0.832423	0.135231	0.869634	0.120374
ENSMUSG00000034480.19	Diaph2	diaphanous related formin 2	0.85272	0.0291514	0.85924	0.0260825
ENSMUSG00000034785.16	Dio1	deiodinase, iodothyronine, type I	-3.34472	0.129104	-3.33303	0.132268
ENSMUSG00000007682.8	Dio2	deiodinase, iodothyronine, type II	1.22985	0.162488	1.30671	0.142033
ENSMUSG00000028031.7	Dkk2	dickkopf WNT signaling pathway inhibitor 2	-3.52052	3.35284e-13	-3.55733	2.48536e-13
ENSMUSG00000020664.11	Dld	dihydrolipoamide dehydrogenase	0.688448	0.060128	0.701071	0.0540526
ENSMUSG00000061689.16	Dlgap4	DLG associated protein 4	0.952811	0.00882386	0.97422	0.00691375
ENSMUSG00000003436.12	Dll3	delta like canonical Notch ligand 3	-2.71679	0.0596385	-3.16329	0.0499713
ENSMUSG00000004789.11	Dlst	dihydrolipoamide S-succinyltransferase (E2 component of 2-oxo-glutarate complex)	0.632981	0.0747144	0.649745	0.0652334
ENSMUSG00000057229.12	Dmac2	distal membrane arm assembly complex 2	-0.741262	0.15927	-0.745846	0.156077
ENSMUSG00000042508.17	Dmtf1	cyclin D binding myb like transcription factor 1	0.722525	0.0384822	0.745019	0.0313658
ENSMUSG00000041268.18	Dmxl2	Dmx-like 2	-1.13982	0.00130374	-1.13489	0.00124202
ENSMUSG00000036875.16	Dna2	DNA replication helicase/nuclease 2	-1.85918	0.00197621	-1.83621	0.00223579
ENSMUSG00000018581.16	Dnah11	dynein, axonemal, heavy chain 11	-0.944859	0.132436	-1.01547	0.113253
ENSMUSG00000005237.15	Dnah2	dynein, axonemal, heavy chain 2	-0.861107	0.164448	-0.873278	0.161446
ENSMUSG00000052861.14	Dnah6	dynein, axonemal, heavy chain 6	-0.923453	0.145026	-0.945528	0.141782
ENSMUSG00000033826.11	Dnah8	dynein, axonemal, heavy chain 8	-1.03914	0.0624493	-0.988175	0.0784769
ENSMUSG00000028410.14	Dnaja1	DnaJ heat shock protein family (Hsp40) member A1	0.54878	0.168937	0.632745	0.0875305
ENSMUSG00000031701.7	Dnaja2	DnaJ heat shock protein family (Hsp40) member A2	1.66578	3.09826e-06	1.68044	1.96199e-06
ENSMUSG00000020109.14	Dnajb12	DnaJ heat shock protein family (Hsp40) member B12	0.884473	0.0296808	0.902906	0.0245158
ENSMUSG00000030708.15	Dnajb13	DnaJ heat shock protein family (Hsp40) member B13	-1.26542	0.0154081	-1.25029	0.0165395
ENSMUSG00000074212.8	Dnajb14	DnaJ heat shock protein family (Hsp40) member B14	-1.20496	0.000796234	-1.17946	0.000954614
ENSMUSG00000029131.15	Dnajb6	DnaJ heat shock protein family (Hsp40) member B6	1.33076	0.00287102	1.45171	5.43971e-05
ENSMUSG00000026740.13	Dnajc1	DnaJ heat shock protein family (Hsp40) member C1	0.980593	0.00927853	1.0024	0.00702648
ENSMUSG00000039768.17	Dnajc11	DnaJ heat shock protein family (Hsp40) member C11	0.580731	0.136293	0.568636	0.141698
ENSMUSG00000032560.15	Dnajc13	DnaJ heat shock protein family (Hsp40) member C13	1.14804	0.000622585	1.16461	0.000434873
ENSMUSG00000039763.11	Dnajc28	DnaJ heat shock protein family (Hsp40) member C28	-1.90498	0.00202277	-1.93465	0.00240384
ENSMUSG00000003812.14	Dnase2a	deoxyribonuclease II alpha	-0.717203	0.0387685	-0.712092	0.038266
ENSMUSG00000022789.16	Dnm1l	dynamin 1-like	0.612546	0.0770587	0.613038	0.0729528
ENSMUSG00000004099.17	Dnmt1	DNA methyltransferase (cytosine-5) 1	-0.961722	0.0185295	-0.945757	0.0199487
ENSMUSG00000000730.14	Dnmt3l	DNA (cytosine-5-)-methyltransferase 3-like	1.42301	0.0339826	1.4301	0.0344669
ENSMUSG00000039756.13	Dnttip2	deoxynucleotidyltransferase, terminal, interacting protein 2	0.511352	0.155064	0.520023	0.144859
ENSMUSG00000038608.16	Dock10	dedicator of cytokinesis 10	1.21161	0.000415551	1.22797	0.000286778
ENSMUSG00000052085.8	Dock8	dedicator of cytokinesis 8	-1.03993	0.00695012	-1.0512	0.00628209
ENSMUSG00000068335.7	Dok1	docking protein 1	0.938901	0.0210274	0.944336	0.0194813
ENSMUSG00000061589.15	Dot1l	DOT1-like, histone H3 methyltransferase (S. cerevisiae)	1.02627	0.0169339	1.05328	0.0137318
ENSMUSG00000024826.16	Dpf2	double PHD fingers 2	0.901597	0.016593	0.910937	0.0142934
ENSMUSG00000085576.4	Dpy19l2	dpy-19-like 2 (C. elegans)	-2.27218	0.151616	-2.83927	0.111006
ENSMUSG00000022304.14	Dpys	dihydropyrimidinase	1.36028	0.0370424	1.37363	0.0352141
ENSMUSG00000022048.9	Dpysl2	dihydropyrimidinase-like 2	0.724885	0.0584916	0.742029	0.0510671
ENSMUSG00000029265.5	Dr1	down-regulator of transcription 1	1.27415	0.000749165	1.28495	0.000584138
ENSMUSG00000020057.3	Dram1	DNA-damage regulated autophagy modulator 1	2.40631	2.22093e-11	2.40838	1.20391e-11
ENSMUSG00000027900.16	Dram2	DNA-damage regulated autophagy modulator 2	0.54718	0.110101	0.559675	0.098379
ENSMUSG00000039497.9	Dse	dermatan sulfate epimerase	1.75779	1.06304e-05	1.7712	6.81062e-06
ENSMUSG00000038702.7	Dsel	dermatan sulfate epimerase-like	1.38451	0.00392398	1.3817	0.00398907
ENSMUSG00000026131.21	Dst	dystonin	1.57859	3.42849e-05	1.61279	1.85327e-05
ENSMUSG00000071454.14	Dtnb	dystrobrevin, beta	0.767549	0.0866208	0.79498	0.0766586
ENSMUSG00000023330.13	Dtwd1	DTW domain containing 1	0.965763	0.0697816	0.967756	0.0673789
ENSMUSG00000004947.16	Dtx2	deltex 2, E3 ubiquitin ligase	1.60373	0.000150957	1.63045	0.000111089
ENSMUSG00000049502.18	Dtx3l	deltex 3-like, E3 ubiquitin ligase	4.4769	7.77793e-37	4.49876	3.30947e-38
ENSMUSG00000030002.16	Dusp11	dual specificity phosphatase 11 (RNA/RNP complex 1-interacting)	0.705381	0.0399862	0.722044	0.0332301
ENSMUSG00000030203.18	Dusp16	dual specificity phosphatase 16	1.98265	1.86588e-07	1.99677	1.39558e-07
ENSMUSG00000027368.7	Dusp2	dual specificity phosphatase 2	4.70932	3.38866e-20	4.77674	1.43097e-20
ENSMUSG00000047067.8	Dusp28	dual specificity phosphatase 28	1.83054	0.000398955	1.87861	0.000338094
ENSMUSG00000003518.14	Dusp3	dual specificity phosphatase 3 (vaccinia virus phosphatase VH1-related)	-1.0181	0.00250016	-1.00691	0.00247701
ENSMUSG00000031530.7	Dusp4	dual specificity phosphatase 4	2.91902	4.65307e-10	2.93944	2.91816e-10
ENSMUSG00000034765.7	Dusp5	dual specificity phosphatase 5	1.44678	0.00348552	1.44259	0.00353837
ENSMUSG00000037887.12	Dusp8	dual specificity phosphatase 8	0.705802	0.141291	0.73288	0.125819
ENSMUSG00000029071.17	Dvl1	dishevelled segment polarity protein 1	0.782023	0.0397596	0.812134	0.0317762
ENSMUSG00000021790.13	Dydc1	DPY30 domain containing 1	-3.49188	0.108752	-4.92488	0.0319995
ENSMUSG00000035765.11	Dym	dymeclin	-0.673534	0.153803	-0.729706	0.125539
ENSMUSG00000018707.14	Dync1h1	dynein cytoplasmic 1 heavy chain 1	1.02993	0.00503638	1.0693	0.003296
ENSMUSG00000027012.16	Dync1i2	dynein cytoplasmic 1 intermediate chain 2	1.0342	0.00211031	1.04979	0.00164051
ENSMUSG00000032435.10	Dync1li1	dynein cytoplasmic 1 light intermediate chain 1	0.727183	0.076455	0.748382	0.0679102
ENSMUSG00000031176.9	Dynlt3	dynein light chain Tctex-type 3	0.492046	0.145436	0.507419	0.12953
ENSMUSG00000028630.10	Dyrk2	dual-specificity tyrosine-(Y)-phosphorylation regulated kinase 2	1.52793	0.000210009	1.55052	0.000142826
ENSMUSG00000069085.6	Dytn	dystrotelin	-2.00923	0.0737579	-2.06836	0.0897742
ENSMUSG00000027490.18	E2f1	E2F transcription factor 1	-1.04532	0.0872706	-0.99263	0.106687
ENSMUSG00000014859.10	E2f4	E2F transcription factor 4	0.868932	0.052092	0.877118	0.0488951
ENSMUSG00000027552.15	E2f5	E2F transcription factor 5	1.67497	0.000279408	1.66799	0.000332893
ENSMUSG00000021890.7	Eaf1	ELL associated factor 1	1.14216	0.00322943	1.15687	0.00254215
ENSMUSG00000003206.8	Ebi3	Epstein-Barr virus induced gene 3	3.21409	1.06853e-05	3.0236	6.11168e-05
ENSMUSG00000028729.16	Ebna1bp2	EBNA1 binding protein 2	0.750391	0.0536017	0.761605	0.0487712
ENSMUSG00000025465.14	Echs1	enoyl Coenzyme A hydratase, short chain, 1, mitochondrial	-1.06045	0.00647688	-1.05646	0.00642831
ENSMUSG00000021417.16	Eci2	enoyl-Coenzyme A delta isomerase 2	1.08871	0.00268098	1.08544	0.00263736
ENSMUSG00000050812.19	Ecpas	Ecm29 proteasome adaptor and scaffold	0.99197	0.00215581	1.01412	0.00150027
ENSMUSG00000072575.5	Eddm3b	epididymal protein 3B	-4.34477	0.0903112	-3.90785	0.171138
ENSMUSG00000015092.10	Edf1	endothelial differentiation-related factor 1	0.556648	0.143877	0.556333	0.130127
ENSMUSG00000021367.9	Edn1	endothelin 1	5.88128	6.42241e-32	5.87162	4.38793e-32
ENSMUSG00000022122.16	Ednrb	endothelin receptor type B	1.06511	0.0017217	1.07277	0.0014558
ENSMUSG00000036499.10	Eea1	early endosome antigen 1	1.46157	7.90619e-06	1.47482	5.05748e-06
ENSMUSG00000001707.9	Eef1e1	eukaryotic translation elongation factor 1 epsilon 1	1.22496	0.00120581	1.23555	0.0010152
ENSMUSG00000036611.6	Eepd1	endonuclease/exonuclease/phosphatase family domain containing 1	-1.94973	0.000127951	-1.96843	0.000122496
ENSMUSG00000040659.4	Efhd2	EF hand domain containing 2	0.596293	0.0861935	0.609909	0.0745224
ENSMUSG00000015002.19	Efr3a	EFR3 homolog A	0.804489	0.0157176	0.820205	0.012871
ENSMUSG00000042961.14	Egflam	EGF-like, fibronectin type III and laminin G domains	-1.44012	0.136866	-1.36723	0.163664
ENSMUSG00000020122.17	Egfr	epidermal growth factor receptor	1.11127	0.0751718	1.11692	0.0728749
ENSMUSG00000031987.7	Egln1	egl-9 family hypoxia-inducible factor 1	0.607161	0.146296	0.632918	0.126213
ENSMUSG00000058709.12	Egln2	egl-9 family hypoxia-inducible factor 2	0.83226	0.0614585	0.851339	0.0550106
ENSMUSG00000024772.10	Ehd1	EH-domain containing 1	4.00522	4.32145e-28	4.0086	1.63414e-28
ENSMUSG00000074364.7	Ehd2	EH-domain containing 2	0.801606	0.132789	0.804128	0.131124
ENSMUSG00000027293.14	Ehd4	EH-domain containing 4	1.46012	0.000484155	1.47296	0.000365567
ENSMUSG00000109864.2	Eid3	EP300 interacting inhibitor of differentiation 3	2.01788	0.000713405	2.01668	0.000741123
ENSMUSG00000035530.14	Eif1	eukaryotic translation initiation factor 1	0.897158	0.00739054	0.886733	0.00609683
ENSMUSG00000057561.11	Eif1a	eukaryotic translation initiation factor 1A	0.579442	0.119485	0.607621	0.100339
ENSMUSG00000024079.5	Eif2ak2	eukaryotic translation initiation factor 2-alpha kinase 2	3.66543	6.24189e-23	3.69376	1.71978e-23
ENSMUSG00000003235.14	Eif2b5	eukaryotic translation initiation factor 2B, subunit 5 epsilon	0.560982	0.128648	0.570801	0.120576
ENSMUSG00000021116.11	Eif2s1	eukaryotic translation initiation factor 2, subunit 1 alpha	0.882079	0.0101285	0.921229	0.00750147
ENSMUSG00000035150.16	Eif2s3x	eukaryotic translation initiation factor 2, subunit 3, structural gene X-linked	0.61133	0.132688	0.494343	0.135811
ENSMUSG00000056076.14	Eif3b	eukaryotic translation initiation factor 3, subunit B	0.615617	0.0896742	0.637904	0.0764774
ENSMUSG00000030738.12	Eif3c	eukaryotic translation initiation factor 3, subunit C	0.610932	0.0576768	0.627635	0.0484272
ENSMUSG00000070319.7	Eif3g	eukaryotic translation initiation factor 3, subunit G	0.700937	0.0458445	0.718939	0.0390147
ENSMUSG00000043424.11	Eif3j2	eukaryotic translation initiation factor 3, subunit J2	0.634231	0.0946754	0.873531	0.0706722
ENSMUSG00000059796.17	Eif4a1	eukaryotic translation initiation factor 4A1	0.48776	0.142211	0.461852	0.157382
ENSMUSG00000058655.10	Eif4b	eukaryotic translation initiation factor 4B	-0.48276	0.145243	-0.478589	0.143216
ENSMUSG00000028156.13	Eif4e	eukaryotic translation initiation factor 4E	0.944676	0.0092191	0.95818	0.00593438
ENSMUSG00000093661.2	Eif4e3	eukaryotic translation initiation factor 4E member 3	1.13722	0.0249274	1.14369	0.0247582
ENSMUSG00000020091.16	Eif4ebp2	eukaryotic translation initiation factor 4E binding protein 2	-0.940013	0.0700423	-0.915559	0.0747596
ENSMUSG00000045983.17	Eif4g1	eukaryotic translation initiation factor 4, gamma 1	0.684817	0.0440431	0.700872	0.0370778
ENSMUSG00000005610.18	Eif4g2	eukaryotic translation initiation factor 4, gamma 2	1.38541	1.19402e-05	1.39822	7.47966e-06
ENSMUSG00000040731.14	Eif4h	eukaryotic translation initiation factor 4H	0.568794	0.106542	0.575771	0.0979343
ENSMUSG00000021282.18	Eif5	eukaryotic translation initiation factor 5	0.715967	0.0359386	0.701129	0.0349177
ENSMUSG00000078812.11	Eif5a	eukaryotic translation initiation factor 5A	0.540887	0.0980697	0.554971	0.0845904
ENSMUSG00000027613.16	Eif6	eukaryotic translation initiation factor 6	1.88715	5.71526e-07	1.90978	2.16171e-07
ENSMUSG00000036613.9	Eipr1	EARP complex and GARP complex interacting protein 1	0.703214	0.126683	0.708896	0.122716
ENSMUSG00000040028.11	Elavl1	ELAV (embryonic lethal, abnormal vision)-like 1 (Hu antigen R)	0.808384	0.0470528	0.821641	0.0416023
ENSMUSG00000036461.17	Elf1	E74 like ETS transcription factor 1	0.967105	0.0168856	0.969326	0.015972
ENSMUSG00000031103.13	Elf4	E74-like factor 4 (ets domain transcription factor)	0.741219	0.0737342	0.754589	0.0660001
ENSMUSG00000008398.17	Elk3	ELK3, member of ETS oncogene family	0.693299	0.156172	0.710335	0.147044
ENSMUSG00000026436.16	Elk4	ELK4, member of ETS oncogene family	0.547435	0.160216	0.576412	0.137817
ENSMUSG00000001542.8	Ell2	elongation factor for RNA polymerase II 2	2.45774	3.12724e-11	2.47829	1.31526e-11
ENSMUSG00000028668.6	Eloa	elongin A	0.479009	0.159047	0.496982	0.138343
ENSMUSG00000079658.10	Eloc	elongin C	0.864173	0.0147559	0.877609	0.0124256
ENSMUSG00000013822.8	Elof1	ELF1 homolog, elongation factor 1	0.780361	0.0627498	0.783704	0.059297
ENSMUSG00000018565.18	Elp5	elongator acetyltransferase complex subunit 5	1.27059	0.0007033	1.28705	0.000537833
ENSMUSG00000027131.4	Emc4	ER membrane protein complex subunit 4	0.62821	0.0975076	0.652727	0.082146
ENSMUSG00000040811.16	Eml2	echinoderm microtubule associated protein like 2	0.799851	0.119436	0.843897	0.0997111
ENSMUSG00000032624.17	Eml4	echinoderm microtubule associated protein like 4	1.36171	0.000425429	1.3674	0.00033827
ENSMUSG00000040212.13	Emp3	epithelial membrane protein 3	0.521832	0.156275	0.527924	0.147822
ENSMUSG00000037419.10	Endod1	endonuclease domain containing 1	0.719576	0.0879417	0.72252	0.0851731
ENSMUSG00000026814.17	Eng	endoglin	1.54198	0.0285416	1.58633	0.0250873
ENSMUSG00000033857.13	Engase	endo-beta-N-acetylglucosaminidase	-2.36597	0.000645507	-2.37657	0.000849418
ENSMUSG00000059040.6	Eno1b	enolase 1B, retrotransposed	0.478966	0.156604	0.604432	0.103344
ENSMUSG00000023961.17	Enpp4	ectonucleotide pyrophosphatase/phosphodiesterase 4	3.80882	1.55521e-22	3.847	4.04346e-23
ENSMUSG00000038619.13	Ensa	endosulfine alpha	0.586781	0.0833483	0.604883	0.0710848
ENSMUSG00000048120.17	Entpd1	ectonucleoside triphosphate diphosphohydrolase 1	-1.2464	0.0125598	-1.23595	0.0126581
ENSMUSG00000026927.18	Entr1	endosome associated trafficking regulator 1	0.939796	0.011464	0.992657	0.00929736
ENSMUSG00000028906.18	Epb41	erythrocyte membrane protein band 4.1	-0.991424	0.00903112	-0.964597	0.0105088
ENSMUSG00000028664.15	Ephb2	Eph receptor B2	0.652765	0.156845	0.65471	0.159526
ENSMUSG00000055493.5	Epm2a	epilepsy, progressive myoclonic epilepsy, type 2 gene alpha	-1.31358	0.0270182	-1.37989	0.024154
ENSMUSG00000006235.7	Epor	erythropoietin receptor	-2.32452	0.0917437	-2.31026	0.0954336
ENSMUSG00000006276.11	Eps15l1	epidermal growth factor receptor pathway substrate 15-like 1	0.634194	0.101135	0.665873	0.0815449
ENSMUSG00000022014.16	Epsti1	epithelial stromal interaction 1 (breast)	3.77184	5.54803e-20	3.79742	2.49204e-20
ENSMUSG00000021583.8	Erap1	endoplasmic reticulum aminopeptidase 1	1.03218	0.00253538	1.05086	0.0019098
ENSMUSG00000021709.15	Erbin	Erbb2 interacting protein	0.684087	0.0424985	0.697167	0.0361615
ENSMUSG00000030172.16	Erc1	ELKS/RAB6-interacting/CAST family member 1	0.590595	0.12678	0.620494	0.106808
ENSMUSG00000024382.14	Ercc3	excision repair cross-complementing rodent repair deficiency, complementation group 3	0.58148	0.133142	0.593546	0.122745
ENSMUSG00000029377.6	Ereg	epiregulin	2.20622	0.000385332	2.24221	0.000328354
ENSMUSG00000030304.12	Ergic2	ERGIC and golgi 2	0.615288	0.0838412	0.632489	0.0735876
ENSMUSG00000021831.10	Ero1a	endoplasmic reticulum oxidoreductase 1 alpha	0.987358	0.0116661	1.01242	0.00937884
ENSMUSG00000057069.8	Ero1b	endoplasmic reticulum oxidoreductase 1 beta	-0.711091	0.0587484	-0.655571	0.0757677
ENSMUSG00000029616.10	Erp29	endoplasmic reticulum protein 29	-1.07097	0.00226772	-1.0697	0.00204118
ENSMUSG00000028967.11	Errfi1	ERBB receptor feedback inhibitor 1	1.07778	0.0091466	1.09536	0.00757364
ENSMUSG00000021996.17	Esd	esterase D/formylglutathione hydrolase	1.29284	5.19964e-05	1.43984	5.70998e-06
ENSMUSG00000024955.16	Esrra	estrogen related receptor, alpha	1.28674	0.00201734	1.31126	0.00149211
ENSMUSG00000024360.9	Etf1	eukaryotic translation termination factor 1	0.94822	0.00341976	0.961889	0.00265735
ENSMUSG00000064254.7	Ethe1	ethylmalonic encephalopathy 1	-1.06319	0.0691781	-1.05062	0.0726348
ENSMUSG00000030275.7	Etnk1	ethanolamine kinase 1	2.65588	9.44846e-12	2.68704	2.5374e-12
ENSMUSG00000070644.14	Etnk2	ethanolamine kinase 2	-1.90522	0.0985497	-1.89103	0.102686
ENSMUSG00000022895.17	Ets2	E26 avian leukemia oncogene 2, 3' domain	3.53068	8.33302e-15	3.55143	3.16604e-15
ENSMUSG00000003382.19	Etv3	ets variant 3	1.01516	0.0147246	1.04606	0.0109475
ENSMUSG00000030199.17	Etv6	ets variant 6	0.931838	0.0251725	0.930979	0.0227145
ENSMUSG00000035104.15	Eva1a	eva-1 homolog A (C. elegans)	-1.40307	0.0961203	-1.34272	0.115488
ENSMUSG00000050212.5	Eva1b	eva-1 homolog B (C. elegans)	1.97269	0.001331	1.98212	0.00132524
ENSMUSG00000078771.11	Evi2a	ecotropic viral integration site 2a	1.03581	0.00401202	1.05989	0.00303958
ENSMUSG00000021262.16	Evl	Ena-vasodilator stimulated phosphoprotein	0.946547	0.0143742	0.964565	0.0116631
ENSMUSG00000021357.15	Exoc2	exocyst complex component 2	0.55717	0.102998	0.575616	0.0886459
ENSMUSG00000021280.10	Exoc3l4	exocyst complex component 3-like 4	3.06526	8.74325e-07	2.79199	2.22815e-05
ENSMUSG00000017264.17	Exosc10	exosome component 10	0.624068	0.113435	0.617976	0.115131
ENSMUSG00000061731.10	Ext1	exostosin glycosyltransferase 1	2.38599	2.02066e-11	2.3928	1.18778e-11
ENSMUSG00000010461.17	Eya4	EYA transcriptional coactivator and phosphatase 4	-1.73664	0.000186895	-1.72984	0.000189204
ENSMUSG00000052397.9	Ezr	ezrin	2.01486	8.28421e-06	2.03013	6.96074e-06
ENSMUSG00000031444.17	F10	coagulation factor X	1.66333	0.0823516	1.67349	0.0815296
ENSMUSG00000038235.5	F11r	F11 receptor	1.36396	0.000120154	1.37455	9.93476e-05
ENSMUSG00000039109.18	F13a1	coagulation factor XIII, A1 subunit	-0.729738	0.082849	-0.703969	0.0924477
ENSMUSG00000048376.7	F2r	coagulation factor II (thrombin) receptor	0.924342	0.0762898	0.941849	0.0697887
ENSMUSG00000028128.14	F3	coagulation factor III	1.03812	0.054664	1.05072	0.0523141
ENSMUSG00000090942.2	F830016B08Rik	RIKEN cDNA F830016B08 gene	4.25859	8.03383e-11	4.30124	1.32615e-10
ENSMUSG00000028773.9	Fabp3	fatty acid binding protein 3, muscle and heart	3.35315	1.24031e-10	3.19727	1.79514e-16
ENSMUSG00000010663.6	Fads1	fatty acid desaturase 1	-0.670674	0.128024	-0.647678	0.137939
ENSMUSG00000040339.11	Fam102b	family with sequence similarity 102, member B	3.45963	1.48054e-18	3.4686	5.05048e-19
ENSMUSG00000041629.8	Fam104a	family with sequence similarity 104, member A	1.10308	0.0136811	1.03374	0.0137075
ENSMUSG00000041040.13	Fam117b	family with sequence similarity 117, member B	-0.983276	0.0418186	-0.982493	0.0412944
ENSMUSG00000058503.12	Fam133b	family with sequence similarity 133, member B	0.875191	0.027713	0.84198	0.032154
ENSMUSG00000037709.14	Fam13a	family with sequence similarity 13, member A	1.37136	0.00538732	1.34358	0.00651943
ENSMUSG00000032977.10	Fam207a	family with sequence similarity 207, member A	0.801737	0.0499824	0.796717	0.0506564
ENSMUSG00000033557.18	Fam20b	FAM20B, glycosaminoglycan xylosylkinase	1.13202	0.00145591	1.15851	0.0010079
ENSMUSG00000025854.16	Fam20c	FAM20C, golgi associated secretory pathway kinase	0.676169	0.15197	0.69526	0.137086
ENSMUSG00000034858.17	Fam214a	family with sequence similarity 214, member A	-1.04364	0.0197835	-1.02841	0.0211541
ENSMUSG00000036002.13	Fam214b	family with sequence similarity 214, member B	0.926921	0.0107359	0.947168	0.00848688
ENSMUSG00000070476.11	Fam217b	family with sequence similarity 217, member B	-0.992267	0.145783	-1.00117	0.143322
ENSMUSG00000028439.15	Fam219a	family with sequence similarity 219, member A	1.22093	0.00749236	1.29758	0.00407435
ENSMUSG00000037750.17	Fam222b	family with sequence similarity 222, member B	1.02234	0.0616291	1.01061	0.0632431
ENSMUSG00000050549.9	Fam241a	family with sequence similarity 241, member A	2.96627	3.83234e-13	2.9786	1.58372e-13
ENSMUSG00000034300.18	Fam53c	family with sequence similarity 53, member C	1.26643	0.00924927	1.28408	0.00774607
ENSMUSG00000055184.5	Fam72a	family with sequence similarity 72, member A	1.45841	0.0301717	1.48878	0.0267539
ENSMUSG00000050592.9	Fam78a	family with sequence similarity 78, member A	-2.21224	0.00416722	-2.1985	0.00448842
ENSMUSG00000027349.6	Fam98b	family with sequence similarity 98, member B	1.39791	0.0407642	1.3562	0.0479503
ENSMUSG00000000392.18	Fap	fibroblast activation protein	1.12349	0.101636	1.1662	0.0904428
ENSMUSG00000030759.17	Far1	fatty acyl CoA reductase 1	0.695117	0.0451353	0.707264	0.0395575
ENSMUSG00000003808.19	Farsa	phenylalanyl-tRNA synthetase, alpha subunit	0.697737	0.127999	0.714907	0.121671
ENSMUSG00000024778.14	Fas	Fas (TNF receptor superfamily member 6)	2.95204	1.28324e-05	3.02117	8.28957e-06
ENSMUSG00000025962.16	Fastkd2	FAST kinase domains 2	0.549504	0.141974	0.55385	0.138581
ENSMUSG00000021532.12	Fastkd3	FAST kinase domains 3	0.694565	0.108601	0.6983	0.107267
ENSMUSG00000070047.15	Fat1	FAT atypical cadherin 1	0.665946	0.159134	0.682029	0.150245
ENSMUSG00000006219.13	Fblim1	filamin binding LIM protein 1	-1.95853	0.000205213	-1.96929	0.000193937
ENSMUSG00000069805.11	Fbp1	fructose bisphosphatase 1	1.52424	0.0989828	1.24212	0.171575
ENSMUSG00000030019.7	Fbxl14	F-box and leucine-rich repeat protein 14	0.665723	0.0883122	0.668871	0.0839567
ENSMUSG00000025226.12	Fbxl15	F-box and leucine-rich repeat protein 15	1.33485	0.104743	1.35826	0.105724
ENSMUSG00000020883.19	Fbxl20	F-box and leucine-rich repeat protein 20	-1.28471	0.0021511	-1.27334	0.00219358
ENSMUSG00000040410.15	Fbxl4	F-box and leucine-rich repeat protein 4	-0.68205	0.13043	-0.660106	0.142504
ENSMUSG00000039753.17	Fbxl5	F-box and leucine-rich repeat protein 5	0.801575	0.0155834	0.820889	0.0121866
ENSMUSG00000047648.14	Fbxo30	F-box protein 30	0.516308	0.159362	0.532295	0.143721
ENSMUSG00000052934.15	Fbxo31	F-box protein 31	-2.10222	0.00200197	-2.07197	0.00248838
ENSMUSG00000022358.8	Fbxo32	F-box protein 32	-1.8141	5.82777e-06	-1.79159	5.96685e-06
ENSMUSG00000042211.8	Fbxo38	F-box protein 38	0.563489	0.106707	0.567927	0.100611
ENSMUSG00000028920.10	Fbxo42	F-box protein 42	0.737976	0.0958308	0.750902	0.0878776
ENSMUSG00000055401.15	Fbxo6	F-box protein 6	0.594767	0.153438	0.586232	0.157191
ENSMUSG00000001786.15	Fbxo7	F-box protein 7	1.10913	0.00801952	1.07907	0.00936255
ENSMUSG00000020271.18	Fbxw11	F-box and WD-40 domain protein 11	0.929799	0.0058501	0.947487	0.00445464
ENSMUSG00000037816.11	Fbxw17	F-box and WD-40 domain protein 17	2.02957	1.63835e-05	2.05589	1.24718e-05
ENSMUSG00000040913.12	Fbxw4	F-box and WD-40 domain protein 4	-1.83604	0.00275458	-1.54592	0.0171705
ENSMUSG00000032867.9	Fbxw8	F-box and WD-40 domain protein 8	0.601525	0.133534	0.59576	0.136706
ENSMUSG00000058715.12	Fcer1g	Fc receptor, IgE, high affinity I, gamma polypeptide	1.42557	1.44214e-05	1.4297	1.04891e-05
ENSMUSG00000047730.18	Fcgbp	Fc fragment of IgG binding protein	-1.43826	0.0874514	-1.45368	0.09034
ENSMUSG00000015947.11	Fcgr1	Fc receptor, IgG, high affinity I	2.18813	3.60513e-10	2.18732	2.54152e-10
ENSMUSG00000059498.14	Fcgr3	Fc receptor, IgG, low affinity III	-1.43585	9.33856e-06	-1.44422	6.98429e-06
ENSMUSG00000059089.5	Fcgr4	Fc receptor, IgG, low affinity IV	2.1739	7.79869e-07	2.19472	5.34877e-07
ENSMUSG00000041685.17	Fcho2	FCH domain only 2	-0.66613	0.103353	-0.664259	0.0998101
ENSMUSG00000030691.16	Fchsd2	FCH and double SH3 domains 2	1.51484	0.0013231	1.53692	0.00101195
ENSMUSG00000059994.11	Fcrl1	Fc receptor-like 1	-1.10978	0.130685	-1.12224	0.126135
ENSMUSG00000070504.10	Fcrl6	Fc receptor-like 6	-3.28567	0.139975	-4.61594	0.0568185
ENSMUSG00000032244.10	Fem1b	fem 1 homolog b	0.630344	0.0822492	0.640084	0.0750771
ENSMUSG00000037432.16	Fer1l5	fer-1-like 5 (C. elegans)	-1.74142	0.0331186	-1.64064	0.0496119
ENSMUSG00000037106.9	Fer1l6	fer-1-like 6 (C. elegans)	-1.44871	0.133087	-1.43675	0.138078
ENSMUSG00000053158.11	Fes	feline sarcoma oncogene	-0.975495	0.0228379	-0.957335	0.0247073
ENSMUSG00000024013.16	Fgd2	FYVE, RhoGEF and PH domain containing 2	-1.48177	0.133027	-1.43299	0.152267
ENSMUSG00000022788.17	Fgd4	FYVE, RhoGEF and PH domain containing 4	-1.99193	3.75461e-07	-1.98912	3.05993e-07
ENSMUSG00000027208.15	Fgf7	fibroblast growth factor 7	1.59409	0.0132156	1.64581	0.012314
ENSMUSG00000039899.6	Fgl2	fibrinogen-like protein 2	1.86996	2.04608e-05	1.8862	1.60109e-05
ENSMUSG00000032643.13	Fhl3	four and a half LIM domains 3	2.1007	0.000100341	2.04184	0.000171913
ENSMUSG00000014778.11	Fhod1	formin homology 2 domain containing 1	-1.62508	0.00370216	-1.61177	0.00389238
ENSMUSG00000043336.15	Filip1l	filamin A interacting protein 1-like	2.63982	6.10238e-12	2.63293	3.7254e-12
ENSMUSG00000075012.5	Fjx1	four jointed box 1	0.933919	0.112104	0.947329	0.107767
ENSMUSG00000001555.11	Fkbp10	FK506 binding protein 10	1.31408	0.072316	1.27429	0.0813745
ENSMUSG00000024222.18	Fkbp5	FK506 binding protein 5	0.695682	0.121998	0.705423	0.115077
ENSMUSG00000002732.15	Fkbp7	FK506 binding protein 7	-1.34525	0.10356	-1.41721	0.0902949
ENSMUSG00000029781.8	Fkbp9	FK506 binding protein 9	0.568002	0.166101	0.586718	0.151198
ENSMUSG00000048920.9	Fkrp	fukutin related protein	0.705673	0.14831	0.737402	0.131152
ENSMUSG00000032633.13	Flcn	folliculin	-0.805309	0.0499837	-0.787058	0.0526999
ENSMUSG00000016087.14	Fli1	Friend leukemia integration 1	-2.02208	2.05036e-07	-2.02332	1.39331e-07
ENSMUSG00000002812.5	Flii	flightless I actin binding protein	1.10994	0.00306033	1.12138	0.00251339
ENSMUSG00000031328.17	Flna	filamin, alpha	0.965331	0.00755783	0.976107	0.00652229
ENSMUSG00000025278.10	Flnb	filamin, beta	2.47505	1.33194e-08	2.48263	1.05885e-08
ENSMUSG00000066595.10	Flvcr1	feline leukemia virus subgroup C cellular receptor 1	-1.37609	0.000733028	-1.35544	0.000789296
ENSMUSG00000044042.20	Fmn1	formin 1	-0.912587	0.0102802	-0.906983	0.00995203
ENSMUSG00000036053.18	Fmnl2	formin-like 2	2.00659	4.5421e-07	2.02381	2.54488e-07
ENSMUSG00000028088.15	Fmo5	flavin containing monooxygenase 5	-1.1859	0.165794	-1.23148	0.15769
ENSMUSG00000000838.18	Fmr1	FMRP translational regulator 1	0.955677	0.020558	0.968794	0.0182838
ENSMUSG00000026193.16	Fn1	fibronectin 1	0.930606	0.00704809	0.946933	0.00549914
ENSMUSG00000039735.17	Fnbp1l	formin binding protein 1-like	1.64526	4.00151e-05	1.66633	3.25707e-05
ENSMUSG00000008200.16	Fnbp4	formin binding protein 4	1.38431	0.000180188	1.40344	0.000129964
ENSMUSG00000071984.12	Fndc1	fibronectin type III domain containing 1	-1.26408	0.163148	-1.35097	0.141537
ENSMUSG00000033487.15	Fndc3a	fibronectin type III domain containing 3A	2.72032	1.56995e-16	2.74157	4.56995e-17
ENSMUSG00000039286.13	Fndc3b	fibronectin type III domain containing 3B	0.631306	0.0880235	0.649579	0.0757354
ENSMUSG00000061175.13	Fnip2	folliculin interacting protein 2	-0.848122	0.0211933	-0.840749	0.0207958
ENSMUSG00000024912.7	Fosl1	fos-like antigen 1	2.24585	0.0682602	2.36003	0.0711239
ENSMUSG00000039275.10	Foxk2	forkhead box K2	0.599118	0.0951542	0.608124	0.0875627
ENSMUSG00000097084.2	Foxl1	forkhead box L1	-4.25803	0.11409	-4.25107	0.116671
ENSMUSG00000048756.12	Foxo3	forkhead box O3	-0.736255	0.0667181	-0.707887	0.075604
ENSMUSG00000042903.9	Foxo4	forkhead box O4	-1.0963	0.0447302	-1.07667	0.0489664
ENSMUSG00000030067.18	Foxp1	forkhead box P1	1.92747	2.19194e-06	1.95834	1.31994e-06
ENSMUSG00000023991.17	Foxp4	forkhead box P4	2.09601	4.31936e-05	2.10628	3.97216e-05
ENSMUSG00000045551.8	Fpr1	formyl peptide receptor 1	5.24623	1.0549e-40	5.2544	1.50147e-41
ENSMUSG00000052270.8	Fpr2	formyl peptide receptor 2	6.53269	2.82593e-59	6.55231	1.88968e-58
ENSMUSG00000067199.5	Frat1	frequently rearranged in advanced T cell lymphomas	-1.30446	0.0296721	-1.27329	0.0348062
ENSMUSG00000047604.4	Frat2	frequently rearranged in advanced T cell lymphomas 2	-1.04467	0.0948692	-1.00961	0.108417
ENSMUSG00000026657.18	Frmd4a	FERM domain containing 4A	1.37294	0.000251944	1.37767	0.000214544
ENSMUSG00000030064.17	Frmd4b	FERM domain containing 4B	-0.651785	0.162277	-0.640273	0.168183
ENSMUSG00000048285.10	Frmd6	FERM domain containing 6	0.966717	0.0267271	0.9908	0.022551
ENSMUSG00000056602.14	Fry	FRY microtubule binding protein	-1.02416	0.0394598	-1.00397	0.0468933
ENSMUSG00000070733.14	Fryl	FRY like transcription coactivator	0.746888	0.0463239	0.749552	0.0448879
ENSMUSG00000029581.15	Fscn1	fascin actin-bundling protein 1	0.977243	0.0418034	0.995449	0.0371198
ENSMUSG00000027344.15	Fsip1	fibrous sheath-interacting protein 1	-2.0908	0.109672	-1.987	0.135112
ENSMUSG00000024661.8	Fth1	ferritin heavy polypeptide 1	0.905226	0.0195773	0.905288	0.0190411
ENSMUSG00000028034.16	Fubp1	far upstream element (FUSE) binding protein 1	0.771157	0.0343285	0.789816	0.0293228
ENSMUSG00000025040.14	Fundc1	FUN14 domain containing 1	-0.672946	0.0703575	-0.669161	0.069727
ENSMUSG00000030530.16	Furin	furin (paired basic amino acid cleaving enzyme)	0.690182	0.126471	0.707768	0.113212
ENSMUSG00000036587.14	Fut7	fucosyltransferase 7	-2.19486	0.166201	-2.18259	0.170896
ENSMUSG00000022148.17	Fyb	FYN binding protein	1.46134	5.10399e-05	1.50035	2.56141e-05
ENSMUSG00000025241.17	Fyco1	FYVE and coiled-coil domain containing 1	0.657516	0.137544	0.671749	0.12756
ENSMUSG00000044674.7	Fzd1	frizzled class receptor 1	1.62453	0.00019806	1.63841	0.000162008
ENSMUSG00000045005.10	Fzd5	frizzled class receptor 5	1.95241	0.00139286	1.96328	0.00131367
ENSMUSG00000018583.6	G3bp1	GTPase activating protein (SH3 domain) binding protein 1	0.54324	0.108884	0.618884	0.0591491
ENSMUSG00000029405.17	G3bp2	GTPase activating protein (SH3 domain) binding protein 2	0.750703	0.0226546	0.771467	0.0179186
ENSMUSG00000032750.14	Gab3	growth factor receptor bound protein 2-associated protein 3	-1.91641	0.0199848	-1.85481	0.0257386
ENSMUSG00000008976.17	Gabpa	GA repeat binding protein, alpha	0.63202	0.0716461	0.639914	0.066084
ENSMUSG00000027361.16	Gabpb1	GA repeat binding protein, beta 1	0.819692	0.0338942	0.830753	0.0298776
ENSMUSG00000031340.9	Gabre	gamma-aminobutyric acid (GABA) A receptor, subunit epsilon	-5.117	0.0188425	-5.02591	0.0238375
ENSMUSG00000015312.10	Gadd45b	growth arrest and DNA-damage-inducible 45 beta	2.80236	9.85469e-16	2.80909	4.19118e-16
ENSMUSG00000021453.3	Gadd45g	growth arrest and DNA-damage-inducible 45 gamma	0.625761	0.133205	0.645176	0.11948
ENSMUSG00000021003.11	Galc	galactosylceramidase	-0.989106	0.00405419	-0.973944	0.00428273
ENSMUSG00000027207.16	Galk2	galactokinase 2	-0.759098	0.0462113	-0.755729	0.0460042
ENSMUSG00000035473.11	Galm	galactose mutarotase	-0.853664	0.0995527	-0.860561	0.096269
ENSMUSG00000039774.13	Galnt12	polypeptide N-acetylgalactosaminyltransferase 12	-1.72738	0.0837707	-1.83096	0.0685269
ENSMUSG00000096914.4	Galntl6	UDP-N-acetyl-alpha-D-galactosamine:polypeptide N-acetylgalactosaminyltransferase-like 6	-1.73085	0.137141	-1.61383	0.176047
ENSMUSG00000057666.19	Gapdh	glyceraldehyde-3-phosphate dehydrogenase	1.15151	0.00707117	0.758627	0.021398
ENSMUSG00000029777.11	Gars	glycyl-tRNA synthetase	0.535561	0.160683	0.547426	0.149239
ENSMUSG00000074802.12	Gas2l3	growth arrest-specific 2 like 3	0.748761	0.0291191	0.768379	0.0234537
ENSMUSG00000031451.7	Gas6	growth arrest specific 6	-0.606742	0.0916013	-0.591838	0.0958741
ENSMUSG00000033066.17	Gas7	growth arrest specific 7	2.00229	9.44016e-05	2.02086	7.45716e-05
ENSMUSG00000036180.16	Gatad2a	GATA zinc finger domain containing 2A	1.0148	0.00588639	1.04201	0.0044485
ENSMUSG00000022707.17	Gbe1	glucan (1,4-alpha-), branching enzyme 1	1.49424	3.24536e-05	1.51755	2.05186e-05
ENSMUSG00000105096.2	Gbp10	guanylate-binding protein 10	5.83371	8.35758e-27	5.66451	1.99222e-25
ENSMUSG00000028270.13	Gbp2	guanylate binding protein 2	8.62903	3.57588e-94	8.72555	1.97129e-96
ENSMUSG00000040264.11	Gbp2b	guanylate binding protein 2b	4.65166	3.7199e-22	4.94646	1.96399e-24
ENSMUSG00000028268.15	Gbp3	guanylate binding protein 3	7.56592	4.39014e-54	7.66539	9.16956e-54
ENSMUSG00000079363.8	Gbp4	guanylate binding protein 4	6.61655	5.70855e-48	6.72399	4.94223e-47
ENSMUSG00000105504.5	Gbp5	guanylate binding protein 5	9.74415	6.15264e-124	9.69164	1.78045e-126
ENSMUSG00000104713.5	Gbp6	guanylate binding protein 6	6.62777	1.12236e-19	6.55881	2.73117e-19
ENSMUSG00000040253.16	Gbp7	guanylate binding protein 7	7.03884	5.76075e-66	7.05674	2.20948e-67
ENSMUSG00000034438.17	Gbp8	guanylate-binding protein 8	3.39956	0.00262433	2.79298	0.0263744
ENSMUSG00000029298.16	Gbp9	guanylate-binding protein 9	5.52984	1.65548e-49	5.5967	9.81761e-49
ENSMUSG00000026893.5	Gca	grancalcin	3.4704	2.63865e-10	3.52531	1.29159e-10
ENSMUSG00000029708.10	Gcc1	golgi coiled coil 1	1.12012	0.00611224	1.13104	0.0053199
ENSMUSG00000003809.15	Gcdh	glutaryl-Coenzyme A dehydrogenase	-0.895858	0.121186	-0.864103	0.136993
ENSMUSG00000037580.11	Gch1	GTP cyclohydrolase 1	4.18348	3.29726e-29	4.19938	5.63475e-30
ENSMUSG00000032350.10	Gclc	glutamate-cysteine ligase, catalytic subunit	0.467222	0.16918	0.478211	0.155199
ENSMUSG00000028124.16	Gclm	glutamate-cysteine ligase, modifier subunit	1.34039	0.000113915	1.35557	7.82354e-05
ENSMUSG00000038843.19	Gcnt1	glucosaminyl (N-acetyl) transferase 1, core 2	-3.23774	2.54943e-18	-3.25454	1.01105e-18
ENSMUSG00000021360.17	Gcnt2	glucosaminyl (N-acetyl) transferase 2, I-branching enzyme	1.52393	0.000159807	1.52972	0.000137592
ENSMUSG00000058624.14	Gda	guanine deaminase	-0.951857	0.0187901	-0.932055	0.0205115
ENSMUSG00000021943.8	Gdf10	growth differentiation factor 10	-2.91713	0.0446591	-2.81554	0.0584614
ENSMUSG00000038508.8	Gdf15	growth differentiation factor 15	1.77281	0.0110018	1.78276	0.0106951
ENSMUSG00000061666.7	Gdpd1	glycerophosphodiester phosphodiesterase domain containing 1	0.583337	0.130826	0.585393	0.125651
ENSMUSG00000035314.11	Gdpd5	glycerophosphodiester phosphodiesterase domain containing 5	-1.04591	0.0548959	-1.02452	0.0586144
ENSMUSG00000028214.14	Gem	GTP binding protein (gene overexpressed in skeletal muscle)	2.13122	0.00016685	2.15304	0.000179381
ENSMUSG00000037275.15	Gemin5	gem nuclear organelle associated protein 5	0.741149	0.0663328	0.740419	0.0643613
ENSMUSG00000044709.7	Gemin7	gem nuclear organelle associated protein 7	0.885115	0.0373736	0.881778	0.0380274
ENSMUSG00000030872.15	Gga2	golgi associated, gamma adaptin ear containing, ARF binding protein 2	-0.872857	0.0531818	-0.857906	0.0558956
ENSMUSG00000002797.10	Ggct	gamma-glutamyl cyclotransferase	1.2186	0.0660193	1.22897	0.0641337
ENSMUSG00000021302.11	Ggps1	geranylgeranyl diphosphate synthase 1	0.601861	0.156072	0.59915	0.150382
ENSMUSG00000041028.17	Ghitm	growth hormone inducible transmembrane protein	0.859443	0.0081133	0.868562	0.00688691
ENSMUSG00000004654.7	Ghrhr	growth hormone releasing hormone receptor	-2.2192	0.167006	-2.21009	0.170868
ENSMUSG00000047867.12	Gimap6	GTPase, IMAP family member 6	1.60656	0.0699338	1.58179	0.0780821
ENSMUSG00000034872.7	Gipc3	GIPC PDZ domain containing family, member 3	-4.31462	0.0984409	-4.10545	0.141806
ENSMUSG00000042357.3	Gjb5	gap junction protein, beta 5	-3.35065	0.128676	-3.23957	0.150461
ENSMUSG00000025059.17	Gk	glycerol kinase	2.16771	1.82456e-10	2.16726	1.14807e-10
ENSMUSG00000056888.12	Glipr1	GLI pathogenesis-related 1 (glioma)	0.835315	0.017159	0.837196	0.0161518
ENSMUSG00000028480.15	Glipr2	GLI pathogenesis-related 2	1.03965	0.0444424	1.05254	0.041327
ENSMUSG00000021591.9	Glrx	glutaredoxin	3.21765	1.14469e-18	3.26715	1.89028e-19
ENSMUSG00000026103.15	Gls	glutaminase	1.47957	7.2049e-06	1.49588	4.25115e-06
ENSMUSG00000026473.17	Glul	glutamate-ammonia ligase (glutamine synthetase)	-1.09439	0.00233109	-1.07146	0.00221319
ENSMUSG00000073492.3	Gm10521	predicted gene 10521	-1.31468	0.0345804	-1.22813	0.0468926
ENSMUSG00000074826.11	Gm10767	predicted gene 10767	-1.63745	0.121992	-1.55426	0.148725
ENSMUSG00000079492.3	Gm11127	predicted gene 11127	1.57054	0.000807275	1.15908	0.061142
ENSMUSG00000040838.11	Gm11639	predicted gene 11639	-0.936456	0.12428	-0.952162	0.1238
ENSMUSG00000048852.14	Gm12185	predicted gene 12185	3.5707	3.21828e-12	3.64232	1.84197e-12
ENSMUSG00000078625.11	Gm12789	predicted gene 12789	-3.98973	0.152841	-3.97591	0.157367
ENSMUSG00000087006.4	Gm13889	predicted gene 13889	1.87536	0.00952106	1.86574	0.0102911
ENSMUSG00000079008.3	Gm14124	predicted gene 14124	-4.36841	0.0875589	-3.90785	0.171138
ENSMUSG00000094786.2	Gm14403	predicted gene 14403	-1.16733	0.0961058	-1.14457	0.121038
ENSMUSG00000118590.2	Gm15433	predicted pseudogene 15433	3.39354	3.00404e-05	3.30752	0.0001653
ENSMUSG00000109372.2	Gm19410	predicted gene, 19410	-1.42947	0.154608	-1.62648	0.126348
ENSMUSG00000092277.2	Gm19684	predicted gene, 19684	4.5758	8.12824e-08	5.09846	2.60433e-07
ENSMUSG00000096686.3	Gm20830	predicted gene, 20830	-4.05673	0.142792	-4.30524	0.108949
ENSMUSG00000095609.3	Gm21188	predicted gene, 21188	3.23465	7.44012e-14	3.2297	1.86764e-12
ENSMUSG00000095029.2	Gm36079	predicted gene, 36079	2.97147	0.000434898	3.81241	0.00660974
ENSMUSG00000105867.3	Gm42517	predicted gene 42517	1.77447	0.158728	1.78608	0.157662
ENSMUSG00000090897.3	Gm44501	predicted readthrough transcript, 44501	-3.27234	0.149007	-3.25695	0.153096
ENSMUSG00000068606.7	Gm4841	predicted gene 4841	4.22459	3.45325e-08	4.43256	2.06579e-08
ENSMUSG00000073555.2	Gm4951	predicted gene 4951	7.47658	3.28933e-32	7.48129	1.92354e-32
ENSMUSG00000069355.13	Gm5152	predicted gene 5152	-3.37022	0.128668	-3.17468	0.164267
ENSMUSG00000058163.15	Gm5431	predicted gene 5431	3.81852	6.68014e-28	3.86476	4.40811e-29
ENSMUSG00000073407.2	Gm6034	predicted gene 6034	4.08781	0.00173567	4.06018	0.00186667
ENSMUSG00000048621.4	Gm6377	predicted gene 6377	2.3053	1.413e-07	2.32599	1.12387e-07
ENSMUSG00000079263.9	Gm6614	predicted gene 6614	-1.89982	0.11938	-1.84145	0.137426
ENSMUSG00000092243.9	Gm7030	predicted gene 7030	3.29672	0.0193801	3.53811	0.040055
ENSMUSG00000118607.2	Gm7592	predicted gene 7592	4.02444	0.000290583	4.85239	5.25554e-05
ENSMUSG00000091844.3	Gm8251	predicted gene 8251	-1.08116	0.104211	-1.02604	0.130234
ENSMUSG00000058470.11	Gm8369	predicted gene 8369	1.08785	0.138306	1.10169	0.133769
ENSMUSG00000073234.5	Gm8773	predicted gene 8773	4.08283	0.168749	4.09489	0.169364
ENSMUSG00000073402.12	Gm8909	predicted gene 8909	1.55437	0.0162205	1.64193	0.0052096
ENSMUSG00000096641.8	Gm904	predicted gene 904	-3.91984	0.166766	-3.90785	0.171138
ENSMUSG00000109446.2	Gm9195	predicted gene 9195	-1.13407	0.146298	-1.10396	0.159626
ENSMUSG00000112380.2	Gm9736	predicted gene 9736	-4.01996	0.148987	-4.01052	0.15257
ENSMUSG00000028901.14	Gmeb1	glucocorticoid modulatory element binding protein 1	0.576046	0.146875	0.591217	0.134417
ENSMUSG00000038705.14	Gmeb2	glucocorticoid modulatory element binding protein 2	0.978887	0.0126826	1.00086	0.0103478
ENSMUSG00000036246.15	Gmip	Gem-interacting protein	0.670348	0.0761189	0.682331	0.0673016
ENSMUSG00000006715.12	Gmnn	geminin	-2.02345	0.0350447	-2.01	0.0370019
ENSMUSG00000070284.11	Gmppb	GDP-mannose pyrophosphorylase B	1.41345	0.00101934	1.41308	0.000943097
ENSMUSG00000000149.11	Gna12	guanine nucleotide binding protein, alpha 12	-0.968637	0.0182437	-0.946468	0.0193899
ENSMUSG00000020611.15	Gna13	guanine nucleotide binding protein, alpha 13	1.24078	0.00030284	1.25705	0.000215978
ENSMUSG00000034792.9	Gna15	guanine nucleotide binding protein, alpha 15	0.701084	0.135139	0.735331	0.115092
ENSMUSG00000000001.5	Gnai3	guanine nucleotide binding protein (G protein), alpha inhibiting 3	1.02453	0.00535093	1.03586	0.00453284
ENSMUSG00000024639.6	Gnaq	guanine nucleotide binding protein, alpha q polypeptide	0.734941	0.0813148	0.75065	0.0718246
ENSMUSG00000029064.16	Gnb1	guanine nucleotide binding protein (G protein), beta 1	0.832725	0.014648	0.847823	0.0114811
ENSMUSG00000029713.16	Gnb2	guanine nucleotide binding protein (G protein), beta 2	0.771364	0.0564612	0.806456	0.0445044
ENSMUSG00000027669.15	Gnb4	guanine nucleotide binding protein (G protein), beta 4	1.21493	0.0152196	1.26558	0.0121876
ENSMUSG00000028479.19	Gne	glucosamine (UDP-N-acetyl)-2-epimerase/N-acetylmannosamine kinase	-1.10707	0.0404225	-1.10989	0.0403161
ENSMUSG00000036402.14	Gng12	guanine nucleotide binding protein (G protein), gamma 12	0.856323	0.0298696	0.864446	0.0266778
ENSMUSG00000043004.14	Gng2	guanine nucleotide binding protein (G protein), gamma 2	-0.878762	0.016851	-0.872254	0.0168721
ENSMUSG00000021303.15	Gng4	guanine nucleotide binding protein (G protein), gamma 4	1.22873	0.0352473	1.21372	0.0365874
ENSMUSG00000038811.14	Gngt2	guanine nucleotide binding protein (G protein), gamma transducing activity polypeptide 2	-0.804805	0.0555496	-0.837594	0.0469582
ENSMUSG00000024429.10	Gnl1	guanine nucleotide binding protein-like 1	1.27457	0.00583108	1.27042	0.00557364
ENSMUSG00000052102.16	Gnpda1	glucosamine-6-phosphate deaminase 1	-1.64079	0.0234347	-1.67986	0.00137044
ENSMUSG00000029502.15	Golga3	golgi autoantigen, golgin subfamily a, 3	1.4371	7.86649e-05	1.46836	4.91325e-05
ENSMUSG00000034243.18	Golgb1	golgi autoantigen, golgin subfamily b, macrogolgin 1	1.20922	0.00326585	1.23595	0.00254751
ENSMUSG00000022200.9	Golph3	golgi phosphoprotein 3	0.945519	0.0045069	0.963908	0.00336944
ENSMUSG00000046519.16	Golph3l	golgi phosphoprotein 3-like	-0.510798	0.147459	-0.523291	0.135457
ENSMUSG00000040124.6	Gorab	golgin, RAB6-interacting	0.775706	0.0827521	0.786858	0.0776296
ENSMUSG00000010392.9	Gosr1	golgi SNAP receptor complex member 1	0.806367	0.0204663	0.806639	0.0193362
ENSMUSG00000020946.14	Gosr2	golgi SNAP receptor complex member 2	0.533823	0.109058	0.541219	0.100518
ENSMUSG00000025190.14	Got1	glutamic-oxaloacetic transaminase 1, soluble	-1.25455	0.0158089	-1.24563	0.0161141
ENSMUSG00000030954.12	Gp2	glycoprotein 2 (zymogen granule membrane)	-2.04277	0.155973	-2.03179	0.160437
ENSMUSG00000039210.17	Gpatch2	G patch domain containing 2	0.605123	0.157594	0.599876	0.158912
ENSMUSG00000021254.10	Gpatch2l	G patch domain containing 2 like	0.695918	0.0906611	0.676523	0.102006
ENSMUSG00000028850.3	Gpatch3	G patch domain containing 3	0.726155	0.123339	0.717533	0.128422
ENSMUSG00000032745.19	Gpbp1	GC-rich promoter binding protein 1	0.978365	0.00419378	0.994342	0.00332299
ENSMUSG00000027346.16	Gpcpd1	glycerophosphocholine phosphodiesterase 1	-0.50867	0.145745	-0.488043	0.159077
ENSMUSG00000050627.14	Gpd1l	glycerol-3-phosphate dehydrogenase 1-like	-0.821791	0.0456874	-0.811811	0.0466613
ENSMUSG00000026827.13	Gpd2	glycerol phosphate dehydrogenase 2, mitochondrial	2.74347	4.69384e-11	2.74917	3.07466e-11
ENSMUSG00000047454.13	Gphn	gephyrin	1.31435	0.00156006	1.30297	0.00164782
ENSMUSG00000000194.14	Gpr107	G protein-coupled receptor 107	0.549693	0.109474	0.557357	0.101123
ENSMUSG00000021298.9	Gpr132	G protein-coupled receptor 132	1.9136	0.0770071	1.92364	0.0764853
ENSMUSG00000025333.11	Gpr143	G protein-coupled receptor 143	-3.33138	0.133434	-3.31767	0.137027
ENSMUSG00000044197.9	Gpr146	G protein-coupled receptor 146	-2.28039	3.19965e-07	-2.25508	3.74633e-07
ENSMUSG00000047875.7	Gpr157	G protein-coupled receptor 157	-3.89063	1.50983e-14	-3.91383	9.94903e-15
ENSMUSG00000037661.15	Gpr160	G protein-coupled receptor 160	-1.1332	0.153118	-1.19723	0.1334
ENSMUSG00000038390.12	Gpr162	G protein-coupled receptor 162	-1.64114	0.0415302	-1.59103	0.0502054
ENSMUSG00000050350.9	Gpr18	G protein-coupled receptor 18	5.23476	4.07205e-15	5.23948	3.45716e-15
ENSMUSG00000051212.9	Gpr183	G protein-coupled receptor 183	-3.91773	1.75481e-08	-3.9241	1.53955e-08
ENSMUSG00000071311.3	Gpr31b	G protein-coupled receptor 31, D17Leh66b region	3.20338	3.26602e-05	3.18148	4.15213e-05
ENSMUSG00000040229.12	Gpr34	G protein-coupled receptor 34	-1.53662	0.122509	-1.52108	0.127565
ENSMUSG00000026271.16	Gpr35	G protein-coupled receptor 35	-1.58028	0.00196991	-1.60014	0.0018244
ENSMUSG00000021886.8	Gpr65	G-protein coupled receptor 65	-2.55533	1.07596e-07	-2.54261	1.14428e-07
ENSMUSG00000063234.6	Gpr84	G protein-coupled receptor 84	4.63005	3.44868e-21	4.62256	2.44928e-21
ENSMUSG00000048216.14	Gpr85	G protein-coupled receptor 85	1.79252	0.000126836	1.81689	9.77945e-05
ENSMUSG00000071531.4	Gprin2	G protein regulated inducer of neurite outgrowth 2	-1.2217	0.122839	-1.21048	0.127745
ENSMUSG00000001248.16	Gramd1a	GRAM domain containing 1A	1.261	0.000911984	1.26573	0.000763414
ENSMUSG00000001700.11	Gramd3	GRAM domain containing 3	0.911583	0.0703909	0.91187	0.0698627
ENSMUSG00000004837.3	Grap	GRB2-related adaptor protein	1.38065	0.00270924	1.3977	0.00211888
ENSMUSG00000020734.14	Grin2c	glutamate receptor, ionotropic, NMDA2C (epsilon 3)	-2.37627	0.0774099	-2.7081	0.0625629
ENSMUSG00000022564.8	Grina	glutamate receptor, ionotropic, N-methyl D-aspartate-associated protein 1 (glutamate binding)	0.767038	0.0354708	0.78149	0.0301297
ENSMUSG00000024858.15	Grk2	G protein-coupled receptor kinase 2	0.633362	0.100725	0.646298	0.0902833
ENSMUSG00000042249.12	Grk3	G protein-coupled receptor kinase 3	1.6841	0.000574907	1.7333	0.000381768
ENSMUSG00000053801.19	Grwd1	glutamate-rich WD repeat containing 1	0.768683	0.16128	0.782043	0.153186
ENSMUSG00000039934.13	Gsap	gamma-secretase activating protein	1.92209	1.74662e-08	1.94374	7.99344e-09
ENSMUSG00000022575.6	Gsdmd	gasdermin D	1.68076	7.67605e-06	1.6892	5.47136e-06
ENSMUSG00000044715.8	Gskip	GSK3B interacting protein	0.630297	0.112002	0.646095	0.101335
ENSMUSG00000062203.16	Gspt1	G1 to S phase transition 1	1.12305	0.000895783	1.13868	0.000691869
ENSMUSG00000031584.17	Gsr	glutathione reductase	1.28537	0.000441724	1.29637	0.000375323
ENSMUSG00000027610.18	Gss	glutathione synthetase	0.870387	0.0371778	0.813009	0.0538187
ENSMUSG00000036890.14	Gtdc1	glycosyltransferase-like domain containing 1	0.699446	0.0976335	0.689369	0.10215
ENSMUSG00000020962.15	Gtf2a1	general transcription factor II A, 1	0.674969	0.0563707	0.679905	0.0512255
ENSMUSG00000002658.10	Gtf2f1	general transcription factor IIF, polypeptide 1	1.36866	0.000652054	1.37574	0.000585815
ENSMUSG00000067995.5	Gtf2f2	general transcription factor IIF, polypeptide 2	0.704814	0.0718223	0.71311	0.0668265
ENSMUSG00000021639.18	Gtf2h2	general transcription factor II H, polypeptide 2	-0.632184	0.145316	-0.659437	0.127469
ENSMUSG00000060261.17	Gtf2i	general transcription factor II I	-0.692969	0.118237	-0.654471	0.139013
ENSMUSG00000026816.15	Gtf3c5	general transcription factor IIIC, polypeptide 5	0.857865	0.0546534	0.864566	0.0527193
ENSMUSG00000023952.14	Gtpbp2	GTP binding protein 2	1.05829	0.0163324	1.06019	0.0160723
ENSMUSG00000021149.9	Gtpbp4	GTP binding protein 4	0.843184	0.0193899	0.860314	0.0163151
ENSMUSG00000033434.16	Gtpbp6	GTP binding protein 6 (putative)	0.993323	0.0544075	0.971225	0.0641693
ENSMUSG00000078606.9	Gvin2	GTPase, very large interferon inducible, family member 2	5.00865	2.98947e-31	5.27031	2.13199e-31
ENSMUSG00000019528.19	Gyg	glycogenin	-1.01691	0.0147171	-1.00689	0.014715
ENSMUSG00000090523.3	Gypc	glycophorin C	3.02663	8.07517e-06	3.08715	5.64224e-06
ENSMUSG00000036181.3	H1f2	H1.2 linker histone, cluster member	-0.987484	0.032469	-0.974677	0.0322956
ENSMUSG00000052565.8	H1f3	H1.3 linker histone, cluster member	-0.839607	0.0998476	-0.890539	0.0834802
ENSMUSG00000073411.13	H2-D1	histocompatibility 2, D region locus 1	1.38151	0.000227563	1.39403	0.000170507
ENSMUSG00000061232.17	H2-K1	histocompatibility 2, K1, K region	1.89722	2.50872e-06	1.86878	1.17401e-06
ENSMUSG00000016283.14	H2-M2	histocompatibility 2, M region locus 2	6.58981	1.13706e-36	6.59721	3.2286e-37
ENSMUSG00000016206.7	H2-M3	histocompatibility 2, M region locus 3	1.52502	0.000431877	1.55259	0.000300913
ENSMUSG00000079507.11	H2-Q1	histocompatibility 2, Q region locus 1	1.44106	0.000146384	1.13012	0.0410595
ENSMUSG00000067235.15	H2-Q10	histocompatibility 2, Q region locus 10	1.37655	0.00230288	1.14414	0.111787
ENSMUSG00000035929.12	H2-Q4	histocompatibility 2, Q region locus 4	2.51186	8.676e-14	2.64227	7.02766e-14
ENSMUSG00000073409.13	H2-Q6	histocompatibility 2, Q region locus 6	1.86405	0.000351582	2.54915	2.32423e-06
ENSMUSG00000060550.17	H2-Q7	histocompatibility 2, Q region locus 7	3.49797	6.15301e-05	3.69468	2.37112e-07
ENSMUSG00000056116.19	H2-T22	histocompatibility 2, T region locus 22	3.76432	1.40122e-26	3.80572	4.83528e-28
ENSMUSG00000067212.9	H2-T23	histocompatibility 2, T region locus 23	2.93305	1.54137e-17	2.96035	2.73239e-18
ENSMUSG00000053835.18	H2-T24	histocompatibility 2, T region locus 24	3.54314	7.92953e-21	3.58419	1.13392e-21
ENSMUSG00000061615.3	H2ac4	H2A clustered histone 4	-1.05049	0.148852	-1.03733	0.133993
ENSMUSG00000069270.7	H2ac6	H2A clustered histone 6	-1.32868	0.016292	-1.27852	0.0205517
ENSMUSG00000071478.7	H2ac7	H2A clustered histone 7	-1.29058	0.0928705	-1.38599	0.0873712
ENSMUSG00000094338.2	H2bc13	H2B clustered histone 13	-1.13573	0.0796338	-1.18435	0.0860773
ENSMUSG00000095217.2	H2bc15	H2B clustered histone 15	-1.42875	0.0458379	-1.82749	0.0129142
ENSMUSG00000068854.8	H2bc21	H2B clustered histone 21	-1.79781	0.00230378	-1.81694	0.00223845
ENSMUSG00000075031.5	H2bc3	H2B clustered histone 3	-1.1424	0.100756	-0.954091	0.150651
ENSMUSG00000099583.3	H3c4	H3 clustered histone 4	-1.03734	0.040028	-1.03708	0.046644
ENSMUSG00000016559.15	H3f3b	H3.3 histone B	1.45226	0.000146148	1.47052	8.96748e-05
ENSMUSG00000075297.11	H60b	histocompatibility 60b	0.963182	0.055427	0.862678	0.0932352
ENSMUSG00000028497.13	Hacd4	3-hydroxyacyl-CoA dehydratase 4	-1.40225	0.000162555	-1.39995	0.000145268
ENSMUSG00000020017.15	Hal	histidine ammonia lyase	-0.668286	0.0651336	-0.650094	0.0710951
ENSMUSG00000006930.16	Hap1	huntingtin-associated protein 1	1.72537	0.000622857	1.7533	0.000500553
ENSMUSG00000027243.9	Harbi1	harbinger transposase derived 1	-1.187	0.0869548	-1.17647	0.0907868
ENSMUSG00000001380.8	Hars	histidyl-tRNA synthetase	0.647675	0.09768	0.707635	0.0736264
ENSMUSG00000003665.8	Has1	hyaluronan synthase 1	3.1302	5.46421e-07	3.17057	3.66283e-07
ENSMUSG00000027018.12	Hat1	histone aminotransferase 1	1.31948	0.000539888	1.33277	0.000436373
ENSMUSG00000022177.10	Haus4	HAUS augmin-like complex, subunit 4	-1.47226	0.0486916	-1.45035	0.0543866
ENSMUSG00000035439.14	Haus8	4HAUS augmin-like complex, subunit 8	-1.49375	0.000465115	-1.4622	0.00053188
ENSMUSG00000045502.7	Hcar2	hydroxycarboxylic acid receptor 2	6.12557	1.18963e-60	6.13113	6.63803e-62
ENSMUSG00000003283.16	Hck	hemopoietic cell kinase	3.77988	1.4548e-19	3.77897	1.86737e-19
ENSMUSG00000022831.15	Hcls1	hematopoietic cell specific Lyn substrate 1	2.63917	8.86494e-11	2.65832	3.5787e-11
ENSMUSG00000028800.16	Hdac1	histone deacetylase 1	1.61425	0.00958655	1.25405	0.0195646
ENSMUSG00000024454.17	Hdac3	histone deacetylase 3	0.539641	0.154646	0.559528	0.137311
ENSMUSG00000008855.18	Hdac5	histone deacetylase 5	-1.24149	0.00343892	-1.24365	0.0031642
ENSMUSG00000022475.20	Hdac7	histone deacetylase 7	0.958668	0.0618937	0.976519	0.0596046
ENSMUSG00000027360.6	Hdc	histidine decarboxylase	3.1466	8.86537e-09	3.12374	1.03771e-08
ENSMUSG00000000976.14	Heatr6	HEAT repeat containing 6	1.24701	0.00120671	1.26323	0.000934766
ENSMUSG00000018925.4	Heatr9	HEAT repeat containing 9	2.70526	0.000418104	2.7166	0.00040284
ENSMUSG00000042770.9	Hebp1	heme binding protein 1	-1.09276	0.00488491	-1.09932	0.00446151
ENSMUSG00000035247.17	Hectd1	HECT domain E3 ubiquitin protein ligase 1	0.512989	0.144991	0.534356	0.123402
ENSMUSG00000046861.10	Hectd3	HECT domain E3 ubiquitin protein ligase 3	-0.915546	0.0326768	-0.886845	0.037554
ENSMUSG00000021301.10	Hecw1	HECT, C2 and WW domain containing E3 ubiquitin protein ligase 1	-1.26447	0.0937244	-1.30001	0.0889169
ENSMUSG00000075254.13	Heg1	heart development protein with EGF-like domains 1	1.07817	0.0299417	1.14344	0.0228796
ENSMUSG00000027580.18	Helz2	helicase with zinc finger 2, transcriptional coactivator	5.00077	5.14097e-40	5.02704	5.03402e-41
ENSMUSG00000029798.12	Herc6	hect domain and RLD 6	5.00337	1.56148e-42	4.83539	1.66119e-39
ENSMUSG00000031770.17	Herpud1	homocysteine-inducible, endoplasmic reticulum stress-inducible, ubiquitin-like domain member 1	0.565635	0.16348	0.567601	0.158692
ENSMUSG00000006611.16	Hfe	homeostatic iron regulator	-1.14107	0.00994132	-1.17985	0.00738524
ENSMUSG00000028864.8	Hgf	hepatocyte growth factor	-1.65507	1.55061e-05	-1.67412	1.27289e-05
ENSMUSG00000025793.18	Hgs	HGF-regulated tyrosine kinase substrate	0.964841	0.0645071	0.978079	0.0593837
ENSMUSG00000041426.13	Hibch	3-hydroxyisobutyryl-Coenzyme A hydrolase	-0.76141	0.108806	-0.743188	0.117511
ENSMUSG00000021109.14	Hif1a	hypoxia inducible factor 1, alpha subunit	0.713334	0.0337523	0.735724	0.0266252
ENSMUSG00000039959.14	Hip1	huntingtin interacting protein 1	-1.02077	0.0153656	-1.02783	0.0144903
ENSMUSG00000061436.16	Hipk2	homeodomain interacting protein kinase 2	0.736278	0.0747795	0.760404	0.0626661
ENSMUSG00000027177.15	Hipk3	homeodomain interacting protein kinase 3	0.690819	0.0423758	0.70576	0.0362931
ENSMUSG00000021366.9	Hivep1	human immunodeficiency virus type I enhancer binding protein 1	2.10256	4.87921e-07	2.1459	2.71697e-07
ENSMUSG00000015501.11	Hivep2	human immunodeficiency virus type I enhancer binding protein 2	1.621	6.33426e-05	1.63291	5.01713e-05
ENSMUSG00000028634.18	Hivep3	human immunodeficiency virus type I enhancer binding protein 3	2.58119	2.345e-10	2.61701	1.10812e-10
ENSMUSG00000037012.19	Hk1	hexokinase 1	1.02831	0.0477296	1.03445	0.0460645
ENSMUSG00000000628.11	Hk2	hexokinase 2	1.016	0.0167239	1.03042	0.01448
ENSMUSG00000025877.15	Hk3	hexokinase 3	1.70897	7.30974e-07	1.72432	4.52538e-07
ENSMUSG00000002428.13	Hltf	helicase-like transcription factor	-0.519853	0.154904	-0.511689	0.157833
ENSMUSG00000046711.17	Hmga1	high mobility group AT-hook 1	0.831201	0.103963	0.921032	0.0384226
ENSMUSG00000078249.6	Hmga1b	high mobility group AT-hook 1B	1.04023	0.00371544	1.13116	0.0146654
ENSMUSG00000054717.8	Hmgb2	high mobility group box 2	1.10137	0.0249235	0.983555	0.00397209
ENSMUSG00000028672.14	Hmgcl	3-hydroxy-3-methylglutaryl-Coenzyme A lyase	-0.6829	0.0801082	-0.660051	0.0877408
ENSMUSG00000021670.15	Hmgcr	3-hydroxy-3-methylglutaryl-Coenzyme A reductase	1.19539	0.000255648	1.20911	0.000185119
ENSMUSG00000005413.9	Hmox1	heme oxygenase 1	1.99551	2.53989e-07	2.00924	1.47968e-07
ENSMUSG00000017950.17	Hnf4a	hepatic nuclear factor 4, alpha	-2.11519	0.135478	-2.10315	0.139798
ENSMUSG00000020358.18	Hnrnpab	heterogeneous nuclear ribonucleoprotein A/B	0.758289	0.0238638	0.792287	0.0167069
ENSMUSG00000060373.16	Hnrnpc	heterogeneous nuclear ribonucleoprotein C	0.511523	0.144547	0.514773	0.138152
ENSMUSG00000045427.14	Hnrnph2	heterogeneous nuclear ribonucleoprotein H2	0.675635	0.0659399	0.668482	0.0623891
ENSMUSG00000020069.17	Hnrnph3	heterogeneous nuclear ribonucleoprotein H3	0.808626	0.094962	0.810855	0.0964115
ENSMUSG00000007617.19	Homer1	homer scaffolding protein 1	0.888823	0.0166689	0.917953	0.0137545
ENSMUSG00000052566.9	Hook2	hook microtubule tethering protein 2	1.09207	0.102255	1.08886	0.106781
ENSMUSG00000031722.11	Hp	haptoglobin	0.979236	0.10544	0.997449	0.101923
ENSMUSG00000028759.14	Hp1bp3	heterochromatin protein 1, binding protein 3	0.857882	0.0203785	0.882765	0.0157895
ENSMUSG00000071379.3	Hpcal1	hippocalcin-like 1	0.955484	0.0346125	0.997008	0.0265662
ENSMUSG00000038005.16	Hpf1	histone PARylation factor 1	1.02089	0.0168933	1.03984	0.0145525
ENSMUSG00000031613.10	Hpgd	hydroxyprostaglandin dehydrogenase 15 (NAD)	-3.00763	1.57402e-09	-2.98391	1.62967e-09
ENSMUSG00000029919.6	Hpgds	hematopoietic prostaglandin D synthase	-0.641293	0.0681731	-0.630145	0.0701935
ENSMUSG00000035273.15	Hpse	heparanase	-0.800955	0.0804214	-0.804686	0.0794648
ENSMUSG00000043510.13	Hscb	HscB iron-sulfur cluster co-chaperone	-2.13009	0.00116321	-2.10014	0.00145561
ENSMUSG00000029311.17	Hsd17b11	hydroxysteroid (17-beta) dehydrogenase 11	-0.533119	0.141282	-0.508945	0.156504
ENSMUSG00000027195.11	Hsd17b12	hydroxysteroid (17-beta) dehydrogenase 12	1.26416	0.000120265	1.27674	8.83056e-05
ENSMUSG00000019878.9	Hsf2	heat shock factor 2	0.603158	0.0883206	0.613259	0.0805136
ENSMUSG00000045802.14	Hsf3	heat shock transcription factor 3	-2.57663	0.0850808	-2.56695	0.0878195
ENSMUSG00000021270.14	Hsp90aa1	heat shock protein 90, alpha (cytosolic), class A member 1	0.63231	0.122006	0.733221	0.0684208
ENSMUSG00000023944.15	Hsp90ab1	heat shock protein 90 alpha (cytosolic), class B member 1	0.582533	0.0903575	0.591571	0.0819089
ENSMUSG00000032932.16	Hspa13	heat shock protein 70 family, member 13	0.660463	0.0744444	0.669856	0.0682871
ENSMUSG00000025757.14	Hspa4l	heat shock protein 4 like	1.75086	2.92463e-06	1.75625	2.29513e-06
ENSMUSG00000026864.14	Hspa5	heat shock protein 5	0.975968	0.00267312	0.986249	0.00214514
ENSMUSG00000026228.7	Htr2b	5-hydroxytryptamine (serotonin) receptor 2B	-1.51499	5.18021e-05	-1.49658	5.28263e-05
ENSMUSG00000008590.5	Htr3b	5-hydroxytryptamine (serotonin) receptor 3B	-3.4241	0.125161	-3.4167	0.127542
ENSMUSG00000029104.16	Htt	huntingtin	0.716076	0.0668137	0.736164	0.0564258
ENSMUSG00000025261.19	Huwe1	HECT, UBA and WWE domain containing 1	0.553041	0.0901606	0.572003	0.0761369
ENSMUSG00000064267.14	Hvcn1	hydrogen voltage-gated channel 1	1.64163	1.06853e-06	1.65157	6.89333e-07
ENSMUSG00000010051.16	Hyal1	hyaluronoglucosaminidase 1	-1.37909	0.0158488	-1.36723	0.0199139
ENSMUSG00000062995.13	Ica1	islet cell autoantigen 1	-1.48424	0.0147367	-1.46134	0.0167536
ENSMUSG00000037405.9	Icam1	intercellular adhesion molecule 1	5.65434	3.74534e-51	5.66895	1.57723e-52
ENSMUSG00000000732.10	Icosl	icos ligand	4.33276	1.39279e-26	4.36097	2.20046e-27
ENSMUSG00000042745.10	Id1	inhibitor of DNA binding 1, HLH protein	0.491267	0.168202	0.505292	0.153927
ENSMUSG00000020644.10	Id2	inhibitor of DNA binding 2	0.856346	0.0136981	0.867728	0.0114592
ENSMUSG00000050002.15	Idnk	idnK gluconokinase homolog (E. coli)	1.61419	0.000109018	1.61122	0.000107874
ENSMUSG00000053560.6	Ier2	immediate early response 2	0.775247	0.0637945	0.7787	0.0611449
ENSMUSG00000003541.7	Ier3	immediate early response 3	2.07056	9.82398e-07	2.08957	6.76472e-07
ENSMUSG00000090000.3	Ier3ip1	immediate early response 3 interacting protein 1	0.548793	0.1691	0.690503	0.0880423
ENSMUSG00000056708.6	Ier5	immediate early response 5	0.831131	0.0523159	0.857103	0.0452181
ENSMUSG00000041025.16	Iffo2	intermediate filament family orphan 2	0.931373	0.0546105	0.950402	0.0515628
ENSMUSG00000026535.10	Ifi202b	interferon activated gene 202B	4.5907	3.513e-39	4.6014	8.81053e-40
ENSMUSG00000039997.17	Ifi203	interferon activated gene 203	4.81006	2.10162e-45	4.84248	8.53302e-47
ENSMUSG00000073489.7	Ifi204	interferon activated gene 204	5.81693	3.24292e-61	5.83454	2.7743e-61
ENSMUSG00000054203.8	Ifi205	interferon activated gene 205	7.05588	5.0117e-50	7.20368	2.25095e-50
ENSMUSG00000073490.12	Ifi207	interferon activated gene 207	3.33029	5.58212e-20	3.34625	2.29083e-20
ENSMUSG00000066677.13	Ifi208	interferon activated gene 208	3.94896	6.85502e-12	4.13148	1.77591e-12
ENSMUSG00000043263.14	Ifi209	interferon activated gene 209	6.98937	5.4374e-52	7.31236	1.82347e-55
ENSMUSG00000026536.10	Ifi211	interferon activated gene 211	5.23055	2.17019e-39	5.07372	3.37776e-41
ENSMUSG00000070501.15	Ifi214	interferon activated gene 214	5.4716	5.25092e-30	5.16868	1.84384e-24
ENSMUSG00000064215.14	Ifi27	interferon, alpha-inducible protein 27	0.624246	0.106584	0.643476	0.0945049
ENSMUSG00000079017.4	Ifi27l2a	interferon, alpha-inducible protein 27 like 2A	1.72719	0.000478237	1.74514	0.000408627
ENSMUSG00000031838.11	Ifi30	interferon gamma inducible protein 30	-0.581698	0.126987	-0.56496	0.13577
ENSMUSG00000010358.14	Ifi35	interferon-induced protein 35	4.28498	3.68113e-26	4.29287	2.99389e-26
ENSMUSG00000028037.14	Ifi44	interferon-induced protein 44	5.37641	0.000206678	5.37296	0.000211747
ENSMUSG00000039146.6	Ifi44l	interferon-induced protein 44 like	5.00484	0.00320289	4.905	0.00337093
ENSMUSG00000078920.4	Ifi47	interferon gamma inducible protein 47	7.59735	4.52603e-70	7.59351	2.4924e-71
ENSMUSG00000026896.15	Ifih1	interferon induced with helicase C domain 1	6.79381	6.61405e-77	6.79833	1.58534e-78
ENSMUSG00000034459.9	Ifit1	interferon-induced protein with tetratricopeptide repeats 1	9.85177	2.22043e-106	9.86822	1.93607e-105
ENSMUSG00000079339.8	Ifit1bl1	interferon induced protein with tetratricpeptide repeats 1B like 1	5.95515	7.60599e-26	6.04433	2.86755e-26
ENSMUSG00000067297.6	Ifit1bl2	interferon induced protein with tetratricopeptide repeats 1B like 2	5.66599	6.1476e-22	5.64492	9.48431e-22
ENSMUSG00000045932.13	Ifit2	interferon-induced protein with tetratricopeptide repeats 2	8.42166	4.57947e-112	8.4283	2.56406e-114
ENSMUSG00000074896.4	Ifit3	interferon-induced protein with tetratricopeptide repeats 3	8.33196	5.33291e-93	8.38945	1.44619e-94
ENSMUSG00000062488.10	Ifit3b	interferon-induced protein with tetratricopeptide repeats 3B	6.95811	7.18887e-51	6.91355	4.66274e-51
ENSMUSG00000025491.15	Ifitm1	interferon induced transmembrane protein 1	1.88804	0.101771	1.8978	0.101276
ENSMUSG00000060591.10	Ifitm2	interferon induced transmembrane protein 2	0.897312	0.0288773	0.887427	0.0398327
ENSMUSG00000025492.7	Ifitm3	interferon induced transmembrane protein 3	3.75459	4.88806e-25	3.7682	1.08179e-25
ENSMUSG00000022967.14	Ifnar1	interferon (alpha and beta) receptor 1	0.933682	0.00795288	0.945687	0.00635018
ENSMUSG00000022971.19	Ifnar2	interferon (alpha and beta) receptor 2	1.09566	0.00185061	1.12474	0.00133434
ENSMUSG00000048806.5	Ifnb1	interferon beta 1, fibroblast	7.51448	4.8361e-07	7.52546	4.7841e-07
ENSMUSG00000022965.9	Ifngr2	interferon gamma receptor 2	0.784927	0.0159634	0.802347	0.0125989
ENSMUSG00000001627.13	Ifrd1	interferon-related developmental regulator 1	1.09432	0.00118407	1.1056	0.000936519
ENSMUSG00000024169.17	Ift140	intraflagellar transport 140	-0.735082	0.118695	-0.746966	0.113521
ENSMUSG00000007987.13	Ift22	intraflagellar transport 22	0.701298	0.121921	0.722846	0.111074
ENSMUSG00000007867.10	Ift43	intraflagellar transport 43	0.897856	0.109893	0.918994	0.104421
ENSMUSG00000032965.12	Ift57	intraflagellar transport 57	0.832813	0.0564674	0.858105	0.0526323
ENSMUSG00000033581.18	Igf2bp2	insulin-like growth factor 2 mRNA binding protein 2	0.796689	0.111713	0.79005	0.116482
ENSMUSG00000036256.14	Igfbp7	insulin-like growth factor binding protein 7	0.948146	0.0857828	0.967795	0.081296
ENSMUSG00000035004.4	Igsf6	immunoglobulin superfamily, member 6	2.03388	1.66148e-09	2.04152	8.8444e-10
ENSMUSG00000038034.16	Igsf8	immunoglobulin superfamily, member 8	1.49921	0.00287699	1.51305	0.0024189
ENSMUSG00000037995.16	Igsf9	immunoglobulin superfamily, member 9	1.14621	0.110001	1.18326	0.103591
ENSMUSG00000078853.9	Igtp	interferon gamma induced GTPase	7.41669	1.5747e-88	7.52254	6.35675e-92
ENSMUSG00000054072.13	Iigp1	interferon inducible GTPase 1	6.97553	8.74197e-48	7.0607	2.73947e-48
ENSMUSG00000031537.16	Ikbkb	inhibitor of kappaB kinase beta	0.692654	0.0894561	0.704741	0.0838941
ENSMUSG00000042349.14	Ikbke	inhibitor of kappaB kinase epsilon	3.45585	4.66293e-22	3.49056	7.52784e-23
ENSMUSG00000004221.17	Ikbkg	inhibitor of kappaB kinase gamma	1.04933	0.00164478	1.02945	0.00185752
ENSMUSG00000018654.18	Ikzf1	IKAROS family zinc finger 1	2.02463	1.34559e-06	2.0512	6.49639e-07
ENSMUSG00000040167.17	Ikzf5	IKAROS family zinc finger 5	1.47138	0.0247918	1.01067	0.143814
ENSMUSG00000032089.17	Il10ra	interleukin 10 receptor, alpha	1.31128	0.000439131	1.32597	0.00032118
ENSMUSG00000004296.15	Il12b	interleukin 12b	8.892	9.59654e-43	9.11492	1.2513e-42
ENSMUSG00000017057.10	Il13ra1	interleukin 13 receptor, alpha 1	1.80521	1.43593e-07	1.81562	9.99956e-08
ENSMUSG00000031712.11	Il15	interleukin 15	5.36544	1.73326e-45	5.41505	6.53967e-47
ENSMUSG00000023206.17	Il15ra	interleukin 15 receptor, alpha chain	4.03849	6.21626e-21	4.08526	2.38413e-21
ENSMUSG00000001741.13	Il16	interleukin 16	-1.69827	0.00666916	-1.67665	0.00791898
ENSMUSG00000002897.6	Il17ra	interleukin 17 receptor A	1.6522	3.27825e-05	1.66462	2.13993e-05
ENSMUSG00000039217.14	Il18	interleukin 18	3.24143	8.58974e-11	3.26034	6.3157e-11
ENSMUSG00000070427.5	Il18bp	interleukin 18 binding protein	2.15216	3.79958e-06	2.15848	3.3393e-06
ENSMUSG00000016524.13	Il19	interleukin 19	4.9202	2.44474e-08	4.92126	2.54659e-08
ENSMUSG00000027399.2	Il1a	interleukin 1 alpha	9.62406	8.31593e-136	9.59605	2.37154e-138
ENSMUSG00000027398.14	Il1b	interleukin 1 beta	8.68355	4.20443e-139	8.69772	2.76103e-142
ENSMUSG00000070942.9	Il1rl2	interleukin 1 receptor-like 2	-1.17236	0.067932	-1.18818	0.0656624
ENSMUSG00000026981.16	Il1rn	interleukin 1 receptor antagonist	4.8882	4.69518e-49	4.89809	2.63247e-50
ENSMUSG00000025383.3	Il23a	interleukin 23, alpha subunit p19	3.444	1.11538e-07	3.51164	7.75279e-08
ENSMUSG00000044701.6	Il27	interleukin 27	9.14002	4.57896e-34	9.14776	2.53848e-34
ENSMUSG00000026770.6	Il2ra	interleukin 2 receptor, alpha chain	-1.98629	0.127745	-1.92537	0.144981
ENSMUSG00000031304.19	Il2rg	interleukin 2 receptor, gamma chain	1.63571	0.000880111	1.68435	0.000889662
ENSMUSG00000024810.17	Il33	interleukin 33	1.02246	0.0959353	1.03734	0.0903347
ENSMUSG00000030748.10	Il4ra	interleukin 4 receptor, alpha	0.637404	0.0768681	0.650169	0.068907
ENSMUSG00000025746.12	Il6	interleukin 6	9.23169	3.94527e-88	9.23933	2.07448e-89
ENSMUSG00000027947.12	Il6ra	interleukin 6 receptor, alpha	-1.76509	0.000538434	-1.8549	0.000276055
ENSMUSG00000040329.15	Il7	interleukin 7	2.18844	0.00143432	2.25038	0.00108842
ENSMUSG00000003882.6	Il7r	interleukin 7 receptor	-1.79967	5.73298e-06	-1.79718	5.19029e-06
ENSMUSG00000032178.15	Ilf3	interleukin enhancer binding factor 3	0.615128	0.0785229	0.625593	0.0704645
ENSMUSG00000056692.14	Ilrun	inflammation and lipid regulator with UBA-like and NBR1-like domains	1.3284	0.000293951	1.3437	0.000208116
ENSMUSG00000052337.16	Immt	inner membrane protein, mitochondrial	0.495834	0.142461	0.521415	0.11925
ENSMUSG00000042106.6	Inka1	inka box actin regulator 1	1.1593	0.0882483	1.17133	0.0853749
ENSMUSG00000034154.16	Ino80	INO80 complex subunit	0.900063	0.0272218	0.91487	0.0233492
ENSMUSG00000040865.16	Ino80d	INO80 complex subunit D	0.607142	0.0955968	0.618119	0.0876155
ENSMUSG00000028894.19	Inpp5b	inositol polyphosphate-5-phosphatase B	2.64983	9.18838e-13	2.69076	3.53089e-13
ENSMUSG00000026288.15	Inpp5d	inositol polyphosphate-5-phosphatase D	-2.59431	3.0893e-11	-2.59005	2.06467e-11
ENSMUSG00000045294.12	Insig1	insulin induced gene 1	0.746774	0.0249704	0.767295	0.0200665
ENSMUSG00000003721.15	Insig2	insulin induced gene 2	0.666565	0.095151	0.656865	0.099593
ENSMUSG00000034263.14	Ints14	integrator complex subunit 14	0.799299	0.0525121	0.802112	0.0387838
ENSMUSG00000040738.11	Ints8	integrator complex subunit 8	0.676793	0.12591	0.675422	0.12462
ENSMUSG00000021975.10	Ints9	integrator complex subunit 9	0.721839	0.0822091	0.732455	0.0748167
ENSMUSG00000060798.8	Intu	inturned planar cell polarity protein	2.88635	1.64539e-11	2.87655	1.07878e-11
ENSMUSG00000033365.15	Ipo13	importin 13	1.04838	0.0120822	1.06599	0.0103179
ENSMUSG00000026301.17	Iqca	IQ motif containing with AAA domain	-2.52417	0.055346	-2.18837	0.0806946
ENSMUSG00000036555.15	Iqce	IQ motif containing E	-1.0602	0.0681347	-1.13811	0.0546051
ENSMUSG00000030536.11	Iqgap1	IQ motif containing GTPase activating protein 1	0.908681	0.0052906	0.924399	0.00407709
ENSMUSG00000021676.11	Iqgap2	IQ motif containing GTPase activating protein 2	0.87988	0.060799	0.879605	0.0584678
ENSMUSG00000034312.16	Iqsec1	IQ motif and Sec7 domain 1	-1.23516	0.0150821	-1.21303	0.0169352
ENSMUSG00000041115.17	Iqsec2	IQ motif and Sec7 domain 2	1.84074	6.81774e-05	1.86994	5.20841e-05
ENSMUSG00000040797.17	Iqsec3	IQ motif and Sec7 domain 3	-1.2761	0.109245	-1.16589	0.142454
ENSMUSG00000032251.13	Irak1bp1	interleukin-1 receptor-associated kinase 1 binding protein 1	3.83671	4.04153e-17	3.78443	3.30721e-17
ENSMUSG00000060477.15	Irak2	interleukin-1 receptor-associated kinase 2	1.91657	1.41157e-08	1.92029	8.27984e-09
ENSMUSG00000020227.11	Irak3	interleukin-1 receptor-associated kinase 3	4.0585	1.15088e-26	4.07748	1.16612e-27
ENSMUSG00000032293.9	Ireb2	iron responsive element binding protein 2	0.50245	0.124766	0.513084	0.112427
ENSMUSG00000018899.18	Irf1	interferon regulatory factor 1	5.05931	3.08759e-44	5.06068	3.95839e-45
ENSMUSG00000031627.10	Irf2	interferon regulatory factor 2	1.70484	1.35559e-06	1.71393	1.07228e-06
ENSMUSG00000051495.9	Irf2bp2	interferon regulatory factor 2 binding protein 2	-1.4341	0.000657472	-1.44618	0.000539442
ENSMUSG00000029771.13	Irf5	interferon regulatory factor 5	1.69059	3.29306e-06	1.69947	2.22659e-06
ENSMUSG00000025498.16	Irf7	interferon regulatory factor 7	6.51213	1.68152e-66	6.53266	3.67261e-68
ENSMUSG00000002325.16	Irf9	interferon regulatory factor 9	2.13869	1.90539e-09	2.15657	9.13141e-10
ENSMUSG00000046879.8	Irgm1	immunity-related GTPase family M member 1	4.93933	1.58704e-51	4.95682	4.20052e-53
ENSMUSG00000069874.8	Irgm2	immunity-related GTPase family M member 2	6.32462	1.10592e-64	6.34851	7.69674e-66
ENSMUSG00000035692.8	Isg15	ISG15 ubiquitin-like modifier	8.34308	6.64332e-73	8.35314	2.77329e-74
ENSMUSG00000039236.19	Isg20	interferon-stimulated protein	5.1534	5.94494e-22	5.32715	9.54249e-22
ENSMUSG00000037206.16	Islr	immunoglobulin superfamily containing leucine-rich repeat	1.56524	0.114881	1.57452	0.114064
ENSMUSG00000024601.10	Isoc1	isochorismatase domain containing 1	0.694927	0.0807691	0.699095	0.0764928
ENSMUSG00000031729.7	Ist1	increased sodium tolerance 1 homolog (yeast)	0.631554	0.0902876	0.645439	0.0801513
ENSMUSG00000090210.8	Itga10	integrin, alpha 10	-1.23686	0.143505	-1.16798	0.172727
ENSMUSG00000027009.19	Itga4	integrin alpha 4	1.80449	2.11756e-07	1.81588	1.21799e-07
ENSMUSG00000000555.9	Itga5	integrin alpha 5 (fibronectin receptor alpha)	2.98618	1.24778e-16	3.00367	3.3704e-17
ENSMUSG00000027111.17	Itga6	integrin alpha 6	-1.71293	4.51096e-06	-1.72146	2.65789e-06
ENSMUSG00000039115.14	Itga9	integrin alpha 9	0.789417	0.113724	0.824981	0.099771
ENSMUSG00000030830.19	Itgal	integrin alpha L	1.779	5.57816e-07	1.79089	3.6925e-07
ENSMUSG00000027087.12	Itgav	integrin alpha V	0.90372	0.0226471	0.91672	0.0194295
ENSMUSG00000025809.16	Itgb1	integrin beta 1 (fibronectin receptor beta)	0.714509	0.0320964	0.726105	0.0281196
ENSMUSG00000022817.16	Itgb5	integrin beta 5	-1.2125	0.00088234	-1.20718	0.000617522
ENSMUSG00000025321.15	Itgb8	integrin beta 8	0.52012	0.143385	0.536698	0.127263
ENSMUSG00000020395.14	Itk	IL2 inducible T cell kinase	-1.73075	0.168133	-1.97918	0.136324
ENSMUSG00000057963.10	Itpk1	inositol 1,3,4-triphosphate 5/6 kinase	0.644076	0.117941	0.673887	0.100896
ENSMUSG00000038855.11	Itpkb	inositol 1,4,5-trisphosphate 3-kinase B	0.931202	0.013323	0.957285	0.0105912
ENSMUSG00000074825.5	Itpripl1	inositol 1,4,5-triphosphate receptor interacting protein-like 1	-0.761401	0.141388	-0.733901	0.155708
ENSMUSG00000095115.3	Itpripl2	inositol 1,4,5-triphosphate receptor interacting protein-like 2	1.28816	0.000378519	1.3065	0.000250611
ENSMUSG00000022957.21	Itsn1	intersectin 1 (SH3 domain protein 1A)	0.728141	0.0540749	0.75236	0.045234
ENSMUSG00000020640.11	Itsn2	intersectin 2	0.534138	0.103491	0.547371	0.0910731
ENSMUSG00000027332.12	Ivd	isovaleryl coenzyme A dehydrogenase	-0.80225	0.076638	-0.784032	0.0842086
ENSMUSG00000023150.15	Ivns1abp	influenza virus NS1A binding protein	-1.07061	0.00429808	-1.06396	0.0042003
ENSMUSG00000027276.8	Jag1	jagged 1	1.87255	3.02883e-05	1.8803	2.51353e-05
ENSMUSG00000028530.15	Jak1	Janus kinase 1	0.935156	0.00491642	0.946402	0.00403054
ENSMUSG00000024789.14	Jak2	Janus kinase 2	3.67762	6.21166e-30	3.6928	7.90772e-31
ENSMUSG00000067149.7	Jchain	immunoglobulin joining chain	-4.71522	0.0490419	-4.69952	0.0512902
ENSMUSG00000034271.17	Jdp2	Jun dimerization protein 2	2.7341	1.12312e-10	2.7106	1.36942e-10
ENSMUSG00000056962.12	Jmjd6	jumonji domain containing 6	0.776759	0.0452134	0.786959	0.041591
ENSMUSG00000017817.12	Jph2	junctophilin 2	-3.0758	0.0233223	-3.02484	0.027375
ENSMUSG00000020737.13	Jpt1	Jupiter microtubule associated homolog 1	1.41339	4.36163e-05	1.43285	2.05492e-05
ENSMUSG00000024165.10	Jpt2	Jupiter microtubule associated homolog 2	1.09298	0.0025156	1.11166	0.00160543
ENSMUSG00000052837.8	Junb	jun B proto-oncogene	2.20039	2.76382e-11	2.21898	1.09838e-11
ENSMUSG00000032194.10	Kank2	KN motif and ankyrin repeat domains 2	-0.930458	0.0867544	-0.917168	0.0897238
ENSMUSG00000026004.16	Kansl1l	KAT8 regulatory NSL complex subunit 1-like	0.566438	0.146608	0.597712	0.126658
ENSMUSG00000010453.13	Kansl3	KAT8 regulatory NSL complex subunit 3	0.69041	0.126834	0.701616	0.119819
ENSMUSG00000087403.10	Kantr	Kdm5c adjacent non-coding transcript	-1.03955	0.0502964	-1.03986	0.0518937
ENSMUSG00000031948.15	Kars	lysyl-tRNA synthetase	1.06451	0.00741012	1.07839	0.00635555
ENSMUSG00000000708.15	Kat2b	K(lysine) acetyltransferase 2B	0.824533	0.0225871	0.813159	0.0228866
ENSMUSG00000031540.15	Kat6a	K(lysine) acetyltransferase 6A	0.970756	0.00900297	0.994202	0.00703795
ENSMUSG00000019794.14	Katna1	katanin p60 (ATPase-containing) subunit A1	2.89109	3.49661e-16	2.91707	6.38198e-17
ENSMUSG00000054978.4	Kbtbd13	kelch repeat and BTB (POZ) domain containing 13	-3.13786	0.169095	-3.12522	0.173001
ENSMUSG00000059486.12	Kbtbd2	kelch repeat and BTB (POZ) domain containing 2	0.723185	0.0457861	0.732728	0.0409579
ENSMUSG00000030031.15	Kbtbd8	kelch repeat and BTB (POZ) domain containing 8	0.88061	0.0803035	0.891665	0.0762125
ENSMUSG00000055239.11	Kcmf1	potassium channel modulatory factor 1	0.633948	0.0614461	0.644802	0.0545644
ENSMUSG00000047959.5	Kcna3	potassium voltage-gated channel, shaker-related subfamily, member 3	1.969	5.57971e-06	1.9804	4.49247e-06
ENSMUSG00000028931.13	Kcnab2	potassium voltage-gated channel, shaker-related subfamily, beta member 2	-0.830536	0.0371056	-0.81332	0.0401457
ENSMUSG00000035165.15	Kcne3	potassium voltage-gated channel, Isk-related subfamily, gene 3	-5.03842	0.022738	-5.02591	0.0238375
ENSMUSG00000045053.3	Kcng3	potassium voltage-gated channel, subfamily G, member 3	1.99365	0.0763233	2.16061	0.0587395
ENSMUSG00000045404.17	Kcnk13	potassium channel, subfamily K, member 13	-1.46011	0.00306007	-1.44777	0.00325239
ENSMUSG00000052726.17	Kcnt2	potassium channel, subfamily T, member 2	-1.74057	0.0975436	-1.6514	0.121754
ENSMUSG00000001098.16	Kctd10	potassium channel tetramerisation domain containing 10	1.2761	0.000575749	1.2883	0.000466943
ENSMUSG00000098557.2	Kctd12	potassium channel tetramerisation domain containing 12	3.68719	7.15045e-19	3.70258	2.01332e-19
ENSMUSG00000041633.15	Kctd12b	potassium channel tetramerisation domain containing 12b	-2.42312	1.61863e-06	-2.40577	1.91989e-06
ENSMUSG00000016946.7	Kctd5	potassium channel tetramerisation domain containing 5	0.909728	0.016307	0.920367	0.0143869
ENSMUSG00000037600.17	Kdf1	keratinocyte differentiation factor 1	-3.31168	0.136902	-3.30156	0.139952
ENSMUSG00000036940.16	Kdm1a	lysine (K)-specific demethylase 1A	0.630206	0.0954365	0.651692	0.0808054
ENSMUSG00000033326.16	Kdm4a	lysine (K)-specific demethylase 4A	2.02064	9.67433e-06	2.0453	6.0945e-06
ENSMUSG00000025332.15	Kdm5c	lysine (K)-specific demethylase 5C	0.707242	0.0896794	0.721292	0.0793838
ENSMUSG00000037369.18	Kdm6a	lysine (K)-specific demethylase 6A	-0.484451	0.162855	-0.470571	0.170355
ENSMUSG00000018476.8	Kdm6b	KDM1 lysine (K)-specific demethylase 6B	1.1109	0.0261908	1.11361	0.0266113
ENSMUSG00000042599.9	Kdm7a	lysine (K)-specific demethylase 7A	0.761721	0.0253145	0.783253	0.0197041
ENSMUSG00000030752.9	Kdm8	lysine (K)-specific demethylase 8	1.49926	0.0821746	1.40364	0.11121
ENSMUSG00000003308.16	Keap1	kelch-like ECH-associated protein 1	1.32283	0.000996457	1.32874	0.000910038
ENSMUSG00000028060.15	Khdc4	KH domain containing 4, pre-mRNA splicing factor	0.97298	0.00984608	0.985207	0.00851916
ENSMUSG00000060012.10	Kif13b	kinesin family member 13B	-1.32152	0.00157933	-1.31363	0.00162099
ENSMUSG00000038844.11	Kif16b	kinesin family member 16B	-0.725214	0.102259	-0.712247	0.107018
ENSMUSG00000063077.16	Kif1b	kinesin family member 1B	0.711367	0.0438703	0.732773	0.0356107
ENSMUSG00000024795.12	Kif20b	kinesin family member 20B	-0.963502	0.139093	-0.937581	0.151951
ENSMUSG00000041642.19	Kif21b	kinesin family member 21B	-0.755659	0.0584937	-0.74841	0.0597416
ENSMUSG00000018395.20	Kif3a	kinesin family member 3A	-0.801296	0.123321	-0.748777	0.151782
ENSMUSG00000027475.10	Kif3b	kinesin family member 3B	0.587511	0.0919346	0.611074	0.0766389
ENSMUSG00000020668.11	Kif3c	kinesin family member 3C	0.917629	0.0522573	0.913746	0.0527955
ENSMUSG00000006740.15	Kif5b	kinesin family member 5B	0.785307	0.0149576	0.806259	0.0114824
ENSMUSG00000035773.7	Kiss1r	KISS1 receptor	-1.936	0.140725	-1.87304	0.159652
ENSMUSG00000019966.19	Kitl	kit ligand	1.38463	0.00156116	1.39173	0.00134996
ENSMUSG00000074749.11	Kiz	kizuna centrosomal protein	-0.782966	0.122362	-0.832539	0.103178
ENSMUSG00000003546.11	Klc4	kinesin light chain 4	-2.18748	1.21171e-06	-2.17386	1.3049e-06
ENSMUSG00000020653.13	Klf11	Kruppel-like factor 11	-1.06945	0.032311	-1.00495	0.0443169
ENSMUSG00000029178.15	Klf3	Kruppel-like factor 3 (basic)	0.843966	0.0358974	0.853557	0.0323034
ENSMUSG00000000078.8	Klf6	Kruppel-like factor 6	1.19655	0.000299148	1.21708	0.000191302
ENSMUSG00000025959.14	Klf7	Kruppel-like factor 7 (ubiquitous)	1.6499	0.000178346	1.66508	0.000136893
ENSMUSG00000073700.4	Klhl21	kelch-like 21	-1.58965	0.00206241	-1.58826	0.00208401
ENSMUSG00000062901.4	Klhl24	kelch-like 24	-1.33332	0.000175262	-1.32263	0.000175073
ENSMUSG00000055652.15	Klhl25	kelch-like 25	0.663211	0.160138	0.664471	0.157965
ENSMUSG00000043008.10	Klhl6	kelch-like 6	-2.00334	0.0041408	-1.97419	0.00486281
ENSMUSG00000030187.16	Klra2	killer cell lectin-like receptor, subfamily A, member 2	0.922872	0.0797318	0.90144	0.0881537
ENSMUSG00000030149.16	Klrk1	killer cell lectin-like receptor subfamily K, member 1	3.26516	4.06071e-05	3.41829	2.48679e-05
ENSMUSG00000002028.14	Kmt2a	lysine (K)-specific methyltransferase 2A	0.583494	0.118941	0.607471	0.103556
ENSMUSG00000049327.18	Kmt5a	lysine methyltransferase 5A	1.25986	0.000541332	1.27667	0.000397746
ENSMUSG00000059851.16	Kmt5c	lysine methyltransferase 5C	-1.75447	0.00122676	-1.76967	0.00107902
ENSMUSG00000073774.3	Kncn	kinocilin	-5.32991	0.0110684	-5.38349	0.0098412
ENSMUSG00000022905.13	Kpna1	karyopherin (importin) alpha 1	0.497371	0.129299	0.507006	0.117773
ENSMUSG00000021929.10	Kpna3	karyopherin (importin) alpha 3	2.80666	4.8129e-17	2.81695	1.54988e-17
ENSMUSG00000027782.11	Kpna4	karyopherin (importin) alpha 4	1.56089	8.54212e-06	1.57667	5.48989e-06
ENSMUSG00000001440.6	Kpnb1	karyopherin (importin) beta 1	0.499165	0.157195	0.517558	0.136993
ENSMUSG00000053012.18	Krcc1	lysine-rich coiled-coil 1	0.786935	0.024619	0.797469	0.0218115
ENSMUSG00000020393.17	Kremen1	kringle containing transmembrane protein 1	2.07995	2.19976e-07	2.10909	1.02411e-07
ENSMUSG00000000600.16	Krit1	KRIT1, ankyrin repeat containing	0.659386	0.0959481	0.677059	0.0879634
ENSMUSG00000018334.19	Ksr1	kinase suppressor of ras 1	0.993069	0.0411632	1.0157	0.0369616
ENSMUSG00000021843.18	Ktn1	kinectin 1	1.5117	0.000118907	1.56405	6.28585e-05
ENSMUSG00000044350.15	Lacc1	laccase domain containing 1	4.13191	8.92427e-28	4.15777	1.90572e-28
ENSMUSG00000055541.19	Lair1	leukocyte-associated Ig-like receptor 1	-1.21061	0.00814357	-1.20958	0.00830002
ENSMUSG00000024421.17	Lama3	laminin, alpha 3	-1.52988	0.00317751	-1.50063	0.00389079
ENSMUSG00000026478.15	Lamc1	laminin, gamma 1	0.865833	0.0170507	0.897016	0.0128125
ENSMUSG00000016534.16	Lamp2	lysosomal-associated membrane protein 2	0.445833	0.161993	0.458931	0.145365
ENSMUSG00000062190.13	Lancl2	LanC (bacterial lantibiotic synthetase component C)-like 2	1.49671	0.000786384	1.523	0.000620269
ENSMUSG00000039682.13	Lap3	leucine aminopeptidase 3	1.33978	0.000123386	1.35509	8.61253e-05
ENSMUSG00000037331.16	Larp1	La ribonucleoprotein domain family, member 1	1.90736	8.77327e-05	1.91755	6.66985e-05
ENSMUSG00000025762.17	Larp1b	La ribonucleoprotein domain family, member 1B	0.967935	0.071963	0.991275	0.0651377
ENSMUSG00000033499.15	Larp4b	La ribonucleoprotein domain family, member 4B	0.748475	0.0263137	0.763362	0.0216677
ENSMUSG00000040751.13	Lat2	linker for activation of T cells family, member 2	-0.928895	0.0518153	-0.865356	0.0737693
ENSMUSG00000040021.14	Lats1	large tumor suppressor	1.01768	0.00772775	1.03548	0.00619485
ENSMUSG00000060594.7	Layn	layilin	1.52085	0.00415549	1.54278	0.0035572
ENSMUSG00000027919.6	Lce1g	late cornified envelope 1G	-3.13786	0.169095	-3.12522	0.173001
ENSMUSG00000000409.15	Lck	lymphocyte protein tyrosine kinase	1.21132	0.0941567	1.16223	0.115416
ENSMUSG00000026822.15	Lcn2	lipocalin 2	4.09236	2.13646e-12	4.09775	1.77769e-12
ENSMUSG00000025019.18	Lcor	ligand dependent nuclear receptor corepressor	1.11484	0.001502	1.124	0.00124244
ENSMUSG00000021998.17	Lcp1	lymphocyte cytosolic protein 1	1.44064	9.34667e-05	1.44693	3.81461e-05
ENSMUSG00000002699.14	Lcp2	lymphocyte cytosolic protein 2	3.75033	6.63337e-25	3.7978	7.41275e-26
ENSMUSG00000025223.16	Ldb1	LIM domain binding 1	-0.830537	0.043537	-0.821514	0.0444418
ENSMUSG00000063229.16	Ldha	lactate dehydrogenase A	1.1144	0.000603661	1.13754	0.000333111
ENSMUSG00000032193.10	Ldlr	low density lipoprotein receptor	1.33285	0.0120726	1.35025	0.0103197
ENSMUSG00000070877.5	Ldlrad1	low density lipoprotein receptor class A domain containing 1	-4.69149	0.047984	-4.67965	0.049912
ENSMUSG00000048058.18	Ldlrad3	low density lipoprotein receptor class A domain containing 3	-0.99859	0.0806435	-0.991214	0.0816991
ENSMUSG00000036216.6	Leap2	liver-expressed antimicrobial peptide 2	2.6915	0.0937084	2.70261	0.0934675
ENSMUSG00000027985.15	Lef1	lymphoid enhancer binding factor 1	-1.42966	0.113759	-1.3648	0.13622
ENSMUSG00000029570.6	Lfng	LFNG O-fucosylpeptide 3-beta-N-acetylglucosaminyltransferase	-1.4563	0.000532323	-1.4584	0.000483348
ENSMUSG00000033880.12	Lgals3bp	lectin, galactoside-binding, soluble, 3 binding protein	2.34169	3.01877e-08	2.35535	1.74378e-08
ENSMUSG00000057554.14	Lgals8	lectin, galactose binding, soluble 8	1.15731	0.000605992	1.16827	0.000454946
ENSMUSG00000001123.16	Lgals9	lectin, galactose binding, soluble 9	2.44874	1.87013e-13	2.45277	9.01407e-14
ENSMUSG00000067242.12	Lgi1	leucine-rich repeat LGI family, member 1	-1.25094	0.153958	-1.28896	0.146753
ENSMUSG00000021190.15	Lgmn	legumain	-0.471362	0.152696	-0.460143	0.156968
ENSMUSG00000045312.13	Lhfpl2	lipoma HMGIC fusion partner-like 2	-2.6903	8.07962e-13	-2.67479	5.53219e-13
ENSMUSG00000062252.10	Lhfpl5	lipoma HMGIC fusion partner-like 5	-5.02397	0.0246851	-5.00925	0.0259556
ENSMUSG00000026890.20	Lhx6	LIM homeobox protein 6	-2.07196	0.118294	-2.06356	0.121564
ENSMUSG00000034394.15	Lif	leukemia inhibitory factor	2.08062	0.000175391	2.08251	0.000171399
ENSMUSG00000112148.2	Lilrb4a	leukocyte immunoglobulin-like receptor, subfamily B, member 4A	1.84885	1.97799e-08	1.68122	7.12534e-07
ENSMUSG00000025239.4	Limd1	LIM domains containing 1	1.12744	0.00277659	1.14382	0.00217865
ENSMUSG00000040699.14	Limd2	LIM domain containing 2	0.86213	0.0210396	0.879917	0.0172622
ENSMUSG00000019920.19	Lims1	LIM and senescent cell antigen-like domains 1	1.43573	1.20891e-05	1.45158	7.69537e-06
ENSMUSG00000053846.6	Lipg	lipase, endothelial	1.6292	0.0399183	1.75377	0.0279861
ENSMUSG00000022500.16	Litaf	LPS-induced TN factor	0.649748	0.0973839	0.668805	0.0833003
ENSMUSG00000020536.13	Llgl1	LLGL1 scribble cell polarity complex component	1.03843	0.0175704	1.05182	0.015297
ENSMUSG00000022802.3	Lmln	leishmanolysin-like (metallopeptidase M8 family)	-1.3282	0.0847381	-1.51016	0.0569004
ENSMUSG00000028266.18	Lmo4	LIM domain only 4	1.52306	1.28588e-05	1.53913	8.27848e-06
ENSMUSG00000023845.8	Lnpep	leucyl/cystinyl aminopeptidase	0.504158	0.119429	0.519906	0.103429
ENSMUSG00000009207.16	Lnpk	lunapark, ER junction formation factor	1.36678	0.000705407	1.39079	0.000553521
ENSMUSG00000016239.12	Lonrf3	LON peptidase N-terminal domain and ring finger 3	-0.813185	0.0458762	-0.881503	0.0242712
ENSMUSG00000024529.15	Lox	lysyl oxidase	0.953693	0.046631	0.972719	0.0414725
ENSMUSG00000034205.17	Loxl2	lysyl oxidase-like 2	0.759452	0.135532	0.77692	0.130178
ENSMUSG00000038668.15	Lpar1	lysophosphatidic acid receptor 1	0.948065	0.0205338	0.98142	0.01594
ENSMUSG00000067714.14	Lpar5	lysophosphatidic acid receptor 5	-3.18907	0.0014627	-3.15657	0.00178781
ENSMUSG00000033446.8	Lpar6	lysophosphatidic acid receptor 6	-2.91811	5.62031e-13	-3.00304	6.1032e-14
ENSMUSG00000033192.6	Lpcat2	lysophosphatidylcholine acyltransferase 2	0.932238	0.0107905	0.918324	0.0113624
ENSMUSG00000068015.9	Lrch1	leucine-rich repeats and calponin homology (CH) domain containing 1	1.83787	1.44552e-06	1.86978	8.07508e-07
ENSMUSG00000022801.14	Lrch3	leucine-rich repeats and calponin homology (CH) domain containing 3	0.869851	0.0253183	0.838207	0.0320516
ENSMUSG00000022175.10	Lrp10	low-density lipoprotein receptor-related protein 10	1.29377	0.00538573	1.29384	0.0050156
ENSMUSG00000019796.13	Lrp11	low density lipoprotein receptor-related protein 11	0.929491	0.066115	0.950949	0.0597308
ENSMUSG00000027253.16	Lrp4	low density lipoprotein receptor-related protein 4	0.782336	0.0738403	0.844574	0.0556116
ENSMUSG00000024913.17	Lrp5	low density lipoprotein receptor-related protein 5	-0.99104	0.0484823	-0.961884	0.0558462
ENSMUSG00000030125.12	Lrrc23	leucine rich repeat containing 23	-2.0376	0.0930943	-2.02849	0.0961757
ENSMUSG00000049988.6	Lrrc25	leucine rich repeat containing 25	0.901291	0.0825746	0.941376	0.0707949
ENSMUSG00000090958.3	Lrrc32	leucine rich repeat containing 32	0.9873	0.116818	0.999289	0.112677
ENSMUSG00000049939.7	Lrrc4	leucine rich repeat containing 4	0.834596	0.144339	0.837657	0.141833
ENSMUSG00000028703.15	Lrrc41	leucine rich repeat containing 41	0.688208	0.0627797	0.706913	0.0550882
ENSMUSG00000020869.9	Lrrc59	leucine rich repeat containing 59	1.47831	0.0004379	1.49413	0.000338643
ENSMUSG00000021997.5	Lrrc63	leucine rich repeat containing 63	2.02555	0.0385128	2.38971	0.0147373
ENSMUSG00000054720.13	Lrrc8c	leucine rich repeat containing 8 family, member C	1.9637	3.60692e-08	1.98985	1.64609e-08
ENSMUSG00000046079.17	Lrrc8d	leucine rich repeat containing 8D	1.43973	0.00171435	1.47954	0.00130013
ENSMUSG00000032497.20	Lrrfip2	leucine rich repeat (in FLII) interacting protein 2	1.6086	9.60667e-06	1.6184	7.46266e-06
ENSMUSG00000036273.16	Lrrk2	leucine-rich repeat kinase 2	1.3723	0.00520404	1.36078	0.00510656
ENSMUSG00000022538.21	Lsg1	large 60S subunit nuclear export GTPase 1	0.907902	0.0465904	0.92613	0.0416632
ENSMUSG00000020922.12	Lsm12	LSM12 homolog	0.656354	0.0807323	0.676847	0.0565503
ENSMUSG00000066568.13	Lsm14a	LSM14A mRNA processing body assembly factor	0.733248	0.0328272	0.752002	0.0268607
ENSMUSG00000073412.7	Lst1	leukocyte specific transcript 1	0.978413	0.105182	0.975225	0.107118
ENSMUSG00000024402.6	Lta	lymphotoxin A	2.23471	0.0854898	2.17826	0.0978393
ENSMUSG00000015889.9	Lta4h	leukotriene A4 hydrolase	-1.05262	0.00735425	-1.04167	0.00752056
ENSMUSG00000030339.8	Ltbr	lymphotoxin B receptor	0.809386	0.0312539	0.830789	0.0257714
ENSMUSG00000052299.10	Ltn1	listerin E3 ubiquitin protein ligase 1	0.518377	0.140938	0.529812	0.127844
ENSMUSG00000036446.6	Lum	lumican	1.55263	0.0268266	1.59103	0.0232718
ENSMUSG00000024481.6	Lvrn	laeverin	-2.01833	0.0784599	-1.81089	0.12684
ENSMUSG00000022587.15	Ly6e	lymphocyte antigen 6 complex, locus E	2.09188	4.75836e-08	2.11008	2.58442e-08
ENSMUSG00000004707.15	Ly9	lymphocyte antigen 9	0.688839	0.053883	0.703824	0.0469853
ENSMUSG00000025779.11	Ly96	lymphocyte antigen 96	0.892278	0.0386329	0.910226	0.0342485
ENSMUSG00000067367.10	Lyar	Ly1 antibody reactive clone	0.965019	0.0619575	0.99427	0.0544305
ENSMUSG00000034041.6	Lyl1	lymphoblastomic leukemia 1	-3.24682	1.4564e-08	-3.22773	1.53328e-08
ENSMUSG00000042228.15	Lyn	LYN proto-oncogene, Src family tyrosine kinase	1.95308	4.27091e-09	1.96997	1.19215e-09
ENSMUSG00000028670.15	Lypla2	lysophospholipase 2	0.720553	0.0647462	0.730224	0.0587192
ENSMUSG00000039246.9	Lyplal1	lysophospholipase-like 1	-0.863897	0.130512	-0.865419	0.129459
ENSMUSG00000025245.15	Lztfl1	leucine zipper transcription factor-like 1	1.74434	2.06796e-05	1.76126	4.90778e-06
ENSMUSG00000035342.15	Lzts2	leucine zipper, putative tumor suppressor 2	0.635731	0.161136	0.654432	0.147838
ENSMUSG00000007458.15	M6pr	mannose-6-phosphate receptor, cation dependent	0.972037	0.00229848	0.993342	0.00156073
ENSMUSG00000044768.17	Macir	macrophage immunometabolism regulator	1.78947	1.70981e-07	1.81084	8.05694e-08
ENSMUSG00000055435.7	Maf	avian musculoaponeurotic fibrosarcoma oncogene homolog	2.05457	2.883e-07	2.07716	1.72124e-07
ENSMUSG00000074622.5	Mafb	v-maf musculoaponeurotic fibrosarcoma oncogene family, protein B (avian)	-2.8816	3.10112e-09	-2.86456	3.61578e-09
ENSMUSG00000042622.15	Maff	v-maf musculoaponeurotic fibrosarcoma oncogene family, protein F (avian)	2.20957	1.74616e-08	2.21427	1.36539e-08
ENSMUSG00000051510.14	Mafg	v-maf musculoaponeurotic fibrosarcoma oncogene family, protein G (avian)	1.29524	0.000288023	1.30765	0.000217778
ENSMUSG00000018143.11	Mafk	v-maf musculoaponeurotic fibrosarcoma oncogene family, protein K (avian)	1.59904	0.00193264	1.63034	0.0015828
ENSMUSG00000028609.7	Magoh	mago homolog, exon junction complex core component	0.595967	0.127069	0.597123	0.124379
ENSMUSG00000030188.13	Magohb	mago homolog B, exon junction complex core component	2.2657	6.21891e-06	2.29154	4.94758e-06
ENSMUSG00000031578.6	Mak16	MAK16 homolog	0.93819	0.0325707	0.909421	0.0397054
ENSMUSG00000029815.13	Malsu1	mitochondrial assembly of ribosomal large subunit 1	0.694001	0.158692	0.684049	0.163934
ENSMUSG00000032688.10	Malt1	MALT1 paracaspase	4.48627	1.1359e-42	4.50774	4.62688e-44
ENSMUSG00000031925.18	Maml2	mastermind like transcriptional coactivator 2	0.617781	0.0757208	0.619045	0.0729987
ENSMUSG00000003746.17	Man1a	mannosidase 1, alpha	0.629847	0.133191	0.644986	0.12069
ENSMUSG00000008763.17	Man1a2	mannosidase, alpha, class 1A, member 2	0.787112	0.0220549	0.79853	0.0189302
ENSMUSG00000024085.14	Man2a1	mannosidase 2, alpha 1	1.65434	5.54736e-06	1.67214	3.38299e-06
ENSMUSG00000038886.11	Man2a2	mannosidase 2, alpha 2	-0.89351	0.0589668	-0.881403	0.0609049
ENSMUSG00000028164.16	Manba	mannosidase, beta A, lysosomal	-1.4545	0.000218823	-1.43705	0.000238513
ENSMUSG00000063019.6	Manbal	mannosidase, beta A, lysosomal-like	0.783503	0.0697179	0.761964	0.0751604
ENSMUSG00000004936.9	Map2k1	mitogen-activated protein kinase kinase 1	1.98771	1.74669e-07	2.01173	8.25978e-08
ENSMUSG00000035027.19	Map2k2	mitogen-activated protein kinase kinase 2	0.615273	0.15205	0.64432	0.132725
ENSMUSG00000033352.12	Map2k4	mitogen-activated protein kinase kinase 4	1.08649	0.00166571	1.11027	0.00116905
ENSMUSG00000021754.18	Map3k1	mitogen-activated protein kinase kinase kinase 1	-0.952476	0.0163253	-0.932617	0.0175368
ENSMUSG00000071369.12	Map3k5	mitogen-activated protein kinase kinase kinase 5	1.23384	0.0113435	1.27553	0.00886895
ENSMUSG00000024235.12	Map3k8	mitogen-activated protein kinase kinase kinase 8	2.48461	2.56732e-12	2.49678	1.29568e-12
ENSMUSG00000032479.16	Map4	microtubule-associated protein 4	1.15023	0.0159858	1.16285	0.0143264
ENSMUSG00000024242.16	Map4k3	mitogen-activated protein kinase kinase kinase kinase 3	0.548247	0.150466	0.552332	0.144798
ENSMUSG00000067878.14	Map7d3	MAP7 domain containing 3	-1.99088	0.16798	-2.32939	0.134927
ENSMUSG00000053436.16	Mapk14	mitogen-activated protein kinase 14	0.723279	0.0454743	0.74051	0.0386392
ENSMUSG00000021840.18	Mapk1ip1l	mitogen-activated protein kinase 1 interacting protein 1-like	1.10663	0.0133325	1.10728	0.0117998
ENSMUSG00000042688.17	Mapk6	mitogen-activated protein kinase 6	1.18486	0.000449747	1.19475	0.000364454
ENSMUSG00000020366.19	Mapk9	mitogen-activated protein kinase 9	0.874351	0.0140391	0.883991	0.0125084
ENSMUSG00000016528.11	Mapkapk2	MAP kinase-activated protein kinase 2	3.35412	5.1781e-15	3.37051	1.78276e-15
ENSMUSG00000027479.15	Mapre1	microtubule-associated protein, RP/EB family, member 1	0.868861	0.00878958	0.884213	0.00668772
ENSMUSG00000024277.15	Mapre2	microtubule-associated protein, RP/EB family, member 2	1.83499	1.04836e-05	1.86399	6.84666e-06
ENSMUSG00000036469.17	Marchf1	membrane associated ring-CH-type finger 1	1.27912	0.000218547	1.27846	0.000193295
ENSMUSG00000023307.15	Marchf5	membrane associated ring-CH-type finger 5	2.23334	4.07613e-08	2.2102	3.43665e-08
ENSMUSG00000069662.6	Marcks	myristoylated alanine rich protein kinase C substrate	1.13433	0.00718891	1.17016	0.00503831
ENSMUSG00000047945.7	Marcksl1	MARCKS-like 1	3.83678	1.32417e-15	3.87268	2.81287e-16
ENSMUSG00000026390.8	Marco	macrophage receptor with collagenous structure	5.03646	1.63339e-23	5.06187	2.50982e-23
ENSMUSG00000060657.9	Marf1	meiosis regulator and mRNA stability 1	1.35322	5.97154e-05	1.37368	3.71481e-05
ENSMUSG00000024969.16	Mark2	MAP/microtubule affinity regulating kinase 2	1.52099	0.00258436	1.5267	0.00221698
ENSMUSG00000007411.17	Mark3	MAP/microtubule affinity regulating kinase 3	1.03884	0.00211773	1.04829	0.00173034
ENSMUSG00000003810.14	Mast2	microtubule associated serine/threonine kinase 2	0.60633	0.14405	0.625565	0.128059
ENSMUSG00000031833.11	Mast3	microtubule associated serine/threonine kinase 3	-1.31127	0.0199057	-1.29757	0.0209725
ENSMUSG00000053907.11	Mat2a	methionine adenosyltransferase II, alpha	1.05819	0.00110678	1.06558	0.000877074
ENSMUSG00000059436.14	Max	Max protein	1.54522	1.77334e-05	1.55717	1.32401e-05
ENSMUSG00000024561.12	Mbd1	methyl-CpG binding domain protein 1	0.724668	0.0590539	0.741683	0.0501251
ENSMUSG00000024513.17	Mbd2	methyl-CpG binding domain protein 2	1.05406	0.0041502	1.07663	0.00313703
ENSMUSG00000051098.7	Mblac2	metallo-beta-lactamase domain containing 2	-1.03896	0.0771093	-1.01685	0.0844196
ENSMUSG00000027763.14	Mbnl1	muscleblind like splicing factor 1	-0.774233	0.0183804	-0.765959	0.0180536
ENSMUSG00000022139.18	Mbnl2	muscleblind like splicing factor 2	0.663775	0.0461931	0.678838	0.0392116
ENSMUSG00000038732.16	Mboat1	membrane bound O-acyltransferase domain containing 1	-1.46784	0.140725	-1.41023	0.162057
ENSMUSG00000071856.11	Mcc	mutated in colorectal cancers	0.914571	0.0812194	0.878252	0.099986
ENSMUSG00000038612.17	Mcl1	myeloid cell leukemia sequence 1	0.738126	0.0218718	0.752329	0.0178227
ENSMUSG00000058298.11	Mcm9	minichromosome maintenance 9 homologous recombination repair factor	0.703919	0.108406	0.718848	0.101182
ENSMUSG00000046101.17	Mcmdc2	minichromosome maintenance domain containing 2	1.00683	0.130785	0.997821	0.135711
ENSMUSG00000011008.14	Mcoln2	mucolipin 2	3.14397	3.74456e-17	3.16121	9.72861e-18
ENSMUSG00000027994.15	Mcub	mitochondrial calcium uniporter dominant negative beta subunit	2.06954	0.0331638	2.04728	0.0365593
ENSMUSG00000021371.6	Mcur1	mitochondrial calcium uniporter regulator 1	0.549723	0.139163	0.559806	0.126881
ENSMUSG00000041390.19	Mdfic	MyoD family inhibitor domain containing	1.01793	0.00205801	1.03822	0.00146896
ENSMUSG00000020184.16	Mdm2	transformed mouse 3T3 cell double minute 2	0.773583	0.0218148	0.791422	0.0177184
ENSMUSG00000054387.14	Mdm4	transformed mouse 3T3 cell double minute 4	0.60228	0.102647	0.632816	0.0829801
ENSMUSG00000031393.17	Mecp2	methyl CpG binding protein 2	0.746196	0.0374745	0.765553	0.0317854
ENSMUSG00000018160.16	Med1	mediator complex subunit 1	1.01389	0.00549733	1.04038	0.00399996
ENSMUSG00000021598.10	Med10	mediator complex subunit 10	0.822569	0.035481	0.856023	0.0270447
ENSMUSG00000018923.14	Med11	mediator complex subunit 11	0.768697	0.118898	0.794304	0.108693
ENSMUSG00000034297.15	Med13	mediator complex subunit 13	1.41997	0.000169249	1.41811	0.000153047
ENSMUSG00000018076.13	Med13l	mediator complex subunit 13-like	0.94626	0.0102216	0.945549	0.00987743
ENSMUSG00000064127.14	Med14	mediator complex subunit 14	0.820991	0.0154247	0.834421	0.0131437
ENSMUSG00000030291.13	Med21	mediator complex subunit 21	0.987587	0.0194172	1.01132	0.0187518
ENSMUSG00000015804.15	Med28	mediator complex subunit 28	0.74228	0.0491314	0.76251	0.041939
ENSMUSG00000002679.15	Med6	mediator complex subunit 6	0.576424	0.155988	0.588769	0.146649
ENSMUSG00000020397.16	Med7	mediator complex subunit 7	0.649977	0.0777596	0.66332	0.0692068
ENSMUSG00000006392.17	Med8	mediator complex subunit 8	0.649849	0.110831	0.641276	0.114398
ENSMUSG00000005583.17	Mef2c	myocyte enhancer factor 2C	-1.34997	0.000777337	-1.33413	0.000811659
ENSMUSG00000001419.18	Mef2d	myocyte enhancer factor 2D	-1.07042	0.0190718	-1.05722	0.0206723
ENSMUSG00000020332.8	Meikin	meiotic kinetochore factor	-3.22972	0.159518	-3.22197	0.162357
ENSMUSG00000035683.14	Melk	maternal embryonic leucine zipper kinase	2.80398	1.18648e-05	2.81651	1.06233e-05
ENSMUSG00000014361.6	Mertk	MER proto-oncogene tyrosine kinase	0.627146	0.148919	0.629735	0.145096
ENSMUSG00000009376.16	Met	met proto-oncogene	2.72493	3.48861e-13	2.73958	1.54127e-13
ENSMUSG00000005813.13	Metap1	methionyl aminopeptidase 1	0.696411	0.0643073	0.705879	0.0597118
ENSMUSG00000039208.16	Metrnl	meteorin, glial cell differentiation regulator-like	0.599651	0.0962721	0.619942	0.0820482
ENSMUSG00000054619.8	Mettl7a1	methyltransferase like 7A1	-0.885121	0.120936	-0.837122	0.144168
ENSMUSG00000041975.18	Mettl8	methyltransferase like 8	-0.956821	0.103545	-0.929012	0.13039
ENSMUSG00000037253.9	Mex3c	mex3 RNA binding family member C	1.08305	0.00190082	1.09623	0.00157701
ENSMUSG00000031647.11	Mfap3l	microfibrillar-associated protein 3-like	1.24185	0.00138025	1.2583	0.00118569
ENSMUSG00000018169.13	Mfng	MFNG O-fucosylpeptide 3-beta-N-acetylglucosaminyltransferase	-2.17309	0.00190152	-2.12288	0.00263269
ENSMUSG00000027775.10	Mfsd1	major facilitator superfamily domain containing 1	0.724514	0.0328514	0.740398	0.0270718
ENSMUSG00000020818.17	Mfsd11	major facilitator superfamily domain containing 11	-1.0765	0.00584182	-1.06579	0.00579607
ENSMUSG00000034854.9	Mfsd12	major facilitator superfamily domain containing 12	-1.19873	0.00143872	-1.17737	0.00159144
ENSMUSG00000030877.12	Mfsd13b	major facilitator superfamily domain containing 13B	-2.43225	0.110085	-2.42179	0.113448
ENSMUSG00000089911.5	Mfsd14a	major facilitator superfamily domain containing 14A	0.671843	0.0571206	0.691633	0.0489295
ENSMUSG00000038212.17	Mfsd14b	major facilitator superfamily domain containing 14B	0.863889	0.0107837	0.877274	0.00875705
ENSMUSG00000096687.9	Mfsd4b4	major facilitator superfamily domain containing 4B4	-1.22461	0.0318473	-1.24185	0.0300458
ENSMUSG00000041439.16	Mfsd6	major facilitator superfamily domain containing 6	-1.1855	0.0032829	-1.18493	0.00291155
ENSMUSG00000029490.5	Mfsd7a	major facilitator superfamily domain containing 7A	3.37827	1.42342e-12	3.4496	6.144e-13
ENSMUSG00000068587.11	Mgam	maltase-glucoamylase	-1.10789	0.106184	-1.08984	0.111549
ENSMUSG00000026110.16	Mgat4a	mannoside acetylglucosaminyltransferase 4, isoenzyme A	1.29263	0.000742027	1.30259	0.000593875
ENSMUSG00000036620.15	Mgat4b	mannoside acetylglucosaminyltransferase 4, isoenzyme B	1.39521	0.00517253	1.40747	0.00461177
ENSMUSG00000036155.14	Mgat5	mannoside acetylglucosaminyltransferase 5	-0.593981	0.0981126	-0.583334	0.100046
ENSMUSG00000030218.3	Mgp	matrix Gla protein	1.15059	0.10055	1.15949	0.0983096
ENSMUSG00000019823.18	Mical1	microtubule associated monooxygenase, calponin and LIM domain containing 1	-1.2554	0.0238971	-1.24828	0.025612
ENSMUSG00000038244.15	Mical2	microtubule associated monooxygenase, calponin and LIM domain containing 2	-0.94698	0.0177045	-0.930972	0.019524
ENSMUSG00000036718.18	Micall2	MICAL-like 2	2.78643	1.43853e-09	2.79292	1.20008e-09
ENSMUSG00000035299.17	Mid1	midline 1	0.993181	0.0612419	0.841886	0.0783021
ENSMUSG00000028522.17	Mier1	MEIR1 treanscription regulator	0.472891	0.156449	0.482291	0.14309
ENSMUSG00000042570.15	Mier2	MIER family member 2	0.890176	0.0783185	0.928922	0.0651036
ENSMUSG00000032727.15	Mier3	MIER family member 3	1.3103	0.000321509	1.3068	0.000314676
ENSMUSG00000033307.8	Mif	macrophage migration inhibitory factor (glycosylation-inhibiting factor)	0.716327	0.0622299	0.614232	0.0741292
ENSMUSG00000029022.19	Miip	migration and invasion inhibitory protein	-1.39774	0.0160791	-1.38221	0.0210003
ENSMUSG00000040528.16	Milr1	mast cell immunoglobulin like receptor 1	2.3805	4.48215e-10	2.41285	1.38497e-10
ENSMUSG00000039313.15	Minar1	membrane integral NOTCH2 associated receptor 1	-2.44737	0.000293091	-2.70043	0.000143383
ENSMUSG00000038712.17	Mindy1	MINDY lysine 48 deubiquitinase 1	0.612165	0.0893456	0.623001	0.0802781
ENSMUSG00000042444.11	Mindy2	MINDY lysine 48 deubiquitinase 2	-0.941009	0.00860675	-0.927054	0.00893004
ENSMUSG00000024896.10	Minpp1	multiple inositol polyphosphate histidine phosphatase 1	1.67706	6.46215e-06	1.71617	3.68374e-06
ENSMUSG00000047534.18	Mis18bp1	MIS18 binding protein 1	-1.24657	0.0407337	-1.31316	0.0325504
ENSMUSG00000026088.16	Mitd1	MIT, microtubule interacting and transport, domain containing 1	3.36272	4.82415e-17	3.37782	2.14326e-17
ENSMUSG00000035158.16	Mitf	melanogenesis associated transcription factor	1.41465	0.000189395	1.44228	0.000128713
ENSMUSG00000031004.9	Mki67	antigen identified by monoclonal antibody Ki 67	3.04924	8.36347e-13	3.01959	1.17792e-12
ENSMUSG00000028708.17	Mknk1	MAP kinase-interacting serine/threonine kinase 1	-0.824112	0.0246462	-0.808493	0.0259515
ENSMUSG00000020190.14	Mknk2	MAP kinase-interacting serine/threonine kinase 2	-1.55265	2.67484e-05	-1.53526	2.7278e-05
ENSMUSG00000068011.5	Mkrn2os	makorin, ring finger protein 2, opposite strand	-2.6505	0.146619	-2.71632	0.133659
ENSMUSG00000048578.12	Mlec	malectin	-0.649096	0.0610595	-0.633919	0.0643567
ENSMUSG00000012519.15	Mlkl	mixed lineage kinase domain-like	4.52022	3.80319e-16	4.54417	1.89293e-16
ENSMUSG00000038437.12	Mllt6	myeloid/lymphoid or mixed-lineage leukemia; translocated to, 6	2.34931	5.81332e-08	2.36133	3.642e-08
ENSMUSG00000005373.14	Mlxipl	MLX interacting protein-like	-1.51325	0.0841103	-1.35049	0.123065
ENSMUSG00000026766.17	Mmadhc	methylmalonic aciduria (cobalamin deficiency) cblD type, with homocystinuria	1.06788	0.00450097	1.0698	0.0042963
ENSMUSG00000049723.15	Mmp12	matrix metallopeptidase 12	0.640594	0.122769	0.651637	0.114669
ENSMUSG00000050578.11	Mmp13	matrix metallopeptidase 13	6.28723	8.57631e-54	6.29423	1.36955e-54
ENSMUSG00000000957.12	Mmp14	matrix metallopeptidase 14 (membrane-inserted)	2.06436	1.15104e-05	2.10462	7.69078e-06
ENSMUSG00000025355.8	Mmp19	matrix metallopeptidase 19	-0.645169	0.0923729	-0.627874	0.0993059
ENSMUSG00000023903.9	Mmp25	matrix metallopeptidase 25	1.67039	0.0437151	1.70857	0.0391975
ENSMUSG00000043613.9	Mmp3	matrix metallopeptidase 3	3.42352	4.49005e-12	3.43683	5.26474e-12
ENSMUSG00000017737.3	Mmp9	matrix metallopeptidase 9	2.32444	1.64283e-05	2.38253	1.23073e-05
ENSMUSG00000090272.10	Mndal	myeloid nuclear differentiation antigen like	5.26343	3.39907e-45	5.44798	1.89369e-47
ENSMUSG00000000282.13	Mnt	max binding protein	-1.54741	0.0202237	-1.44788	0.0306248
ENSMUSG00000043131.15	Mob1a	MOB kinase activator 1A	0.938111	0.00519808	0.954565	0.00406267
ENSMUSG00000006262.16	Mob1b	MOB kinase activator 1B	1.64066	2.57396e-06	1.6568	1.63165e-06
ENSMUSG00000073910.11	Mob3b	MOB kinase activator 3B	1.96093	3.29013e-05	1.98146	3.22623e-05
ENSMUSG00000028709.4	Mob3c	MOB kinase activator 3C	1.51781	0.000198995	1.53016	0.000167459
ENSMUSG00000064120.15	Mocs1	molybdenum cofactor synthesis 1	1.28286	0.00217898	1.31365	0.00169188
ENSMUSG00000078908.11	Mon1b	MON1 homolog B, secretory traffciking associated	1.29441	0.00336086	1.32927	0.0024924
ENSMUSG00000039456.11	Morc3	microrchidia 3	1.38613	5.03486e-05	1.40629	3.42014e-05
ENSMUSG00000031422.17	Morf4l2	mortality factor 4 like 2	0.687392	0.036906	0.73976	0.0224039
ENSMUSG00000046096.8	Mosmo	modulator of smoothened	1.21951	0.00115365	1.2288	0.00098222
ENSMUSG00000023074.12	Mospd1	motile sperm domain containing 1	-1.36815	0.0009179	-1.36709	0.000795993
ENSMUSG00000002227.16	Mov10	Mov10 RISC complex RNA helicase	3.2979	2.00888e-13	3.33642	3.24123e-14
ENSMUSG00000031402.13	Mpp1	membrane protein, palmitoylated	0.697466	0.0483516	0.71859	0.0390702
ENSMUSG00000032092.6	Mpzl2	myelin protein zero-like 2	-1.88278	0.0968176	-1.83162	0.110806
ENSMUSG00000026471.15	Mr1	major histocompatibility complex, class I-related	-1.20112	0.00546226	-1.20664	0.00518397
ENSMUSG00000039395.9	Mreg	melanoregulin	0.806705	0.141531	0.832695	0.129511
ENSMUSG00000027569.16	Mrgbp	MRG/MORF4L binding protein	1.05004	0.0868038	1.05933	0.084538
ENSMUSG00000078698.4	Mrgpra3	MAS-related GPR, member A3	-2.94544	0.0407123	-2.67473	0.0787085
ENSMUSG00000048965.10	Mrgpre	MAS-related GPR, member E	-3.13743	2.67387e-09	-3.21546	1.52795e-09
ENSMUSG00000018405.8	Mrm1	mitochondrial rRNA methyltransferase 1	-0.786508	0.134339	-0.77342	0.140186
ENSMUSG00000072487.12	Mroh5	maestro heat-like repeat family member 5	-1.45925	0.109835	-1.5301	0.0990519
ENSMUSG00000030879.11	Mrpl17	mitochondrial ribosomal protein L17	0.578877	0.12711	0.5791	0.125414
ENSMUSG00000020514.9	Mrpl22	mitochondrial ribosomal protein L22	0.720496	0.163785	0.806418	0.0824769
ENSMUSG00000024414.14	Mrpl27	mitochondrial ribosomal protein L27	0.674127	0.132581	0.722508	0.071603
ENSMUSG00000032563.17	Mrpl3	mitochondrial ribosomal protein L3	0.578811	0.117062	0.572162	0.118449
ENSMUSG00000026087.12	Mrpl30	mitochondrial ribosomal protein L30	1.26674	0.013542	1.21037	0.014685
ENSMUSG00000015672.5	Mrpl32	mitochondrial ribosomal protein L32	0.69236	0.0812284	0.702108	0.0747723
ENSMUSG00000022889.8	Mrpl39	mitochondrial ribosomal protein L39	1.07365	0.00424357	1.09685	0.00323424
ENSMUSG00000036850.5	Mrpl41	mitochondrial ribosomal protein L41	-0.888302	0.0469098	-0.876089	0.0495963
ENSMUSG00000030612.7	Mrpl46	mitochondrial ribosomal protein L46	0.732818	0.124677	0.753846	0.113618
ENSMUSG00000010406.13	Mrpl52	mitochondrial ribosomal protein L52	1.61993	4.79322e-05	1.64366	3.54835e-05
ENSMUSG00000023967.10	Mrps18a	mitochondrial ribosomal protein S18A	0.607682	0.168508	0.6477	0.138554
ENSMUSG00000016833.15	Mrps18c	mitochondrial ribosomal protein S18C	0.831004	0.059726	0.635543	0.155757
ENSMUSG00000035772.12	Mrps2	mitochondrial ribosomal protein S2	0.785228	0.0599983	0.793062	0.0562423
ENSMUSG00000099398.2	Ms4a14	membrane-spanning 4-domains, subfamily A, member 14	1.13057	0.00809598	1.14482	0.00705164
ENSMUSG00000101389.2	Ms4a4a	membrane-spanning 4-domains, subfamily A, member 4A	0.976517	0.0146944	0.99723	0.0124564
ENSMUSG00000056290.17	Ms4a4b	membrane-spanning 4-domains, subfamily A, member 4B	2.8293	1.16889e-09	2.78591	2.21773e-09
ENSMUSG00000024675.20	Ms4a4c	membrane-spanning 4-domains, subfamily A, member 4C	4.82235	8.64336e-25	4.90679	2.22666e-25
ENSMUSG00000024678.7	Ms4a4d	membrane-spanning 4-domains, subfamily A, member 4D	2.52736	0.00172223	2.49263	0.00218584
ENSMUSG00000024677.14	Ms4a6b	membrane-spanning 4-domains, subfamily A, member 6B	1.69672	1.17386e-06	1.74864	2.89382e-07
ENSMUSG00000079419.5	Ms4a6c	membrane-spanning 4-domains, subfamily A, member 6C	2.65058	1.65931e-15	2.65694	5.36935e-16
ENSMUSG00000024679.11	Ms4a6d	membrane-spanning 4-domains, subfamily A, member 6D	2.12371	2.79271e-11	2.13026	1.27652e-11
ENSMUSG00000024672.12	Ms4a7	membrane-spanning 4-domains, subfamily A, member 7	1.18926	0.00019741	1.20328	0.000136235
ENSMUSG00000042138.10	Msantd2	Myb/SANT-like DNA-binding domain containing 2	0.83202	0.168586	0.842755	0.16365
ENSMUSG00000039693.12	Msantd3	Myb/SANT-like DNA-binding domain containing 3	1.4796	0.0106609	1.44338	0.0132838
ENSMUSG00000024151.14	Msh2	mutS homolog 2	-1.40851	0.0352898	-1.33562	0.0482973
ENSMUSG00000069769.14	Msi2	musashi RNA-binding protein 2	0.556243	0.14329	0.577423	0.126476
ENSMUSG00000031358.18	Msl3	MSL complex subunit 3	-0.6353	0.0864373	-0.623	0.0907229
ENSMUSG00000031207.17	Msn	moesin	1.42846	8.16238e-05	1.4441	5.43742e-05
ENSMUSG00000025044.17	Msr1	macrophage scavenger receptor 1	2.15156	1.81475e-07	2.15723	1.51299e-07
ENSMUSG00000075705.14	Msrb1	methionine sulfoxide reductase B1	-1.49323	1.11005e-05	-1.48149	1.03388e-05
ENSMUSG00000023094.15	Msrb2	methionine sulfoxide reductase B2	-2.06332	0.00576131	-2.0122	0.00758704
ENSMUSG00000032584.13	Mst1r	macrophage stimulating 1 receptor (c-met-related tyrosine kinase)	-2.11804	0.0946256	-2.06086	0.108289
ENSMUSG00000031762.8	Mt2	metallothionein 2	2.25504	0.00680589	2.24045	0.00777774
ENSMUSG00000071646.10	Mta2	metastasis-associated gene family, member 2	0.612918	0.0770347	0.629704	0.0656321
ENSMUSG00000022255.17	Mtdh	metadherin	2.18679	1.46282e-10	2.20603	5.86802e-11
ENSMUSG00000021519.12	Mterf3	mitochondrial transcription termination factor 3	0.77209	0.0498953	0.735763	0.0617791
ENSMUSG00000029267.18	Mtf2	metal response element binding transcription factor 2	0.835271	0.0598844	0.81168	0.0663734
ENSMUSG00000019992.9	Mtfr2	mitochondrial fission regulator 2	2.49503	8.86548e-06	2.48251	1.27e-05
ENSMUSG00000029376.9	Mthfd2l	methylenetetrahydrofolate dehydrogenase (NADP+ dependent) 2-like	0.793412	0.112771	0.759263	0.126406
ENSMUSG00000029009.18	Mthfr	methylenetetrahydrofolate reductase	1.68073	9.60499e-06	1.7004	6.33095e-06
ENSMUSG00000030522.15	Mtmr10	myotubularin related protein 10	-0.649682	0.105069	-0.632234	0.112515
ENSMUSG00000030269.15	Mtmr14	myotubularin related protein 14	2.6924	8.83553e-13	2.70332	3.67849e-13
ENSMUSG00000034354.18	Mtmr3	myotubularin related protein 3	-0.62832	0.120377	-0.631326	0.115348
ENSMUSG00000021987.10	Mtmr6	myotubularin related protein 6	0.711547	0.0491666	0.719343	0.0456475
ENSMUSG00000039431.17	Mtmr7	myotubularin related protein 7	2.10406	3.81137e-05	2.12832	3.01019e-05
ENSMUSG00000035078.7	Mtmr9	myotubularin related protein 9	0.581636	0.152892	0.594306	0.143469
ENSMUSG00000029840.9	Mtpn	myotrophin	1.40016	3.90649e-05	1.41364	2.61829e-05
ENSMUSG00000022353.11	Mtss1	MTSS I-BAR domain containing 1	-1.05358	0.0109187	-1.06051	0.0101813
ENSMUSG00000038065.14	Mturn	maturin, neural progenitor differentiation regulator homolog (Xenopus)	-0.719668	0.0884106	-0.69444	0.0990433
ENSMUSG00000109564.2	Muc16	mucin 16	-0.929566	0.121756	-0.885458	0.145826
ENSMUSG00000066108.8	Muc5b	mucin 5, subtype B, tracheobronchial	-0.962994	0.164913	-1.11815	0.123367
ENSMUSG00000059908.10	Mug1	murinoglobulin 1	-1.45994	0.130552	-1.41927	0.145058
ENSMUSG00000041241.13	Mul1	mitochondrial ubiquitin ligase activator of NFKB 1	0.808227	0.0695024	0.822586	0.0630253
ENSMUSG00000030681.19	Mvp	major vault protein	1.5691	6.74077e-05	1.55296	7.73384e-05
ENSMUSG00000001156.10	Mxd1	MAX dimerization protein 1	2.12393	9.29069e-08	2.17078	3.36225e-08
ENSMUSG00000037235.14	Mxd4	Max dimerization protein 4	-0.721374	0.0606064	-0.704293	0.064913
ENSMUSG00000025025.15	Mxi1	MAX interactor 1, dimerization protein	-0.627683	0.129318	-0.617184	0.136616
ENSMUSG00000068566.14	Myadm	myeloid-associated differentiation marker	0.912575	0.00750221	0.904875	0.00742469
ENSMUSG00000040463.17	Mybbp1a	MYB binding protein (P160) 1a	0.764416	0.0246678	0.770221	0.02217
ENSMUSG00000002100.16	Mybpc3	myosin binding protein C, cardiac	1.39202	0.0114931	1.39232	0.0115943
ENSMUSG00000022346.18	Myc	myelocytomatosis oncogene	0.706296	0.134975	0.719824	0.127458
ENSMUSG00000033004.17	Mycbp2	MYC binding protein 2, E3 ubiquitin protein ligase	0.807619	0.0178111	0.821078	0.0151306
ENSMUSG00000028654.14	Mycl	v-myc avian myelocytomatosis viral oncogene lung carcinoma derived	3.12101	1.81379e-09	3.11083	1.82479e-09
ENSMUSG00000032508.9	Myd88	myeloid differentiation primary response gene 88	2.98316	1.9309e-17	2.99803	5.35876e-18
ENSMUSG00000018830.11	Myh11	myosin, heavy polypeptide 11, smooth muscle	-1.32477	0.122932	-1.24709	0.151992
ENSMUSG00000074652.4	Myh7b	myosin, heavy chain 7B, cardiac muscle, beta	-1.38166	0.139205	-1.31688	0.163117
ENSMUSG00000055775.17	Myh8	myosin, heavy polypeptide 8, skeletal muscle, perinatal	-1.9475	0.0355635	-1.99208	0.0398537
ENSMUSG00000024048.16	Myl12a	myosin, light chain 12A, regulatory, non-sarcomeric	0.563125	0.12064	0.567391	0.114007
ENSMUSG00000059741.14	Myl3	myosin, light polypeptide 3	-2.68147	0.139262	-2.66999	0.143221
ENSMUSG00000044951.18	Mylk4	myosin light chain kinase family, member 4	-1.56998	0.0722343	-1.60725	0.0734677
ENSMUSG00000022272.18	Myo10	myosin X	2.23163	3.84431e-09	2.2521	1.84956e-09
ENSMUSG00000034427.18	Myo15b	myosin XVB	-1.16435	0.142686	-1.14	0.15914
ENSMUSG00000017774.20	Myo1c	myosin IC	0.602413	0.0953353	0.618263	0.0829693
ENSMUSG00000024300.18	Myo1f	myosin IF	-1.28006	0.000373701	-1.2677	0.00035226
ENSMUSG00000034593.17	Myo5a	myosin VA	-0.718426	0.0378138	-0.702227	0.0398118
ENSMUSG00000030761.17	Myo7a	myosin VIIA	-1.10923	0.0248377	-1.07934	0.0289247
ENSMUSG00000048612.17	Myof	myoferlin	0.96731	0.0048944	0.980606	0.00382698
ENSMUSG00000033186.10	Mzt1	mitotic spindle organizing protein 1	0.645487	0.115165	0.61443	0.134793
ENSMUSG00000031652.12	N4bp1	NEDD4 binding protein 1	1.89181	8.09588e-07	1.91266	4.7608e-07
ENSMUSG00000041132.12	N4bp2l1	NEDD4 binding protein 2-like 1	-2.53638	1.26398e-05	-2.56426	1.0624e-05
ENSMUSG00000046000.6	Naa11	N(alpha)-acetyltransferase 11, NatA catalytic subunit	-2.49648	0.114275	-2.48668	0.117722
ENSMUSG00000063273.12	Naa15	N(alpha)-acetyltransferase 15, NatA auxiliary subunit	0.884518	0.0242772	0.901402	0.0204484
ENSMUSG00000002728.15	Naa20	N(alpha)-acetyltransferase 20, NatB catalytic subunit	0.772073	0.0264484	0.849387	0.0107654
ENSMUSG00000042719.18	Naa25	N(alpha)-acetyltransferase 25, NatB auxiliary subunit	2.18764	5.09822e-09	2.25893	1.2953e-09
ENSMUSG00000036282.16	Naa30	N(alpha)-acetyltransferase 30, NatC catalytic subunit	0.625301	0.147084	0.634498	0.140251
ENSMUSG00000029413.15	Naaa	N-acylethanolamine acid amidase	1.66563	0.00446098	1.64028	0.00457801
ENSMUSG00000002881.15	Nab1	Ngfi-A binding protein 1	1.21089	0.000432444	1.24807	0.000256942
ENSMUSG00000001910.6	Nacc1	nucleus accumbens associated 1, BEN and BTB (POZ) domain containing	0.825663	0.0364708	0.8676	0.0262568
ENSMUSG00000029063.17	Nadk	NAD kinase	0.801922	0.0216636	0.818282	0.0175962
ENSMUSG00000031878.19	Nae1	NEDD8 activating enzyme E1 subunit 1	0.674834	0.0669816	0.699875	0.0585045
ENSMUSG00000034744.14	Nagk	N-acetylglucosamine kinase	-0.81885	0.0466374	-0.797863	0.0516018
ENSMUSG00000048217.12	Nags	N-acetylglutamate synthase	-4.62946	0.0545422	-4.61594	0.0568185
ENSMUSG00000039164.3	Naif1	nuclear apoptosis inducing factor 1	1.00294	0.131645	1.04273	0.119743
ENSMUSG00000078945.11	Naip2	NLR family, apoptosis inhibitory protein 2	0.706496	0.0340883	0.738436	0.0256109
ENSMUSG00000071203.7	Naip5	NLR family, apoptosis inhibitory protein 5	-0.701472	0.0776194	-0.660725	0.0922857
ENSMUSG00000020572.9	Nampt	nicotinamide phosphoribosyltransferase	2.59114	3.68072e-15	2.60374	1.63804e-15
ENSMUSG00000059119.10	Nap1l4	nucleosome assembly protein 1-like 4	0.559474	0.108584	0.57532	0.0955399
ENSMUSG00000000056.8	Narf	nuclear prelamin A recognition factor	-1.20648	0.00360517	-1.19168	0.003835
ENSMUSG00000028693.16	Nasp	nuclear autoantigenic sperm protein (histone-binding)	0.85393	0.0146862	0.868964	0.0122253
ENSMUSG00000051147.11	Nat2	N-acetyltransferase 2 (arylamine N-acetyltransferase)	0.839805	0.111588	0.88616	0.0920977
ENSMUSG00000048142.10	Nat8l	N-acetyltransferase 8-like	-2.47879	2.43328e-05	-2.48438	2.36032e-05
ENSMUSG00000015542.18	Nat9	N-acetyltransferase 9 (GCN5-related, putative)	-1.12761	0.122517	-1.13159	0.116125
ENSMUSG00000056724.16	Nbeal2	neurobeachin-like 2	-1.09067	0.0294813	-1.11227	0.0259907
ENSMUSG00000028224.15	Nbn	nibrin	0.679856	0.102219	0.704312	0.0900465
ENSMUSG00000017119.20	Nbr1	NBR1, autophagy cargo receptor	-0.711251	0.034155	-0.704698	0.0338503
ENSMUSG00000042029.8	Ncapg2	non-SMC condensin II complex, subunit G2	-0.817989	0.0502721	-0.832559	0.0457705
ENSMUSG00000034906.16	Ncaph	non-SMC condensin I complex, subunit H	-0.904721	0.150662	-0.938176	0.1399
ENSMUSG00000028833.14	Ncdn	neurochondrin	0.748193	0.154992	0.760565	0.147051
ENSMUSG00000027698.15	Nceh1	neutral cholesterol ester hydrolase 1	-1.60162	1.93889e-06	-1.5912	1.6763e-06
ENSMUSG00000015950.14	Ncf1	neutrophil cytosolic factor 1	0.911156	0.0131109	0.892638	0.0148332
ENSMUSG00000071715.13	Ncf4	neutrophil cytosolic factor 4	1.13183	0.00414394	1.13982	0.00350751
ENSMUSG00000032475.16	Nck1	non-catalytic region of tyrosine kinase adaptor protein 1	0.834237	0.0302884	0.854203	0.0256164
ENSMUSG00000022488.10	Nckap1l	NCK associated protein 1 like	1.21915	0.00014275	1.23208	0.000101782
ENSMUSG00000023009.15	Nckap5l	NCK-associated protein 5-like	-0.944206	0.16237	-0.988538	0.154501
ENSMUSG00000032598.9	Nckipsd	NCK interacting protein with SH3 domain	-1.26964	0.0237959	-1.22937	0.0281022
ENSMUSG00000020647.11	Ncoa1	nuclear receptor coactivator 1	-0.645947	0.0902334	-0.627289	0.0978382
ENSMUSG00000039804.16	Ncoa5	nuclear receptor coactivator 5	1.17349	0.0152539	1.22316	0.0118308
ENSMUSG00000039697.17	Ncoa7	nuclear receptor coactivator 7	1.84273	4.04022e-06	1.86759	2.2532e-06
ENSMUSG00000022678.17	Nde1	nudE neurodevelopment protein 1	1.32665	0.0021988	1.36731	0.00142863
ENSMUSG00000018736.15	Ndel1	nudE neurodevelopment protein 1 like 1	0.591475	0.107064	0.604854	0.0966402
ENSMUSG00000113902.2	Ndufb1	NADH:ubiquinone oxidoreductase subunit B1	0.819984	0.0235157	0.829887	0.0205338
ENSMUSG00000030327.9	Necap1	NECAP endocytosis associated 1	0.584676	0.0939138	0.590761	0.0870961
ENSMUSG00000062300.15	Nectin2	nectin cell adhesion molecule 2	1.36009	0.00301929	1.3586	0.0032055
ENSMUSG00000006411.13	Nectin4	nectin cell adhesion molecule 4	1.14069	0.0784428	1.15419	0.0749497
ENSMUSG00000035121.7	Neil2	nei like 2 (E. coli)	-2.30689	0.035766	-2.29597	0.0375303
ENSMUSG00000026622.16	Nek2	NIMA (never in mitosis gene a)-related expressed kinase 2	-1.45686	0.142605	-1.36899	0.175947
[truncated: 1,703 more rows]

## Sheet: GSE79898_mouse M1
Top 10% mRNAs based on P-value from GSE79898
			Subread		STAR
Gene_ID	Symbol	Gene_Name	log2FC	Pvalue	log2FC	Pvalue
ENSMUSG00000060512.8	0610040J01Rik	RIKEN cDNA 0610040J01 gene	-1.70017	0.0388303	-1.70072	0.0367946
ENSMUSG00000063236.7	1110038F14Rik	RIKEN cDNA 1110038F14 gene	0.962867	0.0053925	0.977371	0.00713837
ENSMUSG00000054676.18	1600014C10Rik	RIKEN cDNA 1600014C10 gene	1.42136	6.00394e-08	1.41741	1.52972e-07
ENSMUSG00000032666.17	1700025G04Rik	RIKEN cDNA 1700025G04 gene	-1.13663	0.000403207	-1.15041	0.000294518
ENSMUSG00000082766.2	1700064H15Rik	RIKEN cDNA 1700064H15 gene	-0.828457	0.0524245	-0.826112	0.0611936
ENSMUSG00000022507.7	1810013L24Rik	RIKEN cDNA 1810013L24 gene	0.829198	0.00648828	0.815043	0.00706007
ENSMUSG00000028396.6	2310002L09Rik	RIKEN cDNA 2310002L09 gene	-1.25255	0.0186829	-1.33552	0.00940935
ENSMUSG00000051339.11	2900026A02Rik	RIKEN cDNA 2900026A02 gene	-1.07644	0.000715974	-1.09107	0.000914507
ENSMUSG00000036046.15	5031439G07Rik	RIKEN cDNA 5031439G07 gene	-0.712153	0.00150936	-0.704352	0.00230367
ENSMUSG00000031824.16	6430548M08Rik	RIKEN cDNA 6430548M08 gene	-1.09355	0.000397065	-1.08711	0.000512921
ENSMUSG00000036275.14	9530068E07Rik	RIKEN cDNA 9530068E07 gene	0.514987	0.00738191	0.523176	0.00894011
ENSMUSG00000069893.11	9930111J21Rik1	RIKEN cDNA 9930111J21 gene 1	1.3708	0.00792775	1.36141	0.0140547
ENSMUSG00000069892.10	9930111J21Rik2	RIKEN cDNA 9930111J21 gene 2	1.9878	0.00023736	1.8543	0.0012272
ENSMUSG00000052595.9	A1cf	APOBEC1 complementation factor	4.05747	0.00749623	4.02231	0.0084964
ENSMUSG00000052760.17	A630001G21Rik	RIKEN cDNA A630001G21 gene	0.677178	0.0170283	0.644967	0.0285968
ENSMUSG00000033213.17	AA467197	expressed sequence AA467197	4.82838	3.49066e-06	4.76618	4.19877e-06
ENSMUSG00000037257.9	Aagab	alpha- and gamma-adaptin binding protein	-0.663504	0.00434987	-0.689486	0.00455477
ENSMUSG00000057191.14	AB124611	cDNA sequence AB124611	-0.921831	0.0269305	-0.884615	0.0282197
ENSMUSG00000015243.5	Abca1	ATP-binding cassette, sub-family A (ABC1), member 1	1.25876	0.000718105	1.25069	0.000433918
ENSMUSG00000023088.18	Abcc1	ATP-binding cassette, sub-family C (CFTR/MRP), member 1	0.725318	0.000236271	0.709031	0.000548323
ENSMUSG00000022822.17	Abcc5	ATP-binding cassette, sub-family C (CFTR/MRP), member 5	1.27367	9.86194e-06	1.2802	5.38459e-06
ENSMUSG00000040136.11	Abcc8	ATP-binding cassette, sub-family C (CFTR/MRP), member 8	-0.903807	0.00990649	-0.897887	0.0118393
ENSMUSG00000031378.15	Abcd1	ATP-binding cassette, sub-family D (ALD), member 1	-0.755912	0.0388893	-0.749925	0.0426781
ENSMUSG00000024030.8	Abcg1	ATP binding cassette subfamily G member 1	-0.993119	0.00143233	-0.950646	0.00346945
ENSMUSG00000042073.16	Abhd14b	abhydrolase domain containing 14b	-1.37381	0.0118764	-1.44158	0.0106132
ENSMUSG00000003346.15	Abhd17a	abhydrolase domain containing 17A	-1.26951	0.0229578	-1.2443	0.0234482
ENSMUSG00000025277.15	Abhd6	abhydrolase domain containing 6	-1.13194	0.031943	-1.02982	0.0540645
ENSMUSG00000007950.10	Abhd8	abhydrolase domain containing 8	-1.33305	0.0134627	-1.37719	0.0116146
ENSMUSG00000058835.15	Abi1	abl interactor 1	1.09676	8.65033e-06	1.10127	4.91769e-06
ENSMUSG00000017631.20	Abr	active BCR-related gene	0.953732	6.91433e-05	0.943446	0.00011376
ENSMUSG00000078453.4	Abracl	ABRA C-terminal like	0.890728	0.0434998	0.871414	0.031913
ENSMUSG00000032724.6	Abtb2	ankyrin repeat and BTB (POZ) domain containing 2	1.47601	0.000851204	1.38461	0.00204008
ENSMUSG00000038000.11	Acd	adrenocortical dysplasia	-1.41115	0.00233212	-1.43551	0.00243879
ENSMUSG00000022126.7	Acod1	aconitate decarboxylase 1	7.42938	2.18285e-175	7.45522	1.38325e-163
ENSMUSG00000002103.17	Acp2	acid phosphatase 2, lysosomal	0.54778	0.0368354	0.519641	0.0552646
ENSMUSG00000018796.14	Acsl1	acyl-CoA synthetase long-chain family member 1	2.1597	2.90292e-19	2.15818	3.1411e-18
ENSMUSG00000024981.7	Acsl5	acyl-CoA synthetase long-chain family member 5	0.701644	0.00157043	0.693827	0.0018939
ENSMUSG00000015143.16	Actn1	actinin, alpha 1	0.599922	0.0269347	0.582731	0.0450568
ENSMUSG00000026341.17	Actr3	ARP3 actin-related protein 3	0.706064	0.0057742	0.770991	0.00311293
ENSMUSG00000056367.15	Actr3b	ARP3 actin-related protein 3B	-1.29896	0.00430088	-1.23818	0.00753225
ENSMUSG00000061393.15	Acvr2b	activin receptor IIB	-2.14362	0.00805751	-2.16501	0.00775826
ENSMUSG00000052593.17	Adam17	a disintegrin and metallopeptidase domain 17	0.981801	0.00881143	0.974109	0.00621535
ENSMUSG00000027318.18	Adam33	a disintegrin and metallopeptidase domain 33	4.79888	0.0036287	4.6778	0.00482761
ENSMUSG00000025473.17	Adam8	a disintegrin and metallopeptidase domain 8	0.525791	0.00401384	0.52385	0.00552283
ENSMUSG00000006403.14	Adamts4	a disintegrin-like and metallopeptidase (reprolysin type) with thrombospondin type 1 motif, 4	3.09914	1.69109e-05	3.07414	2.10017e-05
ENSMUSG00000027951.17	Adar	adenosine deaminase, RNA-specific	1.74211	4.21302e-14	1.729	3.73935e-13
ENSMUSG00000025026.16	Add3	adducin 3 (gamma)	-0.877135	0.000246083	-0.874536	0.000317278
ENSMUSG00000050994.21	Adgb	androglobin	2.17513	0.0531146	2.16498	0.0526823
ENSMUSG00000004730.16	Adgre1	adhesion G protein-coupled receptor E1	0.471696	0.0246748	0.471753	0.0246151
ENSMUSG00000013033.17	Adgrl1	adhesion G protein-coupled receptor L1	-1.17706	0.0304116	-1.18133	0.026927
ENSMUSG00000025911.15	Adhfe1	alcohol dehydrogenase, iron containing, 1	1.4848	0.00359819	1.39919	0.00585288
ENSMUSG00000020629.13	Adi1	acireductone dioxygenase 1	-0.704415	0.00487059	-0.675662	0.0106185
ENSMUSG00000018500.3	Adora2b	adenosine A2b receptor	3.33654	4.87087e-25	3.33899	7.40389e-24
ENSMUSG00000029313.19	Aff1	AF4/FMR2 family, member 1	1.34353	1.36738e-05	1.33125	1.21808e-05
ENSMUSG00000049659.16	Aftph	aftiphilin	1.39756	4.93745e-05	1.41908	4.40576e-05
ENSMUSG00000026159.14	Agfg1	ArfGAP with FG repeats 1	0.672342	0.00915529	0.653822	0.00934526
ENSMUSG00000029722.16	Agfg2	ArfGAP with FG repeats 2	-1.01712	0.0195033	-1.02376	0.0155553
ENSMUSG00000028842.16	Ago3	argonaute RISC catalytic subunit 3	1.39537	0.00151507	1.4263	0.000818611
ENSMUSG00000029007.9	Agtrap	angiotensin II, type I receptor-associated protein	1.15092	0.0036749	1.10354	0.00622024
ENSMUSG00000118667.1	Ahnak2	AHNAK nucleoprotein 2	1.49447	9.32743e-08	1.49064	1.11346e-06
ENSMUSG00000062753.15	AI413582	expressed sequence AI413582	-1.06096	0.0259683	-1.07703	0.0253284
ENSMUSG00000040627.15	Aicda	activation-induced cytidine deaminase	-1.3809	0.033607	-1.39844	0.0323134
ENSMUSG00000037860.16	Aim2	absent in melanoma 2	0.887352	0.0480446	0.920008	0.0461512
ENSMUSG00000029610.14	Aimp2	aminoacyl tRNA synthetase complex-interacting multifunctional protein 2	-0.784952	0.0259471	-0.760069	0.0373125
ENSMUSG00000029419.9	Ajm1	apical junction component 1	-2.47775	0.0151991	-2.73328	0.0175528
ENSMUSG00000066406.17	Akap13	A kinase (PRKA) anchor protein 13	1.37006	0.000109679	1.36328	5.58313e-05
ENSMUSG00000028291.8	Akirin2	akirin 2	0.646069	0.0188266	0.632753	0.0257565
ENSMUSG00000032786.17	Alas1	aminolevulinic acid synthase 1	1.15298	0.000779451	1.1752	0.000361492
ENSMUSG00000022636.14	Alcam	activated leukocyte cell adhesion molecule	0.551821	0.0393806	0.552636	0.0348205
ENSMUSG00000075470.3	Alg10b	asparagine-linked glycosylation 10B (alpha-1,2-glucosyltransferase)	-1.04195	0.0543155	-1.0517	0.0430465
ENSMUSG00000063362.14	Alg11	asparagine-linked glycosylation 11 (alpha-1,2-mannosyltransferase)	0.743309	0.0353582	0.719308	0.0331992
ENSMUSG00000028028.12	Alpk1	alpha-kinase 1	0.992639	0.00439788	1.00932	0.00739184
ENSMUSG00000050947.10	Amigo1	adhesion molecule with Ig like domain 1	-1.20465	0.00159209	-1.18553	0.00210051
ENSMUSG00000068250.14	Amn1	antagonist of mitotic exit network 1	0.979257	0.0151259	0.961412	0.0155029
ENSMUSG00000005686.18	Ampd3	adenosine monophosphate deaminase 3	1.50773	9.53717e-06	1.50856	2.42293e-05
ENSMUSG00000050022.17	Amz1	archaelysin family metallopeptidase 1	-1.80528	4.62061e-08	-1.82847	5.58879e-08
ENSMUSG00000072115.12	Ang	angiogenin, ribonuclease, RNase A family, 5	-0.934648	0.029453	-0.925778	0.035957
ENSMUSG00000022265.8	Ank	progressive ankylosis	-0.746625	0.00422537	-0.727889	0.00567236
ENSMUSG00000020790.15	Ankfy1	ankyrin repeat and FYVE domain containing 1	0.450348	0.018059	0.459193	0.0218443
ENSMUSG00000046295.14	Ankle1	ankyrin repeat and LEM domain containing 1	-1.14325	0.0107779	-1.1161	0.0137767
ENSMUSG00000031508.15	Ankrd10	ankyrin repeat domain 10	-0.960605	0.0065704	-0.985574	0.00621522
ENSMUSG00000037907.17	Ankrd13b	ankyrin repeat domain 13b	-1.02005	0.0246629	-1.07604	0.0164865
ENSMUSG00000039988.15	Ankrd13c	ankyrin repeat domain 13c	0.537141	0.0467125	0.554951	0.0438618
ENSMUSG00000032249.15	Anp32a	acidic (leucine-rich) nuclear phosphoprotein 32 family, member A	0.972292	0.0150416	0.978018	0.0157453
ENSMUSG00000027712.14	Anxa5	annexin A5	0.521938	0.00174576	0.505243	0.00444551
ENSMUSG00000021814.18	Anxa7	annexin A7	0.75879	0.000982304	0.743043	0.00217656
ENSMUSG00000021322.9	Aoah	acyloxyacyl hydrolase	1.7965	1.45596e-07	1.82379	2.30928e-07
ENSMUSG00000021458.18	Aopep	aminopeptidase O	0.544775	0.00867652	0.537164	0.0124477
ENSMUSG00000009090.18	Ap1b1	adaptor protein complex AP-1, beta 1 subunit	-0.659644	0.0119666	-0.683379	0.0113517
ENSMUSG00000054702.15	Ap1s3	adaptor-related protein complex AP-1, sigma 3	0.717659	0.0113901	0.774673	0.0115978
ENSMUSG00000021686.7	Ap3b1	adaptor-related protein complex 3, beta 1 subunit	0.555388	0.0391763	0.569626	0.0380194
ENSMUSG00000031539.7	Ap3m2	adaptor-related protein complex 3, mu 2 subunit	0.953712	0.0503685	1.07934	0.0282986
ENSMUSG00000019518.12	Ap4m1	adaptor-related protein complex AP-4, mu 1	-1.05703	0.030404	-1.16358	0.0207274
ENSMUSG00000029207.17	Apbb2	amyloid beta (A4) precursor protein-binding, family B, member 2	0.873649	0.016117	0.905581	0.0155006
ENSMUSG00000117679.2	Apbb3	amyloid beta (A4) precursor protein-binding, family B, member 3	0.978681	0.0166352	1.01068	0.0156397
ENSMUSG00000053040.14	Aph1c	aph1 homolog C, gamma secretase subunit	-1.3234	0.0504337	-1.33171	0.0523009
ENSMUSG00000009585.19	Apobec3	apolipoprotein B mRNA editing enzyme, catalytic polypeptide 3	1.22786	0.00037016	1.34886	7.75223e-05
ENSMUSG00000042759.13	Apobr	apolipoprotein B receptor	1.82685	3.91364e-07	1.75345	1.50513e-06
ENSMUSG00000057346.13	Apol9a	apolipoprotein L 9a	6.15363	1.00299e-11	6.11054	1.48809e-11
ENSMUSG00000068246.7	Apol9b	apolipoprotein L 9b	4.30131	1.8967e-09	4.11264	3.80295e-08
ENSMUSG00000022892.12	App	amyloid beta (A4) precursor protein	0.616848	0.00192665	0.60688	0.00278981
ENSMUSG00000018481.10	Appbp2	amyloid beta precursor protein (cytoplasmic tail) binding protein 2	0.733691	0.0438452	0.753057	0.0383545
ENSMUSG00000020263.15	Appl2	adaptor protein, phosphotyrosine interaction, PH domain and leucine zipper containing 2	-1.16906	0.0514376	-1.126	0.0583788
ENSMUSG00000032204.14	Aqp9	aquaporin 9	2.40795	0.0183983	2.69902	0.0191651
ENSMUSG00000042350.14	Arel1	apoptosis resistant E3 ubiquitin protein ligase 1	1.32739	1.21634e-06	1.34467	1.00546e-06
ENSMUSG00000074582.11	Arfgef2	ADP-ribosylation factor guanine nucleotide-exchange factor 2 (brefeldin A-inhibited)	-0.451848	0.0338296	-0.435683	0.0420087
ENSMUSG00000025154.16	Arhgap19	Rho GTPase activating protein 19	-0.887234	0.000553658	-0.910986	0.000410213
ENSMUSG00000048865.17	Arhgap30	Rho GTPase activating protein 30	0.542842	0.00434216	0.529741	0.00682458
ENSMUSG00000033697.17	Arhgap39	Rho GTPase activating protein 39	-0.966939	0.0284729	-0.943644	0.0299838
ENSMUSG00000035697.15	Arhgap45	Rho GTPase activating protein 45	-1.19619	1.33004e-05	-1.21453	1.88142e-05
ENSMUSG00000041977.19	Arhgef11	Rho guanine nucleotide exchange factor (GEF) 11	-1.04921	0.0293421	-0.995879	0.0367751
ENSMUSG00000021895.11	Arhgef3	Rho guanine nucleotide exchange factor (GEF) 3	2.35101	1.35441e-10	2.37344	1.86065e-10
ENSMUSG00000069729.15	Arid1b	AT rich interactive domain 1B (SWI-like)	-0.768092	0.00937034	-0.761413	0.00890634
ENSMUSG00000019564.13	Arid3a	AT rich interactive domain 3A (BRIGHT-like)	1.15533	0.000419327	1.12849	0.000805488
ENSMUSG00000037447.17	Arid5a	AT rich interactive domain 5A (MRF1-like)	1.29242	3.92241e-05	1.27978	8.59128e-05
ENSMUSG00000019947.11	Arid5b	AT rich interactive domain 5B (MRF1-like)	1.20774	3.94181e-06	1.18224	1.05132e-05
ENSMUSG00000043157.9	Arl11	ADP-ribosylation factor-like 11	-1.09429	0.00725808	-1.08997	0.00640356
ENSMUSG00000047446.19	Arl4a	ADP-ribosylation factor-like 4A	-1.2228	0.0132661	-1.20157	0.016426
ENSMUSG00000049866.13	Arl4c	ADP-ribosylation factor-like 4C	-0.58281	0.0288799	-0.571907	0.0382028
ENSMUSG00000017418.15	Arl5b	ADP-ribosylation factor-like 5B	1.02306	0.0261696	1.02004	0.0217353
ENSMUSG00000030654.10	Arl6ip1	ADP-ribosylation factor-like 6 interacting protein 1	0.514046	0.0283973	0.520937	0.0239524
ENSMUSG00000035199.7	Arl6ip5	ADP-ribosylation factor-like 6 interacting protein 5	-0.606664	0.00824158	-0.585793	0.0103471
ENSMUSG00000032468.12	Armc8	armadillo repeat containing 8	0.89776	0.013536	0.887599	0.0141292
ENSMUSG00000015522.19	Arnt	aryl hydrocarbon receptor nuclear translocator	0.667118	0.0312087	0.635361	0.0426245
ENSMUSG00000018909.16	Arrb1	arrestin, beta 1	-1.33352	2.4401e-09	-1.34161	4.07006e-09
ENSMUSG00000002910.12	Arrdc2	arrestin domain containing 2	-1.41568	0.0112894	-1.45978	0.00908844
ENSMUSG00000074794.11	Arrdc3	arrestin domain containing 3	-2.12333	0.0355499	-2.04271	0.0469926
ENSMUSG00000042659.16	Arrdc4	arrestin domain containing 4	0.838755	0.00356481	0.825932	0.00626877
ENSMUSG00000020604.14	Arsg	arylsulfatase G	-1.21233	0.000139004	-1.19196	0.000177708
ENSMUSG00000034842.17	Art3	ADP-ribosyltransferase 3	3.73095	0.00429502	4.54365	0.00208745
ENSMUSG00000024887.11	Asah2	N-acylsphingosine amidohydrolase 2	1.22161	0.0151815	1.19927	0.0157705
ENSMUSG00000038204.14	Asb10	ankyrin repeat and SOCS box-containing 10	-3.03013	5.98545e-05	-3.04113	5.03759e-05
ENSMUSG00000005470.9	Asf1b	anti-silencing function 1B histone chaperone	-0.814695	0.0236141	-0.820596	0.0201892
ENSMUSG00000026628.14	Atf3	activating transcription factor 3	2.48361	1.49989e-29	2.51583	1.94818e-29
ENSMUSG00000030314.17	Atg7	autophagy related 7	-0.726444	0.026859	-0.737785	0.0278236
ENSMUSG00000038295.15	Atg9b	autophagy related 9B	-1.62854	0.000464761	-1.67203	0.000398494
ENSMUSG00000047388.11	Atmin	ATM interactor	-0.64984	0.00823452	-0.652264	0.00893912
ENSMUSG00000038094.16	Atp13a4	ATPase type 13A4	1.45896	0.0360238	1.41507	0.0434192
ENSMUSG00000040907.16	Atp1a3	ATPase, Na+/K+ transporting, alpha 3 polypeptide	-0.895105	0.000690022	-0.902669	0.000717933
ENSMUSG00000025436.13	Atp23	ATP23 metallopeptidase and ATP synthase assembly factor homolog	-1.09279	0.0182047	-1.07808	0.021485
ENSMUSG00000026463.18	Atp2b4	ATPase, Ca++ transporting, plasma membrane 4	3.74154	0.00406732	4.42507	0.00217953
ENSMUSG00000033379.14	Atp6v0b	ATPase, H+ transporting, lysosomal V0 subunit B	0.332621	0.0432681	0.375542	0.0382987
ENSMUSG00000033792.13	Atp7a	ATPase, Cu++ transporting, alpha polypeptide	0.744261	0.0235945	0.735428	0.0241763
ENSMUSG00000060131.12	Atp8b4	ATPase, class I, type 8B, member 4	0.972137	0.0350453	0.968962	0.0289277
ENSMUSG00000013622.16	Atraid	all-trans retinoic acid induced differentiation factor	-0.794355	0.0492243	-0.876072	0.0429523
ENSMUSG00000046876.17	Atxn1	ataxin 1	0.725215	0.0250005	0.724178	0.0212174
ENSMUSG00000074748.4	Atxn7l3b	ataxin 7-like 3B	0.470548	0.0389831	0.486725	0.0453092
ENSMUSG00000039285.13	Azi2	5-azacytidine induced gene 2	1.5212	4.00646e-05	1.53739	1.2896e-05
ENSMUSG00000051650.12	B3gnt2	UDP-GlcNAc:betaGal beta-1,3-N-acetylglucosaminyltransferase 2	1.37602	0.00127245	1.42645	0.00256924
ENSMUSG00000059479.8	B3gnt8	UDP-GlcNAc:betaGal beta-1,3-N-acetylglucosaminyltransferase 8	-1.53565	0.0407887	-1.55407	0.0397073
ENSMUSG00000043740.16	B430306N03Rik	RIKEN cDNA B430306N03 gene	1.85067	4.78088e-06	1.89124	1.85682e-06
ENSMUSG00000042215.9	Bag2	BCL2-associated athanogene 2	-1.14802	0.00022271	-1.18485	0.000277325
ENSMUSG00000038859.8	Baiap2l1	BAI1-associated protein 2-like 1	3.86198	0.00272294	3.24369	0.00680955
ENSMUSG00000024232.3	Bambi	BMP and activin membrane-bound inhibitor	-1.97208	0.00113083	-1.94729	0.00140274
ENSMUSG00000045763.9	Basp1	brain abundant, membrane attached signal protein 1	0.84806	0.000234139	0.841824	0.000236843
ENSMUSG00000039699.15	Batf2	basic leucine zipper transcription factor, ATF-like 2	4.58566	1.71806e-07	4.55941	2.34519e-07
ENSMUSG00000026630.10	Batf3	basic leucine zipper transcription factor, ATF-like 3	-1.1857	0.0251303	-1.23551	0.0228043
ENSMUSG00000094796.3	BC147527	cDNA sequence BC147527	4.96011	0.00229526	4.93917	0.00231483
ENSMUSG00000059439.16	Bcas3	BCAS3 microtubule associated cell migration factor	-0.776666	0.0458057	-0.764164	0.0524235
ENSMUSG00000030802.15	Bckdk	branched chain ketoacid dehydrogenase kinase	-0.846063	0.0516733	-0.860903	0.0447442
ENSMUSG00000102037.2	Bcl2a1a	B cell leukemia/lymphoma 2 related protein A1a	4.31262	7.66905e-10	5.26547	0.000566861
ENSMUSG00000089929.2	Bcl2a1b	B cell leukemia/lymphoma 2 related protein A1b	2.81368	3.78091e-05	2.86567	4.37192e-06
ENSMUSG00000099974.2	Bcl2a1d	B cell leukemia/lymphoma 2 related protein A1d	3.25533	7.3134e-30	3.51284	1.40698e-23
ENSMUSG00000007659.19	Bcl2l1	BCL2-like 1	1.22537	1.46007e-05	1.24835	1.11288e-05
ENSMUSG00000027381.17	Bcl2l11	BCL2-like 11 (apoptosis facilitator)	0.793271	0.00109428	0.807192	0.00113696
ENSMUSG00000053175.18	Bcl3	B cell leukemia/lymphoma 3	2.1091	0.00582131	2.09024	0.00615619
ENSMUSG00000029438.10	Bcl7a	B cell CLL/lymphoma 7A	-1.41773	0.000257289	-1.40888	0.000347893
ENSMUSG00000037418.7	Best1	bestrophin 1	1.72212	0.017187	1.70351	0.0162125
ENSMUSG00000004446.13	Bid	BH3 interacting domain death agonist	0.570436	0.0272384	0.600454	0.0194177
ENSMUSG00000032000.18	Birc3	baculoviral IAP repeat-containing 3	1.77147	2.12969e-05	1.7717	5.59261e-06
ENSMUSG00000001999.16	Blvra	biliverdin reductase A	-0.521612	0.0220842	-0.51421	0.0285157
ENSMUSG00000040093.17	Bmf	BCL2 modifying factor	-1.38577	0.0036866	-1.35425	0.00479051
ENSMUSG00000046718.9	Bst2	bone marrow stromal cell antigen 2	1.0984	4.36812e-07	1.0697	4.68094e-06
ENSMUSG00000036478.9	Btg1	BTG anti-proliferation factor 1	0.881089	0.00439174	0.835023	0.00893783
ENSMUSG00000020423.7	Btg2	BTG anti-proliferation factor 2	1.103	0.000470915	1.0923	0.000763062
ENSMUSG00000025217.16	Btrc	beta-transducin repeat containing protein	0.856848	0.0332094	0.784757	0.0562294
ENSMUSG00000020547.6	Bzw2	basic leucine zipper and W2 domains 2	-0.375405	0.0329616	-0.365938	0.0406605
ENSMUSG00000052477.16	C130026I21Rik	RIKEN cDNA C130026I21 gene	1.37831	0.00446927	1.60082	7.21882e-08
ENSMUSG00000036896.6	C1qc	complement component 1, q subcomponent, C chain	-1.13251	0.034422	-1.16291	0.0284675
ENSMUSG00000032120.12	C2cd2l	C2 calcium-dependent domain containing 2-like	-1.01162	0.0208547	-0.997796	0.0183654
ENSMUSG00000024164.16	C3	complement component 3	1.92171	1.37087e-12	1.93627	1.51863e-13
ENSMUSG00000040552.9	C3ar1	complement component 3a receptor 1	1.04477	6.94527e-07	1.05061	2.90205e-06
ENSMUSG00000028300.15	C9orf72	C9orf72, member of C9orf72-SMCR8 complex	1.54583	7.02847e-10	1.53525	4.41819e-09
ENSMUSG00000013629.17	Cad	carbamoyl-phosphate synthetase 2, aspartate transcarbamylase, and dihydroorotase	-0.502233	0.0281548	-0.494059	0.0337651
ENSMUSG00000059588.14	Calcrl	calcitonin receptor-like	1.99315	6.42777e-05	1.99152	2.47017e-05
ENSMUSG00000030272.16	Camk1	calcium/calmodulin-dependent protein kinase I	-0.529336	0.0517543	-0.530421	0.0518563
ENSMUSG00000024617.17	Camk2a	calcium/calmodulin-dependent protein kinase II alpha	-1.11289	0.00842745	-1.12207	0.0076852
ENSMUSG00000053819.17	Camk2d	calcium/calmodulin-dependent protein kinase II, delta	0.660386	0.0136487	0.647495	0.0177027
ENSMUSG00000021820.19	Camk2g	calcium/calmodulin-dependent protein kinase II gamma	-0.737746	0.0417758	-0.726231	0.0436359
ENSMUSG00000029471.14	Camkk2	calcium/calmodulin-dependent protein kinase kinase 2, beta	0.476682	0.0345973	0.492318	0.0358052
ENSMUSG00000032373.16	Car12	carbonic anhydrase 12	-0.772809	0.00559439	-0.750904	0.00698249
ENSMUSG00000027555.9	Car13	carbonic anhydrase 13	1.51173	3.00424e-10	1.51411	1.03214e-09
ENSMUSG00000036526.9	Card11	caspase recruitment domain family, member 11	-2.04471	0.0122631	-2.02672	0.0146471
ENSMUSG00000013483.15	Card14	caspase recruitment domain family, member 14	-2.18477	0.000895125	-2.42176	0.000641263
ENSMUSG00000021338.18	Carmil1	capping protein regulator and myosin 1 linker 1	3.47403	1.01968e-06	3.4518	1.25501e-06
ENSMUSG00000025888.7	Casp1	caspase 1	1.07207	0.0234411	1.0587	0.0222211
ENSMUSG00000033538.14	Casp4	caspase 4, apoptosis-related cysteine peptidase	2.40248	7.57699e-08	2.33113	8.50882e-08
ENSMUSG00000026029.15	Casp8	caspase 8	0.664964	0.0401706	0.611837	0.0477598
ENSMUSG00000028914.14	Casp9	caspase 9	-0.678113	0.0176656	-0.646895	0.0256527
ENSMUSG00000015944.10	Castor2	cytosolic arginine sensor for mTORC1 subunit 2	-1.34855	0.000195052	-1.37128	0.000164585
ENSMUSG00000034342.10	Cbl	Casitas B-lineage lymphoma	0.881596	0.00288859	0.912557	0.00189947
ENSMUSG00000024878.10	Cbwd1	COBW domain containing 1	0.813237	0.0157607	0.794054	0.0144283
ENSMUSG00000025577.8	Cbx2	chromobox 2	-2.40245	0.0134854	-2.4281	0.0124533
ENSMUSG00000089715.13	Cbx6	chromobox 6	-0.845167	0.013903	-0.834873	0.0160841
ENSMUSG00000025578.10	Cbx8	chromobox 8	-1.46666	0.00661095	-1.4218	0.00979676
ENSMUSG00000022768.18	Ccdc116	coiled-coil domain containing 116	-1.27587	0.0233626	-1.24358	0.0253998
ENSMUSG00000064280.15	Ccdc146	coiled-coil domain containing 146	3.12838	0.0294646	3.1122	0.0300249
ENSMUSG00000022035.7	Ccdc25	coiled-coil domain containing 25	1.37867	0.00435	1.40851	0.00289012
ENSMUSG00000019897.9	Ccdc59	coiled-coil domain containing 59	0.597967	0.0284163	0.583182	0.0364086
ENSMUSG00000090946.4	Ccdc71l	coiled-coil domain containing 71 like	0.876281	6.75324e-05	0.919612	9.41301e-05
ENSMUSG00000024732.8	Ccdc86	coiled-coil domain containing 86	1.20634	0.000217467	1.15608	0.00033558
ENSMUSG00000047810.10	Ccdc88b	coiled-coil domain containing 88B	0.840239	0.000482332	0.834656	0.000602093
ENSMUSG00000037979.14	Ccdc92	coiled-coil domain containing 92	-1.89219	0.0327958	-1.83899	0.0409359
ENSMUSG00000035352.4	Ccl12	chemokine (C-C motif) ligand 12	3.69947	1.9931e-16	3.75424	5.20512e-17
ENSMUSG00000035385.6	Ccl2	chemokine (C-C motif) ligand 2	3.05905	1.94763e-83	3.06558	5.73865e-76
ENSMUSG00000031779.4	Ccl22	chemokine (C-C motif) ligand 22	7.16027	2.83455e-08	7.10044	3.64948e-08
ENSMUSG00000000982.6	Ccl3	chemokine (C-C motif) ligand 3	2.40449	9.19277e-15	2.39346	3.03341e-14
ENSMUSG00000018930.4	Ccl4	chemokine (C-C motif) ligand 4	3.21859	4.49052e-21	3.20339	4.79448e-20
ENSMUSG00000035042.3	Ccl5	chemokine (C-C motif) ligand 5	5.05065	3.72784e-39	5.00719	1.23602e-37
ENSMUSG00000035373.3	Ccl7	chemokine (C-C motif) ligand 7	4.35115	1.3434e-48	4.37198	2.48753e-49
ENSMUSG00000019122.9	Ccl9	chemokine (C-C motif) ligand 9	2.53917	4.51808e-44	2.57427	2.87223e-40
ENSMUSG00000002068.17	Ccne1	cyclin E1	-0.982029	0.000172009	-0.97379	0.000359088
ENSMUSG00000025010.15	Ccnj	cyclin J	1.63828	2.86945e-06	1.63059	5.67895e-06
ENSMUSG00000027829.16	Ccnl1	cyclin L1	1.02111	0.0289537	1.03564	0.0244909
ENSMUSG00000043953.13	Ccrl2	chemokine (C-C motif) receptor-like 2	5.90307	7.18641e-33	5.8611	2.29923e-32
ENSMUSG00000001416.14	Cct3	chaperonin containing Tcp1, subunit 3 (gamma)	0.426915	0.0126146	0.413706	0.0199617
ENSMUSG00000086564.10	Cd101	CD101 antigen	-5.17211	0.00477902	-5.21474	0.0038733
ENSMUSG00000051439.8	Cd14	CD14 antigen	1.68573	0.00024552	1.67147	0.000242097
ENSMUSG00000022667.19	Cd200r1	CD200 receptor 1	-1.07744	0.047135	-1.07418	0.0516671
ENSMUSG00000062082.17	Cd200r4	CD200 receptor 4	-0.607399	0.00732168	-0.595776	0.0108624
ENSMUSG00000005763.16	Cd247	CD247 antigen	4.85967	0.00270209	4.83675	0.00277678
ENSMUSG00000016496.8	Cd274	CD274 antigen	3.913	8.39944e-44	3.98677	3.44686e-33
ENSMUSG00000026012.3	Cd28	CD28 antigen	-1.72937	2.10354e-06	-1.72381	1.45112e-06
ENSMUSG00000042502.11	Cd2bp2	CD2 cytoplasmic tail binding protein 2	0.501185	0.0447928	0.542695	0.0360758
ENSMUSG00000063193.10	Cd300lb	CD300 molecule like family member B	-1.05105	0.000868147	-1.06332	0.00101856
ENSMUSG00000047798.16	Cd300lf	CD300 molecule like family member F	1.20984	0.000131363	1.22453	0.00010783
ENSMUSG00000017309.12	Cd300lg	CD300 molecule like family member G	-1.4726	0.00844503	-1.5235	0.00751901
ENSMUSG00000004609.12	Cd33	CD33 antigen	0.572727	0.00635067	0.568312	0.00772079
ENSMUSG00000029084.6	Cd38	CD38 antigen	1.98349	9.40969e-13	2.05694	1.09498e-12
ENSMUSG00000017652.17	Cd40	CD40 antigen	5.10017	1.54734e-84	5.07588	5.3508e-80
ENSMUSG00000005087.18	Cd44	CD44 antigen	1.14566	3.98692e-12	1.14438	2.64067e-11
ENSMUSG00000055447.20	Cd47	CD47 antigen (Rh-related antigen, integrin-associated signal transducer)	1.49081	4.66836e-12	1.50636	4.7516e-11
ENSMUSG00000040747.10	Cd53	CD53 antigen	-0.58115	0.0166322	-0.579601	0.017839
ENSMUSG00000030156.6	Cd69	CD69 antigen	8.43345	7.14137e-16	8.38618	8.61164e-16
ENSMUSG00000075122.6	Cd80	CD80 antigen	2.07993	0.000143242	2.06604	0.000177194
ENSMUSG00000027215.14	Cd82	CD82 antigen	0.584476	0.04481	0.605431	0.0455596
ENSMUSG00000015396.5	Cd83	CD83 antigen	1.18009	3.75925e-08	1.15964	1.9881e-07
ENSMUSG00000038147.15	Cd84	CD84 antigen	-0.992514	0.00131911	-1.00758	0.00100935
ENSMUSG00000022901.14	Cd86	CD86 antigen	0.66266	0.0111616	0.675785	0.0104441
ENSMUSG00000045664.6	Cdc42ep2	CDC42 effector protein (Rho GTPase binding) 2	5.42535	8.9007e-09	5.39707	1.14579e-08
ENSMUSG00000036533.10	Cdc42ep3	CDC42 effector protein (Rho GTPase binding) 3	-0.824284	0.0345821	-0.840111	0.0417239
ENSMUSG00000000028.16	Cdc45	cell division cycle 45	-0.88618	0.0177794	-0.837735	0.0220531
ENSMUSG00000017499.16	Cdc6	cell division cycle 6	-1.23272	6.52397e-07	-1.18684	5.8715e-07
ENSMUSG00000029283.18	Cdc7	cell division cycle 7 (S. cerevisiae)	-1.06588	0.0259124	-1.02411	0.0350135
ENSMUSG00000023505.14	Cdca3	cell division cycle associated 3	-0.938132	0.0279935	-0.95956	0.0253584
ENSMUSG00000024791.11	Cdca5	cell division cycle associated 5	-0.840111	0.00170745	-0.847291	0.00227382
ENSMUSG00000055612.16	Cdca7	cell division cycle associated 7	-0.838143	0.000857988	-0.859825	0.000803182
ENSMUSG00000021175.16	Cdca7l	cell division cycle associated 7 like	-1.01756	0.0391687	-0.952399	0.0472579
ENSMUSG00000038481.14	Cdk19	cyclin-dependent kinase 19	-0.802674	0.0215067	-0.793594	0.0272409
ENSMUSG00000025358.17	Cdk2	cyclin-dependent kinase 2	-0.640533	0.00677656	-0.658091	0.00753247
ENSMUSG00000021483.9	Cdk20	cyclin-dependent kinase 20	-1.12594	0.0173773	-1.08795	0.0225058
ENSMUSG00000029394.12	Cdk2ap1	CDK2 (cyclin-dependent kinase 2)-associated protein 1	-0.960926	0.024681	-0.816194	0.0595901
ENSMUSG00000023067.15	Cdkn1a	cyclin-dependent kinase inhibitor 1A (P21)	3.08224	3.1962e-28	3.11964	4.98986e-26
ENSMUSG00000028551.15	Cdkn2c	cyclin dependent kinase inhibitor 2C	-0.930108	0.00363559	-0.984224	0.0032853
ENSMUSG00000064284.13	Cdpf1	cysteine rich, DPF motif domain containing 1	-0.680902	0.0281586	-0.661221	0.0399416
ENSMUSG00000006585.4	Cdt1	chromatin licensing and DNA replication factor 1	-0.846562	0.0120912	-0.912258	0.00678261
ENSMUSG00000034957.11	Cebpa	CCAAT/enhancer binding protein (C/EBP), alpha	-1.44606	0.00160493	-1.44136	0.00155777
ENSMUSG00000071637.6	Cebpd	CCAAT/enhancer binding protein (C/EBP), delta	2.02912	3.40333e-08	2.05527	1.8192e-08
ENSMUSG00000024754.14	Cemip2	cell migration inducing hyaluronidase 2	1.52602	3.86751e-07	1.55291	7.92969e-07
ENSMUSG00000031756.6	Cenpn	centromere protein N	-0.694791	0.00513431	-0.686426	0.00690444
ENSMUSG00000020652.18	Cenpo	centromere protein O	-0.921494	0.00281233	-0.917529	0.00329015
ENSMUSG00000073705.11	Cenps	centromere protein S	-0.913081	0.0147092	-0.944301	0.0133368
ENSMUSG00000041491.9	Cep78	centrosomal protein 78	-0.71968	0.00645485	-0.742592	0.00540728
ENSMUSG00000035891.17	Cerk	ceramide kinase	-1.02177	0.00035605	-1.02713	0.000343617
ENSMUSG00000027035.11	Cers6	ceramide synthase 6	1.04806	0.00169453	1.05785	0.00186907
ENSMUSG00000090231.11	Cfb	complement factor B	4.67467	0.00477832	4.10576	0.0286273
ENSMUSG00000026031.16	Cflar	CASP8 and FADD-like apoptosis regulator	2.92674	2.09128e-16	2.87767	2.71915e-14
ENSMUSG00000054604.8	Cggbp1	CGG triplet repeat binding protein 1	0.789059	0.0273001	0.810054	0.0204412
ENSMUSG00000020309.7	Chac2	ChaC, cation transport regulator 2	1.37765	0.0136022	1.29802	0.0188345
ENSMUSG00000022945.13	Chaf1b	chromatin assembly factor 1, subunit B (p60)	-1.11605	0.00336701	-1.10052	0.00365853
ENSMUSG00000029521.8	Chek2	checkpoint kinase 2	-0.938132	0.006165	-0.953168	0.00444095
ENSMUSG00000029229.9	Chic2	cysteine-rich hydrophobic domain 2	1.33827	2.00478e-05	1.37921	4.76965e-05
ENSMUSG00000004843.8	Chmp2b	charged multivesicular body protein 2B	0.578456	0.0320723	0.608055	0.0336734
ENSMUSG00000038467.16	Chmp4b	charged multivesicular body protein 4B	0.77334	0.00287431	0.816192	0.0032334
ENSMUSG00000004633.18	Chn2	chimerin 2	-0.761921	0.048412	-0.747846	0.0440519
ENSMUSG00000026080.14	Chst10	carbohydrate sulfotransferase 10	-1.71879	0.000270693	-1.71127	0.000234605
ENSMUSG00000034612.8	Chst11	carbohydrate sulfotransferase 11	0.90338	0.0017938	0.887981	0.00384624
ENSMUSG00000001017.16	Chtop	chromatin target of PRMT1	0.529402	0.0269746	0.538743	0.026913
ENSMUSG00000032578.8	Cish	cytokine inducible SH2-containing protein	3.26313	0.000767557	3.17373	0.00127515
ENSMUSG00000048327.7	Ckap2l	cytoskeleton associated protein 2-like	1.27849	3.83238e-05	1.25227	4.42104e-05
ENSMUSG00000028255.7	Clca1	chloride channel accessory 1	4.15021	0.0365385	4.10185	0.0325751
ENSMUSG00000004319.16	Clcn3	chloride channel, voltage-sensitive 3	0.800836	0.0141508	0.826345	0.0149148
ENSMUSG00000036636.11	Clcn7	chloride channel, voltage-sensitive 7	0.606582	0.0179657	0.581807	0.0279621
ENSMUSG00000000318.17	Clec10a	C-type lectin domain family 10, member A	-0.762236	0.0382643	-0.689732	0.0488817
ENSMUSG00000053063.12	Clec12a	C-type lectin domain family 12, member a	0.746927	0.0185474	0.73474	0.0183052
ENSMUSG00000030157.6	Clec2d	C-type lectin domain family 2, member d	3.29195	7.93829e-22	3.31191	1.11006e-23
ENSMUSG00000030144.5	Clec4d	C-type lectin domain family 4, member d	1.51801	2.5618e-09	1.52582	9.75164e-09
ENSMUSG00000030142.11	Clec4e	C-type lectin domain family 4, member e	4.10887	1.33871e-57	4.10345	5.51394e-62
ENSMUSG00000037242.9	Clic4	chloride intracellular channel 4 (mitochondrial)	1.37345	5.14523e-13	1.37095	8.98121e-13
ENSMUSG00000049550.18	Clip1	CAP-GLY domain containing linker protein 1	-0.909189	0.0457235	-0.930472	0.0524958
ENSMUSG00000022125.8	Cln5	ceroid-lipofuscinosis, neuronal 5	0.872189	2.73115e-06	0.883808	5.30836e-06
ENSMUSG00000020638.9	Cmpk2	cytidine monophosphate (UMP-CMP) kinase 2, mitochondrial	7.04304	2.41495e-130	6.98597	1.79828e-134
ENSMUSG00000032434.10	Cmtm6	CKLF-like MARVEL transmembrane domain containing 6	0.562089	0.0140719	0.555625	0.0174423
ENSMUSG00000024019.19	Cmtr1	cap methyltransferase 1	1.67076	0.00534836	1.85165	0.00359046
ENSMUSG00000031601.17	Cnot7	CCR4-NOT transcription complex, subunit 7	0.789557	0.0341783	0.803634	0.0370368
ENSMUSG00000062585.12	Cnr2	cannabinoid receptor 2 (macrophage)	-1.1184	0.00840047	-1.07954	0.012012
ENSMUSG00000038949.9	Cnst	consortin, connexin sorting protein	-0.650719	0.052747	-0.685664	0.0507903
ENSMUSG00000017167.7	Cntnap1	contactin associated protein-like 1	2.03025	0.047811	2.01769	0.0493694
ENSMUSG00000026112.8	Coa5	cytochrome C oxidase assembly factor 5	0.463168	0.0313171	0.47048	0.0351769
ENSMUSG00000024330.18	Col11a2	collagen, type XI, alpha 2	2.98499	0.0186347	2.97367	0.0188494
ENSMUSG00000031503.14	Col4a2	collagen, type IV, alpha 2	3.75121	3.22547e-05	3.71786	3.85258e-05
ENSMUSG00000000326.14	Comt	catechol-O-methyltransferase	-0.770108	0.0162221	-0.751652	0.0180755
ENSMUSG00000040782.13	Cop1	COP1, E3 ubiquitin ligase	0.758878	0.0397813	0.715112	0.0323453
ENSMUSG00000019373.12	Cops3	COP9 signalosome subunit 3	-0.460898	0.0418998	-0.481421	0.0465374
ENSMUSG00000025981.14	Coq10b	coenzyme Q10B	1.26414	0.00024961	1.3397	0.000318855
ENSMUSG00000003617.17	Cp	ceruloplasmin	1.88185	0.00788482	1.77922	0.0140196
ENSMUSG00000020841.6	Cpd	carboxypeptidase D	2.15403	5.3611e-11	2.15165	2.30188e-11
ENSMUSG00000039782.16	Cpeb2	cytoplasmic polyadenylation element binding protein 2	0.913097	0.00304044	0.890633	0.00472676
ENSMUSG00000020300.15	Cpeb4	cytoplasmic polyadenylation element binding protein 4	1.66414	0.00061828	1.69005	0.00100771
ENSMUSG00000034361.11	Cpne2	copine II	1.35718	0.0139972	1.49899	0.00795224
ENSMUSG00000065979.13	Cpped1	calcineurin-like phosphoesterase domain containing 1	-0.567868	0.0380032	-0.526171	0.0539919
ENSMUSG00000052955.6	Cpvl	carboxypeptidase, vitellogenic-like	-2.90306	0.0386149	-2.92085	0.0378155
ENSMUSG00000053007.10	Creb5	cAMP responsive element binding protein 5	1.81744	2.82774e-06	1.73885	8.4941e-06
ENSMUSG00000040713.13	Creg1	cellular repressor of E1A-stimulated genes 1	-0.537377	0.037188	-0.540559	0.039304
ENSMUSG00000063889.17	Crem	cAMP responsive element modulator	0.984477	0.0158619	1.03522	0.0137501
ENSMUSG00000003623.5	Crot	carnitine O-octanoyltransferase	-1.09915	0.00894384	-1.12239	0.0077902
ENSMUSG00000019866.16	Crybg1	crystallin beta-gamma domain containing 1	1.20753	0.000118615	1.18915	0.000209373
ENSMUSG00000014599.11	Csf1	colony stimulating factor 1 (macrophage)	0.703236	0.00141245	0.716011	0.00119115
ENSMUSG00000071713.7	Csf2rb	colony stimulating factor 2 receptor, beta, low-affinity (granulocyte-macrophage)	0.758003	0.00725933	0.73473	0.0113814
ENSMUSG00000038067.3	Csf3	colony stimulating factor 3 (granulocyte)	9.08273	9.65651e-14	9.03389	1.41176e-13
ENSMUSG00000024576.15	Csnk1a1	casein kinase 1, alpha 1	0.776593	0.003661	0.781472	0.00301357
ENSMUSG00000022433.22	Csnk1e	casein kinase 1, epsilon	-0.863498	0.029756	-0.840536	0.0464781
ENSMUSG00000032384.17	Csnk1g1	casein kinase 1, gamma 1	0.621744	0.0402829	0.636632	0.0366519
ENSMUSG00000032515.9	Csrnp1	cysteine-serine-rich nuclear protein 1	2.70437	4.45476e-16	2.61892	8.82368e-15
ENSMUSG00000078429.10	Ctdsp2	CTD (carboxy-terminal domain, RNA polymerase II, polypeptide A) small phosphatase 2	-1.26361	0.00165816	-1.3896	0.000276143
ENSMUSG00000047409.14	Ctdspl	CTD (carboxy-terminal domain, RNA polymerase II, polypeptide A) small phosphatase-like	-1.14902	0.0434981	-1.13615	0.0585932
ENSMUSG00000034101.15	Ctnnd1	catenin (cadherin associated protein), delta 1	0.892535	0.0111451	0.918012	0.0104844
ENSMUSG00000005609.17	Ctr9	CTR9 homolog, Paf1/RNA polymerase II complex component	0.95951	0.0139174	0.990929	0.0172768
ENSMUSG00000030560.18	Ctsc	cathepsin C	0.926751	0.000227074	0.926704	0.000170487
ENSMUSG00000004552.17	Ctse	cathepsin E	-1.37336	0.0100224	-1.30456	0.0143818
ENSMUSG00000062127.12	Cttnbp2nl	CTTNBP2 N-terminal like	0.647057	0.0113196	0.665541	0.00932275
ENSMUSG00000029686.16	Cul1	cullin 1	0.925672	0.0449829	0.951412	0.040563
ENSMUSG00000024194.17	Cuta	cutA divalent cation tolerance homolog	-0.788838	0.0392256	-0.815205	0.0323896
ENSMUSG00000029705.18	Cux1	cut-like homeobox 1	-0.436316	0.0473517	-0.447065	0.0522476
ENSMUSG00000052336.8	Cx3cr1	chemokine (C-X3-C motif) receptor 1	1.68177	0.000114311	1.63066	0.000249943
ENSMUSG00000034855.14	Cxcl10	chemokine (C-X-C motif) ligand 10	8.80396	4.78256e-83	8.86587	2.06447e-79
ENSMUSG00000058427.11	Cxcl2	chemokine (C-X-C motif) ligand 2	9.95663	1.59693e-16	9.9094	2.37766e-16
ENSMUSG00000050232.7	Cxcr3	chemokine (C-X-C motif) receptor 3	-1.98072	0.0140363	-1.97169	0.0137128
ENSMUSG00000045382.7	Cxcr4	chemokine (C-X-C motif) receptor 4	-3.62858	1.8908e-17	-3.62943	2.59429e-17
ENSMUSG00000046668.10	Cxxc5	CXXC finger 5	-2.86248	0.000731003	-2.80388	0.00103587
ENSMUSG00000015340.11	Cybb	cytochrome b-245, beta polypeptide	1.77355	1.16562e-06	1.7757	1.00353e-06
ENSMUSG00000030447.16	Cyfip1	cytoplasmic FMR1 interacting protein 1	0.676788	0.00503262	0.677154	0.00505093
ENSMUSG00000026170.7	Cyp27a1	cytochrome P450, family 27, subfamily a, polypeptide 1	-1.22436	0.00533723	-1.22764	0.00690109
ENSMUSG00000079057.5	Cyp4v3	cytochrome P450, family 4, subfamily v, polypeptide 3	0.606711	0.0197059	0.5574	0.0318517
ENSMUSG00000020589.18	Cyria	CYFIP related Rac1 interactor A	2.16529	1.10064e-07	2.1467	6.4498e-08
ENSMUSG00000018001.19	Cyth3	cytohesin 3	0.707673	0.0230166	0.74093	0.0198733
ENSMUSG00000026832.13	Cytip	cytohesin 1 interacting protein	-1.17092	3.44566e-05	-1.15418	5.21786e-05
ENSMUSG00000022864.15	D16Ertd472e	DNA segment, Chr 16, ERATO Doi 472, expressed	0.94776	0.014221	0.918247	0.0187382
ENSMUSG00000034574.11	Daam1	dishevelled associated activator of morphogenesis 1	1.82507	2.10666e-05	1.83062	1.09053e-05
ENSMUSG00000039952.16	Dag1	dystroglycan 1	-0.692942	0.00286603	-0.648411	0.00407752
ENSMUSG00000039206.14	Daglb	diacylglycerol lipase, beta	-1.18353	0.000571117	-1.12982	0.000705464
ENSMUSG00000002307.17	Daxx	Fas death domain-associated protein	1.98425	1.40688e-12	2.00677	8.60427e-13
ENSMUSG00000035107.14	Dcbld2	discoidin, CUB and LCCL domain containing 2	2.31642	1.58028e-13	2.34573	3.78638e-13
ENSMUSG00000029366.11	Dck	deoxycytidine kinase	0.740275	0.0201058	0.727428	0.0199314
ENSMUSG00000026648.19	Dclre1c	DNA cross-link repair 1C	1.24287	0.0165721	1.26148	0.010858
ENSMUSG00000024472.10	Dcp2	decapping mRNA 2	1.48907	0.00227666	1.52218	0.00190698
ENSMUSG00000031516.12	Dctn6	dynactin 6	-1.51317	0.0381504	-1.54894	0.0410894
ENSMUSG00000042462.5	Dctpp1	dCTP pyrophosphatase 1	-0.795052	0.0130792	-0.820505	0.0113866
ENSMUSG00000048787.14	Dcun1d3	DCN1, defective in cullin neddylation 1, domain containing 3 (S. cerevisiae)	1.28352	0.000682126	1.32317	0.00159668
ENSMUSG00000037697.20	Ddhd1	DDHD domain containing 1	1.34606	7.33368e-06	1.33688	1.07594e-05
ENSMUSG00000041645.15	Ddx24	DEAD box helicase 24	0.669286	0.00469121	0.693721	0.00489048
ENSMUSG00000020719.15	Ddx5	DEAD box helicase 5	0.628059	0.0303824	0.619362	0.0259414
ENSMUSG00000040296.16	Ddx58	DEAD/H box helicase 58	2.94291	1.14952e-05	2.96745	5.25267e-06
ENSMUSG00000037921.16	Ddx60	DExD/H box helicase 60	4.56837	1.69491e-14	4.61032	1.06731e-14
ENSMUSG00000001482.16	Def8	differentially expressed in FDCP 8	-0.72128	0.0149284	-0.723037	0.0166359
ENSMUSG00000007379.16	Dennd2c	DENN/MADD domain containing 2C	-1.11015	0.0134467	-1.06942	0.0177766
ENSMUSG00000053641.10	Dennd4a	DENN/MADD domain containing 4A	-0.996434	0.0154807	-1.00609	0.0151748
ENSMUSG00000015377.11	Dennd6b	DENN/MADD domain containing 6B	1.08913	0.0143925	1.11552	0.012741
ENSMUSG00000023106.16	Denr	density-regulated protein	1.40318	0.00142578	1.39921	0.0017536
ENSMUSG00000022419.17	Deptor	DEP domain containing MTOR-interacting protein	-0.902897	0.0215223	-0.907567	0.0184005
ENSMUSG00000022472.17	Desi1	desumoylating isopeptidase 1	-0.741241	0.0400864	-0.814532	0.0307418
ENSMUSG00000030747.6	Dgat2	diacylglycerol O-acyltransferase 2	1.5389	4.20774e-05	1.52091	7.0901e-05
ENSMUSG00000022861.18	Dgkg	diacylglycerol kinase, gamma	-1.57323	0.03234	-1.59859	0.0308521
ENSMUSG00000058454.16	Dhcr7	7-dehydrocholesterol reductase	-1.03138	0.0138925	-0.994068	0.0154106
ENSMUSG00000031730.19	Dhodh	dihydroorotate dehydrogenase	-0.825626	0.0128541	-0.826172	0.0140098
ENSMUSG00000066026.15	Dhrs3	dehydrogenase/reductase (SDR family) member 3	-0.781681	0.0172756	-0.783312	0.0157195
ENSMUSG00000006019.16	Dhx34	DEAH (Asp-Glu-Ala-His) box polypeptide 34	-1.0449	0.018242	-1.02208	0.0223502
ENSMUSG00000017830.16	Dhx58	DEXH (Asp-Glu-X-His) box polypeptide 58	2.77609	8.55421e-19	2.83515	1.48649e-18
ENSMUSG00000034480.19	Diaph2	diaphanous related formin 2	0.957612	0.0222031	0.974514	0.0217287
ENSMUSG00000023026.17	Dip2b	disco interacting protein 2 homolog B	-0.669811	0.00262532	-0.678373	0.00309382
ENSMUSG00000057229.12	Dmac2	distal membrane arm assembly complex 2	-0.903724	0.0209115	-0.931672	0.0162788
ENSMUSG00000042508.17	Dmtf1	cyclin D binding myb like transcription factor 1	0.919651	0.033004	0.974516	0.0297549
ENSMUSG00000036875.16	Dna2	DNA replication helicase/nuclease 2	-1.03644	0.000418881	-1.03916	0.000480452
ENSMUSG00000031701.7	Dnaja2	DnaJ heat shock protein family (Hsp40) member A2	0.7869	0.00606972	0.781723	0.00674895
ENSMUSG00000074212.8	Dnajb14	DnaJ heat shock protein family (Hsp40) member B14	-1.36728	0.00039998	-1.3525	0.000531958
ENSMUSG00000029131.15	Dnajb6	DnaJ heat shock protein family (Hsp40) member B6	0.87974	0.0364877	0.785414	0.0119423
ENSMUSG00000026740.13	Dnajc1	DnaJ heat shock protein family (Hsp40) member C1	0.533198	0.0449612	0.554853	0.0370225
ENSMUSG00000025354.6	Dnajc14	DnaJ heat shock protein family (Hsp40) member C14	0.730404	0.0295346	0.645438	0.0367689
ENSMUSG00000003812.14	Dnase2a	deoxyribonuclease II alpha	-1.16155	0.0200968	-1.20361	0.0152763
ENSMUSG00000004099.17	Dnmt1	DNA methyltransferase (cytosine-5) 1	-0.605956	0.00889953	-0.632173	0.00735782
ENSMUSG00000000730.14	Dnmt3l	DNA (cytosine-5-)-methyltransferase 3-like	1.53655	8.30467e-05	1.53042	0.000119131
ENSMUSG00000038608.16	Dock10	dedicator of cytokinesis 10	1.25611	0.0116244	1.2901	0.0124371
ENSMUSG00000035954.11	Dock4	dedicator of cytokinesis 4	0.743111	0.0376055	0.712703	0.0520874
ENSMUSG00000024826.16	Dpf2	double PHD fingers 2	0.557978	0.0191944	0.528526	0.0375091
ENSMUSG00000029265.5	Dr1	down-regulator of transcription 1	0.923939	0.00569547	0.92207	0.00589998
ENSMUSG00000020057.3	Dram1	DNA-damage regulated autophagy modulator 1	0.665906	0.00217113	0.668078	0.00281381
ENSMUSG00000039497.9	Dse	dermatan sulfate epimerase	0.590621	0.0378429	0.619221	0.0305595
ENSMUSG00000026131.21	Dst	dystonin	1.43826	0.000388684	1.4149	0.000287919
ENSMUSG00000037474.14	Dtl	denticleless E3 ubiquitin protein ligase	-1.26936	0.00256253	-1.27418	0.00223467
ENSMUSG00000057531.15	Dtnbp1	dystrobrevin binding protein 1	-0.604989	0.025506	-0.599387	0.0249188
ENSMUSG00000023330.13	Dtwd1	DTW domain containing 1	0.7559	0.0194659	0.745728	0.0175071
ENSMUSG00000049502.18	Dtx3l	deltex 3-like, E3 ubiquitin ligase	2.81514	1.46648e-36	2.8086	9.85224e-37
ENSMUSG00000024190.8	Dusp1	dual specificity phosphatase 1	2.45241	2.99163e-07	2.45981	7.35791e-08
ENSMUSG00000030203.18	Dusp16	dual specificity phosphatase 16	1.81526	1.10197e-09	1.81532	2.40871e-09
ENSMUSG00000027368.7	Dusp2	dual specificity phosphatase 2	2.02404	7.13228e-09	1.98901	2.35959e-08
ENSMUSG00000031530.7	Dusp4	dual specificity phosphatase 4	1.53661	7.55107e-06	1.57929	1.71318e-06
ENSMUSG00000034765.7	Dusp5	dual specificity phosphatase 5	2.23189	2.85747e-09	2.25816	5.49329e-09
ENSMUSG00000019960.9	Dusp6	dual specificity phosphatase 6	0.912273	6.73206e-05	0.933031	6.00789e-05
ENSMUSG00000053716.10	Dusp7	dual specificity phosphatase 7	-1.75645	0.000150711	-1.75371	0.00014479
ENSMUSG00000027012.16	Dync1i2	dynein cytoplasmic 1 intermediate chain 2	0.805257	0.0370508	0.844069	0.0320889
ENSMUSG00000095677.3	Dynlt1f	dynein light chain Tctex-type 1F	-1.70415	0.0104942	-1.78627	0.00981577
ENSMUSG00000027490.18	E2f1	E2F transcription factor 1	-1.18699	0.00178204	-1.19378	0.00163704
ENSMUSG00000018983.10	E2f2	E2F transcription factor 2	-1.08802	0.00296315	-1.09372	0.00359062
ENSMUSG00000057469.9	E2f6	E2F transcription factor 6	-0.43451	0.0421309	-0.439008	0.0499317
ENSMUSG00000046179.18	E2f8	E2F transcription factor 8	-1.28582	0.0205092	-1.34224	0.0189281
ENSMUSG00000021890.7	Eaf1	ELL associated factor 1	0.620939	0.0100637	0.617309	0.0121771
ENSMUSG00000053898.13	Ech1	enoyl coenzyme A hydratase 1, peroxisomal	-0.918264	0.0247944	-0.927815	0.0236588
ENSMUSG00000026694.20	Eef1aknmt	EEF1A lysine and N-terminal methyltransferase	-0.839129	0.0326273	-0.813151	0.0445375
ENSMUSG00000035064.18	Eef2k	eukaryotic elongation factor-2 kinase	-1.56111	0.00509045	-1.5844	0.00491584
ENSMUSG00000022544.15	Eef2kmt	eukaryotic elongation factor 2 lysine methyltransferase	-0.799895	0.0323052	-0.788112	0.0330869
ENSMUSG00000036611.6	Eepd1	endonuclease/exonuclease/phosphatase family domain containing 1	-1.32646	3.96137e-05	-1.35253	4.01281e-05
ENSMUSG00000034210.15	Efcab14	EF-hand calcium binding domain 14	0.638249	0.0103877	0.633487	0.0128675
ENSMUSG00000020658.11	Efr3b	EFR3 homolog B	-0.999838	0.00224624	-0.987412	0.00270081
ENSMUSG00000024937.16	Ehbp1l1	EH domain binding protein 1-like 1	0.456646	0.0265825	0.424658	0.0462894
ENSMUSG00000024772.10	Ehd1	EH-domain containing 1	3.07163	7.67533e-25	3.04469	1.12674e-24
ENSMUSG00000027293.14	Ehd4	EH-domain containing 4	-0.454322	0.021936	-0.456479	0.0256137
ENSMUSG00000109864.2	Eid3	EP300 interacting inhibitor of differentiation 3	3.43657	0.0136331	3.3438	0.01671
ENSMUSG00000035530.14	Eif1	eukaryotic translation initiation factor 1	0.522275	0.0141151	0.65022	0.00243172
ENSMUSG00000024079.5	Eif2ak2	eukaryotic translation initiation factor 2-alpha kinase 2	1.88407	0.000490815	1.87776	0.000492761
ENSMUSG00000020091.16	Eif4ebp2	eukaryotic translation initiation factor 4E binding protein 2	-0.626895	0.00681976	-0.619337	0.00884403
ENSMUSG00000005610.18	Eif4g2	eukaryotic translation initiation factor 4, gamma 2	0.450629	0.0381529	0.445104	0.0411072
ENSMUSG00000027613.16	Eif6	eukaryotic translation initiation factor 6	0.646481	0.00583308	0.677213	0.00315663
ENSMUSG00000001542.8	Ell2	elongation factor for RNA polymerase II 2	1.82302	1.60755e-06	1.86288	5.64167e-06
ENSMUSG00000056698.12	Elmod3	ELMO/CED-12 domain containing 3	-1.17614	0.0397085	-1.1376	0.0440177
ENSMUSG00000028668.6	Eloa	elongin A	0.519394	0.00441803	0.509464	0.00586415
ENSMUSG00000030208.16	Emp1	epithelial membrane protein 1	-0.811575	4.13473e-05	-0.816839	5.77055e-05
ENSMUSG00000033857.13	Engase	endo-beta-N-acetylglucosaminidase	-1.33095	0.000716484	-1.42958	0.000359427
ENSMUSG00000038619.13	Ensa	endosulfine alpha	0.563328	0.00354825	0.560703	0.00428771
ENSMUSG00000048120.17	Entpd1	ectonucleoside triphosphate diphosphohydrolase 1	0.816726	0.000525054	0.804798	0.000909326
ENSMUSG00000033068.17	Entpd6	ectonucleoside triphosphate diphosphohydrolase 6	-0.674397	0.0130337	-0.708711	0.0104953
ENSMUSG00000028906.18	Epb41	erythrocyte membrane protein band 4.1	-0.48579	0.0268853	-0.477543	0.0366535
ENSMUSG00000038776.14	Ephx1	epoxide hydrolase 1, microsomal	-0.97032	0.00787557	-0.973783	0.00848774
ENSMUSG00000015766.15	Eps8	epidermal growth factor receptor pathway substrate 8	-1.04027	0.000777776	-1.06162	0.000540967
ENSMUSG00000022014.16	Epsti1	epithelial stromal interaction 1 (breast)	2.03438	7.4751e-08	2.03075	7.98992e-08
ENSMUSG00000040857.16	Erf	Ets2 repressor factor	-0.947994	0.0295964	-0.959468	0.0274539
ENSMUSG00000051978.10	Erich1	glutamate rich 1	1.07994	0.0138975	1.08638	0.012078
ENSMUSG00000021831.10	Ero1a	endoplasmic reticulum oxidoreductase 1 alpha	1.02142	0.0168188	1.06517	0.0179789
ENSMUSG00000028967.11	Errfi1	ERBB receptor feedback inhibitor 1	1.05884	0.00186061	1.10896	0.00183613
ENSMUSG00000021996.17	Esd	esterase D/formylglutathione hydrolase	0.740424	2.15031e-05	0.742944	5.20957e-05
ENSMUSG00000039958.18	Etfbkmt	electron transfer flavoprotein beta subunit lysine methyltransferase	-1.17311	0.0145673	-1.14106	0.0174779
ENSMUSG00000036617.18	Etl4	enhancer trap locus 4	-3.35621	0.0152834	-3.30329	0.0172891
ENSMUSG00000030275.7	Etnk1	ethanolamine kinase 1	1.6853	6.32329e-06	1.69901	3.95142e-06
ENSMUSG00000022895.17	Ets2	E26 avian leukemia oncogene 2, 3' domain	1.97274	1.55301e-18	1.99069	2.23325e-18
ENSMUSG00000003382.19	Etv3	ets variant 3	1.08813	3.48918e-05	1.06214	5.02595e-05
ENSMUSG00000013089.16	Etv5	ets variant 5	-0.954023	0.00021871	-0.899118	0.000613623
ENSMUSG00000021262.16	Evl	Ena-vasodilator stimulated phosphoprotein	1.07471	0.00319837	1.0791	0.00411309
ENSMUSG00000061731.10	Ext1	exostosin glycosyltransferase 1	1.37637	1.38424e-09	1.38495	3.60528e-09
ENSMUSG00000052397.9	Ezr	ezrin	0.970625	0.00771624	0.954797	0.00784684
ENSMUSG00000028128.14	F3	coagulation factor III	2.16532	0.0147981	2.06115	0.0215054
ENSMUSG00000010663.6	Fads1	fatty acid desaturase 1	-0.780423	0.000377833	-0.77894	0.000408244
ENSMUSG00000040339.11	Fam102b	family with sequence similarity 102, member B	1.69972	0.000582239	1.73336	0.000307341
ENSMUSG00000026153.16	Fam135a	family with sequence similarity 135, member A	1.06945	0.0313273	1.0797	0.0307114
ENSMUSG00000025854.16	Fam20c	FAM20C, golgi associated secretory pathway kinase	0.640091	0.0541512	0.642247	0.051735
ENSMUSG00000036002.13	Fam214b	family with sequence similarity 214, member B	1.84324	0.00142087	1.829	0.00149134
ENSMUSG00000050549.9	Fam241a	family with sequence similarity 241, member A	1.81607	1.48553e-08	1.81177	1.9705e-08
ENSMUSG00000030956.16	Fam53b	family with sequence similarity 53, member B	-0.649616	0.0442165	-0.630538	0.0512393
ENSMUSG00000034300.18	Fam53c	family with sequence similarity 53, member C	1.41782	4.52092e-08	1.38367	3.02543e-07
ENSMUSG00000050592.9	Fam78a	family with sequence similarity 78, member A	-1.53111	0.00141487	-1.54529	0.0012447
ENSMUSG00000032815.17	Fanca	Fanconi anemia, complementation group A	-0.594669	0.0263504	-0.619152	0.0268724
ENSMUSG00000007570.17	Fance	Fanconi anemia, complementation group E	-1.28219	0.03152	-1.29437	0.0287188
ENSMUSG00000024778.14	Fas	Fas (TNF receptor superfamily member 6)	4.19557	5.16187e-05	4.13087	7.76694e-05
ENSMUSG00000025153.10	Fasn	fatty acid synthase	-0.563357	0.0128306	-0.579422	0.0113445
ENSMUSG00000006219.13	Fblim1	filamin binding LIM protein 1	-0.986849	0.00408365	-0.973879	0.00471488
ENSMUSG00000020883.19	Fbxl20	F-box and leucine-rich repeat protein 20	-0.958859	0.0367024	-0.975379	0.0399672
ENSMUSG00000032898.10	Fbxo21	F-box protein 21	-0.818211	0.0449549	-0.805271	0.0478092
ENSMUSG00000052934.15	Fbxo31	F-box protein 31	-0.785114	0.0241631	-0.813871	0.0249944
ENSMUSG00000019773.8	Fbxo5	F-box protein 5	-0.819729	0.00996274	-0.7971	0.0130808
ENSMUSG00000020271.18	Fbxw11	F-box and WD-40 domain protein 11	0.608926	0.00565255	0.593048	0.0087586
ENSMUSG00000040913.12	Fbxw4	F-box and WD-40 domain protein 4	-2.61148	0.000126587	-2.57854	0.00011201
ENSMUSG00000015947.11	Fcgr1	Fc receptor, IgG, high affinity I	0.69033	0.000934289	0.700719	0.000788396
ENSMUSG00000026656.16	Fcgr2b	Fc receptor, IgG, low affinity IIb	1.49074	1.87425e-09	1.57486	1.76836e-11
ENSMUSG00000059498.14	Fcgr3	Fc receptor, IgG, low affinity III	-0.745138	0.0249722	-0.733137	0.0247065
ENSMUSG00000059089.5	Fcgr4	Fc receptor, IgG, low affinity IV	1.63057	0.000196673	1.65918	8.97138e-05
ENSMUSG00000059994.11	Fcrl1	Fc receptor-like 1	-0.781248	0.00182503	-0.785267	0.00311709
ENSMUSG00000054200.8	Ffar4	free fatty acid receptor 4	-2.46061	0.00095307	-2.46339	0.000936882
ENSMUSG00000024013.16	Fgd2	FYVE, RhoGEF and PH domain containing 2	-0.999637	0.00527357	-0.93429	0.00902515
ENSMUSG00000037946.12	Fgd3	FYVE, RhoGEF and PH domain containing 3	0.919142	0.00107805	0.957576	0.00143977
ENSMUSG00000042826.14	Fgf11	fibroblast growth factor 11	-1.30505	0.0043888	-1.23644	0.00694036
ENSMUSG00000043336.15	Filip1l	filamin A interacting protein 1-like	2.31782	0.000337929	2.16975	0.000105485
ENSMUSG00000032633.13	Flcn	folliculin	-0.689497	0.0486551	-0.692322	0.0454896
ENSMUSG00000016087.14	Fli1	Friend leukemia integration 1	-0.733957	0.00474626	-0.740446	0.00421392
ENSMUSG00000025278.10	Flnb	filamin, beta	1.6596	1.77088e-13	1.64849	9.44515e-13
ENSMUSG00000047414.7	Flrt2	fibronectin leucine rich transmembrane protein 2	1.48682	0.00131859	1.50802	0.00107361
ENSMUSG00000036053.18	Fmnl2	formin-like 2	1.9485	1.38134e-05	1.97375	2.791e-05
ENSMUSG00000074738.3	Fndc10	fibronectin type III domain containing 10	-1.94207	0.0106969	-1.93743	0.0120763
ENSMUSG00000033487.15	Fndc3a	fibronectin type III domain containing 3A	2.03581	4.54162e-08	2.01181	3.51291e-08
ENSMUSG00000045326.14	Fndc7	fibronectin type III domain containing 7	1.58697	0.0428629	1.60732	0.0382258
ENSMUSG00000021250.14	Fos	FBJ osteosarcoma oncogene	2.04602	0.000192101	2.06698	0.000286328
ENSMUSG00000029135.11	Fosl2	fos-like antigen 2	1.42262	7.11207e-05	1.42052	7.95814e-05
ENSMUSG00000055210.5	Foxd2	forkhead box D2	-4.0068	0.0391639	-4.05616	0.0340897
ENSMUSG00000003154.16	Foxj2	forkhead box J2	-1.16198	0.0489404	-1.10793	0.0605822
ENSMUSG00000033713.13	Foxn3	forkhead box N3	0.75763	0.0144803	0.730738	0.0152473
ENSMUSG00000048756.12	Foxo3	forkhead box O3	-0.700085	0.0285033	-0.687627	0.0329299
ENSMUSG00000030067.18	Foxp1	forkhead box P1	0.847199	0.00316866	0.801001	0.00442316
ENSMUSG00000016552.14	Foxred2	FAD-dependent oxidoreductase domain containing 2	-0.701024	0.0301626	-0.673896	0.036581
ENSMUSG00000052270.8	Fpr2	formyl peptide receptor 2	4.63266	0.00731709	4.2842	0.017061
ENSMUSG00000067199.5	Frat1	frequently rearranged in advanced T cell lymphomas	-2.36289	0.00119831	-2.39026	0.00107437
ENSMUSG00000047604.4	Frat2	frequently rearranged in advanced T cell lymphomas 2	-2.1286	4.19961e-05	-2.13049	5.63543e-05
ENSMUSG00000019779.16	Frk	fyn-related kinase	1.9904	0.0238867	1.94909	0.0273177
ENSMUSG00000026657.18	Frmd4a	FERM domain containing 4A	1.68273	0.00207282	1.60817	0.00263717
ENSMUSG00000030064.17	Frmd4b	FERM domain containing 4B	-0.968922	0.0168565	-1.03369	0.0107665
ENSMUSG00000048285.10	Frmd6	FERM domain containing 6	1.51938	0.00889334	1.51375	0.00523345
ENSMUSG00000056602.14	Fry	FRY microtubule binding protein	-1.07418	0.0183775	-1.13148	0.0190985
ENSMUSG00000024661.8	Fth1	ferritin heavy polypeptide 1	0.603439	0.0129244	0.58777	0.0179227
ENSMUSG00000030530.16	Furin	furin (paired basic amino acid cleaving enzyme)	1.49228	1.99197e-06	1.43058	1.7637e-05
ENSMUSG00000036587.14	Fut7	fucosyltransferase 7	-1.45975	0.00576501	-1.50701	0.00478705
ENSMUSG00000022148.17	Fyb	FYN binding protein	1.59601	1.24665e-07	1.58136	5.50488e-08
ENSMUSG00000025241.17	Fyco1	FYVE and coiled-coil domain containing 1	1.37571	0.00229172	1.30064	0.00274024
ENSMUSG00000041075.9	Fzd7	frizzled class receptor 7	-0.697798	0.0243336	-0.707847	0.0266993
ENSMUSG00000036390.9	Gadd45a	growth arrest and DNA-damage-inducible 45 alpha	2.51508	0.0119076	2.55373	0.0197187
ENSMUSG00000015312.10	Gadd45b	growth arrest and DNA-damage-inducible 45 beta	1.34518	1.67416e-07	1.30024	1.60309e-06
ENSMUSG00000026994.10	Galnt3	polypeptide N-acetylgalactosaminyltransferase 3	0.782198	0.0152792	0.8366	0.0112779
ENSMUSG00000074802.12	Gas2l3	growth arrest-specific 2 like 3	0.886332	0.00982766	0.900386	0.0120403
ENSMUSG00000033066.17	Gas7	growth arrest specific 7	0.717968	0.00205636	0.724085	0.00272747
ENSMUSG00000028270.13	Gbp2	guanylate binding protein 2	7.53999	3.93468e-35	7.5009	1.27796e-34
ENSMUSG00000028268.15	Gbp3	guanylate binding protein 3	5.03434	7.5529e-18	5.04128	2.50934e-18
ENSMUSG00000105504.5	Gbp5	guanylate binding protein 5	9.87233	6.98347e-16	9.82464	9.53926e-16
ENSMUSG00000104713.5	Gbp6	guanylate binding protein 6	5.47384	0.000134557	6.31614	8.86872e-06
ENSMUSG00000040253.16	Gbp7	guanylate binding protein 7	5.53369	2.56521e-17	5.48261	1.09095e-17
ENSMUSG00000029298.16	Gbp9	guanylate-binding protein 9	3.0025	4.51722e-06	2.88116	1.28988e-05
ENSMUSG00000037580.11	Gch1	GTP cyclohydrolase 1	2.46034	2.99296e-18	2.46796	4.57688e-18
ENSMUSG00000021360.17	Gcnt2	glucosaminyl (N-acetyl) transferase 2, I-branching enzyme	1.97577	7.74216e-10	1.95827	3.84406e-09
ENSMUSG00000015291.11	Gdi1	guanosine diphosphate (GDP) dissociation inhibitor 1	0.67433	0.0203996	0.682009	0.018698
ENSMUSG00000061666.7	Gdpd1	glycerophosphodiester phosphodiesterase domain containing 1	0.538326	0.0232566	0.545531	0.0278022
ENSMUSG00000002797.10	Ggct	gamma-glutamyl cyclotransferase	1.29046	0.0387633	1.36052	0.0343255
ENSMUSG00000035778.18	Ggta1	glycoprotein galactosyltransferase alpha 1, 3	0.581673	0.0152057	0.549862	0.0219728
ENSMUSG00000031821.12	Gins2	GINS complex subunit 2 (Psf2 homolog)	-1.15632	0.0107819	-1.15244	0.00975285
ENSMUSG00000031669.11	Gins3	GINS complex subunit 3 (Psf3 homolog)	-0.681663	0.019439	-0.665718	0.0240127
ENSMUSG00000031546.7	Gins4	GINS complex subunit 4 (Sld5 homolog)	-0.686581	0.00750662	-0.66703	0.0112566
ENSMUSG00000011877.14	Git1	GIT ArfGAP 1	-1.32118	0.00359394	-1.33733	0.00295888
ENSMUSG00000025059.17	Gk	glycerol kinase	1.04531	0.00864633	1.04239	0.00802099
ENSMUSG00000062310.8	Glrp1	glutamine repeat protein 1	1.71892	0.00477729	1.78885	0.00305669
ENSMUSG00000021591.9	Glrx	glutaredoxin	1.4039	6.43684e-05	1.36909	9.81861e-05
ENSMUSG00000048852.14	Gm12185	predicted gene 12185	3.67195	3.2005e-05	3.50652	6.68529e-05
ENSMUSG00000118590.2	Gm15433	predicted pseudogene 15433	4.44891	0.00213851	4.32197	0.00339151
ENSMUSG00000095609.3	Gm21188	predicted gene, 21188	4.492	0.00221049	4.14622	0.00726606
ENSMUSG00000095029.2	Gm36079	predicted gene, 36079	4.48734	0.0128568	4.14714	0.0245276
ENSMUSG00000073555.2	Gm4951	predicted gene 4951	6.24104	1.03095e-05	6.18455	1.54008e-05
ENSMUSG00000058163.15	Gm5431	predicted gene 5431	3.0523	3.18328e-17	3.11136	1.30622e-16
ENSMUSG00000117666.2	Gm550	predicted gene 550	-3.36631	0.0540918	-3.38363	0.0523053
ENSMUSG00000070577.6	Gm572	predicted gene 572	-1.50714	0.0256747	-1.39629	0.0275016
ENSMUSG00000118607.2	Gm7592	predicted gene 7592	4.44414	0.0120977	4.70601	0.00466772
ENSMUSG00000079457.12	Gm7609	predicted pseudogene 7609	3.87964	0.0472435	4.51228	0.00825739
ENSMUSG00000058470.11	Gm8369	predicted gene 8369	3.6323	0.0351403	4.57121	0.0122954
ENSMUSG00000070284.11	Gmppb	GDP-mannose pyrophosphorylase B	0.813954	0.0193587	0.784113	0.0296948
ENSMUSG00000000253.14	Gmpr	guanosine monophosphate reductase	-0.861967	0.0294411	-0.902743	0.0208569
ENSMUSG00000000149.11	Gna12	guanine nucleotide binding protein, alpha 12	-1.05383	0.0136994	-1.01674	0.0143837
ENSMUSG00000032192.10	Gnb5	guanine nucleotide binding protein (G protein), beta 5	-1.20385	0.00675931	-1.19935	0.0107191
ENSMUSG00000036402.14	Gng12	guanine nucleotide binding protein (G protein), gamma 12	0.793699	0.00289365	0.770356	0.00434783
ENSMUSG00000021303.15	Gng4	guanine nucleotide binding protein (G protein), gamma 4	3.02086	0.00345518	2.9571	0.004604
ENSMUSG00000052102.16	Gnpda1	glucosamine-6-phosphate deaminase 1	-1.10134	1.55209e-05	-1.03027	4.18365e-05
ENSMUSG00000029502.15	Golga3	golgi autoantigen, golgin subfamily a, 3	0.638092	0.0455291	0.611511	0.0578835
ENSMUSG00000021192.17	Golga5	golgi autoantigen, golgin subfamily a, 5	0.809694	0.019024	0.76575	0.0311456
ENSMUSG00000040124.6	Gorab	golgin, RAB6-interacting	0.752574	0.0366874	0.7725	0.0323833
ENSMUSG00000010392.9	Gosr1	golgi SNAP receptor complex member 1	0.464861	0.0197442	0.442627	0.0374841
ENSMUSG00000025190.14	Got1	glutamic-oxaloacetic transaminase 1, soluble	-0.583857	0.0395597	-0.601011	0.0363876
ENSMUSG00000050627.14	Gpd1l	glycerol-3-phosphate dehydrogenase 1-like	-0.53613	0.0338584	-0.506862	0.0496527
ENSMUSG00000026827.13	Gpd2	glycerol phosphate dehydrogenase 2, mitochondrial	1.08339	9.50632e-05	1.08639	7.54114e-05
ENSMUSG00000044197.9	Gpr146	G protein-coupled receptor 146	-0.866693	0.0195476	-0.911927	0.0155879
ENSMUSG00000041762.17	Gpr155	G protein-coupled receptor 155	-1.2152	0.0422595	-1.27429	0.0474857
ENSMUSG00000047875.7	Gpr157	G protein-coupled receptor 157	-1.49587	0.00825355	-1.45251	0.0104812
ENSMUSG00000037661.15	Gpr160	G protein-coupled receptor 160	-2.10442	5.69914e-05	-1.995	0.000335263
ENSMUSG00000038390.12	Gpr162	G protein-coupled receptor 162	-1.56304	0.00907493	-1.49795	0.0141807
ENSMUSG00000040133.3	Gpr176	G protein-coupled receptor 176	-1.88604	4.61352e-08	-1.8712	1.38421e-08
ENSMUSG00000022131.4	Gpr180	G protein-coupled receptor 180	-0.845035	0.0197372	-0.857501	0.0202094
ENSMUSG00000051212.9	Gpr183	G protein-coupled receptor 183	-3.0867	6.95958e-12	-3.1774	1.56825e-12
ENSMUSG00000063234.6	Gpr84	G protein-coupled receptor 84	3.07491	6.68821e-14	3.14311	4.12447e-13
ENSMUSG00000048216.14	Gpr85	G protein-coupled receptor 85	1.75358	9.94313e-05	1.71239	0.000154614
ENSMUSG00000018339.13	Gpx3	glutathione peroxidase 3	3.96317	0.00911945	3.94207	0.00967708
ENSMUSG00000040111.18	Gramd1b	GRAM domain containing 1B	0.636701	0.00739111	0.595824	0.0129765
ENSMUSG00000053801.19	Grwd1	glutamate-rich WD repeat containing 1	-0.621815	0.0438208	-0.621528	0.0529273
ENSMUSG00000039934.13	Gsap	gamma-secretase activating protein	2.04318	1.3941e-08	1.99931	1.05402e-08
ENSMUSG00000028271.10	Gtf2b	general transcription factor IIB	0.517103	0.0199265	0.525158	0.0191501
ENSMUSG00000002658.10	Gtf2f1	general transcription factor IIF, polypeptide 1	0.448735	0.0329378	0.440958	0.0402041
ENSMUSG00000055523.8	Gucy2g	guanylate cyclase 2g	2.1445	0.0255493	2.13029	0.0271522
ENSMUSG00000045868.13	Gvin1	GTPase, very large interferon inducible 1	4.12379	0.000260109	4.45914	0.000144296
ENSMUSG00000078606.9	Gvin2	GTPase, very large interferon inducible, family member 2	3.94731	3.71218e-05	3.94856	1.8662e-05
ENSMUSG00000019528.19	Gyg	glycogenin	-0.565429	0.00851515	-0.560311	0.0136315
ENSMUSG00000036181.3	H1f2	H1.2 linker histone, cluster member	-0.757212	0.0456796	-0.772115	0.0424296
ENSMUSG00000052565.8	H1f3	H1.3 linker histone, cluster member	-0.499166	0.0175595	-0.490884	0.0199972
ENSMUSG00000051627.4	H1f4	H1.4 linker histone, cluster member	-0.819097	0.0256833	-0.82786	0.0230794
ENSMUSG00000058773.3	H1f5	H1.5 linker histone, cluster member	-1.02187	0.00181469	-1.02384	0.00199048
ENSMUSG00000061232.17	H2-K1	histocompatibility 2, K1, K region	0.639492	0.033943	0.61942	0.0407939
ENSMUSG00000016283.14	H2-M2	histocompatibility 2, M region locus 2	3.40397	0.000413748	3.32411	0.000606
ENSMUSG00000035929.12	H2-Q4	histocompatibility 2, Q region locus 4	1.36018	0.000738207	1.3397	0.00147895
ENSMUSG00000056116.19	H2-T22	histocompatibility 2, T region locus 22	1.22657	0.000106009	1.2801	2.13312e-05
ENSMUSG00000067212.9	H2-T23	histocompatibility 2, T region locus 23	1.35843	8.53681e-08	1.38323	5.86988e-08
ENSMUSG00000053835.18	H2-T24	histocompatibility 2, T region locus 24	2.55886	4.79569e-08	2.49382	6.45764e-08
ENSMUSG00000061991.3	H2ac10	H2A clustered histone 10	-1.57679	0.000498555	-1.39613	0.000486542
ENSMUSG00000069301.6	H2ac11	H2A clustered histone 11	-0.80109	0.000458846	-0.660628	0.0559772
ENSMUSG00000063021.4	H2ac15	H2A clustered histone 15	-1.10639	0.0196078	-1.18891	0.0152792
ENSMUSG00000068855.4	H2ac20	H2A clustered histone 20	-0.948224	0.0116753	-0.976683	0.0111193
ENSMUSG00000069309.3	H2ac22	H2A clustered histone 22	-1.96402	9.76368e-06	-2.04571	1.12558e-05
ENSMUSG00000094248.2	H2ac23	H2A clustered histone 23	-1.98036	0.00248892	-4.4784	0.0156939
ENSMUSG00000094777.3	H2ac24	H2A clustered histone 24	-1.79574	0.000967834	-4.30154	0.0609322
ENSMUSG00000061615.3	H2ac4	H2A clustered histone 4	-0.707666	0.0129894	-0.550069	0.0270473
ENSMUSG00000069270.7	H2ac6	H2A clustered histone 6	-0.901316	0.00642025	-0.856964	0.00743161
ENSMUSG00000069272.7	H2ac8	H2A clustered histone 8	-0.572688	0.027758	-0.538695	0.0371505
ENSMUSG00000060032.7	H2aj	H2J.A histone	-0.564839	0.0371542	-0.583714	0.033703
ENSMUSG00000037894.14	H2az1	H2A.Z variant histone 1	-0.748496	0.00301999	-0.610131	0.0157555
ENSMUSG00000069300.4	H2bc11	H2B clustered histone 11	-1.30367	0.0110941	-1.42154	0.0085979
ENSMUSG00000062727.5	H2bc12	H2B clustered histone 12	-0.835898	0.0322538	-0.758054	0.0349213
ENSMUSG00000094338.2	H2bc13	H2B clustered histone 13	-1.50694	0.00199069	-1.45474	0.00149551
ENSMUSG00000114279.2	H2bc14	H2B clustered histone 14	-1.21032	0.0016291	-1.21664	0.00149585
ENSMUSG00000095217.2	H2bc15	H2B clustered histone 15	-0.94696	0.0108196	-0.927715	0.00925829
ENSMUSG00000068854.8	H2bc21	H2B clustered histone 21	-0.776661	0.00988011	-0.747137	0.0142332
ENSMUSG00000069308.8	H2bc22	H2B clustered histone 22	-1.37716	0.00302206	-0.776727	0.00805498
ENSMUSG00000075031.5	H2bc3	H2B clustered histone 3	-0.664461	0.00225292	-0.597319	0.00404054
ENSMUSG00000018102.6	H2bc4	H2B clustered histone 4	-0.667516	0.00908189	-0.517737	0.00895722
ENSMUSG00000047246.8	H2bc6	H2B clustered histone 6	-0.620918	0.0301424	-0.621355	0.04256
ENSMUSG00000069268.5	H2bc7	H2B clustered histone 7	-1.48745	0.00497624	-1.42197	0.00535999
ENSMUSG00000058385.9	H2bc8	H2B clustered histone 8	-0.527855	0.0313556	-0.39176	0.056043
ENSMUSG00000114456.2	H2bc9	H2B clustered histone 9	-1.31326	0.00239704	-1.28055	0.00199756
ENSMUSG00000069265.3	H3c1	H3 clustered histone 1	-1.5035	0.000952764	-1.25916	0.000507367
ENSMUSG00000101355.2	H3c10	H3 clustered histone 10	-0.753499	0.00222687	-0.526315	0.0365224
ENSMUSG00000101972.2	H3c11	H3 clustered histone 11	-0.758864	0.000819271	-0.528114	0.0143994
ENSMUSG00000069267.3	H3c2	H3 clustered histone 2	-1.22818	0.00150137	-1.06884	0.0012668
ENSMUSG00000069310.5	H3c3	H3 clustered histone 3	-1.10487	0.0100206	-1.11678	0.00834447
ENSMUSG00000099583.3	H3c4	H3 clustered histone 4	-1.54958	0.000979609	-1.32499	0.000953825
ENSMUSG00000069273.3	H3c6	H3 clustered histone 6	-1.67553	0.00282111	-1.72871	0.0020293
ENSMUSG00000100210.3	H3c7	H3 clustered histone 7	-1.42269	0.0071599	-1.42652	0.00662554
ENSMUSG00000099517.3	H3c8	H3 clustered histone 8	-1.97583	6.48926e-05	-1.87618	7.7456e-05
ENSMUSG00000016559.15	H3f3b	H3.3 histone B	1.07861	3.31685e-05	1.03493	9.21883e-07
ENSMUSG00000060093.7	H4c1	H4 clustered histone 1	-0.93587	0.000727607	-0.864256	0.000774854
ENSMUSG00000067455.6	H4c11	H4 clustered histone 11	-0.897016	0.00459024	-0.884287	0.00411809
ENSMUSG00000064288.5	H4c12	H4 clustered histone 12	-0.779822	0.045749	-0.765729	0.0472421
ENSMUSG00000091405.3	H4c14	H4 clustered histone 14	-1.14945	0.0124993	-1.16341	0.0112718
ENSMUSG00000069305.4	H4c18	H4 clustered histone 18	-0.958208	0.0235014	-0.839256	0.0320442
ENSMUSG00000061482.8	H4c4	H4 clustered histone 4	-0.539776	0.0389532	-0.550855	0.0389366
ENSMUSG00000069274.4	H4c6	H4 clustered histone 6	-0.60986	0.017881	-0.589066	0.0238903
ENSMUSG00000060981.8	H4c8	H4 clustered histone 8	-1.0508	0.0150451	-1.05998	0.0118618
ENSMUSG00000096010.3	H4f16	H4 histone 16	-1.74907	0.000175019	-1.7445	0.000201271
ENSMUSG00000035376.11	Hacd2	3-hydroxyacyl-CoA dehydratase 2	0.648912	0.0266529	0.594759	0.03424
ENSMUSG00000038822.16	Hace1	HECT domain and ankyrin repeat containing, E3 ubiquitin protein ligase 1	0.662179	0.0387529	0.620164	0.0593504
ENSMUSG00000022177.10	Haus4	HAUS augmin-like complex, subunit 4	-1.05944	0.0328061	-1.12923	0.0268081
ENSMUSG00000035439.14	Haus8	4HAUS augmin-like complex, subunit 8	-0.600609	0.00990867	-0.575873	0.0131292
ENSMUSG00000020399.15	Havcr2	hepatitis A virus cellular receptor 2	0.960348	0.0196185	0.929842	0.024569
ENSMUSG00000024486.7	Hbegf	heparin-binding EGF-like growth factor	0.802747	0.0313409	0.754686	0.0467764
ENSMUSG00000002996.18	Hbp1	high mobility group box transcription factor 1	0.628656	0.00372389	0.604204	0.0124475
ENSMUSG00000045502.7	Hcar2	hydroxycarboxylic acid receptor 2	2.20899	5.15256e-18	2.21688	7.08182e-19
ENSMUSG00000020246.14	Hcfc2	host cell factor C2	1.0343	0.0271145	0.997225	0.0314716
ENSMUSG00000003283.16	Hck	hemopoietic cell kinase	1.4003	2.30434e-05	1.37958	4.37588e-05
ENSMUSG00000022831.15	Hcls1	hematopoietic cell specific Lyn substrate 1	0.861984	2.33275e-07	0.861162	1.07563e-06
ENSMUSG00000062906.13	Hdac10	histone deacetylase 10	-0.880316	0.0276238	-0.892395	0.0281307
ENSMUSG00000008855.18	Hdac5	histone deacetylase 5	-1.30765	0.00158446	-1.31794	0.00131492
ENSMUSG00000004698.12	Hdac9	histone deacetylase 9	-0.938185	0.00580711	-0.971675	0.00591224
ENSMUSG00000027360.6	Hdc	histidine decarboxylase	5.54314	6.49046e-18	5.72227	3.4505e-17
ENSMUSG00000018925.4	Heatr9	HEAT repeat containing 9	4.06922	0.0290493	4.0494	0.0295023
ENSMUSG00000041180.14	Hectd2	HECT domain E3 ubiquitin protein ligase 2	0.943828	0.0445624	0.916206	0.062184
ENSMUSG00000027580.18	Helz2	helicase with zinc finger 2, transcriptional coactivator	2.93427	8.17118e-26	2.92064	1.57278e-25
ENSMUSG00000029798.12	Herc6	hect domain and RLD 6	2.93035	2.74274e-08	2.94564	5.02258e-08
ENSMUSG00000031770.17	Herpud1	homocysteine-inducible, endoplasmic reticulum stress-inducible, ubiquitin-like domain member 1	0.962195	0.00849634	0.978227	0.00753474
ENSMUSG00000021109.14	Hif1a	hypoxia inducible factor 1, alpha subunit	1.55571	0.000293493	1.56086	0.000255695
ENSMUSG00000043421.9	Hilpda	hypoxia inducible lipid droplet associated	1.48071	9.93101e-07	1.50445	3.71827e-07
ENSMUSG00000039959.14	Hip1	huntingtin interacting protein 1	-0.885669	6.98037e-05	-0.890859	0.000100151
ENSMUSG00000061436.16	Hipk2	homeodomain interacting protein kinase 2	0.504983	0.0186428	0.53242	0.0151707
ENSMUSG00000015501.11	Hivep2	human immunodeficiency virus type I enhancer binding protein 2	1.19162	0.026906	1.21424	0.0214865
ENSMUSG00000028634.18	Hivep3	human immunodeficiency virus type I enhancer binding protein 3	1.77546	4.54732e-06	1.74069	1.03308e-05
ENSMUSG00000005413.9	Hmox1	heme oxygenase 1	0.937705	0.00190546	0.942426	0.00194172
ENSMUSG00000031722.11	Hp	haptoglobin	3.11759	1.79339e-23	3.20751	4.79791e-22
ENSMUSG00000025260.11	Hsd17b10	hydroxysteroid (17-beta) dehydrogenase 10	-0.708293	0.0297265	-0.731326	0.02937
ENSMUSG00000027195.11	Hsd17b12	hydroxysteroid (17-beta) dehydrogenase 12	0.41773	0.0194177	0.415572	0.0236082
ENSMUSG00000023944.15	Hsp90ab1	heat shock protein 90 alpha (cytosolic), class B member 1	0.455261	0.0256787	0.446708	0.0275226
ENSMUSG00000026864.14	Hspa5	heat shock protein 5	0.802944	0.00708631	0.801139	0.00663492
ENSMUSG00000022849.6	Hspbap1	Hspb associated protein 1	1.09054	0.0146868	1.19292	0.00828699
ENSMUSG00000037405.9	Icam1	intercellular adhesion molecule 1	1.90098	3.3708e-08	1.90478	9.46339e-09
ENSMUSG00000026009.15	Icos	inducible T cell co-stimulator	-2.36329	0.0311573	-2.31572	0.0354677
ENSMUSG00000000732.10	Icosl	icos ligand	2.87094	5.64179e-26	2.8723	3.30863e-24
ENSMUSG00000042745.10	Id1	inhibitor of DNA binding 1, HLH protein	1.47588	0.00315392	1.425	0.00497861
ENSMUSG00000025950.17	Idh1	isocitrate dehydrogenase 1 (NADP+), soluble	-1.42863	0.00129335	-1.43556	0.00144563
ENSMUSG00000031549.17	Ido2	indoleamine 2,3-dioxygenase 2	4.11863	0.0329318	4.10185	0.0325751
ENSMUSG00000053560.6	Ier2	immediate early response 2	0.869839	0.0219937	0.823946	0.0295833
ENSMUSG00000003541.7	Ier3	immediate early response 3	3.10764	4.27004e-20	3.12519	6.15872e-20
ENSMUSG00000089762.4	Ier5l	immediate early response 5-like	-2.22196	0.00649173	-2.18949	0.00732832
ENSMUSG00000039997.17	Ifi203	interferon activated gene 203	3.53689	7.69837e-21	3.46624	2.85044e-21
ENSMUSG00000073489.7	Ifi204	interferon activated gene 204	3.65227	1.00978e-08	3.65292	1.73555e-08
ENSMUSG00000054203.8	Ifi205	interferon activated gene 205	6.70997	6.78543e-10	7.45827	3.34533e-09
ENSMUSG00000037849.9	Ifi206	interferon activated gene 206	4.04434	0.0312044	3.88682	0.0421014
ENSMUSG00000073490.12	Ifi207	interferon activated gene 207	2.19437	6.23002e-12	2.22134	6.28667e-13
ENSMUSG00000043263.14	Ifi209	interferon activated gene 209	7.81578	5.97035e-09	7.74417	7.38441e-09
ENSMUSG00000026536.10	Ifi211	interferon activated gene 211	5.28873	4.45866e-21	5.41602	1.70908e-21
ENSMUSG00000070501.15	Ifi214	interferon activated gene 214	5.02045	0.00224555	3.9655	0.0492835
ENSMUSG00000031838.11	Ifi30	interferon gamma inducible protein 30	-0.604173	0.0134006	-0.613134	0.0133176
ENSMUSG00000010358.14	Ifi35	interferon-induced protein 35	1.50618	1.00717e-08	1.56516	1.79538e-08
ENSMUSG00000028037.14	Ifi44	interferon-induced protein 44	5.62768	7.60005e-15	5.6952	2.11016e-15
ENSMUSG00000078920.4	Ifi47	interferon gamma inducible protein 47	4.04608	4.64916e-30	4.16989	5.63618e-28
ENSMUSG00000026896.15	Ifih1	interferon induced with helicase C domain 1	4.42422	9.64981e-17	4.35749	1.52972e-16
ENSMUSG00000034459.9	Ifit1	interferon-induced protein with tetratricopeptide repeats 1	7.20995	8.5602e-86	7.17418	4.01584e-85
ENSMUSG00000079339.8	Ifit1bl1	interferon induced protein with tetratricpeptide repeats 1B like 1	8.2172	4.72677e-15	8.18307	5.00805e-15
ENSMUSG00000067297.6	Ifit1bl2	interferon induced protein with tetratricopeptide repeats 1B like 2	7.66634	2.32637e-09	7.59793	4.14133e-09
ENSMUSG00000045932.13	Ifit2	interferon-induced protein with tetratricopeptide repeats 2	5.75576	3.47904e-31	5.72726	9.95134e-34
ENSMUSG00000074896.4	Ifit3	interferon-induced protein with tetratricopeptide repeats 3	8.0533	2.55962e-55	8.01575	5.34618e-55
ENSMUSG00000062488.10	Ifit3b	interferon-induced protein with tetratricopeptide repeats 3B	6.05381	5.89757e-19	5.99777	2.24643e-18
ENSMUSG00000022967.14	Ifnar1	interferon (alpha and beta) receptor 1	0.78381	0.000882056	0.818703	0.000257053
ENSMUSG00000048806.5	Ifnb1	interferon beta 1, fibroblast	4.38901	0.0155961	4.36674	0.0156034
ENSMUSG00000001627.13	Ifrd1	interferon-related developmental regulator 1	0.781089	0.0125515	0.776912	0.0129064
ENSMUSG00000032965.12	Ift57	intraflagellar transport 57	1.11567	0.0118144	1.16364	0.0171794
ENSMUSG00000033581.18	Igf2bp2	insulin-like growth factor 2 mRNA binding protein 2	1.01113	0.000582449	1.06179	0.000564716
ENSMUSG00000017493.13	Igfbp4	insulin-like growth factor binding protein 4	-0.993054	0.0169031	-1.00856	0.0148586
ENSMUSG00000022790.15	Igsf11	immunoglobulin superfamily, member 11	2.90234	0.0454534	2.87982	0.046572
ENSMUSG00000035004.4	Igsf6	immunoglobulin superfamily, member 6	2.12095	3.12252e-14	2.10672	1.05782e-13
ENSMUSG00000078853.9	Igtp	interferon gamma induced GTPase	3.68111	9.06966e-49	3.6798	3.1657e-45
ENSMUSG00000054072.13	Iigp1	interferon inducible GTPase 1	6.60446	2.98516e-07	6.55775	3.7705e-07
ENSMUSG00000031537.16	Ikbkb	inhibitor of kappaB kinase beta	0.744923	0.0130295	0.773631	0.0123921
ENSMUSG00000042349.14	Ikbke	inhibitor of kappaB kinase epsilon	2.5481	9.98614e-36	2.52205	2.15668e-30
ENSMUSG00000004221.17	Ikbkg	inhibitor of kappaB kinase gamma	0.687889	0.00544624	0.6988	0.00984763
ENSMUSG00000018654.18	Ikzf1	IKAROS family zinc finger 1	0.888955	9.06149e-06	0.898753	1.7781e-05
ENSMUSG00000032089.17	Il10ra	interleukin 10 receptor, alpha	1.41262	1.78318e-06	1.36772	8.51917e-06
ENSMUSG00000022969.14	Il10rb	interleukin 10 receptor, beta	0.713447	0.00320331	0.73437	0.00268446
ENSMUSG00000004296.15	Il12b	interleukin 12b	4.80449	0.00345447	4.7033	0.00435873
ENSMUSG00000017057.10	Il13ra1	interleukin 13 receptor, alpha 1	0.903288	0.0176516	0.884892	0.0163296
ENSMUSG00000031712.11	Il15	interleukin 15	1.83218	1.93908e-09	1.82637	4.72997e-09
ENSMUSG00000023206.17	Il15ra	interleukin 15 receptor, alpha chain	1.91119	9.00789e-06	1.91913	8.03146e-06
ENSMUSG00000002897.6	Il17ra	interleukin 17 receptor A	0.616183	0.0107877	0.650308	0.00663232
ENSMUSG00000039217.14	Il18	interleukin 18	2.00328	1.38997e-05	1.87847	6.3808e-05
ENSMUSG00000027399.2	Il1a	interleukin 1 alpha	9.15096	7.24096e-55	9.24474	1.55624e-50
ENSMUSG00000027398.14	Il1b	interleukin 1 beta	8.63774	4.21276e-120	8.5971	4.25802e-117
ENSMUSG00000026981.16	Il1rn	interleukin 1 receptor antagonist	2.45816	1.38118e-48	2.47222	5.14159e-45
ENSMUSG00000025383.3	Il23a	interleukin 23, alpha subunit p19	3.7124	0.018518	3.69235	0.0194606
ENSMUSG00000044701.6	Il27	interleukin 27	6.4559	1.42667e-06	6.43506	1.57068e-06
ENSMUSG00000030748.10	Il4ra	interleukin 4 receptor, alpha	1.33964	4.28169e-09	1.3241	2.64524e-08
ENSMUSG00000025746.12	Il6	interleukin 6	10.9901	1.33522e-19	10.9321	2.09308e-19
ENSMUSG00000056692.14	Ilrun	inflammation and lipid regulator with UBA-like and NBR1-like domains	0.572986	0.0211699	0.604335	0.0146074
ENSMUSG00000032288.10	Imp3	IMP3, U3 small nucleolar ribonucleoprotein	-0.557339	0.0143367	-0.552934	0.0191166
ENSMUSG00000024525.8	Impa2	inositol monophosphatase 2	-1.51558	0.000595514	-1.5591	0.000600735
ENSMUSG00000026102.10	Inpp1	inositol polyphosphate-1-phosphatase	2.60863	0.00184426	2.52021	0.00284031
ENSMUSG00000025477.15	Inpp5a	inositol polyphosphate-5-phosphatase A	-0.76001	0.0378707	-0.771518	0.0415205
ENSMUSG00000026288.15	Inpp5d	inositol polyphosphate-5-phosphatase D	-0.856953	0.000521658	-0.868618	0.000562066
ENSMUSG00000050957.5	Insl6	insulin-like 6	-1.22263	0.041739	-1.25993	0.0334495
ENSMUSG00000031864.17	Ints10	integrator complex subunit 10	-0.449605	0.0400789	-0.452439	0.0445099
ENSMUSG00000064065.16	Ipcef1	interaction protein for cytohesin exchange factors 1	-2.99262	0.0043135	-3.40328	0.000947104
ENSMUSG00000034312.16	Iqsec1	IQ motif and Sec7 domain 1	-1.73548	0.00642387	-1.62859	0.00958027
ENSMUSG00000041115.17	Iqsec2	IQ motif and Sec7 domain 2	0.83674	0.013079	0.886585	0.011117
ENSMUSG00000040797.17	Iqsec3	IQ motif and Sec7 domain 3	-1.81796	0.000185377	-1.88247	0.000200655
ENSMUSG00000060477.15	Irak2	interleukin-1 receptor-associated kinase 2	1.70741	3.05625e-07	1.71343	1.90624e-07
ENSMUSG00000020227.11	Irak3	interleukin-1 receptor-associated kinase 3	2.97793	6.68457e-12	2.99693	7.35488e-12
ENSMUSG00000018899.18	Irf1	interferon regulatory factor 1	2.66008	5.72946e-28	2.72479	7.15755e-29
ENSMUSG00000025498.16	Irf7	interferon regulatory factor 7	3.12893	2.3375e-18	3.10804	1.71851e-18
ENSMUSG00000002325.16	Irf9	interferon regulatory factor 9	1.58429	5.72189e-06	1.56132	1.45068e-05
ENSMUSG00000046879.8	Irgm1	immunity-related GTPase family M member 1	3.55684	2.72758e-62	3.57715	9.23711e-60
ENSMUSG00000069874.8	Irgm2	immunity-related GTPase family M member 2	4.09827	9.28296e-23	4.13873	5.36072e-21
ENSMUSG00000038894.8	Irs2	insulin receptor substrate 2	-1.41508	0.0209192	-1.32109	0.0373865
ENSMUSG00000035692.8	Isg15	ISG15 ubiquitin-like modifier	5.64035	7.75742e-80	5.61616	8.40892e-77
ENSMUSG00000039236.19	Isg20	interferon-stimulated protein	4.12521	1.16504e-11	4.25889	6.25412e-12
ENSMUSG00000027009.19	Itga4	integrin alpha 4	0.963701	0.0154711	0.958256	0.0135699
ENSMUSG00000000555.9	Itga5	integrin alpha 5 (fibronectin receptor alpha)	2.7931	1.32956e-17	2.83011	6.41519e-19
ENSMUSG00000027111.17	Itga6	integrin alpha 6	-0.441015	0.036931	-0.450608	0.039585
ENSMUSG00000030830.19	Itgal	integrin alpha L	0.852587	0.0035223	0.844978	0.00404689
ENSMUSG00000027087.12	Itgav	integrin alpha V	0.765587	0.0415405	0.768647	0.0365819
ENSMUSG00000038855.11	Itpkb	inositol 1,4,5-trisphosphate 3-kinase B	0.772523	0.0133059	0.788233	0.0138646
ENSMUSG00000042644.10	Itpr3	inositol 1,4,5-triphosphate receptor 3	-0.69661	0.046215	-0.684206	0.0502216
ENSMUSG00000095115.3	Itpripl2	inositol 1,4,5-triphosphate receptor interacting protein-like 2	1.08522	1.50644e-07	1.09245	2.24665e-07
ENSMUSG00000020387.16	Jade2	jade family PHD finger 2	0.9221	0.000223841	0.923344	0.000316975
ENSMUSG00000002799.7	Jag2	jagged 2	-1.21719	0.00949882	-1.17392	0.00926413
ENSMUSG00000024789.14	Jak2	Janus kinase 2	2.89707	2.7666e-10	2.92676	7.33819e-10
ENSMUSG00000034271.17	Jdp2	Jun dimerization protein 2	1.59292	0.000289925	1.68805	6.68403e-05
ENSMUSG00000022426.7	Josd1	Josephin domain containing 1	-0.837255	0.00121393	-0.831951	0.000476255
ENSMUSG00000052684.5	Jun	jun proto-oncogene	0.89364	0.00177121	0.893617	0.0019442
ENSMUSG00000052837.8	Junb	jun B proto-oncogene	1.32022	0.000729415	1.33302	0.000475143
ENSMUSG00000032194.10	Kank2	KN motif and ankyrin repeat domains 2	-1.95524	0.00863435	-1.89822	0.0115779
ENSMUSG00000019794.14	Katna1	katanin p60 (ATPase-containing) subunit A1	0.982859	0.0158895	0.955731	0.024342
ENSMUSG00000055675.7	Kbtbd11	kelch repeat and BTB (POZ) domain containing 11	-3.28817	1.75321e-08	-3.26402	3.48315e-08
ENSMUSG00000047959.5	Kcna3	potassium voltage-gated channel, shaker-related subfamily, member 3	1.90651	9.0575e-05	1.83976	0.000222943
ENSMUSG00000050556.10	Kcnb1	potassium voltage gated channel, Shab-related subfamily, member 1	-1.30257	0.0439103	-1.24079	0.0617547
ENSMUSG00000098557.2	Kctd12	potassium channel tetramerisation domain containing 12	1.62146	1.20353e-08	1.60654	1.36094e-08
ENSMUSG00000041633.15	Kctd12b	potassium channel tetramerisation domain containing 12b	-2.59138	0.00195844	-2.57314	0.00161294
ENSMUSG00000029475.18	Kdm2b	lysine (K)-specific demethylase 2B	-1.03865	0.0106568	-1.18325	0.00312617
ENSMUSG00000033326.16	Kdm4a	lysine (K)-specific demethylase 4A	1.673	1.55944e-13	1.69041	2.50136e-13
ENSMUSG00000042207.18	Kdm5b	lysine (K)-specific demethylase 5B	0.876201	0.0197786	0.859018	0.0291312
ENSMUSG00000018476.8	Kdm6b	KDM1 lysine (K)-specific demethylase 6B	1.49894	0.0503248	1.72671	0.0378093
ENSMUSG00000042599.9	Kdm7a	lysine (K)-specific demethylase 7A	1.53284	0.0118536	1.56287	0.00662181
ENSMUSG00000009905.6	Kdsr	3-ketodihydrosphingosine reductase	-1.06184	0.0119906	-1.12321	0.00777673
ENSMUSG00000029162.16	Khk	ketohexokinase	-1.00004	0.0106376	-0.971428	0.0133601
ENSMUSG00000041642.19	Kif21b	kinesin family member 21B	-1.05643	0.0239612	-1.10761	0.0194617
ENSMUSG00000027475.10	Kif3b	kinesin family member 3B	0.520893	0.0427693	0.534842	0.0408322
ENSMUSG00000031788.15	Kifc3	kinesin family member C3	-1.68185	0.00628885	-1.68249	0.00997149
ENSMUSG00000003546.11	Klc4	kinesin light chain 4	-0.853099	0.0181045	-0.865564	0.018762
ENSMUSG00000000078.8	Klf6	Kruppel-like factor 6	1.35259	9.52966e-05	1.36718	8.57906e-05
ENSMUSG00000025959.14	Klf7	Kruppel-like factor 7 (ubiquitous)	1.3793	0.000198144	1.42052	0.000157705
ENSMUSG00000033863.3	Klf9	Kruppel-like factor 9	-1.01491	0.0244074	-1.00658	0.0224517
ENSMUSG00000026455.15	Klhl12	kelch-like 12	0.859586	0.0258968	0.90202	0.0236447
ENSMUSG00000062901.4	Klhl24	kelch-like 24	-1.41674	0.00295888	-1.36271	0.00411594
ENSMUSG00000055652.15	Klhl25	kelch-like 25	-1.15247	0.00266868	-1.14978	0.00326557
ENSMUSG00000043008.10	Klhl6	kelch-like 6	-1.95052	0.00112418	-1.94782	0.00113567
ENSMUSG00000071537.7	Klrg2	killer cell lectin-like receptor subfamily G, member 2	-1.17883	0.0185486	-1.19656	0.0175092
ENSMUSG00000021929.10	Kpna3	karyopherin (importin) alpha 3	1.21507	0.0239382	1.21582	0.0177576
ENSMUSG00000027782.11	Kpna4	karyopherin (importin) alpha 4	1.24494	0.0021328	1.23462	0.00161997
ENSMUSG00000020393.17	Kremen1	kringle containing transmembrane protein 1	1.53565	0.000303995	1.47214	0.000677075
ENSMUSG00000061578.9	Ksr2	kinase suppressor of ras 2	-1.69722	0.00472865	-1.60294	0.00961764
ENSMUSG00000055553.17	Kxd1	KxDL motif containing 1	-0.814399	0.0406002	-0.829146	0.0359744
ENSMUSG00000044350.15	Lacc1	laccase domain containing 1	2.51149	3.13865e-25	2.51501	1.19023e-24
ENSMUSG00000026479.14	Lamc2	laminin, gamma 2	1.38776	0.0244384	1.38741	0.0254024
ENSMUSG00000039682.13	Lap3	leucine aminopeptidase 3	0.55301	0.0332547	0.552913	0.0337198
ENSMUSG00000037331.16	Larp1	La ribonucleoprotein domain family, member 1	0.40547	0.0358968	0.414846	0.0321626
ENSMUSG00000035202.9	Lars2	leucyl-tRNA synthetase, mitochondrial	0.486152	0.0201683	0.452805	0.0351223
ENSMUSG00000040751.13	Lat2	linker for activation of T cells family, member 2	-0.691137	0.00138917	-0.705345	0.00145974
ENSMUSG00000024063.14	Lbh	limb-bud and heart	-3.36685	2.61897e-11	-3.30224	1.17491e-10
ENSMUSG00000004880.12	Lbr	lamin B receptor	-0.489302	0.0259486	-0.484342	0.0296518
ENSMUSG00000026822.15	Lcn2	lipocalin 2	5.45868	1.53657e-19	5.41505	2.50836e-19
ENSMUSG00000021998.17	Lcp1	lymphocyte cytosolic protein 1	0.376897	0.0230399	0.399525	0.021
ENSMUSG00000002699.14	Lcp2	lymphocyte cytosolic protein 2	2.31479	1.04609e-11	2.31521	3.40246e-12
ENSMUSG00000025223.16	Ldb1	LIM domain binding 1	-1.45652	0.00167951	-1.43244	0.00144533
ENSMUSG00000029570.6	Lfng	LFNG O-fucosylpeptide 3-beta-N-acetylglucosaminyltransferase	-0.897309	0.016616	-0.894823	0.0185267
ENSMUSG00000068220.7	Lgals1	lectin, galactose binding, soluble 1	-0.718738	0.053287	-0.718404	0.0493547
ENSMUSG00000050335.18	Lgals3	lectin, galactose binding, soluble 3	-1.1231	0.0417105	-1.17054	0.0340298
ENSMUSG00000033880.12	Lgals3bp	lectin, galactoside-binding, soluble, 3 binding protein	0.771556	0.00426058	0.762944	0.00578857
ENSMUSG00000057554.14	Lgals8	lectin, galactose binding, soluble 8	1.25545	1.71367e-05	1.36187	8.70782e-06
ENSMUSG00000001123.16	Lgals9	lectin, galactose binding, soluble 9	1.83014	6.487e-07	1.82343	9.65077e-07
ENSMUSG00000112148.2	Lilrb4a	leukocyte immunoglobulin-like receptor, subfamily B, member 4A	1.53007	7.27497e-05	1.68367	0.000393035
ENSMUSG00000023022.15	Lima1	LIM domain and actin binding 1	0.808225	0.0413694	0.794253	0.0483852
ENSMUSG00000022500.16	Litaf	LPS-induced TN factor	0.466954	0.0215794	0.445195	0.04058
ENSMUSG00000032698.16	Lmo2	LIM domain only 2	-0.635003	0.000190775	-0.617073	0.000750026
ENSMUSG00000067714.14	Lpar5	lysophosphatidic acid receptor 5	-3.23611	1.34245e-05	-3.35544	7.28252e-06
ENSMUSG00000021608.16	Lpcat1	lysophosphatidylcholine acyltransferase 1	-0.630124	0.0326128	-0.696076	0.0203825
ENSMUSG00000033192.6	Lpcat2	lysophosphatidylcholine acyltransferase 2	1.55305	7.11374e-09	1.53001	5.36443e-08
ENSMUSG00000027134.5	Lpcat4	lysophosphatidylcholine acyltransferase 4	-0.813211	0.0355649	-0.834916	0.0289575
ENSMUSG00000020593.17	Lpin1	lipin 1	-3.5877	3.5154e-06	-3.7933	6.21174e-06
ENSMUSG00000024696.10	Lpxn	leupaxin	-1.01412	0.00334174	-1.01544	0.0031713
ENSMUSG00000068015.9	Lrch1	leucine-rich repeats and calponin homology (CH) domain containing 1	1.1377	0.021897	1.14127	0.026574
ENSMUSG00000045045.8	Lrfn4	leucine rich repeat and fibronectin type III domain containing 4	-1.29045	0.020371	-1.27327	0.0179052
ENSMUSG00000022175.10	Lrp10	low-density lipoprotein receptor-related protein 10	0.761933	0.033531	0.802732	0.0247991
ENSMUSG00000030201.16	Lrp6	low density lipoprotein receptor-related protein 6	-0.886805	0.0325714	-0.945789	0.0333296
ENSMUSG00000028613.16	Lrp8	low density lipoprotein receptor-related protein 8, apolipoprotein e receptor	-1.00319	0.0270532	-0.971686	0.0350175
ENSMUSG00000029103.17	Lrpap1	low density lipoprotein receptor-related protein associated protein 1	0.327181	0.0423934	0.327984	0.0527121
ENSMUSG00000037151.9	Lrrc20	leucine rich repeat containing 20	-1.32043	0.00217328	-1.23209	0.00423954
ENSMUSG00000049988.6	Lrrc25	leucine rich repeat containing 25	2.0408	3.79174e-08	2.03374	2.86342e-08
ENSMUSG00000046417.15	Lrrc75a	leucine rich repeat containing 75A	-1.24356	0.0204698	-1.23669	0.0189875
ENSMUSG00000046079.17	Lrrc8d	leucine rich repeat containing 8D	1.77677	5.00367e-07	1.84667	1.13808e-07
ENSMUSG00000032497.20	Lrrfip2	leucine rich repeat (in FLII) interacting protein 2	0.648066	0.023757	0.632796	0.0282588
ENSMUSG00000036273.16	Lrrk2	leucine-rich repeat kinase 2	1.29356	0.00245851	1.29168	0.0018385
ENSMUSG00000033105.13	Lss	lanosterol synthase	-0.797764	0.0228532	-0.785065	0.0312154
ENSMUSG00000020863.16	Luc7l3	LUC7-like 3 (S. cerevisiae)	0.954687	0.0479217	0.994712	0.0386462
ENSMUSG00000075602.11	Ly6a	lymphocyte antigen 6 complex, locus A	2.172	0.035841	2.54776	0.0261559
ENSMUSG00000034041.6	Lyl1	lymphoblastomic leukemia 1	-2.14608	7.09976e-06	-2.15357	4.43222e-06
ENSMUSG00000042228.15	Lyn	LYN proto-oncogene, Src family tyrosine kinase	0.973272	0.000222867	0.969878	0.000456074
ENSMUSG00000069516.9	Lyz2	lysozyme 2	-0.526444	0.0364212	-0.533018	0.0367097
ENSMUSG00000025245.15	Lztfl1	leucine zipper transcription factor-like 1	1.20941	0.034515	1.49624	0.00935818
ENSMUSG00000035342.15	Lzts2	leucine zipper, putative tumor suppressor 2	-0.88809	0.0238137	-0.886263	0.0243566
ENSMUSG00000030041.10	M1ap	meiosis 1 associated protein	-0.909832	0.027859	-0.95925	0.0174054
ENSMUSG00000007458.15	M6pr	mannose-6-phosphate receptor, cation dependent	0.576888	0.000384459	0.644146	5.47573e-05
ENSMUSG00000044313.14	Mab21l3	mab-21-like 3	2.40407	0.0314208	2.38193	0.0332163
ENSMUSG00000044768.17	Macir	macrophage immunometabolism regulator	0.598501	0.000355079	0.576519	0.00111016
ENSMUSG00000055435.7	Maf	avian musculoaponeurotic fibrosarcoma oncogene homolog	0.87905	0.000113434	0.86988	8.44405e-05
ENSMUSG00000051510.14	Mafg	v-maf musculoaponeurotic fibrosarcoma oncogene family, protein G (avian)	0.596786	0.00954662	0.612885	0.0101281
ENSMUSG00000018143.11	Mafk	v-maf musculoaponeurotic fibrosarcoma oncogene family, protein K (avian)	0.938157	0.0189712	0.923013	0.024663
ENSMUSG00000032688.10	Malt1	MALT1 paracaspase	2.19549	2.83829e-08	2.18497	1.50654e-08
ENSMUSG00000003746.17	Man1a	mannosidase 1, alpha	0.774543	0.00379276	0.883203	0.00255954
ENSMUSG00000037306.14	Man1c1	mannosidase, alpha, class 1C, member 1	-1.0431	0.0015456	-1.06856	0.00145094
ENSMUSG00000038886.11	Man2a2	mannosidase 2, alpha 2	-0.927031	0.00106003	-0.909708	0.00137384
ENSMUSG00000005142.11	Man2b1	mannosidase 2, alpha B1	-0.601876	0.0111146	-0.620745	0.00961888
ENSMUSG00000004936.9	Map2k1	mitogen-activated protein kinase kinase 1	0.872664	1.05079e-06	0.890109	1.60982e-06
ENSMUSG00000033352.12	Map2k4	mitogen-activated protein kinase kinase 4	0.551721	0.0490894	0.571053	0.0415992
ENSMUSG00000020623.12	Map2k6	mitogen-activated protein kinase kinase 6	-2.05557	0.00166564	-1.8987	0.00353467
ENSMUSG00000020700.12	Map3k3	mitogen-activated protein kinase kinase kinase 3	-0.732607	0.00657665	-0.753946	0.0069966
ENSMUSG00000014426.10	Map3k4	mitogen-activated protein kinase kinase kinase 4	-0.756366	0.00604398	-0.696669	0.0132524
ENSMUSG00000071369.12	Map3k5	mitogen-activated protein kinase kinase kinase 5	1.30174	0.0168671	1.27388	0.0165573
ENSMUSG00000024235.12	Map3k8	mitogen-activated protein kinase kinase kinase 8	1.66868	1.72319e-09	1.70135	1.68289e-09
ENSMUSG00000037337.12	Map4k1	mitogen-activated protein kinase kinase kinase kinase 1	-1.7296	0.0215265	-1.75898	0.0202111
ENSMUSG00000026074.16	Map4k4	mitogen-activated protein kinase kinase kinase kinase 4	0.650621	0.0372557	0.650094	0.042122
ENSMUSG00000016528.11	Mapkapk2	MAP kinase-activated protein kinase 2	1.32278	6.01162e-06	1.32146	5.30133e-06
ENSMUSG00000033902.13	Mapkbp1	mitogen-activated protein kinase binding protein 1	1.21147	0.00181508	1.19124	0.00299974
ENSMUSG00000023307.15	Marchf5	membrane associated ring-CH-type finger 5	1.04333	0.000506328	1.09637	0.000510314
ENSMUSG00000069662.6	Marcks	myristoylated alanine rich protein kinase C substrate	1.6202	0.000217025	1.67027	0.000101069
ENSMUSG00000047945.7	Marcksl1	MARCKS-like 1	3.09366	9.59913e-44	3.09843	6.44783e-42
ENSMUSG00000026390.8	Marco	macrophage receptor with collagenous structure	4.06647	2.81043e-07	4.29145	1.77139e-07
ENSMUSG00000030678.8	Maz	MYC-associated zinc finger protein (purine-binding transcription factor)	-0.898649	0.0312363	-0.946274	0.0233962
ENSMUSG00000024561.12	Mbd1	methyl-CpG binding domain protein 1	0.519735	0.0328389	0.480411	0.061169
ENSMUSG00000022139.18	Mbnl2	muscleblind like splicing factor 2	1.28878	0.000791378	1.25739	0.000723781
ENSMUSG00000038732.16	Mboat1	membrane bound O-acyltransferase domain containing 1	-0.825265	0.00611383	-0.784919	0.0119345
ENSMUSG00000038612.17	Mcl1	myeloid cell leukemia sequence 1	1.24923	8.07283e-13	1.25369	3.48067e-12
ENSMUSG00000002870.9	Mcm2	minichromosome maintenance complex component 2	-0.596952	0.00692481	-0.588045	0.00850907
ENSMUSG00000041859.11	Mcm3	minichromosome maintenance complex component 3	-0.645071	0.00306882	-0.649799	0.00361949
ENSMUSG00000005410.7	Mcm5	minichromosome maintenance complex component 5	-0.734534	0.0110602	-0.725235	0.0102322
ENSMUSG00000029730.17	Mcm7	minichromosome maintenance complex component 7	-0.733488	0.000242285	-0.71901	0.000244136
ENSMUSG00000046101.17	Mcmdc2	minichromosome maintenance domain containing 2	1.6272	0.0354434	1.616	0.0352579
ENSMUSG00000011008.14	Mcoln2	mucolipin 2	0.83407	9.48074e-05	0.815202	0.000234915
ENSMUSG00000025732.7	Mcrip2	MAPK regulated corepressor interacting protein 2	-0.964973	0.0296626	-0.975471	0.0263998
ENSMUSG00000041390.19	Mdfic	MyoD family inhibitor domain containing	0.947746	0.00131695	0.955289	0.00128349
ENSMUSG00000020321.17	Mdh1	malate dehydrogenase 1, NAD (soluble)	-0.433337	0.0337866	-0.430512	0.0410646
ENSMUSG00000020184.16	Mdm2	transformed mouse 3T3 cell double minute 2	1.65493	1.95462e-06	1.66873	3.2089e-06
ENSMUSG00000021598.10	Med10	mediator complex subunit 10	0.626538	0.0222076	0.577237	0.0409777
ENSMUSG00000034297.15	Med13	mediator complex subunit 13	0.770514	0.0481083	0.752915	0.0468842
ENSMUSG00000030291.13	Med21	mediator complex subunit 21	1.10899	0.000608336	1.09879	0.000935705
ENSMUSG00000020397.16	Med7	mediator complex subunit 7	0.94844	0.0149248	0.94666	0.0149044
ENSMUSG00000014361.6	Mertk	MER proto-oncogene tyrosine kinase	-1.49338	0.000627895	-1.49134	0.000857875
ENSMUSG00000005813.13	Metap1	methionyl aminopeptidase 1	0.492287	0.0298537	0.500627	0.0311329
ENSMUSG00000041921.17	Metap1d	methionyl aminopeptidase type 1D (mitochondrial)	-0.653214	0.0230289	-0.705081	0.0175491
ENSMUSG00000002274.14	Metrn	meteorin, glial cell differentiation regulator	-0.949756	0.00917766	-1.02959	0.00473519
ENSMUSG00000039208.16	Metrnl	meteorin, glial cell differentiation regulator-like	1.21276	1.02592e-05	1.19522	1.50405e-05
ENSMUSG00000025731.17	Mettl26	methyltransferase like 26	-0.869708	0.0457091	-0.902765	0.0403956
ENSMUSG00000054619.8	Mettl7a1	methyltransferase like 7A1	-2.28063	0.00744948	-2.29654	0.00713691
ENSMUSG00000041975.18	Mettl8	methyltransferase like 8	-0.738468	0.0138891	-0.77002	0.014561
ENSMUSG00000057706.8	Mex3b	mex3 RNA binding family member B	-4.76972	0.00108396	-4.61996	0.00228152
ENSMUSG00000031647.11	Mfap3l	microfibrillar-associated protein 3-like	3.27623	6.51136e-14	3.29136	1.75814e-14
ENSMUSG00000018169.13	Mfng	MFNG O-fucosylpeptide 3-beta-N-acetylglucosaminyltransferase	-1.40745	0.00199781	-1.39333	0.00258197
ENSMUSG00000020818.17	Mfsd11	major facilitator superfamily domain containing 11	-0.772316	0.00417937	-0.762454	0.0045689
ENSMUSG00000029490.5	Mfsd7a	major facilitator superfamily domain containing 7A	2.7741	3.94293e-05	2.75991	4.66831e-05
ENSMUSG00000026110.16	Mgat4a	mannoside acetylglucosaminyltransferase 4, isoenzyme A	0.809368	0.0351559	0.786928	0.0318867
ENSMUSG00000033039.11	Micall1	microtubule associated monooxygenase, calponin and LIM domain containing -like 1	1.02352	0.0117942	1.01864	0.0131474
ENSMUSG00000036718.18	Micall2	MICAL-like 2	2.09781	1.87478e-06	2.10566	1.15404e-06
ENSMUSG00000035299.17	Mid1	midline 1	1.90475	0.000971422	2.07043	0.000188976
ENSMUSG00000008035.13	Mid1ip1	Mid1 interacting protein 1 (gastrulation specific G12-like (zebrafish))	-1.32533	0.00832441	-1.32494	0.00851672
ENSMUSG00000035621.14	Midn	midnolin	-0.682014	0.042524	-0.685079	0.0476453
ENSMUSG00000032727.15	Mier3	MIER family member 3	1.74189	0.0137055	1.69035	0.014813
ENSMUSG00000022978.12	Mis18a	MIS18 kinetochore protein A	-2.9931	0.0355983	-3.0066	0.0349463
ENSMUSG00000035852.12	Misp	mitotic spindle positioning	4.28879	0.0191265	4.26518	0.0192825
ENSMUSG00000026088.16	Mitd1	MIT, microtubule interacting and transport, domain containing 1	1.94287	0.000160964	1.96061	7.23613e-05
ENSMUSG00000028708.17	Mknk1	MAP kinase-interacting serine/threonine kinase 1	-0.636446	0.0115637	-0.64811	0.0135845
ENSMUSG00000020190.14	Mknk2	MAP kinase-interacting serine/threonine kinase 2	-1.12507	0.0163983	-1.12662	0.0153994
ENSMUSG00000061013.7	Mkx	mohawk homeobox	0.932492	0.00686088	0.924574	0.0077866
ENSMUSG00000012519.15	Mlkl	mixed lineage kinase domain-like	1.53321	0.00211584	1.50963	0.00156602
ENSMUSG00000074064.7	Mlycd	malonyl-CoA decarboxylase	-0.789899	0.0459592	-0.770591	0.0421567
ENSMUSG00000049723.15	Mmp12	matrix metallopeptidase 12	0.728208	0.00302823	0.716623	0.0047857
ENSMUSG00000050578.11	Mmp13	matrix metallopeptidase 13	4.92154	3.15545e-29	4.86545	2.0785e-28
ENSMUSG00000031740.9	Mmp2	matrix metallopeptidase 2	2.72456	0.000388164	2.68497	0.000482912
ENSMUSG00000017737.3	Mmp9	matrix metallopeptidase 9	1.28142	0.0231076	1.29507	0.0255771
ENSMUSG00000090272.10	Mndal	myeloid nuclear differentiation antigen like	2.77298	2.93697e-10	2.82018	2.86218e-10
ENSMUSG00000006262.16	Mob1b	MOB kinase activator 1B	1.19102	0.0305017	1.18046	0.0291823
ENSMUSG00000073910.11	Mob3b	MOB kinase activator 3B	0.988395	0.0372767	0.916128	0.0567802
ENSMUSG00000064120.15	Mocs1	molybdenum cofactor synthesis 1	1.28464	0.000702455	1.22023	0.00195851
ENSMUSG00000002227.16	Mov10	Mov10 RISC complex RNA helicase	0.507561	0.0468447	0.492757	0.0594685
ENSMUSG00000046805.11	Mpeg1	macrophage expressed gene 1	0.783943	4.97891e-05	0.796585	7.24256e-05
ENSMUSG00000057440.9	Mpp7	membrane protein, palmitoylated 7 (MAGUK p55 subfamily member 7)	1.52223	0.0102519	1.51859	0.00398243
ENSMUSG00000026566.16	Mpzl1	myelin protein zero-like 1	-0.755978	0.00671846	-0.756495	0.00711637
ENSMUSG00000039395.9	Mreg	melanoregulin	0.838814	0.0441749	0.861875	0.0411146
ENSMUSG00000048965.10	Mrgpre	MAS-related GPR, member E	-2.49686	0.00376213	-2.74592	0.00147797
ENSMUSG00000004996.10	Mri1	methylthioribose-1-phosphate isomerase 1	-1.03394	0.0261311	-1.04389	0.0231515
ENSMUSG00000021607.10	Mrpl36	mitochondrial ribosomal protein L36	-0.600239	0.0529134	-0.604547	0.0511946
ENSMUSG00000022889.8	Mrpl39	mitochondrial ribosomal protein L39	0.675139	0.00243065	0.643172	0.0043944
ENSMUSG00000007338.11	Mrpl49	mitochondrial ribosomal protein L49	-0.681118	0.0232871	-0.690173	0.0192473
ENSMUSG00000038880.14	Mrps34	mitochondrial ribosomal protein S34	-1.18585	0.0262272	-1.19905	0.0344823
ENSMUSG00000040112.10	Mrps35	mitochondrial ribosomal protein S35	-0.547951	0.0390593	-0.512102	0.0576408
ENSMUSG00000099398.2	Ms4a14	membrane-spanning 4-domains, subfamily A, member 14	2.75943	0.0525249	2.73899	0.054503
ENSMUSG00000056290.17	Ms4a4b	membrane-spanning 4-domains, subfamily A, member 4B	3.66566	4.01381e-07	3.64771	6.84492e-07
ENSMUSG00000024675.20	Ms4a4c	membrane-spanning 4-domains, subfamily A, member 4C	2.62496	0.00148455	2.58607	0.00162141
ENSMUSG00000024678.7	Ms4a4d	membrane-spanning 4-domains, subfamily A, member 4D	4.1372	0.0345248	4.11589	0.0341164
ENSMUSG00000024677.14	Ms4a6b	membrane-spanning 4-domains, subfamily A, member 6B	2.37276	0.0178884	2.10751	0.0445118
ENSMUSG00000079419.5	Ms4a6c	membrane-spanning 4-domains, subfamily A, member 6C	2.30121	8.36852e-08	2.24174	1.60155e-07
ENSMUSG00000024679.11	Ms4a6d	membrane-spanning 4-domains, subfamily A, member 6D	1.08814	8.59849e-07	1.08382	3.08216e-06
ENSMUSG00000024151.14	Msh2	mutS homolog 2	-0.940715	0.00478317	-0.932277	0.00903333
ENSMUSG00000005370.5	Msh6	mutS homolog 6	-0.661024	0.0368222	-0.650705	0.0416345
ENSMUSG00000031207.17	Msn	moesin	0.683783	6.08951e-05	0.689699	8.35861e-05
ENSMUSG00000025044.17	Msr1	macrophage scavenger receptor 1	1.38206	0.00881772	1.37954	0.00682648
ENSMUSG00000031765.9	Mt1	metallothionein 1	-0.714628	0.0477314	-0.732871	0.043604
ENSMUSG00000055817.19	Mta3	metastasis associated 3	-0.671844	0.0418527	-0.724811	0.0271354
ENSMUSG00000022255.17	Mtdh	metadherin	0.697325	0.0515471	0.703823	0.051935
ENSMUSG00000019992.9	Mtfr2	mitochondrial fission regulator 2	0.602437	0.0255416	0.647322	0.0170842
ENSMUSG00000021048.8	Mthfd1	methylenetetrahydrofolate dehydrogenase (NADP+ dependent), methenyltetrahydrofolate cyclohydrolase, formyltetrahydrofolate synthase	-0.463086	0.0360028	-0.471896	0.0397561
ENSMUSG00000029009.18	Mthfr	methylenetetrahydrofolate reductase	1.88763	2.09804e-07	1.9332	2.57812e-08
ENSMUSG00000066442.18	Mthfs	5, 10-methenyltetrahydrofolate synthetase	1.11139	0.0232545	1.51053	0.0089076
ENSMUSG00000030269.15	Mtmr14	myotubularin related protein 14	1.54127	8.22135e-06	1.52748	1.58796e-05
ENSMUSG00000039431.17	Mtmr7	myotubularin related protein 7	2.9945	8.21877e-12	2.96527	8.91022e-12
ENSMUSG00000029840.9	Mtpn	myotrophin	1.23322	0.000607391	1.24735	0.000495808
ENSMUSG00000038065.14	Mturn	maturin, neural progenitor differentiation regulator homolog (Xenopus)	2.2891	0.0264351	2.22321	0.0330061
ENSMUSG00000028687.18	Mutyh	mutY DNA glycosylase	-1.34666	0.0264191	-1.38858	0.0283173
ENSMUSG00000038740.10	Mvb12b	multivesicular body subunit 12B	-0.997826	0.00939873	-1.01719	0.0101729
ENSMUSG00000030681.19	Mvp	major vault protein	0.689334	0.0127292	0.622233	0.0283927
ENSMUSG00000001156.10	Mxd1	MAX dimerization protein 1	2.429	3.82629e-11	2.4783	5.73428e-11
ENSMUSG00000037235.14	Mxd4	Max dimerization protein 4	-2.31102	5.71977e-09	-2.33003	4.16276e-09
ENSMUSG00000025141.4	Myadml2	myeloid-associated differentiation marker-like 2	-3.18483	0.020008	-3.20341	0.0195315
ENSMUSG00000017861.12	Mybl2	myeloblastosis oncogene-like 2	-0.943185	0.0317783	-0.795824	0.0547528
ENSMUSG00000022346.18	Myc	myelocytomatosis oncogene	2.36559	0.00618594	2.53791	0.0044669
ENSMUSG00000032508.9	Myd88	myeloid differentiation primary response gene 88	0.729559	0.0158692	0.698664	0.0267117
ENSMUSG00000024048.16	Myl12a	myosin, light chain 12A, regulatory, non-sarcomeric	0.817303	0.000563611	0.807458	0.00113566
ENSMUSG00000038175.11	Mylip	myosin regulatory light chain interacting protein	-0.721407	0.0165011	-0.701748	0.0219502
ENSMUSG00000037730.14	Mynn	myoneurin	0.905359	0.041504	0.914104	0.0345913
ENSMUSG00000017774.20	Myo1c	myosin IC	-0.45137	0.0384897	-0.460723	0.0414452
ENSMUSG00000030761.17	Myo7a	myosin VIIA	-0.721632	0.0170861	-0.702135	0.0230851
ENSMUSG00000031652.12	N4bp1	NEDD4 binding protein 1	1.92811	1.01034e-17	1.90598	3.30977e-17
ENSMUSG00000001053.16	N4bp3	NEDD4 binding protein 3	-1.88565	0.000690036	-1.86157	0.00087863
ENSMUSG00000002728.15	Naa20	N(alpha)-acetyltransferase 20, NatB catalytic subunit	-0.48695	0.00977366	-0.458977	0.00702843
ENSMUSG00000042719.18	Naa25	N(alpha)-acetyltransferase 25, NatB auxiliary subunit	0.897707	0.001262	0.921038	0.00155942
ENSMUSG00000002881.15	Nab1	Ngfi-A binding protein 1	0.841845	0.00811815	0.860647	0.00862737
ENSMUSG00000026107.12	Nabp1	nucleic acid binding protein 1	1.09492	0.00800413	1.08858	0.00888726
ENSMUSG00000026932.15	Nacc2	nucleus accumbens associated 2, BEN and BTB (POZ) domain containing	-0.70375	0.0435115	-0.734935	0.038747
ENSMUSG00000078945.11	Naip2	NLR family, apoptosis inhibitory protein 2	0.999492	0.00244901	1.01699	0.00282473
ENSMUSG00000071203.7	Naip5	NLR family, apoptosis inhibitory protein 5	1.06943	0.00841942	1.11551	0.00352524
ENSMUSG00000078942.11	Naip6	NLR family, apoptosis inhibitory protein 6	0.827668	0.034644	0.844641	0.0381856
ENSMUSG00000020572.9	Nampt	nicotinamide phosphoribosyltransferase	1.24201	0.0112675	1.24536	0.0110149
ENSMUSG00000072437.5	Nanos1	nanos C2HC-type zinc finger 1	-2.47821	1.53597e-14	-2.44042	7.07519e-14
ENSMUSG00000009418.17	Nav1	neuron navigator 1	-0.714869	0.0339183	-0.697927	0.0379975
ENSMUSG00000034906.16	Ncaph	non-SMC condensin I complex, subunit H	-0.476962	0.0407498	-0.479128	0.0468374
ENSMUSG00000027698.15	Nceh1	neutral cholesterol ester hydrolase 1	-0.632322	0.0005735	-0.640045	0.000516439
ENSMUSG00000015950.14	Ncf1	neutrophil cytosolic factor 1	0.818961	0.00112583	0.816134	0.00142151
ENSMUSG00000032475.16	Nck1	non-catalytic region of tyrosine kinase adaptor protein 1	0.963144	0.0519308	0.970088	0.0538617
ENSMUSG00000022488.10	Nckap1l	NCK associated protein 1 like	0.396906	0.0182552	0.390383	0.0269437
ENSMUSG00000023009.15	Nckap5l	NCK-associated protein 5-like	-1.47831	0.00386164	-1.49337	0.00365999
ENSMUSG00000005886.15	Ncoa2	nuclear receptor coactivator 2	-1.29971	0.00781779	-1.21918	0.00832316
ENSMUSG00000027678.18	Ncoa3	nuclear receptor coactivator 3	-0.432065	0.028883	-0.443592	0.0334568
ENSMUSG00000039804.16	Ncoa5	nuclear receptor coactivator 5	0.738132	0.0388275	0.709367	0.0519672
ENSMUSG00000039697.17	Ncoa7	nuclear receptor coactivator 7	1.21047	0.00116422	1.23418	0.000852403
ENSMUSG00000059734.8	Ndufs8	NADH:ubiquinone oxidoreductase core subunit S8	-0.677185	0.0432479	-0.665906	0.046899
ENSMUSG00000030327.9	Necap1	NECAP endocytosis associated 1	0.459618	0.0175102	0.472179	0.018735
ENSMUSG00000032012.10	Nectin1	nectin cell adhesion molecule 1	-1.1801	0.00161213	-1.13141	0.0027178
ENSMUSG00000006411.13	Nectin4	nectin cell adhesion molecule 4	1.98686	0.0370902	2.17423	0.0410062
ENSMUSG00000021365.16	Nedd9	neural precursor cell expressed, developmentally down-regulated gene 9	-1.07521	0.0045685	-1.09294	0.00438087
ENSMUSG00000035121.7	Neil2	nei like 2 (E. coli)	-1.31056	0.0232091	-1.30519	0.0249158
ENSMUSG00000032340.9	Neo1	neogenin	-0.527386	0.00424415	-0.536509	0.00492932
ENSMUSG00000039873.5	Neurl2	neuralized E3 ubiquitin protein ligase 2	-1.03474	0.020311	-1.01596	0.0270616
ENSMUSG00000047180.9	Neurl3	neuralized E3 ubiquitin protein ligase 3	1.79599	1.7339e-11	1.8562	1.57785e-12
ENSMUSG00000058099.17	Nfam1	Nfat activating molecule with ITAM motif 1	-1.01108	0.000403933	-0.992291	0.000487355
ENSMUSG00000003847.17	Nfat5	nuclear factor of activated T cells 5	0.896433	0.0164348	0.865316	0.0165682
ENSMUSG00000027544.17	Nfatc2	nuclear factor of activated T cells, cytoplasmic, calcineurin dependent 2	-1.21261	0.00101045	-1.18983	0.00138252
ENSMUSG00000038615.18	Nfe2l1	nuclear factor, erythroid derived 2,-like 1	0.504903	0.037711	0.481311	0.0542817
ENSMUSG00000015839.7	Nfe2l2	nuclear factor, erythroid derived 2, like 2	1.17537	4.20893e-10	1.19437	1.03805e-09
ENSMUSG00000028565.19	Nfia	nuclear factor I/A	-1.68356	0.0215675	-1.80739	0.0159233
ENSMUSG00000055053.19	Nfic	nuclear factor I/C	-1.11599	0.0122573	-1.23763	0.00780875
ENSMUSG00000028163.18	Nfkb1	nuclear factor of kappa light polypeptide gene enhancer in B cells 1, p105	1.90594	1.15613e-16	1.92578	1.79941e-15
ENSMUSG00000025225.16	Nfkb2	nuclear factor of kappa light polypeptide gene enhancer in B cells 2, p49/p100	2.21265	1.99149e-15	2.1648	1.62948e-13
ENSMUSG00000021025.9	Nfkbia	nuclear factor of kappa light polypeptide gene enhancer in B cells inhibitor, alpha	1.95925	2.29503e-12	1.95112	6.93297e-12
ENSMUSG00000030595.16	Nfkbib	nuclear factor of kappa light polypeptide gene enhancer in B cells inhibitor, beta	1.26031	0.000169637	1.27973	7.20188e-05
ENSMUSG00000023947.9	Nfkbie	nuclear factor of kappa light polypeptide gene enhancer in B cells inhibitor, epsilon	2.88708	1.41345e-05	2.84599	2.26462e-05
ENSMUSG00000035356.18	Nfkbiz	nuclear factor of kappa light polypeptide gene enhancer in B cells inhibitor, zeta	3.81383	4.5304e-59	3.82865	1.96967e-58
ENSMUSG00000072889.10	Nfxl1	nuclear transcription factor, X-box binding-like 1	1.36496	0.0209472	1.34379	0.0175699
ENSMUSG00000026483.14	Niban1	niban apoptosis regulator 1	3.64613	0.000852274	3.58743	0.0011773
ENSMUSG00000026796.17	Niban2	niban apoptosis regulator 2	0.689388	0.0104324	0.685289	0.0108839
ENSMUSG00000028803.19	Nipal3	NIPA-like domain containing 3	-0.789499	0.0310774	-0.877233	0.0197747
ENSMUSG00000022751.10	Nit2	nitrilase family, member 2	-0.636516	0.0502493	-0.663374	0.0500769
ENSMUSG00000049871.15	Nlrc3	NLR family, CARD domain containing 3	-1.13917	0.000174976	-1.14295	0.000337176
ENSMUSG00000074151.14	Nlrc5	NLR family, CARD domain containing 5	1.47993	2.70471e-08	1.46226	7.61106e-08
ENSMUSG00000032691.15	Nlrp3	NLR family, pyrin domain containing 3	2.06683	1.08716e-21	2.05629	1.40606e-20
ENSMUSG00000026946.10	Nmi	N-myc (and STAT) interactor	1.29439	0.000687024	1.28533	0.000462712
ENSMUSG00000032456.14	Nmnat3	nicotinamide nucleotide adenylyltransferase 3	-1.0498	0.0467309	-1.21357	0.0253614
ENSMUSG00000023087.16	Noct	nocturnin	1.1385	0.0025729	1.15158	0.00308392
ENSMUSG00000038058.15	Nod1	nucleotide-binding oligomerization domain containing 1	1.88242	0.000352951	1.92762	0.000315203
ENSMUSG00000055994.16	Nod2	nucleotide-binding oligomerization domain containing 2	3.65678	2.39105e-16	3.61128	7.98092e-16
ENSMUSG00000061458.10	Nol10	nucleolar protein 10	0.665272	0.0028734	0.704215	0.00287439
ENSMUSG00000027133.4	Nop10	NOP10 ribonucleoprotein	-0.508505	0.0310424	-0.511688	0.0301125
ENSMUSG00000020826.10	Nos2	nitric oxide synthase 2, inducible	8.79604	5.8065e-13	9.70584	2.00311e-15
ENSMUSG00000026923.16	Notch1	notch 1	2.40532	1.18849e-09	2.41409	8.27855e-10
ENSMUSG00000027878.12	Notch2	notch 2	0.59852	0.0233676	0.607809	0.0250418
ENSMUSG00000010057.9	Nprl2	NPR2 like, GATOR1 complex subunit	-0.974644	0.0246446	-1.01335	0.0227448
ENSMUSG00000037583.3	Nr0b2	nuclear receptor subfamily 0, group B, member 2	-2.17443	0.00636278	-2.24549	0.00530326
ENSMUSG00000020889.12	Nr1d1	nuclear receptor subfamily 1, group D, member 1	-2.99747	0.0498373	-3.03562	0.0464662
ENSMUSG00000002108.11	Nr1h3	nuclear receptor subfamily 1, group H, member 3	0.767536	0.0228675	0.761894	0.0249674
ENSMUSG00000002393.15	Nr2f6	nuclear receptor subfamily 2, group F, member 6	-1.05733	0.0417132	-1.0724	0.0369708
ENSMUSG00000024431.16	Nr3c1	nuclear receptor subfamily 3, group C, member 1	0.920963	0.0341712	0.915759	0.0328784
ENSMUSG00000059791.15	Nrm	nurim (nuclear envelope membrane protein)	-1.25298	0.0485349	-1.30259	0.0377085
ENSMUSG00000025969.16	Nrp2	neuropilin 2	0.653085	0.000274125	0.649272	0.000540681
ENSMUSG00000054823.18	Nsd3	nuclear receptor binding SET domain protein 3	0.725982	0.00110478	0.707677	0.00230265
ENSMUSG00000000916.16	Nsun5	NOL1/NOP2/Sun domain family, member 5	-1.326	0.0198031	-1.25911	0.0221225
ENSMUSG00000035513.20	Ntng2	netrin G2	4.52347	0.0194272	4.49694	0.0186609
ENSMUSG00000020032.15	Nuak1	NUAK family, SNF1-like kinase, 1	-1.53827	0.000535131	-1.55729	0.000503064
ENSMUSG00000028954.12	Nub1	negative regulator of ubiquitin-like proteins 1	0.881529	0.000536999	0.914357	0.000487465
ENSMUSG00000022009.2	Nufip1	nuclear fragile X mental retardation protein interacting protein 1	0.745053	0.0381001	0.769044	0.0486831
ENSMUSG00000109511.2	Nup62	nucleoporin 62	-0.719116	0.0532246	-0.702371	0.053045
ENSMUSG00000030717.10	Nupr1	nuclear protein transcription regulator 1	1.73921	0.00795684	1.69391	0.0109226
ENSMUSG00000023068.17	Nus1	NUS1 dehydrodolichyl diphosphate synthase subunit	1.05701	0.000170543	1.04376	0.000171242
ENSMUSG00000075033.5	Nxpe3	neurexophilin and PC-esterase domain family, member 3	-1.0434	0.0148755	-1.06464	0.0101896
ENSMUSG00000052776.11	Oas1a	2'-5' oligoadenylate synthetase 1A	1.15035	0.000613076	1.15646	0.000838615
ENSMUSG00000066861.15	Oas1g	2'-5' oligoadenylate synthetase 1G	1.71123	4.53185e-07	1.8133	5.33682e-08
ENSMUSG00000032690.17	Oas2	2'-5' oligoadenylate synthetase 2	2.61488	8.97646e-24	2.62421	1.36193e-22
ENSMUSG00000032661.10	Oas3	2'-5' oligoadenylate synthetase 3	2.48968	5.42678e-18	2.49218	6.90175e-18
ENSMUSG00000041827.16	Oasl1	2'-5' oligoadenylate synthetase-like 1	4.25952	1.80882e-34	4.28008	1.94004e-36
ENSMUSG00000029561.18	Oasl2	2'-5' oligoadenylate synthetase-like 2	4.24931	1.83908e-63	4.2991	3.26974e-65
ENSMUSG00000001173.16	Ocrl	OCRL, inositol polyphosphate-5-phosphatase	0.72047	0.0265689	0.696283	0.0234053
ENSMUSG00000027670.5	Ocstamp	osteoclast stimulatory transmembrane protein	-0.852117	0.0217104	-0.922321	0.0134934
ENSMUSG00000011179.9	Odc1	ornithine decarboxylase, structural 1	1.53612	3.16196e-22	1.5298	2.50498e-20
ENSMUSG00000049401.11	Ogfr	opioid growth factor receptor	1.06347	1.25106e-06	1.04363	6.18142e-06
ENSMUSG00000026833.19	Olfm1	olfactomedin 1	-1.09149	2.92493e-05	-1.09855	4.15012e-05
ENSMUSG00000045381.7	Olfr433	olfactory receptor 433	4.51684	0.0136458	4.49191	0.0134161
ENSMUSG00000030162.15	Olr1	oxidized low density lipoprotein (lectin-like) receptor 1	4.66983	1.9255e-10	4.64369	2.48477e-10
ENSMUSG00000039747.12	Orai2	ORAI calcium release-activated calcium modulator 2	1.34367	0.00285818	1.28825	0.0064307
ENSMUSG00000020435.18	Osbp2	oxysterol binding protein 2	3.49807	9.41056e-08	3.47305	1.1265e-07
ENSMUSG00000029822.16	Osbpl3	oxysterol binding protein-like 3	0.903631	0.00912256	0.87189	0.0128206
ENSMUSG00000041153.10	Osgin2	oxidative stress induced growth inhibitor family member 2	2.27112	8.79787e-10	2.3441	5.88254e-09
ENSMUSG00000058755.4	Osm	oncostatin M	2.41516	1.16569e-09	2.58457	9.89982e-12
ENSMUSG00000056069.11	Otulinl	OTU deubiquitinase with linear linkage specificity like	-1.31651	8.026e-07	-1.29403	3.73866e-06
ENSMUSG00000027765.7	P2ry1	purinergic receptor P2Y, G-protein coupled 1	-1.64577	0.000758757	-1.58274	0.00128955
ENSMUSG00000054293.11	P2ry10b	purinergic receptor P2Y, G-protein coupled 10B	1.10648	0.0506941	1.05155	0.0489316
ENSMUSG00000036362.3	P2ry13	purinergic receptor P2Y, G-protein coupled 13	-1.25541	0.0119997	-1.26935	0.0112027
ENSMUSG00000032860.6	P2ry2	purinergic receptor P2Y, G-protein coupled 2	1.01657	0.00808828	1.01042	0.00879432
ENSMUSG00000019916.15	P4ha1	procollagen-proline, 2-oxoglutarate 4-dioxygenase (proline 4-hydroxylase), alpha 1 polypeptide	0.801112	0.00338101	0.814974	0.0038362
ENSMUSG00000025328.10	Padi3	peptidyl arginine deiminase, type III	-2.71232	0.0380102	-2.74969	0.0352244
ENSMUSG00000003437.15	Paf1	Paf1, RNA polymerase II complex component	0.74436	0.00300579	0.739901	0.00522218
ENSMUSG00000038683.17	Pak1ip1	PAK1 interacting protein 1	0.447623	0.0344078	0.4548	0.0388135
ENSMUSG00000020092.10	Pald1	phosphatase domain containing, paladin 1	-1.16519	0.00053336	-1.14341	0.000864876
ENSMUSG00000033610.17	Pank1	pantothenate kinase 1	-0.822301	0.00600098	-0.786932	0.0115743
ENSMUSG00000025464.16	Paox	polyamine oxidase (exo-N4-amino)	-1.29884	0.0258434	-1.23764	0.00482328
ENSMUSG00000037348.16	Paqr7	progestin and adipoQ receptor family member VII	-1.54824	3.80393e-07	-1.57971	4.38878e-07
ENSMUSG00000063268.13	Parp10	poly (ADP-ribose) polymerase family, member 10	2.06915	2.56271e-14	2.08546	1.39336e-14
ENSMUSG00000037997.13	Parp11	poly (ADP-ribose) polymerase family, member 11	1.87436	8.11436e-09	1.82881	2.21424e-08
ENSMUSG00000038507.7	Parp12	poly (ADP-ribose) polymerase family, member 12	1.99009	6.74236e-28	1.98814	2.58182e-26
ENSMUSG00000034422.15	Parp14	poly (ADP-ribose) polymerase family, member 14	4.60715	2.20995e-20	4.6333	3.98601e-23
ENSMUSG00000021725.10	Parp8	poly (ADP-ribose) polymerase family, member 8	1.62056	3.58598e-07	1.60757	8.52744e-07
ENSMUSG00000022906.16	Parp9	poly (ADP-ribose) polymerase family, member 9	2.81314	2.3094e-16	2.81581	2.70115e-16
ENSMUSG00000026274.12	Pask	PAS domain containing serine/threonine kinase	-1.14996	0.00103768	-1.26639	0.000329858
ENSMUSG00000020453.18	Patz1	POZ (BTB) and AT hook containing zinc finger 1	-1.47786	0.000444011	-1.38857	0.00117953
ENSMUSG00000004872.16	Pax3	paired box 3	-0.883615	0.0246658	-0.90384	0.0212041
ENSMUSG00000029108.15	Pcdh7	protocadherin 7	0.925504	0.00726113	0.898774	0.00834185
ENSMUSG00000102697.2	Pcdhac2	protocadherin alpha subfamily C, 2	-1.15081	0.0177189	-1.02897	0.0376503
ENSMUSG00000033623.14	Pcgf3	polycomb group ring finger 3	0.801853	0.00219117	0.788021	0.00316471
ENSMUSG00000024805.17	Pcgf5	polycomb group ring finger 5	1.55871	1.57414e-06	1.54287	3.31989e-06
ENSMUSG00000040618.8	Pck2	phosphoenolpyruvate carboxykinase 2 (mitochondrial)	-0.914971	0.0191996	-0.869702	0.0198724
ENSMUSG00000027342.15	Pcna	proliferating cell nuclear antigen	-0.722017	0.000132765	-0.572719	0.00097379
ENSMUSG00000021140.10	Pcnx	pecanex homolog	-0.829745	0.00654399	-0.818426	0.00975898
ENSMUSG00000025137.16	Pcyt2	phosphate cytidylyltransferase 2, ethanolamine	-0.703791	0.0385171	-0.69411	0.0474236
ENSMUSG00000022489.7	Pde1b	phosphodiesterase 1B, Ca2+-calmodulin dependent	0.919963	0.00269104	0.925897	0.00300842
ENSMUSG00000028525.17	Pde4b	phosphodiesterase 4B, cAMP specific	3.57634	1.90897e-27	3.67536	9.94215e-27
ENSMUSG00000000489.8	Pdgfb	platelet derived growth factor, B polypeptide	2.74497	1.00136e-19	2.72293	6.84766e-18
ENSMUSG00000028273.16	Pdlim5	PDZ and LIM domain 5	0.902558	0.00240554	0.843997	0.00207757
ENSMUSG00000032788.16	Pdxk	pyridoxal (pyridoxine, vitamin B6) kinase	-1.03881	0.000115853	-1.00903	0.00013355
ENSMUSG00000116165.2	Pdxp	pyridoxal (pyridoxine, vitamin B6) phosphatase	-1.28169	0.010003	-1.25443	0.0143896
ENSMUSG00000020134.14	Peli1	pellino 1	2.31038	5.17714e-19	2.30647	1.10097e-18
ENSMUSG00000078486.4	Perm1	PPARGC1 and ESRR induced regulator, muscle 1	1.55796	0.0201093	1.65567	0.019491
ENSMUSG00000029047.14	Pex10	peroxisomal biogenesis factor 10	-1.26048	0.00382447	-1.25757	0.00357605
ENSMUSG00000028102.16	Pex11b	peroxisomal biogenesis factor 11 beta	-0.731298	0.0402304	-0.71513	0.0452147
ENSMUSG00000026773.20	Pfkfb3	6-phosphofructo-2-kinase/fructose-2,6-biphosphatase 3	0.794346	0.00190648	0.800251	0.0026804
ENSMUSG00000073678.5	Pgap1	post-GPI attachment to proteins 1	-1.01135	0.0377638	-1.02705	0.0286241
ENSMUSG00000050751.15	Pgbd5	piggyBac transposable element derived 5	-2.72628	4.92218e-07	-2.71797	7.33491e-07
ENSMUSG00000031807.11	Pgls	6-phosphogluconolactonase	-1.00445	0.0380305	-1.01214	0.0342528
ENSMUSG00000043445.8	Pgp	phosphoglycolate phosphatase	-0.935974	0.0155155	-0.967302	0.0142043
ENSMUSG00000017715.12	Pgs1	phosphatidylglycerophosphate synthase 1	0.774586	0.00227477	0.740333	0.00495592
ENSMUSG00000044703.6	Phf11a	PHD finger protein 11A	2.96554	1.11813e-06	3.09757	4.13331e-07
ENSMUSG00000091649.4	Phf11b	PHD finger protein 11B	2.78704	9.42965e-17	2.86711	1.19346e-18
ENSMUSG00000091144.3	Phf11c	PHD finger protein 11C	3.07597	0.000265182	2.69848	0.00038912
ENSMUSG00000068245.15	Phf11d	PHD finger protein 11D	2.95912	1.64544e-18	2.98506	5.99768e-18
ENSMUSG00000020205.9	Phlda1	pleckstrin homology like domain, family A, member 1	3.40057	0.00448333	3.28776	0.00593442
ENSMUSG00000031732.13	Phlpp2	PH domain and leucine rich repeat protein phosphatase 2	-0.447472	0.0326693	-0.423341	0.0454985
ENSMUSG00000039361.12	Picalm	phosphatidylinositol binding clathrin assembly protein	0.951951	0.0122323	0.971235	0.00931685
ENSMUSG00000068206.14	Pick1	protein interacting with C kinase 1	-1.54434	0.0209533	-1.3528	0.0578724
ENSMUSG00000045658.17	Pid1	phosphotyrosine interaction domain containing 1	2.26616	5.82258e-10	2.23856	4.46689e-10
ENSMUSG00000043257.16	Pigv	phosphatidylinositol glycan anchor biosynthesis, class V	1.45883	0.00115344	1.44976	0.00144168
ENSMUSG00000025017.11	Pik3ap1	phosphoinositide-3-kinase adaptor protein 1	1.08634	3.92473e-09	1.0548	5.47483e-08
ENSMUSG00000032462.15	Pik3cb	phosphatidylinositol-4,5-bisphosphate 3-kinase catalytic subunit beta	0.90505	0.00257943	0.856593	0.00462697
ENSMUSG00000034614.15	Pik3ip1	phosphoinositide-3-kinase interacting protein 1	-1.96406	0.0280549	-1.97451	0.0303394
ENSMUSG00000028698.14	Pik3r3	phosphoinositide-3-kinase regulatory subunit 3	1.87449	0.00719225	1.80353	0.00869393
ENSMUSG00000020901.14	Pik3r5	phosphoinositide-3-kinase regulatory subunit 5	2.04452	7.67946e-11	2.06956	8.54319e-11
ENSMUSG00000046207.15	Pik3r6	phosphoinositide-3-kinase regulatory subunit 5	1.15669	0.000432418	1.11733	0.000746654
ENSMUSG00000046245.14	Pilra	paired immunoglobin-like type 2 receptor alpha	2.23865	1.03064e-06	2.33699	5.59957e-08
ENSMUSG00000066684.11	Pilrb1	paired immunoglobin-like type 2 receptor beta 1	2.97724	2.17596e-06	2.86034	9.77882e-06
ENSMUSG00000066682.12	Pilrb2	paired immunoglobin-like type 2 receptor beta 2	1.94287	0.00426372	2.09176	0.00180122
ENSMUSG00000024014.9	Pim1	proviral integration site 1	2.7135	6.2981e-08	2.68592	4.01601e-07
ENSMUSG00000035828.12	Pim3	proviral integration site 3	-0.731732	0.023757	-0.751314	0.0225966
ENSMUSG00000028126.17	Pip5k1a	phosphatidylinositol-4-phosphate 5-kinase, type 1 alpha	1.02157	1.05081e-05	1.03305	1.02737e-05
ENSMUSG00000024867.15	Pip5k1b	phosphatidylinositol-4-phosphate 5-kinase, type 1 beta	1.00095	0.00475773	1.05237	0.00299975
ENSMUSG00000058818.14	Pirb	paired Ig-like receptor B	1.42998	0.00269427	1.34668	0.00344996
ENSMUSG00000034416.19	Pkd1l2	polycystic kidney disease 1 like 2	-1.09459	0.0428589	-1.20023	0.0296403
ENSMUSG00000002847.8	Pla1a	phospholipase A1 member A	2.83252	0.00468587	2.90149	0.0031957
ENSMUSG00000051413.18	Plagl2	pleiomorphic adenoma gene-like 2	1.50225	5.88367e-13	1.49634	2.58453e-12
ENSMUSG00000046223.11	Plaur	plasminogen activator, urokinase receptor	1.67636	4.65489e-05	1.64661	8.14955e-05
ENSMUSG00000016933.18	Plcg1	phospholipase C, gamma 1	-0.888298	0.00886131	-0.834413	0.0199193
ENSMUSG00000020120.16	Plek	pleckstrin	0.994559	0.0221098	0.988827	0.0206416
ENSMUSG00000005225.16	Plekha8	pleckstrin homology domain containing, family A (phosphoinositide binding specific) member 8	0.788192	0.0358918	0.828058	0.0471612
ENSMUSG00000074170.6	Plekhf1	pleckstrin homology domain containing, family F (with FYVE domain) member 1	-1.50577	0.0484581	-1.46036	0.0549602
ENSMUSG00000049969.4	Plekhf2	pleckstrin homology domain containing, family F (with FYVE domain) member 2	0.597282	0.0111303	0.581826	0.0179227
ENSMUSG00000052609.10	Plekhg3	pleckstrin homology domain containing, family G (with RhoGef domain) member 3	-0.939052	0.0305676	-0.870084	0.0492832
ENSMUSG00000034247.10	Plekhm1	pleckstrin homology domain containing, family M (with RUN domain) member 1	-1.31997	0.00013857	-1.29598	9.30563e-05
ENSMUSG00000051344.14	Plekhm3	pleckstrin homology domain containing, family M, member 3	0.645857	0.000771196	0.643837	0.00122261
ENSMUSG00000078485.4	Plekhn1	pleckstrin homology domain containing, family N member 1	1.04408	0.000247286	1.04349	0.000330139
ENSMUSG00000015745.10	Plekho1	pleckstrin homology domain containing, family O member 1	-1.06681	0.0127753	-1.0728	0.0115311
ENSMUSG00000021701.9	Plk2	polo like kinase 2	1.64719	6.55001e-15	1.65638	2.74963e-14
ENSMUSG00000032374.15	Plod2	procollagen lysine, 2-oxoglutarate 5-dioxygenase 2	1.20409	1.28039e-05	1.19092	7.05202e-06
ENSMUSG00000021759.15	Plpp1	phospholipid phosphatase 1	2.03598	3.08356e-14	2.08065	1.02531e-14
ENSMUSG00000028517.9	Plpp3	phospholipid phosphatase 3	2.55122	2.47376e-07	2.52349	5.06823e-07
ENSMUSG00000016382.16	Pls3	plastin 3 (T-isoform)	1.08643	0.00996742	1.07541	0.00873118
ENSMUSG00000032369.14	Plscr1	phospholipid scramblase 1	1.0355	0.00884561	1.11068	0.00143041
ENSMUSG00000017417.15	Plxdc1	plexin domain containing 1	-0.725057	0.0269546	-0.82544	0.0159863
ENSMUSG00000030084.12	Plxna1	plexin A1	0.616253	0.0360828	0.686704	0.0134482
ENSMUSG00000031398.14	Plxna3	plexin A3	-0.739443	0.0454607	-0.805816	0.0334521
ENSMUSG00000036986.17	Pml	promyelocytic leukemia	1.72587	5.58011e-09	1.74512	3.059e-09
ENSMUSG00000018217.13	Pmp22	peripheral myelin protein 22	1.14276	8.8065e-06	1.13957	1.33371e-05
ENSMUSG00000079109.12	Pms2	PMS1 homolog2, mismatch repair system component	-1.05289	0.000151558	-1.00802	0.000347461
ENSMUSG00000115338.3	Pnp	purine-nucleoside phosphorylase	1.46917	1.89376e-09	1.45644	1.42256e-07
ENSMUSG00000036833.17	Pnpla7	patatin-like phospholipase domain containing 7	-0.787211	0.00933213	-0.789701	0.00774804
ENSMUSG00000020464.16	Pnpt1	polyribonucleotide nucleotidyltransferase 1	1.09839	0.0232418	1.08684	0.0213433
ENSMUSG00000038644.15	Pold1	polymerase (DNA directed), delta 1, catalytic subunit	-1.20597	0.00268758	-1.20754	0.00252594
ENSMUSG00000041815.15	Poldip3	polymerase (DNA-directed), delta interacting protein 3	0.736412	0.000304422	0.722611	0.00069553
ENSMUSG00000020974.7	Pole2	polymerase (DNA directed), epsilon 2 (p59 subunit)	-0.84433	0.012229	-0.823569	0.0180284
ENSMUSG00000023953.10	Polh	polymerase (DNA directed), eta (RAD 30 related)	-0.457	0.0418453	-0.466469	0.0399873
ENSMUSG00000060152.15	Pop5	processing of precursor 5, ribonuclease P/MRP family (S. cerevisiae)	-0.648838	0.0431526	-0.633089	0.049088
ENSMUSG00000008496.20	Pou2f2	POU domain, class 2, transcription factor 2	1.62806	2.20355e-05	1.72288	5.5402e-06
ENSMUSG00000063849.7	Ppcdc	phosphopantothenoylcysteine decarboxylase	-1.08279	0.00472449	-1.06523	0.00635302
ENSMUSG00000036528.17	Ppfibp2	PTPRF interacting protein, binding protein 2 (liprin beta 2)	2.83091	7.77531e-13	2.91212	4.4989e-12
ENSMUSG00000024538.9	Ppic	peptidylprolyl isomerase C	0.571825	0.0109503	0.55078	0.0160875
ENSMUSG00000020525.18	Ppm1d	protein phosphatase 1D magnesium-dependent, delta isoform	-0.800029	0.0031021	-0.820426	0.00258549
ENSMUSG00000037826.6	Ppm1k	protein phosphatase 1K (PP2C domain containing)	2.4023	1.38117e-05	2.45285	3.55834e-06
ENSMUSG00000035829.14	Ppp1r26	protein phosphatase 1, regulatory subunit 26	-1.3416	0.0216576	-1.30675	0.0285153
ENSMUSG00000020349.5	Ppp2ca	protein phosphatase 2 (formerly 2A), catalytic subunit, alpha isoform	0.378341	0.0422393	0.367366	0.0595544
ENSMUSG00000043154.16	Ppp2r3a	protein phosphatase 2, regulatory subunit B'', alpha	1.52658	0.00282297	1.51241	0.00338769
ENSMUSG00000026626.12	Ppp2r5a	protein phosphatase 2, regulatory subunit B', alpha	0.827104	7.90613e-05	0.864748	5.70342e-06
ENSMUSG00000052144.9	Ppp4r2	protein phosphatase 4, regulatory subunit 2	1.31781	0.0114752	1.39314	0.00360878
ENSMUSG00000061119.8	Prcp	prolylcarboxypeptidase (angiotensinase C)	-0.45565	0.0272116	-0.454863	0.0326334
ENSMUSG00000038151.14	Prdm1	PR domain containing 1, with ZNF domain	2.25327	0.000275547	2.31324	0.000369314
ENSMUSG00000024953.18	Prdx5	peroxiredoxin 5	1.14781	6.08668e-10	1.14658	2.44974e-09
ENSMUSG00000028944.15	Prkag2	protein kinase, AMP-activated, gamma 2 non-catalytic subunit	-1.56104	0.0198764	-1.67528	0.0186404
ENSMUSG00000021948.18	Prkcd	protein kinase C, delta	1.2427	1.09713e-07	1.23129	2.51809e-07
ENSMUSG00000021108.19	Prkch	protein kinase C, eta	-0.915797	0.00161456	-0.866024	0.00285965
ENSMUSG00000039737.12	Prkrip1	Prkr interacting protein 1 (IL11 inducible)	0.720614	0.0234509	0.758395	0.0242238
ENSMUSG00000035725.14	Prkx	protein kinase, X-linked	0.78184	0.0463062	0.767557	0.0461314
ENSMUSG00000027611.13	Procr	protein C receptor, endothelial	2.03932	1.88563e-08	2.0766	2.02086e-09
ENSMUSG00000063800.6	Prpf38a	PRP38 pre-mRNA processing factor 38 (yeast) domain containing A	0.59146	0.0513957	0.594343	0.0530061
ENSMUSG00000020493.9	Prr11	proline rich 11	0.602987	0.00719657	0.623673	0.00709677
ENSMUSG00000032841.16	Prr5l	proline rich 5 like	3.39421	0.0383195	3.77442	0.0156121
ENSMUSG00000040225.16	Prrc2c	proline-rich coiled-coil 2C	0.698666	0.0385883	0.68873	0.0474102
ENSMUSG00000027171.11	Prrg4	proline rich Gla (G-carboxyglutamic acid) 4 (transmembrane)	1.28312	0.00504136	1.29166	0.00920843
ENSMUSG00000024640.10	Psat1	phosphoserine aminotransferase 1	-0.375624	0.0117571	-0.378075	0.0169823
ENSMUSG00000031897.10	Psmb10	proteasome (prosome, macropain) subunit, beta type 10	0.758947	0.0142755	0.755372	0.0169601
ENSMUSG00000096727.4	Psmb9	proteasome (prosome, macropain) subunit, beta type 9 (large multifunctional peptidase 2)	1.07167	0.000426026	1.04562	0.00073152
ENSMUSG00000031429.15	Psmd10	proteasome (prosome, macropain) 26S subunit, non-ATPase, 10	1.07891	1.52552e-06	1.07628	3.40707e-06
ENSMUSG00000068744.13	Psrc1	proline/serine-rich coiled-coil 1	-1.26755	0.0043644	-1.28864	0.00372604
ENSMUSG00000032322.15	Pstpip1	proline-serine-threonine phosphatase-interacting protein 1	0.564622	0.0324441	0.531488	0.0450822
ENSMUSG00000025429.10	Pstpip2	proline-serine-threonine phosphatase-interacting protein 2	2.936	2.54824e-09	2.86035	9.91843e-09
ENSMUSG00000056529.8	Ptafr	platelet-activating factor receptor	1.17712	0.000110704	1.20367	0.000103266
ENSMUSG00000050737.14	Ptges	prostaglandin E synthase	2.43151	0.00160793	2.6084	0.0013473
ENSMUSG00000047250.14	Ptgs1	prostaglandin-endoperoxide synthase 1	-0.781055	0.000148861	-0.790975	0.000233214
ENSMUSG00000032487.9	Ptgs2	prostaglandin-endoperoxide synthase 2	5.40623	6.62252e-67	5.38541	5.63991e-67
ENSMUSG00000030122.13	Ptms	parathymosin	-1.04028	0.0285638	-1.05439	0.0242755
ENSMUSG00000043733.15	Ptpn11	protein tyrosine phosphatase, non-receptor type 11	0.559885	0.0502323	0.59495	0.0335757
ENSMUSG00000027303.19	Ptpra	protein tyrosine phosphatase, receptor type, A	-0.798776	0.000837148	-0.79324	0.00139121
ENSMUSG00000026395.17	Ptprc	protein tyrosine phosphatase, receptor type, C	1.0111	0.053434	1.02041	0.0498666
ENSMUSG00000041836.11	Ptpre	protein tyrosine phosphatase, receptor type, E	0.863403	0.02997	0.874368	0.0318254
ENSMUSG00000025314.17	Ptprj	protein tyrosine phosphatase, receptor type, J	1.86686	1.87881e-21	1.87765	2.48196e-20
ENSMUSG00000030223.15	Ptpro	protein tyrosine phosphatase, receptor type, O	-0.881429	0.0026033	-0.900708	0.00299998
ENSMUSG00000040511.15	Pvr	poliovirus receptor	0.921391	0.00608281	0.943914	0.00383004
ENSMUSG00000032834.12	Pwp2	PWP2 periodic tryptophan protein homolog (yeast)	0.43008	0.0319164	0.418085	0.0467798
ENSMUSG00000060260.14	Pwwp2b	PWWP domain containing 2B	-0.998684	0.0183572	-0.971688	0.0163743
ENSMUSG00000020156.17	Pwwp3a	PWWP domain containing 3A, DNA repair factor	-0.578821	0.0390275	-0.606698	0.0335609
ENSMUSG00000000876.12	Pxmp4	peroxisomal membrane protein 4	-1.16876	0.0118624	-1.16704	0.0101666
ENSMUSG00000033059.8	Pygb	brain glycogen phosphorylase	-0.50984	0.0250369	-0.513353	0.0285065
ENSMUSG00000020671.10	Rab10	RAB10, member RAS oncogene family	0.807364	0.000194153	0.800051	0.000262293
ENSMUSG00000031488.15	Rab11fip1	RAB11 family interacting protein 1 (class I)	2.85796	1.88828e-16	2.8451	1.86382e-15
ENSMUSG00000051343.12	Rab11fip5	RAB11 family interacting protein 5 (class I)	-0.977936	0.0179313	-0.962333	0.0183898
ENSMUSG00000031504.7	Rab20	RAB20, member RAS oncogene family	1.50927	3.8096e-05	1.52527	6.24135e-05
ENSMUSG00000020132.11	Rab21	RAB21, member RAS oncogene family	0.863063	0.0235311	0.858976	0.0254033
ENSMUSG00000027519.11	Rab22a	RAB22A, member RAS oncogene family	0.577513	0.0439332	0.581783	0.0410601
ENSMUSG00000056515.10	Rab31	RAB31, member RAS oncogene family	-0.512675	0.00571796	-0.522306	0.00659458
ENSMUSG00000019832.6	Rab32	RAB32, member RAS oncogene family	1.093	1.25371e-07	1.112	1.78646e-07
ENSMUSG00000024663.21	Rab3il1	RAB3A interacting protein (rabin3)-like 1	-1.95984	4.96787e-05	-1.93922	4.61179e-05
ENSMUSG00000025730.15	Rab40c	Rab40C, member RAS oncogene family	-1.56752	0.00272111	-1.59064	0.00203665
ENSMUSG00000019478.18	Rab4a	RAB4A, member RAS oncogene family	-0.954109	0.0197829	-0.945337	0.0258739
ENSMUSG00000052688.13	Rab7b	RAB7B, member RAS oncogene family	-1.04314	2.32372e-07	-1.02938	6.74391e-07
ENSMUSG00000036943.10	Rab8b	RAB8B, member RAS oncogene family	1.20881	0.037205	1.26201	0.0329008
ENSMUSG00000025340.15	Rabgef1	RAB guanine nucleotide exchange factor (GEF) 1	1.21248	0.00147419	1.15799	0.00254729
ENSMUSG00000040661.7	Rad54l2	RAD54 like 2 (S. cerevisiae)	0.592156	0.0471396	0.626079	0.0424259
ENSMUSG00000022246.15	Rai14	retinoic acid induced 14	1.7111	7.07986e-11	1.67308	1.03193e-10
ENSMUSG00000037110.21	Ralgapa2	Ral GTPase activating protein, alpha subunit 2 (catalytic)	0.990965	1.66975e-05	1.00781	3.27429e-05
ENSMUSG00000026821.17	Ralgds	ral guanine nucleotide dissociation stimulator	2.10144	5.5808e-08	2.17176	4.35796e-08
ENSMUSG00000052681.9	Rap1b	RAS related protein 1b	1.35006	0.000899237	1.35006	0.000620652
ENSMUSG00000041351.17	Rap1gap	Rap1 GTPase-activating protein	-1.59634	0.0446449	-1.63056	0.0397129
ENSMUSG00000051615.15	Rap2a	RAS related protein 2a	-0.61435	0.0296192	-0.613769	0.0409569
ENSMUSG00000050029.8	Rap2c	RAP2C, member of RAS oncogene family	1.24629	0.00452862	1.25382	0.0038947
ENSMUSG00000062232.15	Rapgef2	Rap guanine nucleotide exchange factor (GEF) 2	2.92418	1.78902e-30	2.8902	5.62095e-32
ENSMUSG00000031453.17	Rasa3	RAS p21 protein activator 3	-1.32917	0.000176098	-1.28868	0.000463425
ENSMUSG00000004952.14	Rasa4	RAS p21 protein activator 4	1.73443	2.6373e-05	1.67005	6.08182e-05
ENSMUSG00000029602.12	Rasal1	RAS protein activator like 1 (GAP1 like)	-1.34716	0.0324144	-1.26709	0.0401536
ENSMUSG00000089809.10	Rasgef1b	RasGEF domain family, member 1B	0.780266	0.000573517	0.798971	0.000345454
ENSMUSG00000071042.13	Rasgrp3	RAS, guanyl releasing protein 3	-1.46311	9.10146e-05	-1.46309	0.000100227
ENSMUSG00000027339.16	Rassf2	Ras association (RalGDS/AF-6) domain family member 2	-0.695961	0.00136478	-0.685937	0.00183768
ENSMUSG00000025795.9	Rassf3	Ras association (RalGDS/AF-6) domain family member 3	-0.575304	0.0438799	-0.556959	0.0557426
ENSMUSG00000042129.9	Rassf4	Ras association (RalGDS/AF-6) domain family member 4	1.63229	4.39865e-10	1.6387	8.94942e-11
ENSMUSG00000026430.17	Rassf5	Ras association (RalGDS/AF-6) domain family member 5	-0.549876	0.0424475	-0.534296	0.0588911
ENSMUSG00000024570.8	Rbfa	ribosome binding factor A	-0.931551	0.0167176	-0.91938	0.013658
ENSMUSG00000027510.18	Rbm38	RNA binding motif protein 38	-1.50208	0.00414493	-1.5314	0.00318755
ENSMUSG00000036249.17	Rbm43	RNA binding motif protein 43	0.734419	0.0136011	0.700267	0.0200619
ENSMUSG00000039191.13	Rbpj	recombination signal binding protein for immunoglobulin kappa J region	1.49322	6.61216e-06	1.48649	1.29321e-06
ENSMUSG00000040423.12	Rc3h1	RING CCCH (C3H) domains 1	1.10614	0.00726945	1.14469	0.0080526
ENSMUSG00000075376.11	Rc3h2	ring finger and CCCH-type zinc finger domains 2	0.976129	0.0258354	0.97163	0.0230184
ENSMUSG00000022951.17	Rcan1	regulator of calcineurin 1	1.32177	6.60625e-08	1.33316	6.7529e-08
ENSMUSG00000059713.13	Rcan3	regulator of calcineurin 3	-0.707324	0.0386181	-0.676849	0.052898
ENSMUSG00000022106.15	Rcbtb2	regulator of chromosome condensation (RCC1) and BTB (POZ) domain containing protein 2	-0.489471	0.0199847	-0.551338	0.0134358
ENSMUSG00000024785.8	Rcl1	RNA terminal phosphate cyclase-like 1	0.580916	0.009375	0.599375	0.0100621
ENSMUSG00000005973.7	Rcn1	reticulocalbin 1	1.00372	0.00932921	1.0352	0.0119594
ENSMUSG00000033762.9	Recql4	RecQ protein-like 4	-1.32207	0.000731347	-1.37815	0.000588166
ENSMUSG00000020275.10	Rel	reticuloendotheliosis oncogene	1.67453	0.00129896	1.64391	0.000901561
ENSMUSG00000002983.18	Relb	avian reticuloendotheliosis viral (v-rel) oncogene related B	1.83724	2.10457e-05	1.86103	8.18394e-06
ENSMUSG00000047881.15	Rell1	RELT-like 1	-1.44036	0.000725332	-1.48118	0.000582238
ENSMUSG00000008318.11	Relt	RELT tumor necrosis factor receptor	-0.767084	0.0544639	-0.724864	0.0566192
ENSMUSG00000000359.4	Rem1	rad and gem related GTP binding protein 1	-1.06495	0.0214122	-1.12705	0.0169354
ENSMUSG00000019854.18	Reps1	RalBP1 associated Eps domain containing protein	0.717705	0.0128817	0.706896	0.017659
ENSMUSG00000032712.17	Resf1	retroelement silencing factor 1	1.35525	0.01625	1.35974	0.0163326
ENSMUSG00000052406.15	Rexo4	REX4, 3'-5' exonuclease	0.532512	0.0228145	0.543228	0.023371
ENSMUSG00000023104.10	Rfc2	replication factor C (activator 1) 2	-0.830814	0.010493	-0.826941	0.00919848
ENSMUSG00000033970.16	Rfc3	replication factor C (activator 1) 3	-0.528465	0.0413048	-0.573923	0.0323036
ENSMUSG00000022881.16	Rfc4	replication factor C (activator 1) 4	-0.724116	0.0151905	-0.734694	0.0146975
ENSMUSG00000020696.19	Rffl	ring finger and FYVE like domain containing protein	1.07868	2.27454e-06	1.07608	3.38699e-06
ENSMUSG00000005774.13	Rfx5	regulatory factor X, 5 (influences HLA class II expression)	0.739715	0.0227023	0.735158	0.0280256
ENSMUSG00000022018.8	Rgcc	regulator of cell cycle	1.5637	0.0483173	1.54314	0.0529198
ENSMUSG00000026482.14	Rgl1	ral guanine nucleotide dissociation stimulator,-like 1	0.7579	0.00115234	0.742129	0.00185659
ENSMUSG00000030844.12	Rgs10	regulator of G-protein signalling 10	-0.453883	0.0375386	-0.447778	0.0439729
ENSMUSG00000026357.4	Rgs18	regulator of G-protein signaling 18	-4.76093	0.00519139	-4.78446	0.00471849
ENSMUSG00000026360.10	Rgs2	regulator of G-protein signaling 2	-0.978489	4.06824e-08	-0.978568	1.80839e-07
ENSMUSG00000021719.10	Rgs7bp	regulator of G-protein signalling 7 binding protein	-2.21776	0.00235527	-2.35034	0.00143314
ENSMUSG00000020806.16	Rhbdf2	rhomboid 5 homolog 2	1.90931	3.62929e-07	1.96163	1.14837e-07
ENSMUSG00000023755.11	Rhebl1	Ras homolog enriched in brain like 1	-1.40513	0.00982462	-1.40837	0.00966163
ENSMUSG00000054364.6	Rhob	ras homolog family member B	0.980035	0.000229729	0.962927	0.000569901
ENSMUSG00000002233.14	Rhoc	ras homolog family member C	0.764286	0.021644	0.757312	0.0223139
ENSMUSG00000024143.16	Rhoq	ras homolog family member Q	2.23071	8.22966e-09	2.23417	1.49625e-08
ENSMUSG00000039960.6	Rhou	ras homolog family member U	1.92529	1.5466e-05	1.85093	3.57677e-05
ENSMUSG00000029392.13	Rilpl1	Rab interacting lysosomal protein-like 1	4.6068	3.65727e-09	4.5616	7.18765e-09
ENSMUSG00000029401.9	Rilpl2	Rab interacting lysosomal protein-like 2	0.710627	0.0114387	0.715596	0.0126127
ENSMUSG00000044456.17	Rin3	Ras and Rab interactor 3	-1.29963	0.045045	-1.21696	0.0575316
ENSMUSG00000024404.8	Riok3	RIO kinase 3	1.12172	0.000168165	1.12347	0.000135108
ENSMUSG00000046791.9	Riox1	ribosomal oxygenase 1	-0.734133	0.0282222	-0.719418	0.0294463
ENSMUSG00000022724.16	Riox2	ribosomal oxygenase 2	1.09845	5.65363e-06	1.13798	5.30333e-06
ENSMUSG00000041135.16	Ripk2	receptor (TNFRSF)-interacting serine-threonine kinase 2	2.53362	9.154e-12	2.57318	6.94814e-12
ENSMUSG00000038604.10	Ripor1	RHO family interacting cell polarization regulator 1	-0.961554	0.0265387	-0.894573	0.034645
ENSMUSG00000036368.9	Rmdn2	regulator of microtubule dynamics 2	0.754604	0.0424814	0.865258	0.0221915
ENSMUSG00000019763.12	Rmnd1	required for meiotic nuclear division 1 homolog	-1.25376	0.0101223	-1.03326	0.0145542
ENSMUSG00000001054.10	Rmnd5b	required for meiotic nuclear division 5 homolog B	-1.4427	0.000147925	-1.41568	0.000143188
ENSMUSG00000021876.16	Rnase4	ribonuclease, RNase A family 4	-1.37558	3.81758e-09	-1.4107	1.06153e-08
ENSMUSG00000054855.14	Rnd1	Rho family GTPase 1	1.16056	0.0312265	1.02617	0.0593688
ENSMUSG00000028557.11	Rnf11	ring finger protein 11	0.514566	0.0386836	0.54369	0.0320325
ENSMUSG00000006418.18	Rnf114	ring finger protein 114	1.44371	1.92741e-07	1.46923	3.90117e-08
ENSMUSG00000020376.18	Rnf130	ring finger protein 130	-0.437329	0.0469279	-0.443211	0.0512963
ENSMUSG00000060450.15	Rnf14	ring finger protein 14	0.56745	0.00956406	0.577928	0.0107317
ENSMUSG00000038068.16	Rnf144b	ring finger protein 144B	-1.79277	7.85149e-08	-1.83307	4.58995e-08
ENSMUSG00000019189.14	Rnf145	ring finger protein 145	0.758728	0.00112398	0.761038	0.00145431
ENSMUSG00000048234.14	Rnf149	ring finger protein 149	1.62994	7.33173e-11	1.64091	2.2454e-10
ENSMUSG00000014470.5	Rnf166	ring finger protein 166	-0.883284	0.0292346	-0.867611	0.0315759
ENSMUSG00000040746.16	Rnf167	ring finger protein 167	-0.692719	0.0401525	-0.678149	0.0401934
ENSMUSG00000014074.18	Rnf168	ring finger protein 168	-0.674082	0.0169982	-0.6392	0.028924
ENSMUSG00000021720.12	Rnf180	ring finger protein 180	1.97536	0.0267296	1.96216	0.0274864
ENSMUSG00000063851.13	Rnf183	ring finger protein 183	4.04434	0.0312044	4.02297	0.0317279
ENSMUSG00000028793.16	Rnf19b	ring finger protein 19B	2.01332	1.20563e-06	2.01739	5.75429e-07
ENSMUSG00000070327.15	Rnf213	ring finger protein 213	2.8321	2.74132e-20	2.82983	7.11599e-21
ENSMUSG00000042790.17	Rnf214	ring finger protein 214	0.805085	0.031085	0.786861	0.0415091
ENSMUSG00000029474.8	Rnf34	ring finger protein 34	1.10952	0.000562498	1.18222	0.000439868
ENSMUSG00000029634.16	Rnf6	ring finger protein (C3H2C3 type) 6	1.00311	0.0412336	0.930951	0.0563771
ENSMUSG00000024290.10	Rock1	Rho-associated coiled-coil containing protein kinase 1	1.11095	0.0431378	1.09802	0.0304098
ENSMUSG00000000751.14	Rpa1	replication protein A1	-0.51183	0.0159869	-0.52971	0.0194917
ENSMUSG00000028884.15	Rpa2	replication protein A2	-0.70991	0.00269737	-0.675865	0.00527465
ENSMUSG00000018449.13	Rpain	RPA interacting protein	-0.868116	0.00775091	-0.872444	0.00993632
ENSMUSG00000024446.14	Rpp21	ribonuclease P 21 subunit	-1.31855	0.0342638	-1.3306	0.0303167
ENSMUSG00000023809.11	Rps6ka2	ribosomal protein S6 kinase, polypeptide 2	1.24873	0.00990582	1.18684	0.0161093
ENSMUSG00000041199.4	Rpusd1	RNA pseudouridylate synthase domain containing 1	-1.23272	0.015265	-1.222	0.0136032
ENSMUSG00000027324.2	Rpusd2	RNA pseudouridylate synthase domain containing 2	-0.947789	0.00791392	-0.988048	0.00785306
ENSMUSG00000028278.15	Rragd	Ras-related GTP binding D	-1.23606	0.019202	-1.1777	0.0249877
ENSMUSG00000030978.11	Rrm1	ribonucleotide reductase M1	-0.43159	0.0180973	-0.434706	0.0224211
ENSMUSG00000061024.9	Rrs1	ribosome biogenesis regulator 1	0.68062	0.0100399	0.686962	0.00838847
ENSMUSG00000020641.17	Rsad2	radical S-adenosyl methionine domain containing 2	8.05519	2.9607e-142	8.0207	2.70623e-148
ENSMUSG00000044098.15	Rsbn1	rosbin, round spermatid basic protein 1	1.31321	8.4168e-05	1.33152	4.87462e-05
ENSMUSG00000020458.17	Rtn4	reticulon 4	0.636888	0.00537876	0.625714	0.00641213
ENSMUSG00000045287.7	Rtn4rl1	reticulon 4 receptor-like 1	-1.99797	0.00253617	-2.00763	0.00288117
ENSMUSG00000033355.7	Rtp4	receptor transporter protein 4	3.60516	2.94164e-42	3.55593	4.25068e-41
ENSMUSG00000015846.16	Rxra	retinoid X receptor alpha	-1.60964	2.04873e-07	-1.61611	2.17034e-07
ENSMUSG00000072872.4	Rybp	RING1 and YY1 binding protein	0.757181	0.0305959	0.771615	0.0261136
ENSMUSG00000040026.9	Saa3	serum amyloid A 3	6.75517	7.65884e-153	6.76989	6.85594e-145
ENSMUSG00000024790.9	Sac3d1	SAC3 domain containing 1	-1.30881	0.034327	-1.37064	0.0255667
ENSMUSG00000079003.4	Samd1	sterile alpha motif domain containing 1	-1.5283	8.22035e-05	-1.53092	7.98249e-05
ENSMUSG00000021838.18	Samd4	sterile alpha motif domain containing 4	-1.24092	0.0157734	-1.19476	0.0197895
ENSMUSG00000047735.15	Samd9l	sterile alpha motif domain containing 9-like	4.19287	1.79678e-11	4.20502	4.18844e-12
ENSMUSG00000027639.17	Samhd1	SAM domain and HD domain, 1	0.945819	1.42156e-07	0.947496	7.02516e-07
ENSMUSG00000022437.8	Samm50	SAMM50 sorting and assembly machinery component	-0.625139	0.0401318	-0.697209	0.0307601
ENSMUSG00000031609.4	Sap30	sin3 associated polypeptide	1.0967	3.43334e-08	1.10892	9.7066e-08
ENSMUSG00000015305.7	Sash1	SAM and SH3 domain containing 1	0.767815	0.0281139	0.773506	0.0262917
ENSMUSG00000031101.7	Sash3	SAM and SH3 domain containing 3	-1.0455	0.00196178	-1.03598	0.00222925
ENSMUSG00000021067.9	Sav1	salvador family WW domain containing 1	1.14441	0.00034233	1.154	0.000272169
ENSMUSG00000025337.11	Sbds	SBDS ribosome maturation factor	0.582975	0.00899471	0.597448	0.00954199
ENSMUSG00000038371.16	Sbf2	SET binding factor 2	-0.67976	0.0193933	-0.680525	0.0184431
ENSMUSG00000042978.12	Sbk1	SH3-binding kinase 1	-1.80403	0.0134401	-1.87632	0.0142865
ENSMUSG00000040722.8	Scamp5	secretory carrier membrane protein 5	-0.922124	0.0304193	-0.932353	0.0278878
ENSMUSG00000025203.7	Scd2	stearoyl-Coenzyme A desaturase 2	-1.87561	1.60905e-28	-1.9008	8.55035e-26
ENSMUSG00000062110.15	Scfd2	Sec1 family domain containing 2	-0.660761	0.0502351	-0.68785	0.0473259
ENSMUSG00000057135.13	Scimp	SLP adaptor and CSK interacting membrane protein	1.30572	0.00186858	1.39925	0.001492
ENSMUSG00000069539.12	Scyl2	SCY1-like 2 (S. cerevisiae)	0.785278	0.0110052	0.777518	0.0106718
ENSMUSG00000017009.4	Sdc4	syndecan 4	3.04775	2.64136e-51	3.06198	4.24662e-51
ENSMUSG00000038806.8	Sde2	SDE2 telomere maintenance homolog (S. pombe)	0.915786	0.0222198	0.896394	0.0180249
ENSMUSG00000020823.17	Sec14l1	SEC14-like lipid binding 1	-1.20539	0.000447182	-1.24123	0.000334031
ENSMUSG00000061536.14	Sec22c	SEC22 homolog C, vesicle trafficking protein	-1.83765	0.00393819	-1.89067	0.00431252
ENSMUSG00000027429.17	Sec23b	SEC23 homolog B, COPII coat complex component	0.52818	0.00386536	0.523307	0.00609262
ENSMUSG00000055319.9	Sec23ip	Sec23 interacting protein	0.70365	0.0418136	0.693177	0.0432113
ENSMUSG00000001052.16	Sec24b	Sec24 related gene family, member B (S. cerevisiae)	0.827425	0.0101065	0.824509	0.00921022
ENSMUSG00000026582.7	Sele	selectin, endothelial cell	4.19197	0.0218103	4.0494	0.0295023
ENSMUSG00000068874.14	Selenbp1	selenium binding protein 1	-1.23581	0.0206751	-1.39367	0.00421753
ENSMUSG00000021451.17	Sema4d	sema domain, immunoglobulin domain (Ig), transmembrane domain (TM) and short cytoplasmic domain, (semaphorin) 4D	0.718097	0.0185045	0.699888	0.0208545
ENSMUSG00000022772.13	Senp5	SUMO/sentrin specific peptidase 5	0.693113	0.0518218	0.718777	0.0540262
ENSMUSG00000051705.14	Senp8	SUMO peptidase family member, NEDD8 specific	1.04571	0.0258709	0.977054	0.0347589
ENSMUSG00000027808.9	Serp1	stress-associated endoplasmic reticulum protein 1	0.829965	0.0263679	0.834805	0.0279573
ENSMUSG00000066363.13	Serpina3f	serine (or cysteine) peptidase inhibitor, clade A, member 3F	6.86549	1.39218e-07	6.84365	1.54741e-07
ENSMUSG00000041481.18	Serpina3g	serine (or cysteine) peptidase inhibitor, clade A, member 3G	4.73685	0.000794682	4.56647	0.00148083
ENSMUSG00000044734.17	Serpinb1a	serine (or cysteine) peptidase inhibitor, clade B, member 1a	-0.707667	0.00301244	-0.695619	0.00477689
ENSMUSG00000062345.11	Serpinb2	serine (or cysteine) peptidase inhibitor, clade B, member 2	3.57045	0.0272051	3.54868	0.0284729
ENSMUSG00000042842.12	Serpinb6b	serine (or cysteine) peptidase inhibitor, clade B, member 6b	1.96512	3.72233e-08	1.96948	4.2574e-08
ENSMUSG00000045827.11	Serpinb9	serine (or cysteine) peptidase inhibitor, clade B, member 9	2.0271	2.57069e-08	2.10371	2.31292e-08
ENSMUSG00000021403.4	Serpinb9b	serine (or cysteine) peptidase inhibitor, clade B, member 9b	1.82334	0.00629313	1.73183	0.0141407
ENSMUSG00000037411.11	Serpine1	serine (or cysteine) peptidase inhibitor, clade E, member 1	3.5792	5.74248e-23	3.6632	1.49533e-25
ENSMUSG00000000753.16	Serpinf1	serine (or cysteine) peptidase inhibitor, clade F, member 1	-1.34828	0.0211593	-1.34737	0.0249302
ENSMUSG00000038332.14	Sesn1	sestrin 1	-1.80601	5.33366e-05	-1.80814	6.21622e-05
ENSMUSG00000038384.17	Setd1b	SET domain containing 1B	1.1886	0.0107018	1.30593	0.00999908
ENSMUSG00000037111.10	Setd7	SET domain containing (lysine methyltransferase) 7	-0.837335	0.0208723	-0.864947	0.0190307
ENSMUSG00000071350.13	Setdb2	SET domain, bifurcated 2	2.19076	2.52939e-08	2.19054	3.62559e-08
ENSMUSG00000040848.12	Sft2d2	SFT2 domain containing 2	-0.652218	0.00487168	-0.638485	0.00683829
ENSMUSG00000025212.18	Sfxn3	sideroflexin 3	-0.647155	0.0319674	-0.656722	0.0261461
ENSMUSG00000019970.16	Sgk1	serum/glucocorticoid regulated kinase 1	0.805231	0.000611032	0.832421	0.000593418
ENSMUSG00000025915.15	Sgk3	serum/glucocorticoid regulated kinase 3	1.32071	0.000116939	1.32691	0.000127726
ENSMUSG00000050931.8	Sgms2	sphingomyelin synthase 2	2.85748	0.00537455	2.83988	0.0068339
ENSMUSG00000021054.7	Sgpp1	sphingosine-1-phosphate phosphatase 1	-0.815293	0.000301039	-0.804543	0.000609356
ENSMUSG00000005043.14	Sgsh	N-sulfoglucosamine sulfohydrolase (sulfamidase)	-1.98838	0.000301672	-2.00948	0.000298802
ENSMUSG00000038351.15	Sgsm2	small G protein signaling modulator 2	-1.21795	0.047008	-1.23632	0.0456545
ENSMUSG00000042303.20	Sgsm3	small G protein signaling modulator 3	-1.1179	0.00155113	-1.08782	0.00213296
ENSMUSG00000028071.13	Sh2d2a	SH2 domain containing 2A	4.01096	0.0463385	3.98898	0.0457984
ENSMUSG00000022436.17	Sh3bp1	SH3-domain binding protein 1	-1.22843	0.0218614	-1.31054	0.0236256
ENSMUSG00000054520.16	Sh3bp2	SH3-domain binding protein 2	0.986425	0.000276551	0.986095	0.000547536
ENSMUSG00000037062.14	Sh3glb1	SH3-domain GRB2-like B1 (endophilin)	0.647876	0.038845	0.650267	0.0366816
ENSMUSG00000053617.13	Sh3pxd2a	SH3 and PX domains 2A	-0.512925	0.0451122	-0.515374	0.04278
ENSMUSG00000040711.9	Sh3pxd2b	SH3 and PX domains 2B	0.801667	0.00563932	0.805713	0.00516614
ENSMUSG00000005202.3	Shbg	sex hormone binding globulin	4.17482	0.0240588	4.15138	0.0243938
ENSMUSG00000005951.14	Shpk	sedoheptulokinase	-1.59883	0.0270874	-1.62017	0.0261781
ENSMUSG00000001942.9	Siae	sialic acid acetylesterase	-0.582369	0.0346515	-0.602685	0.0349441
ENSMUSG00000027322.12	Siglec1	sialic acid binding Ig-like lectin 1, sialoadhesin	0.852361	0.00272298	0.83098	0.0041848
ENSMUSG00000030474.10	Siglece	sialic acid binding Ig-like lectin E	5.24807	0.000601351	5.22727	0.000622691
ENSMUSG00000024042.8	Sik1	salt inducible kinase 1	-1.42593	0.00335404	-1.38612	0.00636625
ENSMUSG00000056917.14	Sipa1	signal-induced proliferation associated gene 1	-0.933869	0.0115986	-0.929482	0.0128997
ENSMUSG00000037902.19	Sirpa	signal-regulatory protein alpha	-0.524717	0.020263	-0.526064	0.0207046
ENSMUSG00000027660.17	Skil	SKI-like	1.79836	0.000952329	1.79547	0.000649942
ENSMUSG00000038179.14	Slamf7	SLAM family member 7	2.66593	0.000102816	2.39902	0.000208544
ENSMUSG00000053318.8	Slamf8	SLAM family member 8	0.849674	0.0355089	0.87477	0.0285665
ENSMUSG00000004642.14	Slbp	stem-loop binding protein	-0.720194	0.0241559	-0.703365	0.027997
ENSMUSG00000029321.2	Slc10a6	solute carrier family 10 (sodium/bile acid cotransporter family), member 6	-4.11625	0.0353515	-4.12923	0.0333431
ENSMUSG00000023030.17	Slc11a2	solute carrier family 11 (proton-coupled divalent metal ion transporters), member 2	1.93209	1.18383e-26	1.92233	1.79004e-24
ENSMUSG00000017765.18	Slc12a4	solute carrier family 12, member 4	0.713204	0.00413	0.726957	0.00473216
ENSMUSG00000024737.3	Slc15a3	solute carrier family 15, member 3	1.86016	1.14132e-10	1.85852	1.67455e-10
ENSMUSG00000019838.12	Slc16a10	solute carrier family 16 (monocarboxylic acid transporters), member 10	0.871877	2.85462e-05	0.852747	4.5165e-05
ENSMUSG00000049624.15	Slc17a5	solute carrier family 17 (anion/sugar transporter), member 5	-0.880178	0.0238977	-0.894934	0.0231301
ENSMUSG00000040918.13	Slc19a2	solute carrier family 19 (thiamine transporter), member 2	-1.57434	0.0398916	-1.69769	0.0325175
ENSMUSG00000020142.13	Slc1a4	solute carrier family 1 (glutamate/neutral amino acid transporter), member 4	-1.66982	0.00377589	-1.68693	0.00404084
ENSMUSG00000001918.18	Slc1a5	solute carrier family 1 (neutral amino acid transporter), member 5	-0.632589	0.0242465	-0.64684	0.0239376
ENSMUSG00000027340.16	Slc23a2	solute carrier family 23 (nucleobase transporters), member 2	0.841906	7.11944e-07	0.860797	1.4419e-06
ENSMUSG00000022404.9	Slc25a17	solute carrier family 25 (mitochondrial carrier, peroxisomal membrane protein), member 17	0.530979	0.0315292	0.493689	0.0450279
ENSMUSG00000046329.15	Slc25a23	solute carrier family 25 (mitochondrial carrier; phosphate carrier), member 23	-1.25556	0.0130181	-1.20147	0.0127125
ENSMUSG00000026819.16	Slc25a25	solute carrier family 25 (mitochondrial carrier, phosphate carrier), member 25	0.746401	0.0139553	0.749747	0.0190282
ENSMUSG00000040414.9	Slc25a28	solute carrier family 25, member 28	0.5819	0.0466355	0.630292	0.037141
ENSMUSG00000028982.10	Slc25a33	solute carrier family 25, member 33	0.775664	0.0126735	0.732573	0.0247396
ENSMUSG00000034248.8	Slc25a37	solute carrier family 25, member 37	1.96193	1.0795e-12	1.91971	2.41024e-11
ENSMUSG00000002346.17	Slc25a42	solute carrier family 25, member 42	-1.60182	0.0523187	-1.75974	0.0340617
ENSMUSG00000024818.16	Slc25a45	solute carrier family 25, member 45	-1.00553	0.00190352	-0.953744	0.00347659
ENSMUSG00000045973.19	Slc25a51	solute carrier family 25, member 51	-0.643154	0.0152398	-0.634206	0.022146
ENSMUSG00000039908.15	Slc26a11	solute carrier family 26, member 11	-2.98873	0.000535675	-3.01276	0.000486881
ENSMUSG00000024891.7	Slc29a2	solute carrier family 29 (nucleoside transporters), member 2	-1.13487	0.0376926	-1.11639	0.0343761
ENSMUSG00000028645.12	Slc2a1	solute carrier family 2 (facilitated glucose transporter), member 1	1.16941	0.000849638	1.19071	0.000585654
ENSMUSG00000036067.13	Slc2a6	solute carrier family 2 (facilitated glucose transporter), member 6	1.7141	9.55115e-07	1.72283	8.8515e-07
ENSMUSG00000037434.8	Slc30a1	solute carrier family 30 (zinc transporter), member 1	1.0019	0.00103379	1.01161	0.00151153
ENSMUSG00000024069.15	Slc30a6	solute carrier family 30 (zinc transporter), member 6	0.535076	0.0279851	0.534539	0.0349435
ENSMUSG00000029221.16	Slc30a9	solute carrier family 30 (zinc transporter), member 9	0.591655	0.0384015	0.597524	0.0321847
ENSMUSG00000066150.13	Slc31a1	solute carrier family 31, member 1	0.897712	0.000333409	0.910345	0.000409837
ENSMUSG00000066152.12	Slc31a2	solute carrier family 31, member 2	2.24296	3.5385e-14	2.24145	1.10396e-13
ENSMUSG00000037089.12	Slc35b2	solute carrier family 35, member B2	-0.812311	0.0465656	-0.812047	0.0455811
ENSMUSG00000017664.17	Slc35c2	solute carrier family 35, member C2	-0.951741	0.0297073	-0.956627	0.0271604
ENSMUSG00000032122.16	Slc37a2	solute carrier family 37 (glycerol-3-phosphate transporter), member 2	-0.894104	0.00227048	-0.908159	0.00188538
ENSMUSG00000022462.8	Slc38a2	solute carrier family 38, member 2	-0.648481	0.01893	-0.645335	0.0188584
ENSMUSG00000044712.16	Slc38a6	solute carrier family 38, member 6	0.901159	0.0059236	0.911501	0.00841601
ENSMUSG00000052310.10	Slc39a1	solute carrier family 39 (zinc transporter), member 1	0.860603	5.23326e-07	0.804925	8.10194e-06
ENSMUSG00000022094.16	Slc39a14	solute carrier family 39 (zinc transporter), member 14	0.823743	0.00187957	0.869144	0.00221702
ENSMUSG00000025993.11	Slc40a1	solute carrier family 40 (iron-regulated transporter), member 1	-1.28022	0.00025406	-1.30592	0.000152366
ENSMUSG00000034591.6	Slc41a2	solute carrier family 41, member 2	0.891205	0.0205892	0.904069	0.0166451
ENSMUSG00000038178.17	Slc43a2	solute carrier family 43, member 2	-0.889036	0.000886458	-0.902915	0.000665932
ENSMUSG00000028412.18	Slc44a1	solute carrier family 44, member 1	0.70434	0.0416401	0.709068	0.042498
ENSMUSG00000057193.9	Slc44a2	solute carrier family 44, member 2	-0.619486	0.0111601	-0.638665	0.0101353
ENSMUSG00000079020.10	Slc45a4	solute carrier family 45, member 4	-1.50248	0.000411365	-1.53402	0.000249546
ENSMUSG00000029650.11	Slc46a3	solute carrier family 46, member 3	-2.00556	4.15558e-05	-1.96386	7.97011e-05
ENSMUSG00000021733.12	Slc4a7	solute carrier family 4, sodium bicarbonate cotransporter, member 7	1.38425	0.0188885	1.39956	0.0138448
ENSMUSG00000006641.13	Slc5a6	solute carrier family 5 (sodium-dependent vitamin transporter), member 6	-1.00401	0.0221676	-0.719046	0.0599153
ENSMUSG00000034006.18	Slc66a2	solute carrier family 66 member 2	-1.11068	0.00683266	-1.10801	0.00631525
ENSMUSG00000027894.15	Slc6a17	solute carrier family 6 (neurotransmitter transporter), member 17	-0.938786	0.00440048	-0.949298	0.00424754
ENSMUSG00000020838.13	Slc6a4	solute carrier family 6 (neurotransmitter transporter, serotonin), member 4	5.04026	0.00174961	5.01989	0.00176107
ENSMUSG00000030096.9	Slc6a6	solute carrier family 6 (neurotransmitter transporter, taurine), member 6	-0.516755	0.0156309	-0.527879	0.0122657
ENSMUSG00000027737.11	Slc7a11	solute carrier family 7 (cationic amino acid transporter, y+ system), member 11	3.62462	9.58115e-28	4.26454	3.44369e-17
ENSMUSG00000031596.16	Slc7a2	solute carrier family 7 (cationic amino acid transporter, y+ system), member 2	2.83474	1.38373e-32	2.82079	3.99877e-33
ENSMUSG00000078763.3	Slfn1	schlafen 1	4.93192	0.00206489	4.90885	0.00212636
ENSMUSG00000072620.4	Slfn2	schlafen 2	2.6333	1.01199e-53	2.62916	1.03839e-49
ENSMUSG00000018986.11	Slfn3	schlafen 3	2.09845	0.000268296	2.06305	0.00010819
ENSMUSG00000000204.17	Slfn4	schlafen 4	5.52218	1.13485e-13	6.25632	1.24601e-11
ENSMUSG00000054404.14	Slfn5	schlafen 5	5.09488	1.28826e-11	5.3459	8.94838e-11
ENSMUSG00000035208.17	Slfn8	schlafen 8	3.90488	1.03428e-11	3.76888	9.43851e-12
ENSMUSG00000069793.13	Slfn9	schlafen 9	2.69147	2.96533e-06	2.74166	3.0911e-06
ENSMUSG00000017002.15	Slpi	secretory leukocyte peptidase inhibitor	1.47235	4.85211e-08	1.4716	1.18576e-07
ENSMUSG00000027281.17	Slx4ip	SLX4 interacting protein	1.38676	0.0035741	1.42502	0.00542199
ENSMUSG00000032870.9	Smap2	small ArfGAP 2	-1.05006	0.00790545	-1.13464	0.00531778
ENSMUSG00000024921.18	Smarca2	SWI/SNF related, matrix associated, actin dependent regulator of chromatin, subfamily a, member 2	-1.04138	0.018249	-0.980073	0.0291707
ENSMUSG00000042772.16	Smg7	SMG7 nonsense mediated mRNA decay factor	0.914614	2.80701e-05	0.902166	5.01725e-05
ENSMUSG00000038059.8	Smim3	small integral membrane protein 3	1.70352	4.06436e-08	1.69689	1.70147e-07
ENSMUSG00000001761.8	Smo	smoothened, frizzled class receptor	-0.831986	0.0523387	-0.816104	0.0550486
ENSMUSG00000027333.19	Smox	spermine oxidase	1.42346	2.17948e-06	1.37775	6.91044e-06
ENSMUSG00000021113.6	Snapc1	small nuclear RNA activating complex, polypeptide 1	1.01301	0.0227231	1.05978	0.0143012
ENSMUSG00000029402.9	Snrnp35	small nuclear ribonucleoprotein 35 (U11/U12)	0.834004	0.0238105	0.832783	0.0298446
ENSMUSG00000038301.16	Snx10	sorting nexin 10	1.79295	7.26317e-11	1.79773	9.75734e-11
ENSMUSG00000020876.15	Snx11	sorting nexin 11	1.13809	0.00371961	1.12862	0.00468026
ENSMUSG00000024787.15	Snx15	sorting nexin 15	-1.12115	0.0438005	-1.12362	0.0396549
ENSMUSG00000042364.12	Snx18	sorting nexin 18	0.72721	0.00317545	0.736447	0.00388138
ENSMUSG00000031662.9	Snx20	sorting nexin 20	1.46915	0.000126789	1.48182	0.000108095
ENSMUSG00000024535.17	Snx24	sorting nexing 24	-1.28989	0.0208677	-1.3033	0.0221936
ENSMUSG00000071669.15	Snx29	sorting nexin 29	-2.30604	4.45995e-06	-2.35428	3.15239e-06
ENSMUSG00000028385.15	Snx30	sorting nexin family member 30	-1.18671	9.87463e-05	-1.15866	0.000272183
ENSMUSG00000029560.13	Snx8	sorting nexin 8	-0.839736	0.0149344	-0.865958	0.013355
ENSMUSG00000038037.6	Socs1	suppressor of cytokine signaling 1	3.35348	0.00290735	3.29192	0.00312773
ENSMUSG00000020027.19	Socs2	suppressor of cytokine signaling 2	1.04878	0.00452346	1.07565	0.00295734
ENSMUSG00000053113.4	Socs3	suppressor of cytokine signaling 3	3.93186	6.46796e-20	3.86477	8.8736e-19
ENSMUSG00000038485.7	Socs7	suppressor of cytokine signaling 7	0.848249	0.00320492	0.835081	0.00341334
ENSMUSG00000006818.6	Sod2	superoxide dismutase 2, mitochondrial	2.05619	4.57872e-36	2.04387	5.21764e-33
ENSMUSG00000025006.19	Sorbs1	sorbin and SH3 domain containing 1	-1.45936	0.00155908	-1.39244	0.00222424
ENSMUSG00000049313.9	Sorl1	sortilin-related receptor, LDLR class A repeats-containing	-0.723369	0.039394	-0.7646	0.0251566
ENSMUSG00000098188.2	Sowahc	sosondowah ankyrin repeat domain family member C	1.20673	0.000755805	1.16191	0.00134757
ENSMUSG00000026222.17	Sp100	nuclear antigen Sp100	3.06729	1.16821e-16	2.96329	4.00148e-16
ENSMUSG00000070034.14	Sp110	Sp110 nuclear body protein	2.16103	1.58358e-08	1.88336	8.13106e-13
ENSMUSG00000070031.12	Sp140	Sp140 nuclear body protein	2.05925	1.42465e-12	2.28605	1.91348e-13
ENSMUSG00000026809.16	Spaca9	sperm acrosome associated 9	-1.94793	0.0124838	-1.94602	0.012405
ENSMUSG00000021990.17	Spata13	spermatogenesis associated 13	3.37213	2.08363e-23	3.36202	1.50007e-24
ENSMUSG00000074476.7	Spc24	SPC24, NDC80 kinetochore complex component, homolog (S. cerevisiae)	-0.611981	0.0398572	-0.586324	0.0524407
ENSMUSG00000030741.16	Spns1	spinster homolog 1	-0.724794	0.0371745	-0.734946	0.0339385
ENSMUSG00000027366.13	Sppl2a	signal peptide peptidase like 2A	0.941109	0.0037594	0.940719	0.00456095
ENSMUSG00000035206.11	Sppl2b	signal peptide peptidase like 2B	-1.09654	0.0405933	-1.09189	0.035367
ENSMUSG00000033735.10	Spr	sepiapterin reductase	-0.657165	0.0473938	-0.641308	0.0509388
ENSMUSG00000021930.15	Spryd7	SPRY domain containing 7	1.85029	1.19682e-08	1.83151	3.13046e-09
ENSMUSG00000039911.14	Spsb1	splA/ryanodine receptor domain and SOCS box containing 1	4.70872	0.00109934	4.68994	0.00115186
ENSMUSG00000038451.14	Spsb2	splA/ryanodine receptor domain and SOCS box containing 2	-1.10024	0.0464781	-1.12793	0.0433466
ENSMUSG00000015837.16	Sqstm1	sequestosome 1	1.64514	2.02995e-10	1.6465	2.24727e-10
ENSMUSG00000027646.16	Src	Rous sarcoma oncogene	3.36912	3.35349e-17	3.2891	2.0761e-16
ENSMUSG00000021594.12	Srd5a1	steroid 5 alpha-reductase 1	-1.49085	0.00590995	-1.55932	0.00669391
ENSMUSG00000020538.16	Srebf1	sterol regulatory element binding transcription factor 1	-0.95351	0.0128823	-1.019	0.0097179
ENSMUSG00000024528.9	Srfbp1	serum response factor binding protein 1	0.868804	0.0197621	0.862124	0.0207648
ENSMUSG00000020077.15	Srgn	serglycin	1.39373	7.93594e-07	1.39943	1.2193e-06
ENSMUSG00000032042.12	Srpr	signal recognition particle receptor ('docking protein')	0.438233	0.0248262	0.488332	0.0156898
ENSMUSG00000032802.9	Srxn1	sulfiredoxin 1 homolog (S. cerevisiae)	0.914936	0.000661361	0.909441	0.000928879
ENSMUSG00000070003.8	Ssbp4	single stranded DNA binding protein 4	-1.06336	0.0379454	-1.10446	0.0300551
ENSMUSG00000034616.18	Ssh3	slingshot protein phosphatase 3	0.704701	0.0288225	0.71486	0.0242127
ENSMUSG00000013846.11	St3gal1	ST3 beta-galactoside alpha-2,3-sialyltransferase 1	1.62583	1.43957e-11	1.64859	1.20221e-11
ENSMUSG00000028538.13	St3gal3	ST3 beta-galactoside alpha-2,3-sialyltransferase 3	1.37049	0.000633085	1.35985	0.000783076
ENSMUSG00000022885.17	St6gal1	beta galactoside alpha 2,6 sialyltransferase 1	-1.55856	1.63296e-08	-1.62398	1.32226e-08
ENSMUSG00000029254.17	Stap1	signal transducing adaptor family member 1	1.3792	0.000180344	1.36911	0.000152269
ENSMUSG00000046027.18	Stard5	StAR-related lipid transfer (START) domain containing 5	1.20612	9.94066e-06	1.21849	7.22067e-06
ENSMUSG00000027367.17	Stard7	START domain containing 7	-0.473256	0.0121635	-0.477349	0.0133917
ENSMUSG00000031216.14	Stard8	START domain containing 8	-0.846254	0.0373086	-0.860655	0.0386585
ENSMUSG00000033705.18	Stard9	START domain containing 9	-1.22588	0.00302596	-1.19881	0.00274121
ENSMUSG00000026104.15	Stat1	signal transducer and activator of transcription 1	2.70897	2.11776e-21	2.68728	3.6604e-16
ENSMUSG00000040033.17	Stat2	signal transducer and activator of transcription 2	3.55099	4.77351e-27	3.52927	1.67187e-26
ENSMUSG00000004040.17	Stat3	signal transducer and activator of transcription 3	1.13366	1.39597e-05	1.13486	1.9886e-05
ENSMUSG00000020303.3	Stc2	stanniocalcin 2	-0.783036	0.0360608	-0.74943	0.050685
ENSMUSG00000026389.17	Steap3	STEAP family member 3	-1.31477	0.00399488	-1.30621	0.00312576
ENSMUSG00000039156.20	Stim2	stromal interaction molecule 2	1.06858	0.000286601	1.09194	0.000275899
ENSMUSG00000024349.11	Sting1	stimulator of interferon response cGAMP interactor 1	-0.875461	0.05449	-0.883457	0.05138
ENSMUSG00000020272.9	Stk10	serine/threonine kinase 10	0.667271	0.0507941	0.702683	0.0441128
ENSMUSG00000042608.16	Stk40	serine/threonine kinase 40	2.656	4.00985e-11	2.67044	2.71073e-10
ENSMUSG00000039615.10	Stub1	STIP1 homology and U-Box containing protein 1	-0.627111	0.0305432	-0.630635	0.0322136
ENSMUSG00000039232.13	Stx11	syntaxin 11	3.34596	6.54575e-13	3.28976	2.81256e-12
ENSMUSG00000029428.14	Stx2	syntaxin 2	-1.11196	0.00146765	-1.13018	0.00143124
ENSMUSG00000026470.15	Stx6	syntaxin 6	0.903798	0.00866805	0.886097	0.0106502
ENSMUSG00000027882.19	Stxbp3	syntaxin binding protein 3	1.03493	0.0134161	1.05556	0.021582
ENSMUSG00000038045.15	Sult6b1	sulfotransferase family, cytosolic, 6B, member 1	1.88547	0.017725	1.87487	0.0173118
ENSMUSG00000025538.16	Sumf2	sulfatase modifying factor 2	-1.19735	0.00677153	-1.27084	0.00424161
ENSMUSG00000014867.10	Surf4	surfeit gene 4	0.560212	0.0131992	0.576366	0.0115452
ENSMUSG00000021384.15	Susd3	sushi domain containing 3	-2.11112	4.91822e-07	-2.15239	6.63648e-07
ENSMUSG00000021133.10	Susd6	sushi domain containing 6	1.15489	1.30175e-06	1.15876	1.81892e-06
ENSMUSG00000031015.9	Swap70	SWA-70 protein	1.23414	4.52401e-06	1.23638	1.14681e-06
ENSMUSG00000052748.15	Swt1	SWT1 RNA endoribonuclease homolog (S. cerevisiae)	0.955907	0.0512884	0.990633	0.0514138
ENSMUSG00000021457.15	Syk	spleen tyrosine kinase	1.36428	5.9144e-09	1.40146	1.66482e-09
ENSMUSG00000096054.4	Syne1	spectrin repeat containing, nuclear envelope 1	-0.976677	0.0255725	-0.948318	0.0381637
ENSMUSG00000054150.13	Syne3	spectrin repeat containing, nuclear envelope family member 3	-1.67345	0.000386174	-1.65632	0.000456598
ENSMUSG00000067629.14	Syngap1	synaptic Ras GTPase activating protein 1 homolog (rat)	-1.4195	0.0118211	-1.42547	0.0118772
ENSMUSG00000022415.13	Syngr1	synaptogyrin 1	-0.923554	0.0539408	-0.935645	0.0486022
ENSMUSG00000022973.19	Synj1	synaptojanin 1	0.961036	0.0403484	0.934035	0.0380833
ENSMUSG00000043079.18	Synpo	synaptopodin	-4.20176	0.00614161	-4.21761	0.00585627
ENSMUSG00000024743.17	Syt7	synaptotagmin VII	2.81393	0.0150319	2.65876	0.0236267
ENSMUSG00000024807.19	Syvn1	synovial apoptosis inhibitor 1, synoviolin	0.912413	0.0112844	0.944232	0.0090406
ENSMUSG00000026563.14	Tada1	transcriptional adaptor 1	-0.916699	0.0136671	-0.93162	0.0155113
ENSMUSG00000072258.12	Taf1a	TATA-box binding protein associated factor, RNA polymerase I, A	1.18607	0.0354479	1.13993	0.041124
ENSMUSG00000051316.9	Taf7	TATA-box binding protein associated factor 7	1.27369	0.0209615	1.35559	0.0187011
ENSMUSG00000033450.9	Tagap	T cell activation Rho GTPase activating protein	2.3228	4.41563e-13	2.46307	1.8203e-17
ENSMUSG00000028717.13	Tal1	T cell acute lymphocytic leukemia 1	-0.863067	0.00087272	-0.85338	0.00132999
ENSMUSG00000053580.17	Tanc2	tetratricopeptide repeat, ankyrin repeat and coiled-coil containing 2	-0.762036	0.00654232	-0.753675	0.00725003
ENSMUSG00000013539.15	Tango2	transport and golgi organization 2	-0.846458	0.0159626	-0.900461	0.0115765
ENSMUSG00000064289.16	Tank	TRAF family member-associated Nf-kappa B activator	1.5372	6.85722e-05	1.52602	4.69199e-05
ENSMUSG00000037321.18	Tap1	transporter 1, ATP-binding cassette, sub-family B (MDR/TAP)	2.19439	6.92813e-20	2.20824	3.35864e-19
ENSMUSG00000024339.13	Tap2	transporter 2, ATP-binding cassette, sub-family B (MDR/TAP)	1.61585	0.00107779	1.60447	0.00200896
ENSMUSG00000024308.16	Tapbp	TAP binding protein	1.09945	1.21537e-05	1.10645	1.9088e-05
ENSMUSG00000038213.8	Tapbpl	TAP binding protein-like	0.949961	0.0171821	0.918271	0.0229306
ENSMUSG00000090290.3	Tarbp1	TAR RNA binding protein 1	-0.740896	0.00672169	-0.723729	0.00830975
ENSMUSG00000053338.10	Tarm1	T cell-interacting, activating receptor on myeloid cells 1	4.51429	1.30821e-12	4.67569	2.72821e-12
ENSMUSG00000025058.5	Tasl	TLR adaptor interacting with endolysosomal SLC15A4	1.35192	0.00489985	1.37984	0.00603893
ENSMUSG00000040651.10	Tasor	transcription activation suppressor	1.08482	0.0192226	1.07118	0.017768
ENSMUSG00000033799.11	Tasor2	transcription activation suppressor family member 2	1.61684	0.00254859	1.63665	0.00202731
ENSMUSG00000029174.19	Tbc1d1	TBC1 domain family, member 1	0.638104	0.00130992	0.627376	0.00232079
ENSMUSG00000039976.5	Tbc1d16	TBC1 domain family, member 16	-0.908428	0.00243655	-0.894731	0.00249695
ENSMUSG00000038520.16	Tbc1d17	TBC1 domain family, member 17	-1.16385	0.0399056	-1.15527	0.0396336
ENSMUSG00000051864.11	Tbc1d22a	TBC1 domain family, member 22a	-0.553736	0.0523205	-0.542818	0.0574269
ENSMUSG00000033083.17	Tbc1d4	TBC1 domain family, member 4	-1.62915	6.69952e-06	-1.61357	1.07511e-05
ENSMUSG00000020115.4	Tbk1	TANK-binding kinase 1	1.24521	0.00022993	1.21546	0.000336417
ENSMUSG00000032228.17	Tcf12	transcription factor 12	-0.733726	0.0213828	-0.738961	0.0158701
ENSMUSG00000050410.16	Tcf19	transcription factor 19	-1.07179	0.00540888	-1.05867	0.00499865
ENSMUSG00000041852.16	Tcf20	transcription factor 20	-0.56067	0.0461745	-0.546508	0.0458183
ENSMUSG00000053477.19	Tcf4	transcription factor 4	0.839981	0.0120425	0.825341	0.0123995
ENSMUSG00000035517.18	Tdrd7	tudor domain containing 7	1.40786	3.39429e-05	1.34821	9.12528e-05
ENSMUSG00000031708.18	Tecr	trans-2,3-enoyl-CoA reductase	-0.824862	0.0528218	-0.754293	0.0433178
ENSMUSG00000024118.15	Tedc2	tubulin epsilon and delta complex 2	-1.01948	0.0395317	-0.975609	0.042079
ENSMUSG00000022389.16	Tef	thyrotroph embryonic factor	-0.80042	0.00874776	-0.781965	0.0128597
ENSMUSG00000034575.14	Tent4a	terminal nucleotidyltransferase 4A	1.06314	4.0316e-06	1.01932	1.91818e-05
ENSMUSG00000032265.15	Tent5a	terminal nucleotidyltransferase 5A	1.8596	4.79088e-08	1.83258	3.92462e-08
ENSMUSG00000044468.15	Tent5c	terminal nucleotidyltransferase 5C	1.64176	3.00242e-07	1.66433	3.01238e-07
ENSMUSG00000029552.20	Tes	testin LIM domain protein	1.29202	2.5646e-10	1.26864	1.90221e-09
ENSMUSG00000040943.13	Tet2	tet methylcytosine dioxygenase 2	2.3095	1.7395e-09	2.31596	2.23594e-09
ENSMUSG00000005718.9	Tfap4	transcription factor AP4	-1.5988	0.000625792	-1.61843	0.000578662
ENSMUSG00000032411.16	Tfdp2	transcription factor Dp 2	-1.16953	0.0154002	-1.17702	0.0143724
ENSMUSG00000023990.19	Tfeb	transcription factor EB	-1.82808	0.00249239	-1.78937	0.00295527
ENSMUSG00000029553.11	Tfec	transcription factor EC	1.31095	0.000127015	1.30555	0.00013581
ENSMUSG00000070939.10	Tgfbrap1	transforming growth factor, beta receptor associated protein 1	-0.786188	0.0435132	-0.780509	0.0460711
ENSMUSG00000047407.18	Tgif1	TGFB-induced factor homeobox 1	0.799597	0.00736957	0.742377	0.0163406
ENSMUSG00000037820.16	Tgm2	transglutaminase 2, C polypeptide	3.99413	5.442e-06	3.85292	1.24618e-05
ENSMUSG00000078922.10	Tgtp1	T cell specific GTPase 1	4.03682	0.0393034	3.88121	0.0508894
ENSMUSG00000078921.4	Tgtp2	T cell specific GTPase 2	5.98503	3.88705e-06	5.90516	5.44345e-06
ENSMUSG00000036442.9	Thap11	THAP domain containing 11	-0.721176	0.0506561	-0.736765	0.0467183
ENSMUSG00000074743.5	Thbd	thrombomodulin	-1.55399	0.0274007	-1.55325	0.0289719
ENSMUSG00000040152.9	Thbs1	thrombospondin 1	1.85168	4.17708e-05	1.82077	7.1232e-05
ENSMUSG00000037731.6	Themis2	thymocyte selection associated family member 2	1.67047	6.88334e-11	1.68755	1.46298e-10
ENSMUSG00000058756.14	Thra	thyroid hormone receptor alpha	-1.42043	0.0142279	-1.53386	0.0105089
ENSMUSG00000034640.10	Tiparp	TCDD-inducible poly(ADP-ribose) polymerase	1.30743	0.00320597	1.32347	0.00238079
ENSMUSG00000025574.14	Tk1	thymidine kinase 1	-1.07529	0.000171683	-0.934086	0.000217927
ENSMUSG00000019437.18	Tlcd1	TLC domain containing 1	-1.12516	0.0278964	-1.12063	0.0283671
ENSMUSG00000054452.11	Tle5	TLE family member 5, transcriptional modulator	-1.15808	0.0316689	-1.17791	0.0265421
ENSMUSG00000020694.18	Tlk2	tousled-like kinase 2 (Arabidopsis)	0.927526	0.00380363	0.892028	0.00532164
ENSMUSG00000027995.11	Tlr2	toll-like receptor 2	2.31112	3.11161e-40	2.30428	1.03853e-36
ENSMUSG00000031639.13	Tlr3	toll-like receptor 3	3.81368	1.05583e-09	3.81522	1.59053e-10
ENSMUSG00000051498.8	Tlr6	toll-like receptor 6	0.91117	0.017891	0.862304	0.0238471
ENSMUSG00000079625.3	Tm4sf19	transmembrane 4 L six family member 19	1.42297	0.00246066	1.42157	0.0024926
ENSMUSG00000068040.11	Tm9sf4	transmembrane 9 superfamily member 4	0.845056	7.31088e-05	0.83352	0.000158604
ENSMUSG00000025591.7	Tma16	translation machinery associated 16	1.00494	0.00316363	0.984056	0.00761217
ENSMUSG00000023010.16	Tmbim6	transmembrane BAX inhibitor motif containing 6	0.525774	0.0232377	0.523929	0.0242445
ENSMUSG00000052428.11	Tmco1	transmembrane and coiled-coil domains 1	-0.476666	0.0184143	-0.46559	0.0251193
ENSMUSG00000038497.8	Tmco3	transmembrane and coiled-coil domains 3	1.29282	0.000103219	1.34866	0.000138143
ENSMUSG00000054675.6	Tmem119	transmembrane protein 119	-1.45288	0.0227722	-1.5087	0.0169604
ENSMUSG00000067365.12	Tmem128	transmembrane protein 128	0.550027	0.0367977	0.595904	0.027626
ENSMUSG00000024736.16	Tmem132a	transmembrane protein 132A	2.07975	3.4402e-10	2.17312	1.00614e-11
ENSMUSG00000057137.10	Tmem140	transmembrane protein 140	1.53948	0.0317584	1.48464	0.0529253
ENSMUSG00000027956.12	Tmem144	transmembrane protein 144	-0.804825	0.00361658	-0.823158	0.00439461
ENSMUSG00000056498.14	Tmem154	transmembrane protein 154	-1.35907	4.11321e-07	-1.32677	2.83584e-07
ENSMUSG00000054871.6	Tmem158	transmembrane protein 158	-1.23583	0.0213581	-1.26433	0.0191309
ENSMUSG00000052485.8	Tmem171	transmembrane protein 171	3.01467	9.76974e-06	3.12376	2.90616e-06
ENSMUSG00000046157.14	Tmem229b	transmembrane protein 229B	0.971009	0.0035523	0.994047	0.00275537
ENSMUSG00000027341.11	Tmem230	transmembrane protein 230	0.578276	0.0493521	0.534018	0.0556685
ENSMUSG00000030431.9	Tmem238	transmembrane protein 238	-1.20359	0.0257473	-1.13954	0.035457
ENSMUSG00000079659.6	Tmem243	transmembrane protein 243, mitochondrial	1.02205	0.000667005	1.01118	0.000833099
ENSMUSG00000041707.9	Tmem273	transmembrane protein 273	-1.73245	5.62127e-07	-1.68865	1.64437e-06
ENSMUSG00000031791.9	Tmem38a	transmembrane protein 38A	-1.23493	0.0126507	-1.29591	0.00974741
ENSMUSG00000022856.10	Tmem41a	transmembrane protein 41a	-1.40782	0.00180202	-1.41067	0.00178491
ENSMUSG00000040616.4	Tmem51	transmembrane protein 51	-1.46617	0.00217208	-1.44424	0.00260543
ENSMUSG00000049488.15	Tmem67	transmembrane protein 67	2.44612	3.66239e-05	2.46805	1.11992e-05
ENSMUSG00000010307.8	Tmem86a	transmembrane protein 86A	-1.41787	0.00533537	-1.3438	0.00792456
ENSMUSG00000028328.14	Tmod1	tropomodulin 1	-1.59179	0.0142044	-1.41771	0.0270257
ENSMUSG00000000385.9	Tmprss2	transmembrane protease, serine 2	5.09085	0.000993523	5.0691	0.00103993
ENSMUSG00000036019.9	Tmtc2	transmembrane and tetratricopeptide repeat containing 2	2.13653	2.47496e-05	2.14392	3.17078e-05
ENSMUSG00000024401.15	Tnf	tumor necrosis factor	3.86725	5.66283e-34	3.87171	1.25149e-35
ENSMUSG00000021281.16	Tnfaip2	tumor necrosis factor, alpha-induced protein 2	3.41288	1.72597e-25	3.4322	6.51202e-27
ENSMUSG00000019850.12	Tnfaip3	tumor necrosis factor, alpha-induced protein 3	3.45606	3.46173e-48	3.44233	5.61498e-46
ENSMUSG00000062210.14	Tnfaip8	tumor necrosis factor, alpha-induced protein 8	0.973412	0.00951675	0.999987	0.0110286
ENSMUSG00000013707.4	Tnfaip8l2	tumor necrosis factor, alpha-induced protein 8-like 2	-0.797891	0.0360873	-0.778567	0.0409224
ENSMUSG00000042333.17	Tnfrsf14	tumor necrosis factor receptor superfamily, member 14 (herpesvirus entry mediator)	1.09395	0.00556125	0.936099	0.0232595
ENSMUSG00000028599.11	Tnfrsf1b	tumor necrosis factor receptor superfamily, member 1b	3.24113	1.98895e-21	3.24172	4.90856e-21
ENSMUSG00000028602.13	Tnfrsf8	tumor necrosis factor receptor superfamily, member 8	3.58089	4.76031e-11	3.77287	9.47494e-11
ENSMUSG00000028965.14	Tnfrsf9	tumor necrosis factor receptor superfamily, member 9	2.51634	4.83275e-10	2.53747	7.11008e-10
ENSMUSG00000039304.12	Tnfsf10	tumor necrosis factor (ligand) superfamily, member 10	6.13471	2.58179e-17	6.08803	6.72209e-17
ENSMUSG00000050395.10	Tnfsf15	tumor necrosis factor (ligand) superfamily, member 15	4.2982	0.0232165	4.2792	0.022811
ENSMUSG00000020400.18	Tnip1	TNFAIP3 interacting protein 1	2.52026	5.9753e-12	2.48617	3.5932e-11
ENSMUSG00000044162.13	Tnip3	TNFAIP3 interacting protein 3	1.6912	0.000107709	1.69247	9.79579e-05
ENSMUSG00000031097.16	Tnni2	troponin I, skeletal, fast 2	-1.00993	0.024307	-1.01517	0.0254945
ENSMUSG00000037003.17	Tns2	tensin 2	-3.57205	0.0344925	-3.42046	0.0442531
ENSMUSG00000037573.6	Tob1	transducer of ErbB-2.1	-1.04322	0.00874227	-1.084	0.00607373
ENSMUSG00000059323.15	Tonsl	tonsoku-like, DNA repair protein	-1.23757	0.024344	-1.23472	0.0267937
ENSMUSG00000070544.7	Top1	topoisomerase (DNA) I	1.07106	0.0403722	1.08971	0.0294158
ENSMUSG00000026466.17	Tor1aip1	torsin A interacting protein 1	1.08652	2.84493e-09	1.10295	6.99826e-09
ENSMUSG00000050565.17	Tor1aip2	torsin A interacting protein 2	1.38962	3.12333e-15	1.37236	7.49988e-14
ENSMUSG00000026848.15	Tor1b	torsin family 1, member B	0.395835	0.0375987	0.394641	0.0463907
ENSMUSG00000060519.12	Tor3a	torsin family 3, member A	1.94743	8.95337e-10	1.95956	4.32091e-10
ENSMUSG00000032741.10	Tpcn1	two pore channel 1	-0.656458	0.0416259	-0.648962	0.0419562
ENSMUSG00000031799.11	Tpm4	tropomyosin 4	1.1999	1.76609e-09	1.25025	7.27873e-10
ENSMUSG00000002871.15	Tpra1	transmembrane protein, adipocyte asscociated 1	-1.37001	0.00916727	-1.43062	0.00680232
ENSMUSG00000034118.16	Tpst1	protein-tyrosine sulfotransferase 1	1.14996	0.000498053	1.17385	0.000308651
ENSMUSG00000029817.12	Tra2a	transformer 2 alpha	1.01245	0.0143976	1.00536	0.0133022
ENSMUSG00000026875.15	Traf1	TNF receptor-associated factor 1	6.88259	2.22852e-30	6.83045	1.01533e-29
ENSMUSG00000037318.11	Traf3ip3	TRAF3 interacting protein 3	-0.882338	0.0116876	-0.845898	0.0146025
ENSMUSG00000042726.15	Trafd1	TRAF type zinc finger domain containing 1	3.0861	8.93607e-13	3.04027	1.15093e-11
ENSMUSG00000032586.10	Traip	TRAF-interacting protein	-0.572368	0.052143	-0.612804	0.0352175
ENSMUSG00000049299.15	Trappc1	trafficking protein particle complex 1	-0.799596	0.0283868	-0.849333	0.0172542
ENSMUSG00000040236.5	Trappc5	trafficking protein particle complex 5	-0.730398	0.0440229	-0.751963	0.0442255
ENSMUSG00000042265.14	Trem1	triggering receptor expressed on myeloid cells 1	2.70076	3.77916e-15	2.72261	3.87561e-14
ENSMUSG00000023992.15	Trem2	triggering receptor expressed on myeloid cells 2	-0.835543	0.0339637	-0.840264	0.0305174
ENSMUSG00000051682.16	Treml4	triggering receptor expressed on myeloid cells-like 4	8.47855	6.39216e-12	8.43488	8.78005e-12
ENSMUSG00000029535.5	Triap1	TP53 regulated inhibitor of apoptosis 1	-0.555522	0.0396088	-0.557153	0.0445603
ENSMUSG00000032501.10	Trib1	tribbles pseudokinase 1	1.53656	0.000248374	1.49444	0.000492834
ENSMUSG00000066258.14	Trim12a	tripartite motif-containing 12A	2.92153	1.90779e-09	2.88908	1.22037e-09
ENSMUSG00000057143.16	Trim12c	tripartite motif-containing 12C	3.14145	1.99836e-09	3.06455	5.17619e-10
ENSMUSG00000035235.14	Trim13	tripartite motif-containing 13	1.54497	5.94848e-06	1.4749	1.4853e-05
ENSMUSG00000039853.19	Trim14	tripartite motif-containing 14	2.9104	1.17988e-08	2.80046	9.39223e-08
ENSMUSG00000030966.14	Trim21	tripartite motif-containing 21	2.68953	3.14979e-12	2.67443	1.32926e-11
ENSMUSG00000000275.17	Trim25	tripartite motif-containing 25	1.67357	4.57614e-14	1.68326	2.49531e-14
ENSMUSG00000024457.17	Trim26	tripartite motif-containing 26	0.734162	0.0329161	0.709108	0.0449421
ENSMUSG00000005566.15	Trim28	tripartite motif-containing 28	-0.684505	0.019903	-0.699822	0.0194418
ENSMUSG00000030921.18	Trim30a	tripartite motif-containing 30A	3.30578	2.62945e-15	3.30375	1.15976e-16
ENSMUSG00000052749.10	Trim30b	tripartite motif-containing 30B	4.43213	0.00223245	4.30531	0.00339452
ENSMUSG00000078616.3	Trim30c	tripartite motif-containing 30C	5.84319	3.47757e-05	5.78463	4.5278e-05
ENSMUSG00000057596.14	Trim30d	tripartite motif-containing 30D	4.46194	1.6604e-19	4.44802	6.36279e-20
ENSMUSG00000056144.15	Trim34a	tripartite motif-containing 34A	3.64476	9.55238e-09	3.58776	2.11701e-08
ENSMUSG00000020773.12	Trim47	tripartite motif-containing 47	-2.07838	0.0013877	-2.07791	0.00118326
ENSMUSG00000043279.10	Trim56	tripartite motif-containing 56	2.07627	3.26928e-11	2.10576	1.78897e-11
ENSMUSG00000054517.10	Trim65	tripartite motif-containing 65	-1.02625	0.020951	-1.0274	0.0222558
ENSMUSG00000033088.20	Triobp	TRIO and F-actin binding protein	1.19586	0.00129996	1.20323	0.00227631
ENSMUSG00000026219.15	Trip12	thyroid hormone receptor interactor 12	0.831547	0.0532727	0.820468	0.0487853
ENSMUSG00000021569.11	Trip13	thyroid hormone receptor interactor 13	0.575204	0.0156514	0.584747	0.0177662
ENSMUSG00000032386.16	Trip4	thyroid hormone receptor interactor 4	0.920852	0.0522418	0.913816	0.0485567
ENSMUSG00000067369.13	Trmt2b	TRM2 tRNA methyltransferase 2B	-0.504098	0.0427434	-0.50683	0.0476267
ENSMUSG00000031431.14	Tsc22d3	TSC22 domain family, member 3	-1.48085	0.00228301	-1.48804	0.00241883
ENSMUSG00000037824.7	Tspan14	tetraspanin 14	-1.10992	0.00674427	-1.13045	0.00578137
ENSMUSG00000000244.18	Tspan32	tetraspanin 32	-1.24265	0.0486392	-1.25265	0.059704
ENSMUSG00000025511.16	Tspan4	tetraspanin 4	-1.21069	0.0189175	-1.22901	0.0158415
ENSMUSG00000028152.11	Tspan5	tetraspanin 5	-0.479901	0.0330421	-0.48762	0.0342487
ENSMUSG00000047654.7	Tssk6	testis-specific serine kinase 6	-1.78802	0.015643	-1.67939	0.0190843
ENSMUSG00000024424.16	Ttc39c	tetratricopeptide repeat domain 39C	3.99381	1.12107e-07	3.95175	1.81526e-07
ENSMUSG00000036918.17	Ttc7	tetratricopeptide repeat domain 7	-1.1009	0.01645	-1.02795	0.0221236
ENSMUSG00000033222.17	Ttf2	transcription termination factor, RNA polymerase II	-0.586298	0.040751	-0.579452	0.0482145
ENSMUSG00000016757.12	Ttll12	tubulin tyrosine ligase-like family, member 12	-0.829156	0.0279256	-0.848022	0.0224708
ENSMUSG00000036565.8	Ttyh3	tweety family member 3	-0.928675	0.0353624	-0.931339	0.0320606
ENSMUSG00000019845.9	Tube1	tubulin, epsilon 1	-1.27118	0.0107282	-1.28009	0.0112604
ENSMUSG00000056579.19	Tug1	taurine upregulated gene 1	0.90972	0.0474838	0.876333	0.0456305
ENSMUSG00000035248.10	Tut7	terminal uridylyl transferase 7	1.39579	0.000498105	1.39356	0.000287167
ENSMUSG00000022451.13	Twf1	twinfilin actin binding protein 1	0.88171	0.0407649	0.825051	0.0463666
ENSMUSG00000025209.6	Twnk	twinkle mtDNA helicase	-0.687392	0.0102536	-0.634834	0.0241875
ENSMUSG00000020250.12	Txnrd1	thioredoxin reductase 1	1.27226	4.74733e-08	1.2672	1.63134e-07
ENSMUSG00000032175.12	Tyk2	tyrosine kinase 2	0.900475	0.0210175	0.896281	0.0236322
ENSMUSG00000026670.16	Uap1	UDP-N-acetylglucosamine pyrophosphorylase 1	0.587717	0.0289783	0.607657	0.0339903
ENSMUSG00000032596.15	Uba7	ubiquitin-like modifier activating enzyme 7	1.92313	2.10025e-12	1.91283	4.08136e-12
ENSMUSG00000016308.13	Ube2a	ubiquitin-conjugating enzyme E2A	0.475438	0.0392312	0.474338	0.0479696
ENSMUSG00000032415.15	Ube2cbp	ubiquitin-conjugating enzyme E2C binding protein	-1.09681	0.0149255	-1.12705	0.0142023
ENSMUSG00000078578.10	Ube2d3	ubiquitin-conjugating enzyme E2D 3	0.644866	0.0263115	0.562761	0.0187944
ENSMUSG00000034343.15	Ube2f	ubiquitin-conjugating enzyme E2F (putative)	0.730158	0.0188061	0.79936	0.00476418
ENSMUSG00000028277.14	Ube2j1	ubiquitin-conjugating enzyme E2J 1	0.680661	0.00248543	0.686037	0.00247084
ENSMUSG00000014349.8	Ube2z	ubiquitin-conjugating enzyme E2Z	0.567969	0.0079584	0.56576	0.0097266
ENSMUSG00000041231.16	Ublcp1	ubiquitin-like domain containing CTD phosphatase 1	0.734282	0.0416047	0.973988	0.00948619
ENSMUSG00000041712.8	Ubr7	ubiquitin protein ligase E3 component n-recognin 7 (putative)	-0.755144	0.0120209	-0.753066	0.0146503
ENSMUSG00000020923.18	Ubtf	upstream binding transcription factor, RNA polymerase I	-0.46902	0.0470998	-0.473514	0.0482194
ENSMUSG00000026353.10	Ubxn4	UBX domain protein 4	0.602156	0.0448759	0.593071	0.0489985
ENSMUSG00000028381.9	Ugcg	UDP-glucose ceramide glucosyltransferase	1.20859	7.47307e-05	1.24525	4.52414e-05
ENSMUSG00000001228.15	Uhrf1	ubiquitin-like, containing PHD and RING finger domains, 1	-0.873218	3.62663e-05	-0.912567	9.22087e-06
ENSMUSG00000020099.9	Unc5b	unc-5 netrin receptor B	-1.86202	0.0223557	-1.79793	0.0275829
ENSMUSG00000029591.15	Ung	uracil DNA glycosylase	-2.20037	2.69313e-06	-2.22672	2.70632e-06
ENSMUSG00000031792.16	Usb1	U6 snRNA biogenesis 1	1.57269	2.65783e-08	1.57596	1.69001e-08
ENSMUSG00000058239.14	Usf2	upstream transcription factor 2	-0.647626	0.0245267	-0.655609	0.0499743
ENSMUSG00000029640.18	Usp12	ubiquitin specific peptidase 12	0.987039	0.00570464	0.981833	0.00671836
ENSMUSG00000030107.11	Usp18	ubiquitin specific peptidase 18	4.32982	6.88176e-56	4.30209	1.4592e-49
ENSMUSG00000022867.12	Usp25	ubiquitin specific peptidase 25	0.988196	0.0350083	0.964525	0.0276664
ENSMUSG00000005501.15	Usp40	ubiquitin specific peptidase 40	0.72048	0.0377627	0.709009	0.0317991
ENSMUSG00000010936.12	Vac14	Vac14 homolog (S. cerevisiae)	-0.705506	0.0495627	-0.708283	0.0470607
ENSMUSG00000030403.10	Vasp	vasodilator-stimulated phosphoprotein	1.73871	1.00799e-09	1.73282	2.07079e-09
ENSMUSG00000021823.11	Vcl	vinculin	1.01181	1.38094e-05	0.98508	2.51517e-05
ENSMUSG00000045210.9	Vcpip1	valosin containing protein (p97)/p47 complex interacting protein 1	1.3344	0.00280057	1.31446	0.00193955
ENSMUSG00000033933.14	Vhl	von Hippel-Lindau tumor suppressor	0.811209	0.000588717	0.817761	0.000926116
ENSMUSG00000018171.10	Vmp1	vacuole membrane protein 1	1.25837	1.14413e-10	1.23982	3.32371e-10
ENSMUSG00000020220.17	Vps13d	vacuolar protein sorting 13D	0.70246	0.0525311	0.692033	0.0519495
ENSMUSG00000031988.11	Vps26b	VPS26 retromer complex component B	-0.610595	0.041062	-0.651673	0.0344269
ENSMUSG00000022898.14	Vps26c	VPS26 endosomal protein sorting factor C	-0.69847	0.0437184	-0.656763	0.055553
ENSMUSG00000029462.19	Vps29	VPS29 retromer complex component	-0.395251	0.0388432	-0.414965	0.0328515
ENSMUSG00000031600.12	Vps37a	vacuolar protein sorting 37A	1.41403	0.000756479	1.40721	0.000600194
ENSMUSG00000031913.10	Vps4a	vacuolar protein sorting 4A	-0.448415	0.0117705	-0.455851	0.01483
ENSMUSG00000020128.16	Vps54	VPS54 GARP complex subunit	1.23636	0.00198562	1.19788	0.00216578
ENSMUSG00000020101.15	Vsir	V-set immunoregulatory receptor	-1.87419	1.05879e-07	-1.8624	1.01356e-07
ENSMUSG00000001930.18	Vwf	Von Willebrand factor	-1.59407	0.00865114	-1.49991	0.0145701
ENSMUSG00000024283.16	Wac	WW domain containing adaptor with coiled-coil	0.526326	0.0334828	0.525999	0.0388407
ENSMUSG00000022350.8	Washc5	WASH complex subunit 5	-0.602324	0.0259543	-0.613626	0.0231303
ENSMUSG00000037572.18	Wdhd1	WD repeat and HMG-box DNA binding protein 1	-1.02662	0.0283638	-1.15291	0.00664633
ENSMUSG00000021147.18	Wdr37	WD repeat domain 37	1.03419	0.00317026	1.01225	0.0037324
ENSMUSG00000031959.16	Wdr59	WD repeat domain 59	1.35788	1.06915e-08	1.38708	1.11969e-08
ENSMUSG00000037020.17	Wdr62	WD repeat domain 62	-1.06308	0.0262707	-1.07884	0.0243334
ENSMUSG00000027242.15	Wdr76	WD repeat domain 76	-1.45047	2.22058e-05	-1.4691	3.40294e-05
ENSMUSG00000073434.13	Wdr90	WD repeat domain 90	-0.850986	0.0421009	-0.882321	0.038449
ENSMUSG00000058486.12	Wdr91	WD repeat domain 91	-1.06932	0.00517421	-1.06364	0.00454203
ENSMUSG00000069792.6	Wfdc17	WAP four-disulfide core domain 17	0.796776	0.00650096	0.804208	0.00878022
ENSMUSG00000017677.12	Wsb1	WD repeat and SOCS box-containing 1	0.766834	0.0532283	0.748976	0.0494155
ENSMUSG00000031563.9	Wwc2	WW, C2 and coiled-coil domain containing 2	-3.39425	0.0493166	-3.42318	0.0470268
ENSMUSG00000040483.16	Xaf1	XIAP associated factor 1	3.19532	1.8104e-31	3.19674	3.01069e-29
ENSMUSG00000020484.20	Xbp1	X-box binding protein 1	-0.664061	0.0305936	-0.640649	0.0350589
ENSMUSG00000060509.6	Xcr1	chemokine (C motif) receptor 1	2.11271	0.0239121	2.05647	0.0278161
ENSMUSG00000037752.5	Xkr8	X-linked Kx blood group related 8	1.24495	0.00121323	1.17418	0.00287753
ENSMUSG00000022471.15	Xrcc6	X-ray repair complementing defective repair in Chinese hamster cells 6	-0.671789	0.0227544	-0.647942	0.0326874
ENSMUSG00000035769.10	Xylb	xylulokinase homolog (H. influenzae)	-1.22197	0.00843209	-1.16629	0.0135598
ENSMUSG00000030657.12	Xylt1	xylosyltransferase 1	-1.6458	0.00035836	-1.60436	0.000863981
ENSMUSG00000020868.16	Xylt2	xylosyltransferase II	2.18659	2.21107e-18	2.20058	9.52379e-18
ENSMUSG00000041774.17	Ydjc	YdjC homolog (bacterial)	-1.12804	0.00319139	-1.10434	0.00347468
ENSMUSG00000041215.17	Yeats2	YEATS domain containing 2	-0.516112	0.03348	-0.515718	0.03912
ENSMUSG00000038848.15	Ythdf1	YTH N6-methyladenosine RNA binding protein 1	0.754365	0.000203385	0.745922	0.000424284
ENSMUSG00000018965.12	Ywhah	tyrosine 3-monooxygenase/tryptophan 5-monooxygenase activation protein, eta polypeptide	0.472345	0.0436672	0.491203	0.0425557
ENSMUSG00000079173.12	Zan	zonadhesin	-1.53085	0.00481652	-1.40198	0.00767159
ENSMUSG00000027514.15	Zbp1	Z-DNA binding protein 1	5.03942	1.29538e-29	4.98066	1.73146e-28
ENSMUSG00000049672.16	Zbtb14	zinc finger and BTB domain containing 14	-1.15932	0.0527165	-1.27929	0.0411608
ENSMUSG00000066687.6	Zbtb16	zinc finger and BTB domain containing 16	-1.74046	0.0202649	-1.74654	0.0217842
ENSMUSG00000046962.17	Zbtb21	zinc finger and BTB domain containing 21	0.721924	0.0138363	0.689075	0.0201069
ENSMUSG00000018750.15	Zbtb4	zinc finger and BTB domain containing 4	-1.2925	0.000294481	-1.30801	0.000298463
ENSMUSG00000027583.14	Zbtb46	zinc finger and BTB domain containing 46	-1.16804	0.0192744	-1.17059	0.0206219
ENSMUSG00000049657.10	Zbtb5	zinc finger and BTB domain containing 5	1.28271	0.0117582	1.40192	0.0135144
ENSMUSG00000042677.8	Zc3h12a	zinc finger CCCH type containing 12A	3.09333	7.66722e-16	3.08203	5.06464e-16
ENSMUSG00000035164.9	Zc3h12c	zinc finger CCCH type containing 12C	3.30874	9.49327e-15	3.32016	1.02052e-16
ENSMUSG00000037965.16	Zc3h7a	zinc finger CCCH type containing 7 A	1.40355	0.000465607	1.39379	0.000712008
ENSMUSG00000029826.15	Zc3hav1	zinc finger CCCH type, antiviral 1	1.28105	6.6729e-05	1.28826	6.99844e-05
ENSMUSG00000047749.3	Zc3hav1l	zinc finger CCCH-type, antiviral 1-like	-1.51821	0.00964183	-1.52951	0.0107943
ENSMUSG00000038866.16	Zcchc2	zinc finger, CCHC domain containing 2	1.42924	2.89755e-08	1.40111	9.21356e-08
ENSMUSG00000034265.9	Zdhhc14	zinc finger, DHHC domain containing 14	-1.56885	0.000663265	-1.49753	0.00134244
ENSMUSG00000037553.15	Zdhhc18	zinc finger, DHHC domain containing 18	1.40652	0.00213707	1.50684	0.00190841
ENSMUSG00000036985.13	Zdhhc9	zinc finger, DHHC domain containing 9	-0.820001	0.0204115	-0.847085	0.0175043
ENSMUSG00000024238.16	Zeb1	zinc finger E-box binding homeobox 1	1.39448	0.0274475	1.34423	0.0310532
ENSMUSG00000026872.19	Zeb2	zinc finger E-box binding homeobox 2	1.14138	0.00199305	1.14533	0.00162089
ENSMUSG00000042213.18	Zfand4	zinc finger, AN1-type domain 4	-1.87137	0.0158632	-1.83646	0.0181813
ENSMUSG00000024750.12	Zfand5	zinc finger, AN1-type domain 5	0.799792	0.00210492	0.774876	0.00252813
ENSMUSG00000029587.17	Zfp12	zinc finger protein 12	-0.681417	0.0332113	-0.63426	0.0478506
ENSMUSG00000049295.18	Zfp219	zinc finger protein 219	-1.1634	0.0122861	-1.18415	0.0114737
ENSMUSG00000022529.12	Zfp263	zinc finger protein 263	1.03252	0.00749052	1.02806	0.00566384
ENSMUSG00000041483.15	Zfp281	zinc finger protein 281	1.14694	0.0203096	1.13089	0.0253016
ENSMUSG00000044786.7	Zfp36	zinc finger protein 36	1.90484	1.1918e-05	1.86877	2.64218e-05
ENSMUSG00000044934.14	Zfp367	zinc finger protein 367	-0.678402	0.0461796	-0.691365	0.041574
ENSMUSG00000000552.11	Zfp385a	zinc finger protein 385A	-1.35802	0.00583684	-1.38386	0.00649906
ENSMUSG00000034522.11	Zfp395	zinc finger protein 395	-1.4816	0.00618829	-1.55748	0.00474709
ENSMUSG00000062519.14	Zfp398	zinc finger protein 398	-0.829888	0.0452511	-0.825465	0.0460108
ENSMUSG00000043903.5	Zfp469	zinc finger protein 469	-2.00608	0.0151583	-1.97124	0.0168917
ENSMUSG00000000823.17	Zfp512b	zinc finger protein 512B	-1.1305	0.00857161	-1.11761	0.0109368
ENSMUSG00000043059.17	Zfp513	zinc finger protein 513	0.723146	0.0461117	0.698973	0.056468
ENSMUSG00000074500.12	Zfp558	zinc finger protein 558	2.59398	0.0171399	2.52141	0.0208183
ENSMUSG00000052253.7	Zfp622	zinc finger protein 622	0.73153	0.00301533	0.752909	0.00208618
ENSMUSG00000027551.16	Zfp64	zinc finger protein 64	-0.804605	0.0411824	-0.822758	0.0362761
ENSMUSG00000075595.10	Zfp652	zinc finger protein 652	-0.686655	0.0326746	-0.7091	0.024902
ENSMUSG00000056592.15	Zfp658	zinc finger protein 658	1.61914	0.00254582	1.58696	0.00316778
ENSMUSG00000037243.18	Zfp692	zinc finger protein 692	-0.99973	0.00375634	-0.968065	0.00514793
ENSMUSG00000050064.15	Zfp697	zinc finger protein 697	1.64711	0.000420274	1.67625	0.000628417
ENSMUSG00000040209.13	Zfp704	zinc finger protein 704	-0.976214	0.00396015	-0.970482	0.00562305
ENSMUSG00000034429.16	Zfp707	zinc finger protein 707	-1.12899	0.0333301	-1.16253	0.0269318
ENSMUSG00000030469.11	Zfp719	zinc finger protein 719	1.74508	0.000834112	1.87503	0.000346962
ENSMUSG00000054716.5	Zfp771	zinc finger protein 771	-1.32429	0.0429754	-1.31741	0.0389198
ENSMUSG00000051499.8	Zfp786	zinc finger protein 786	-2.16788	0.0295515	-2.18693	0.0288453
ENSMUSG00000055202.12	Zfp811	zinc finger protein 811	6.38561	3.79885e-06	6.30514	5.63735e-06
ENSMUSG00000049577.16	Zfpm1	zinc finger protein, multitype 1	-1.70649	0.00845461	-1.7418	0.00717116
ENSMUSG00000021706.15	Zfyve16	zinc finger, FYVE domain containing 16	1.40173	0.00989591	1.37003	0.00980855
ENSMUSG00000068580.12	Zfyve19	zinc finger, FYVE domain containing 19	-0.907831	0.0322227	-0.921588	0.0299007
ENSMUSG00000021286.9	Zfyve21	zinc finger, FYVE domain containing 21	-1.15916	0.0315125	-1.21608	0.0286114
ENSMUSG00000037224.16	Zfyve28	zinc finger, FYVE domain containing 28	-1.78945	0.0362524	-1.78435	0.0350821
ENSMUSG00000035877.18	Zhx3	zinc fingers and homeoboxes 3	-1.30533	0.0288754	-1.33419	0.0219755
ENSMUSG00000026974.12	Zmynd19	zinc finger, MYND domain containing 19	-0.611251	0.00577191	-0.609352	0.00851583
ENSMUSG00000039671.19	Zmynd8	zinc finger, MYND-type containing 8	-0.479634	0.0271464	-0.465483	0.0353767
ENSMUSG00000039501.15	Znfx1	zinc finger, NFX1-type containing 1	2.65901	3.34429e-26	2.70177	1.5189e-27
ENSMUSG00000033545.15	Znrf1	zinc and ring finger 1	0.765346	0.0513883	0.750408	0.0549036
ENSMUSG00000032078.18	Zpr1	ZPR1 zinc finger	-0.95994	0.0163722	-0.916882	0.0301553
ENSMUSG00000035671.7	Zswim4	zinc finger SWIM-type containing 4	0.882822	0.00910974	0.827793	0.0160937
ENSMUSG00000039531.9	Zup1	zinc finger containing ubiquitin peptidase 1	2.85809	6.28248e-12	2.86562	1.16734e-11

## Sheet: GSE80304_mouse M1
Top 10% mRNAs based on P-value from GSE80304
			Subread		STAR
Gene_ID	Symbol	Gene_Name	log2FC	Pvalue	log2FC	Pvalue
ENSMUSG00000060512.8	0610040J01Rik	RIKEN cDNA 0610040J01 gene	-3.03276	1.85913e-06	-2.9657	3.98532e-06
ENSMUSG00000063236.7	1110038F14Rik	RIKEN cDNA 1110038F14 gene	2.99355	3.81998e-69	3.04523	1.00873e-69
ENSMUSG00000054676.18	1600014C10Rik	RIKEN cDNA 1600014C10 gene	2.39728	5.18623e-113	2.43209	2.51218e-118
ENSMUSG00000022507.7	1810013L24Rik	RIKEN cDNA 1810013L24 gene	0.478852	2.99172e-05	0.504944	1.24241e-05
ENSMUSG00000051339.11	2900026A02Rik	RIKEN cDNA 2900026A02 gene	-2.8148	2.76171e-11	-2.75921	9.42456e-11
ENSMUSG00000036046.15	5031439G07Rik	RIKEN cDNA 5031439G07 gene	-0.607957	2.60169e-06	-0.581547	9.56029e-06
ENSMUSG00000031824.16	6430548M08Rik	RIKEN cDNA 6430548M08 gene	-1.37351	1.59682e-06	-1.32518	3.14885e-06
ENSMUSG00000036275.14	9530068E07Rik	RIKEN cDNA 9530068E07 gene	0.787373	3.23158e-16	0.810086	1.28567e-16
ENSMUSG00000069893.11	9930111J21Rik1	RIKEN cDNA 9930111J21 gene 1	2.78435	9.71251e-59	2.77898	3.7262e-54
ENSMUSG00000069892.10	9930111J21Rik2	RIKEN cDNA 9930111J21 gene 2	2.39075	2.52098e-93	2.33941	2.38998e-90
ENSMUSG00000052760.17	A630001G21Rik	RIKEN cDNA A630001G21 gene	2.77365	4.63196e-35	2.83941	5.01938e-36
ENSMUSG00000033213.17	AA467197	expressed sequence AA467197	6.3054	3.02326e-20	6.59394	3.31033e-18
ENSMUSG00000037257.9	Aagab	alpha- and gamma-adaptin binding protein	-1.06223	2.37694e-09	-1.02917	1.29006e-08
ENSMUSG00000057191.14	AB124611	cDNA sequence AB124611	1.24144	7.42562e-11	1.2478	9.43587e-11
ENSMUSG00000015243.5	Abca1	ATP-binding cassette, sub-family A (ABC1), member 1	-0.59769	1.97004e-19	-0.571464	3.81188e-18
ENSMUSG00000023088.18	Abcc1	ATP-binding cassette, sub-family C (CFTR/MRP), member 1	2.89552	1.40635e-287	2.92487	1.13988e-283
ENSMUSG00000022822.17	Abcc5	ATP-binding cassette, sub-family C (CFTR/MRP), member 5	0.844554	7.40733e-12	0.876943	2.20518e-12
ENSMUSG00000031378.15	Abcd1	ATP-binding cassette, sub-family D (ALD), member 1	-0.747003	3.93572e-07	-0.703962	2.12732e-06
ENSMUSG00000058835.15	Abi1	abl interactor 1	1.66828	5.19927e-99	1.69246	6.57313e-101
ENSMUSG00000017631.20	Abr	active BCR-related gene	1.17278	4.7261e-40	1.21653	3.14701e-44
ENSMUSG00000078453.4	Abracl	ABRA C-terminal like	2.60856	1.52047e-44	2.66352	3.90664e-52
ENSMUSG00000032724.6	Abtb2	ankyrin repeat and BTB (POZ) domain containing 2	2.86949	3.67005e-30	2.92807	1.05652e-30
ENSMUSG00000022126.7	Acod1	aconitate decarboxylase 1	10.9982	0	11.0816	0
ENSMUSG00000002103.17	Acp2	acid phosphatase 2, lysosomal	0.682429	1.5626e-11	0.699922	1.13395e-11
ENSMUSG00000018796.14	Acsl1	acyl-CoA synthetase long-chain family member 1	3.36927	6.77825e-201	3.37943	2.49047e-200
ENSMUSG00000024981.7	Acsl5	acyl-CoA synthetase long-chain family member 5	2.1513	1.83868e-105	2.15358	6.5323e-100
ENSMUSG00000015143.16	Actn1	actinin, alpha 1	0.668377	1.56296e-09	0.719746	1.5683e-10
ENSMUSG00000026341.17	Actr3	ARP3 actin-related protein 3	1.35856	5.74331e-65	1.36782	7.33058e-77
ENSMUSG00000052593.17	Adam17	a disintegrin and metallopeptidase domain 17	1.29077	2.89362e-43	1.2893	1.47957e-42
ENSMUSG00000006403.14	Adamts4	a disintegrin-like and metallopeptidase (reprolysin type) with thrombospondin type 1 motif, 4	2.33453	1.45239e-109	2.38239	7.30277e-113
ENSMUSG00000027951.17	Adar	adenosine deaminase, RNA-specific	2.90661	4.72452e-175	2.93994	3.47315e-175
ENSMUSG00000050994.21	Adgb	androglobin	-0.672905	6.99536e-06	-0.646885	2.02862e-05
ENSMUSG00000004730.16	Adgre1	adhesion G protein-coupled receptor E1	1.55874	1.84675e-102	1.58425	2.64022e-105
ENSMUSG00000020629.13	Adi1	acireductone dioxygenase 1	-0.843817	5.29798e-06	-0.875461	3.83121e-06
ENSMUSG00000018500.3	Adora2b	adenosine A2b receptor	4.57269	1.01163e-36	4.63232	1.49763e-36
[truncated: 1,063 more rows]

## Sheet: GSE90046_mouse M1
Top 10% mRNAs based on P-value from GSE90046
			Subread		STAR
[truncated: 1,635 more rows]

## Sheet: GSE105155_mouse M1
Top 10% mRNAs based on P-value from GSE105155
[truncated: 3,192 more rows]

[truncated: 4 more sheets: GSE133432_1_human M1, GSE133432_2_human M1, GSE70383_mouse M2, GSE157891_mouse M2]
