# Supplementary material for: Comprehensive investigation of the expression profiles of common long noncoding RNAs during microglial activation
Source: Genomics Inform. 2023 Mar 31;21(1):e2. doi: 10.5808/gi.22061 (PMC10085744; doi:10.5808/gi.22061)
Supplement: Supplementary Table 2. — List of differentially expressed long noncoding RNAs (lncRNAs) in each dataset. The log2-fold change values and p-values between the unstimulated and stimulated samples were obtained using the Subread-DESeq2 or STAR-DESeq2 pipeline. [file gi-22061-Supplementary-Table-2.xlsx]

## Sheet: GSE75706_mouse M1
Supplementary Table 2. List of differentially expressed long noncoding RNAs (lncRNAs) in each dataset. The log2-fold change values and p-values between the unstimulated and stimulated samples were obtained using the Subread-DESeq2 or STAR-DESeq2 pipeline.
Top 10% lncRNAs based on P-value from GSE75706
		Subread		STAR
Gene_ID	Symbol	log2FC	Pvalue	log2FC	Pvalue
ENSMUSG00000021566.8	Slc6a19os	-2.22623	0.214787	-2.2548	0.208683
ENSMUSG00000022639.15	Dubr	0.787186	0.0671815	0.74289	0.0805848
ENSMUSG00000026729.10	4930562F07Rik	1.46281	0.175017	1.43479	0.184132
ENSMUSG00000027345.7	4921508D12Rik	-3.56222	0.214962	-3.5858	0.211729
ENSMUSG00000029092.10	D5Ertd615e	-2.55035	0.146687	-2.72013	0.111929
ENSMUSG00000029360.4	Gm9754	0.673249	0.200983	0.675539	0.185874
ENSMUSG00000029409.8	U90926	4.31886	9.08228e-07	4.29471	1.0252e-06
ENSMUSG00000031559.16	4930555F03Rik	-3.91245	0.0446107	-2.89097	0.085893
ENSMUSG00000035983.5	Gm7008	1.33597	0.00492312	1.36335	0.00329081
ENSMUSG00000036162.4	Fam219aos	1.31887	0.0177564	1.30384	0.0176851
ENSMUSG00000037982.17	Gm9725	0.701536	0.200234	0.697854	0.194602
ENSMUSG00000038311.14	2410017I17Rik	2.1735	3.04442e-05	1.66652	0.0385115
ENSMUSG00000042874.3	D930007J09Rik	0.91075	0.223059	1.09023	0.127246
ENSMUSG00000042940.9	9230106D20Rik	-4.3731	0.0714325	-4.40492	0.0687903
ENSMUSG00000043340.4	6530409C15Rik	2.41156	5.93461e-06	2.39159	1.82463e-06
ENSMUSG00000043773.6	1700048O20Rik	1.87282	0.210029	2.0177	0.200137
ENSMUSG00000044867.6	Gimap1os	-3.5553	0.0833809	-3.58706	0.080141
ENSMUSG00000045231.6	BC106179	-2.0095	0.035352	-2.11702	0.0244771
ENSMUSG00000045928.3	4933440M02Rik	-2.07165	0.125415	-4.03914	0.0348949
ENSMUSG00000048215.15	A630023P12Rik	-2.26521	0.201829	-2.09992	0.251324
ENSMUSG00000051198.7	4930548G14Rik	-4.28866	0.0832691	-4.30665	0.082083
ENSMUSG00000052371.6	Hoxd3os1	-2.68288	0.106047	-2.64208	0.114764
ENSMUSG00000052673.3	Gm9887	1.29661	0.0288079	1.26355	0.0319931
ENSMUSG00000052769.8	Gm9889	-2.40523	0.0714646	-2.42386	0.0689009
ENSMUSG00000053332.14	Gas5	0.588746	0.149555	0.575556	0.151813
ENSMUSG00000053442.5	4930597O21Rik	1.47001	0.0243691	1.33953	0.0168229
ENSMUSG00000053714.9	4732471J01Rik	0.867258	0.189989	0.879879	0.175023
ENSMUSG00000054181.12	A930012O16Rik	1.72015	0.0627518	1.72863	0.0606384
ENSMUSG00000054510.6	Gm14461	-1.93806	6.07612e-05	-1.94477	4.91031e-05
ENSMUSG00000054556.7	Gm4876	1.33429	0.0109832	1.28263	0.0116275
ENSMUSG00000054822.6	1700041G16Rik	1.78915	0.0438973	1.76164	0.0471212
ENSMUSG00000055323.6	Gm9967	-1.85283	0.0226292	-1.51643	0.0557993
ENSMUSG00000055446.6	A630091E08Rik	1.88919	0.245805	2.2381	0.188639
ENSMUSG00000056145.6	AI504432	2.13818	7.12049e-08	2.11772	6.45776e-08
ENSMUSG00000056288.12	Gm11961	-2.75412	0.234434	-2.78422	0.228883
ENSMUSG00000056687.10	Gm11696	1.45077	0.00335442	1.55912	0.000984825
ENSMUSG00000057215.7	Platr28	-2.30311	0.190942	-2.98283	0.17842
ENSMUSG00000057359.8	Gm17494	0.853453	0.101115	1.04846	0.0525845
ENSMUSG00000058934.9	Igf1os	-2.56938	0.00288374	-2.5912	0.00254242
ENSMUSG00000060143.8	Gm10076	0.868824	0.086276	0.878162	0.0982895
ENSMUSG00000062282.5	Gm10113	-1.90163	0.126529	-1.88227	0.133001
ENSMUSG00000063611.6	Gm10134	1.80369	0.0457903	1.76644	0.0615212
ENSMUSG00000067103.7	AY702103	-2.28361	0.12129	-2.33593	0.111101
ENSMUSG00000067389.4	Gm17080	0.672707	0.202994	0.738088	0.125043
ENSMUSG00000067745.5	Gm14243	-2.97487	0.180914	-2.83634	0.214509
ENSMUSG00000068601.3	Gm10244	1.06467	0.0627374	1.11628	0.0355124
ENSMUSG00000070997.5	1700055D18Rik	1.1168	0.116834	1.11435	0.115416
ENSMUSG00000072109.12	A530040E14Rik	4.54136	4.82972e-18	4.71335	1.64554e-17
ENSMUSG00000072591.11	Fzd10os	-2.26521	0.201829	-2.37924	0.173979
ENSMUSG00000072618.3	Gm10384	-2.97487	0.180914	-3.00129	0.176737
ENSMUSG00000072834.5	Gm12298	-3.76271	0.179166	-3.79572	0.17423
ENSMUSG00000072844.7	G530011O06Rik	3.47075	5.0269e-13	3.46704	4.47862e-13
ENSMUSG00000072847.5	A530017D24Rik	-0.80423	0.156746	-0.837856	0.140294
ENSMUSG00000073144.5	4930599N23Rik	1.04833	0.0156747	1.02802	0.0150414
ENSMUSG00000073145.7	Gm12000	2.04377	0.0317786	1.97287	0.039566
ENSMUSG00000073147.4	5031425E22Rik	0.558083	0.247612	0.565812	0.243286
ENSMUSG00000073274.5	Gm14636	4.55136	5.54955e-20	4.55107	3.1603e-20
ENSMUSG00000073478.7	D730003I15Rik	0.943555	0.228939	1.01711	0.198731
ENSMUSG00000073529.10	F830208F22Rik	2.70593	1.72828e-05	2.84484	3.12114e-06
ENSMUSG00000073628.6	Gm10552	3.60192	0.00216401	4.35594	5.4679e-17
ENSMUSG00000073631.3	Gm10553	4.75492	2.65228e-05	4.12011	5.97243e-10
ENSMUSG00000073652.11	Apol7d	1.23334	0.029816	1.14349	0.0362939
ENSMUSG00000074024.6	4632427E13Rik	0.745062	0.107433	0.725143	0.115748
ENSMUSG00000074052.8	BC048644	-2.57232	0.0674979	-2.31169	0.116574
ENSMUSG00000074128.5	Gm10631	-3.4505	0.250676	-3.46815	0.248689
ENSMUSG00000074146.10	4930579C12Rik	3.03112	0.0082702	2.87114	0.00778102
ENSMUSG00000074213.4	Gm10642	-0.795124	0.181538	-0.716915	0.2197
ENSMUSG00000074274.8	D930028M14Rik	-2.24706	0.221289	-2.26848	0.216426
ENSMUSG00000074354.12	Arhgap20os	-1.66405	0.248879	-2.03644	0.185542
ENSMUSG00000074398.6	Gm15441	0.980095	0.0184496	0.96607	0.017351
ENSMUSG00000074404.7	Gm1698	-3.56222	0.214962	-3.5858	0.211729
ENSMUSG00000074578.15	Zfas1	1.41405	0.00068757	1.39351	0.000667211
ENSMUSG00000074805.6	Il1bos	4.9756	3.59596e-15	4.96683	2.82952e-15
ENSMUSG00000074813.15	Morrbid	2.64892	2.84065e-10	2.63362	2.69191e-10
ENSMUSG00000075010.6	AW112010	8.5363	1.01199e-80	8.50645	2.98789e-82
ENSMUSG00000075020.7	Mir670hg	1.26187	0.118549	1.3843	0.0885148
ENSMUSG00000075405.4	9430097D07Rik	-2.28575	0.209622	-2.30559	0.205276
ENSMUSG00000075538.3	Gm10855	-2.92465	0.198004	-2.95364	0.192659
ENSMUSG00000075553.3	Gm5464	1.38641	0.130111	1.41646	0.122738
ENSMUSG00000078122.5	F630028O10Rik	-1.74074	1.22924e-05	-1.76374	7.5919e-06
ENSMUSG00000078143.4	Gm17344	0.580078	0.186106	0.577309	0.184886
ENSMUSG00000078308.3	Gm47854	-2.86116	0.20724	-2.76413	0.231046
ENSMUSG00000078349.4	AW011738	2.91954	3.81353e-06	2.92569	4.10331e-06
ENSMUSG00000078444.4	Gm10941	2.47073	0.114622	2.43588	0.120859
ENSMUSG00000078601.5	Gm12525	-3.56222	0.214962	-3.5858	0.211729
ENSMUSG00000078925.12	D030018L15Rik	-3.3463	0.110669	-3.37154	0.107655
ENSMUSG00000079000.4	Dnmt3bos	-3.73002	0.186323	-3.74706	0.184779
ENSMUSG00000079053.4	Gm14010	1.63294	0.128296	1.82289	0.0898052
ENSMUSG00000079179.10	Rab10os	1.27383	0.00558805	1.30977	0.00182385
ENSMUSG00000079183.3	C030005K15Rik	-2.68036	0.251434	-2.70716	0.246482
ENSMUSG00000079414.4	Gm11110	2.49542	0.00199108	2.57921	0.00129085
ENSMUSG00000079467.9	Gm14966	-1.54509	0.242575	-1.57265	0.234087
ENSMUSG00000079499.10	6530402F18Rik	2.86653	8.22515e-08	2.82116	7.6143e-08
ENSMUSG00000079505.3	Gm11131	2.25365	5.25631e-08	2.52821	1.4022e-08
ENSMUSG00000079645.3	Gm17193	3.36399	0.000444724	3.33694	0.00049966
ENSMUSG00000080058.3	Gm11175	0.896383	0.0391674	0.861661	0.0452215
ENSMUSG00000081512.2	Gm15821	3.29257	3.30125e-08	3.33909	4.32001e-09
ENSMUSG00000084757.8	1700057H15Rik	-3.82201	0.15713	-3.84406	0.154668
ENSMUSG00000084780.8	Gm15350	1.11263	0.201942	1.27329	0.0956908
ENSMUSG00000084787.2	Gm12436	-1.76688	0.208344	-1.72594	0.224687
ENSMUSG00000084796.2	Mir142hg	0.864787	0.130838	0.845019	0.137446
ENSMUSG00000084846.2	A730011C13Rik	1.30242	0.0221991	1.04459	0.0451361
ENSMUSG00000084873.4	C030047K22Rik	-3.56222	0.214962	-3.5858	0.211729
ENSMUSG00000084878.2	Lrrc8dos	2.09154	0.00783149	2.04136	0.00973824
ENSMUSG00000084890.2	A830036E02Rik	-1.72638	0.122552	-1.88373	0.104765
ENSMUSG00000084896.2	Gm11632	-1.10699	0.205089	-1.13076	0.1944
ENSMUSG00000084904.2	Gm14827	-2.35834	0.194809	-2.38734	0.189527
ENSMUSG00000084917.4	Gm17477	0.955806	0.105262	0.976385	0.0763186
ENSMUSG00000084933.2	Gm13962	-3.4505	0.250676	-3.46815	0.248689
ENSMUSG00000084936.2	Gm11583	0.883654	0.0797563	0.853438	0.0883119
ENSMUSG00000084940.3	Gm15935	-2.33382	0.197418	-2.80859	0.091764
ENSMUSG00000084950.8	Gm5577	0.617283	0.139177	0.657866	0.0929439
ENSMUSG00000084964.3	Gm15503	-1.93537	0.100888	-1.92768	0.0751901
ENSMUSG00000084970.2	1700060J05Rik	1.90816	0.00160796	1.96751	0.000103169
ENSMUSG00000084984.9	Far1os	1.1056	0.0673247	1.0507	0.0740492
ENSMUSG00000084995.9	Lyzl4os	-3.12406	0.150299	-3.04651	0.168008
ENSMUSG00000085014.2	Gm13490	-3.24659	0.126662	-3.13192	0.148098
ENSMUSG00000085017.2	Gm13412	-3.4713	0.238649	-3.49872	0.234325
ENSMUSG00000085023.2	Gm12744	1.1463	0.13474	1.1231	0.140875
ENSMUSG00000085025.2	Gm13715	-3.82201	0.15713	-3.84406	0.154668
ENSMUSG00000085048.2	Gm15537	-1.32811	0.119626	-1.41989	0.0780052
ENSMUSG00000085067.3	Gm15631	-2.13158	0.241635	-2.15961	0.23527
ENSMUSG00000085095.3	Gm15635	-2.67914	0.0292302	-3.00415	0.00996333
ENSMUSG00000085102.2	1700010K24Rik	2.98803	0.207841	2.96557	0.213162
ENSMUSG00000085109.2	Gm15356	1.48494	0.107986	1.41455	0.130456
ENSMUSG00000085148.2	Mir22hg	1.66414	3.8133e-05	1.64221	3.8583e-05
ENSMUSG00000085196.2	Gm14963	1.87269	0.0459591	1.75713	0.0656747
ENSMUSG00000085207.2	Gm11767	-4.06846	0.121548	-4.10222	0.117491
ENSMUSG00000085208.4	Brip1os	1.36828	0.00178952	1.35914	0.00149735
ENSMUSG00000085213.2	Gm13091	-1.71539	0.136744	-1.73594	0.131689
ENSMUSG00000085278.2	Gm12841	0.649737	0.0928171	0.759921	0.0435286
ENSMUSG00000085279.2	Gm15965	1.7423	0.118992	1.46427	0.180121
ENSMUSG00000085285.2	Gm14968	-3.58136	0.2194	-3.61384	0.214101
ENSMUSG00000085295.8	4930430E12Rik	2.49408	2.22074e-09	2.47336	3.11953e-09
ENSMUSG00000085304.2	Gm12802	-1.40393	0.140323	-1.39328	0.143488
ENSMUSG00000085317.2	Gssos2	2.46572	0.241248	3.31849	0.151954
ENSMUSG00000085319.2	Gm13330	-3.74636	0.172447	-3.77153	0.169221
ENSMUSG00000085320.2	Gm11548	-4.11756	0.10206	-4.14236	0.0997366
ENSMUSG00000085333.2	1700030A11Rik	-4.0562	0.112991	-4.08362	0.110107
ENSMUSG00000085348.2	Myhas	-2.55907	0.1446	-2.31493	0.209437
ENSMUSG00000085354.2	Gm2044	-2.34014	0.181816	-2.36388	0.177325
ENSMUSG00000085386.2	Gm13630	-1.9545	0.15647	-1.92595	0.166604
ENSMUSG00000085418.2	Grip1os1	-3.70539	0.0618658	-3.7302	0.0596618
ENSMUSG00000085467.2	Gm11842	2.65271	0.000751392	2.51083	0.000208322
ENSMUSG00000085471.2	4933423P22Rik	1.15613	0.185135	1.22778	0.168251
ENSMUSG00000085477.8	Gm13335	3.36418	0.146576	3.11652	0.197646
ENSMUSG00000085479.2	9430073C21Rik	-3.76271	0.179166	-3.79572	0.17423
ENSMUSG00000085492.8	Trmt61b	1.53581	0.0146628	1.52602	0.0147523
ENSMUSG00000085498.2	Gm14023	9.90603	3.19653e-96	10.0353	1.56613e-104
ENSMUSG00000085501.2	Gm11772	2.52544	0.014172	2.49453	0.0154213
ENSMUSG00000085505.2	Gm12868	2.78991	3.08082e-05	2.70343	1.61099e-06
ENSMUSG00000085543.2	Gm13568	1.18377	0.202123	1.1646	0.208619
ENSMUSG00000085549.8	1700047F07Rik	-2.69722	0.252951	-2.72989	0.246625
ENSMUSG00000085565.2	Gm15721	-2.86284	0.0750423	-2.8892	0.0721739
ENSMUSG00000085569.2	Gm12602	-4.40223	0.0663011	-4.42168	0.065119
ENSMUSG00000085572.2	Gm16234	1.29482	0.0112235	1.2889	0.00681995
ENSMUSG00000085585.2	Gm12223	3.60603	0.000130414	3.8869	2.17718e-05
ENSMUSG00000085586.2	Gm11613	0.963857	0.0908739	0.869604	0.122078
ENSMUSG00000085604.2	Dhx58os	3.53961	4.4264e-08	3.7209	6.49188e-10
ENSMUSG00000085612.2	Gm15868	1.14791	0.0567573	1.11952	0.0616447
ENSMUSG00000085667.2	Gm12992	0.979836	0.0561213	0.87328	0.125118
ENSMUSG00000085668.3	Gm35202	-3.41949	0.102139	-3.44176	0.0996613
ENSMUSG00000085675.2	Gm12022	2.46572	0.241248	2.43261	0.249006
ENSMUSG00000085714.2	Gm13008	0.553654	0.206904	0.540927	0.213393
ENSMUSG00000085731.2	Gm16229	0.706881	0.144156	0.699549	0.143588
ENSMUSG00000085741.9	5430405H02Rik	1.21251	0.0621555	1.12495	0.0854761
ENSMUSG00000085744.2	Gm12259	-3.76271	0.179166	-3.79572	0.17423
ENSMUSG00000085745.2	Gm14372	-2.72222	0.239553	-2.74191	0.235773
ENSMUSG00000085762.2	Lrrc75aos2	0.9649	0.21191	0.939727	0.223052
ENSMUSG00000085766.2	2810430I11Rik	1.31995	0.199176	1.23687	0.239161
ENSMUSG00000085767.2	Gm13563	0.991997	0.0219384	0.953398	0.0233521
ENSMUSG00000085770.2	Gm11381	3.94751	0.18924	3.92673	0.193247
ENSMUSG00000085864.2	C330019F10Rik	-3.58136	0.2194	-3.61384	0.214101
ENSMUSG00000085891.8	Gm14634	-1.57099	0.247075	-1.5975	0.239089
ENSMUSG00000085894.2	Gm15832	0.731258	0.0729096	0.700935	0.0793636
ENSMUSG00000085913.3	Gm15601	1.03856	0.026323	0.974012	0.0357178
ENSMUSG00000085921.2	Gm13752	-3.64801	0.197173	-3.66815	0.19483
ENSMUSG00000085955.2	Gm12356	1.16206	0.109537	0.980731	0.133221
ENSMUSG00000085962.9	Gm16984	1.26779	0.0157562	1.26451	0.00678734
ENSMUSG00000085980.3	Gm12408	-2.34014	0.181816	-2.18146	0.229419
ENSMUSG00000085990.2	Gm16731	3.60411	6.85295e-10	3.52542	8.16705e-10
ENSMUSG00000085999.2	Gm13411	-2.96072	0.182221	-2.98283	0.17842
ENSMUSG00000086016.2	1700084C06Rik	1.65615	0.0165682	1.68537	0.012911
ENSMUSG00000086018.8	Gm13179	1.456	0.0402008	1.73192	0.00991097
ENSMUSG00000086068.2	1700120G11Rik	3.9176	0.195939	3.88759	0.202126
ENSMUSG00000086092.2	Gm15323	-3.73002	0.186323	-3.74706	0.184779
ENSMUSG00000086098.2	Gm14291	-3.58136	0.2194	-3.61384	0.214101
ENSMUSG00000086109.3	Gm13391	-1.69673	0.0728335	-1.82158	0.0571643
ENSMUSG00000086111.2	Gm15326	-1.93229	0.219647	-1.96255	0.212331
ENSMUSG00000086150.2	Bach2os	-0.891847	0.245233	-0.917056	0.231049
ENSMUSG00000086156.2	Gm15354	1.41055	0.024944	1.403	0.0253196
ENSMUSG00000086172.2	2700068H02Rik	-2.98823	0.181222	-3.01948	0.176116
ENSMUSG00000086184.2	Gm12764	3.45701	5.49504e-06	3.4259	6.51113e-06
ENSMUSG00000086189.2	Gm15462	-2.25357	0.0832432	-2.56426	0.0699344
ENSMUSG00000086199.8	Bcas3os1	-2.48464	0.0955382	-1.95987	0.157364
ENSMUSG00000086262.8	A930031H19Rik	2.65549	0.188381	2.62389	0.194884
ENSMUSG00000086264.10	Gm15850	-1.76688	0.208344	-1.79115	0.201984
ENSMUSG00000086272.2	BC039966	-2.06579	0.17679	-2.09378	0.170845
ENSMUSG00000086289.4	Gm16933	2.16545	2.46075e-06	2.12325	3.38778e-06
ENSMUSG00000086291.2	Gm15513	-3.2073	0.0408305	-3.23675	0.0389132
ENSMUSG00000086327.3	Slfn5os	5.64432	8.17133e-37	5.60404	3.13319e-37
ENSMUSG00000086329.2	Gm14233	2.16601	0.00050271	2.17453	0.000428927
ENSMUSG00000086347.2	Gm11626	4.67593	2.00117e-19	4.61661	4.53432e-21
ENSMUSG00000086364.2	Gm11751	-2.7936	0.22095	-2.81675	0.216537
ENSMUSG00000086365.3	4930593C16Rik	-3.9096	0.139175	-3.93602	0.136085
ENSMUSG00000086382.2	Chrna1os	2.98803	0.207841	2.96557	0.213162
ENSMUSG00000086396.2	4930555B11Rik	-2.69722	0.252951	-2.72989	0.246625
ENSMUSG00000086425.8	F730016J06Rik	-1.50259	0.112479	-1.73932	0.0795838
ENSMUSG00000086429.10	Gt(ROSA)26Sor	1.19042	0.0118025	1.0239	0.0273919
ENSMUSG00000086430.2	4930551O13Rik	0.924096	0.103074	0.920697	0.0843955
ENSMUSG00000086453.8	Gm11457	1.22422	0.0358282	1.08207	0.0438142
ENSMUSG00000086479.3	Gm16014	1.73539	0.079018	1.59959	0.112977
ENSMUSG00000086484.2	Nron	-1.54817	0.151082	-1.57671	0.143265
ENSMUSG00000086503.5	Xist	0.511875	0.175762	0.484511	0.192464
ENSMUSG00000086507.2	Adap2os	1.1322	0.0870893	1.15362	0.0716556
ENSMUSG00000086582.2	Gm16272	0.874299	0.139494	0.833007	0.151048
ENSMUSG00000086621.2	Gm13348	-4.40223	0.0663011	-4.42168	0.065119
ENSMUSG00000086624.2	Gm16130	-1.66671	0.209345	-1.69756	0.200822
ENSMUSG00000086638.8	4930405A21Rik	1.79847	0.211148	1.76434	0.220963
ENSMUSG00000086646.8	Platr20	-2.80862	0.219377	-2.70716	0.246482
ENSMUSG00000086656.2	Gm15701	2.7047	7.12295e-08	2.68364	5.64866e-08
ENSMUSG00000086662.8	BC046251	-1.72638	0.177391	-1.75159	0.170843
ENSMUSG00000086675.2	Plxna4os2	-1.45904	0.225816	-1.48675	0.216808
ENSMUSG00000086693.2	A730081D07Rik	1.42956	0.00601503	1.42662	0.00596105
ENSMUSG00000086695.2	Gm15247	1.42564	0.142956	1.53141	0.108841
ENSMUSG00000086703.2	4930507D10Rik	-2.73771	0.237763	-4.19884	0.0917114
ENSMUSG00000086714.2	0610009E02Rik	1.41782	0.030112	1.41331	0.0294674
ENSMUSG00000086717.2	Gm15655	2.38711	8.60142e-06	2.36181	1.05587e-05
ENSMUSG00000086718.2	Gm16069	1.07958	0.0490593	0.943268	0.0717027
ENSMUSG00000086725.2	A630052C17Rik	0.905369	0.110935	0.862073	0.117581
ENSMUSG00000086742.9	Gm16201	-1.00265	0.14435	-1.04876	0.134151
ENSMUSG00000086750.2	Gm11770	3.96306	0.221881	3.94698	0.225068
ENSMUSG00000086773.2	Gm16192	-1.45235	0.124369	-1.49513	0.102391
ENSMUSG00000086801.2	Gm15943	-1.13412	0.104228	-1.22107	0.0733117
ENSMUSG00000086839.8	Gm11973	1.09154	0.21379	1.18773	0.188457
ENSMUSG00000086866.3	4930512H18Rik	2.08955	0.0600088	2.06943	0.0628028
ENSMUSG00000086920.2	Gm12207	-3.30862	0.116466	-3.24545	0.128588
ENSMUSG00000086924.2	Gm11766	-3.38979	0.104972	-3.41717	0.101511
ENSMUSG00000086928.2	Gm14210	4.24858	0.124791	4.22138	0.129153
ENSMUSG00000086929.2	Gm11788	1.20911	0.126348	1.39092	0.0608132
ENSMUSG00000086995.2	Gm13544	-3.0211	0.170096	-3.04605	0.165901
ENSMUSG00000087011.2	Gm12930	4.24858	0.124791	4.22138	0.129153
ENSMUSG00000087017.8	4930417H01Rik	0.987996	0.215742	1.04486	0.173661
ENSMUSG00000087032.2	Gm13874	-2.7936	0.22095	-2.68666	0.248799
ENSMUSG00000087036.2	Gm11748	-1.40216	0.209331	-1.43647	0.197669
ENSMUSG00000087047.9	1700110K17Rik	1.70223	0.110974	1.67935	0.116247
ENSMUSG00000087066.2	Gm15518	1.03635	0.130897	1.0441	0.0949494
ENSMUSG00000087070.2	Gm12505	1.77343	0.224813	2.16691	0.106129
ENSMUSG00000087107.9	AI662270	1.49351	0.000123409	1.47417	0.000124583
ENSMUSG00000087135.8	Gm16096	3.29025	6.49979e-05	3.22	5.94245e-05
ENSMUSG00000087142.8	Gm12454	-1.94905	0.178308	-2.30474	0.131651
ENSMUSG00000087184.2	Gm11650	1.4588	0.186074	1.72068	0.122006
ENSMUSG00000087185.2	Gm13872	1.16271	0.189858	1.06202	0.187873
ENSMUSG00000087187.2	Gm13431	-3.4713	0.238649	-3.49872	0.234325
ENSMUSG00000087193.8	Gm14820	0.998259	0.137514	1.00448	0.140513
ENSMUSG00000087199.2	Gm15818	-2.73771	0.237763	-2.76214	0.233549
ENSMUSG00000087206.2	Gm16175	2.8602	0.0569921	3.44654	0.0108401
ENSMUSG00000087226.2	Gm14015	-2.38761	0.169168	-3.40439	0.100818
ENSMUSG00000087232.2	Gm14764	3.2584	0.00893197	3.12612	0.00248928
ENSMUSG00000087263.2	Gm15726	2.11247	0.000142645	2.01539	0.000101184
ENSMUSG00000087281.2	Gm16015	3.40921	0.0125339	3.31221	0.0168123
ENSMUSG00000087294.3	Gm13556	1.98386	0.119483	2.3223	0.0858426
ENSMUSG00000087301.8	Gm13629	-3.4713	0.238649	-3.49872	0.234325
ENSMUSG00000087335.3	4930526F13Rik	-4.0562	0.112991	-4.08362	0.110107
ENSMUSG00000087341.5	0610040F04Rik	-1.20489	0.0727763	-1.22834	0.066451
ENSMUSG00000087367.2	Gm15491	0.707519	0.191874	0.701522	0.182192
ENSMUSG00000087402.2	Gm11867	-2.91222	0.196917	-2.93566	0.193252
ENSMUSG00000087436.2	Gm16156	2.33953	0.000327788	2.14079	0.000551338
ENSMUSG00000087443.2	Ppp1r18os	1.53528	0.0521752	1.64439	0.0355675
ENSMUSG00000087450.2	Gm13994	3.21452	0.158507	3.19039	0.163431
ENSMUSG00000087477.2	Gm13822	5.45285	1.51686e-12	5.48962	7.24493e-13
ENSMUSG00000087502.2	Gm16091	2.99073	9.70833e-08	2.95557	1.26811e-07
ENSMUSG00000087504.2	Gm13658	-3.74636	0.172447	-3.77153	0.169221
ENSMUSG00000087541.2	Hopxos	0.705948	0.251082	0.754109	0.19555
ENSMUSG00000087575.8	Gm12976	-2.91187	0.193514	-3.08964	0.156137
ENSMUSG00000087623.2	Gm12404	0.910484	0.152586	0.857562	0.130379
ENSMUSG00000087660.2	B230398E01Rik	1.71215	0.000998718	1.69198	0.00107158
ENSMUSG00000087668.2	Gm11186	-3.00805	0.172955	-3.02824	0.169624
ENSMUSG00000087700.3	Gm15283	1.03724	0.0145822	1.00474	0.0142775
ENSMUSG00000089636.2	1700058P15Rik	2.19051	0.00607272	2.16698	0.00662963
ENSMUSG00000089647.3	Gm2245	1.06914	0.00949162	1.47233	0.000618535
ENSMUSG00000089708.2	5330439A09Rik	-3.9096	0.139175	-3.93602	0.136085
ENSMUSG00000089714.2	Gm16092	3.59766	0.00136539	4.0922	1.7747e-06
ENSMUSG00000089726.3	Mir17hg	0.80342	0.150034	0.754168	0.176034
ENSMUSG00000089733.2	Gm15628	2.47639	0.0433469	2.18324	0.0622954
ENSMUSG00000089744.3	Gm16146	1.29481	0.239876	1.27011	0.249658
ENSMUSG00000089755.2	0610012D04Rik	-2.72222	0.239553	-2.74191	0.235773
ENSMUSG00000089821.2	Efhd1os	3.9176	0.195939	3.88759	0.202126
ENSMUSG00000089827.2	1700023H06Rik	-0.825094	0.1657	-0.834818	0.164819
ENSMUSG00000089874.2	9230117E06Rik	-2.84642	0.208504	-2.86742	0.204675
ENSMUSG00000089875.3	Etohd2	1.10956	0.0201101	0.966324	0.0394981
ENSMUSG00000089887.3	4930428N03Rik	-1.22	0.245581	-1.56351	0.148548
ENSMUSG00000089902.2	Gm13625	1.10114	0.0638634	1.06618	0.0661397
ENSMUSG00000089982.8	Gm7568	-2.80862	0.219377	-2.83634	0.214509
ENSMUSG00000089998.3	Phtf1os	0.887032	0.0488315	0.851165	0.0573254
ENSMUSG00000090031.3	4732440D04Rik	0.650429	0.238935	0.663822	0.233257
ENSMUSG00000090038.8	Gm16573	1.25528	0.0396964	1.04489	0.069377
ENSMUSG00000090054.2	Gm15629	1.72593	0.000158861	1.85127	1.5935e-05
ENSMUSG00000090063.7	Dlx6os1	0.56538	0.245455	0.556059	0.25047
ENSMUSG00000090069.3	E430024P14Rik	2.71755	4.42849e-09	2.97163	5.50113e-11
ENSMUSG00000090101.2	Snhg9	1.24128	0.138748	1.07664	0.203656
ENSMUSG00000090194.2	Gm16161	1.99965	0.0825161	1.97622	0.0867154
ENSMUSG00000090216.2	Gm16549	2.88371	7.15458e-08	3.03342	2.06002e-09
ENSMUSG00000090246.2	Gm17017	4.1642	1.96803e-16	4.61507	3.73893e-25
ENSMUSG00000090252.2	Gm16028	2.94083	0.00290207	3.80212	9.80165e-07
ENSMUSG00000090254.8	Gm1965	-2.30311	0.190942	-2.19926	0.221924
ENSMUSG00000090293.2	Gm17034	1.51862	0.118402	1.68219	0.0938758
ENSMUSG00000090307.8	1700071M16Rik	0.590051	0.241802	0.593592	0.223737
ENSMUSG00000090327.2	Gm17111	1.32096	0.0752174	1.2597	0.0651758
ENSMUSG00000090330.3	9130221H12Rik	0.589974	0.200455	0.524775	0.243634
ENSMUSG00000090358.2	Gm2822	-1.8709	0.178791	-1.95736	0.155991
ENSMUSG00000090458.2	Gm17122	-1.0166	0.0279325	-1.05017	0.0213955
ENSMUSG00000090565.8	4930405O22Rik	2.29177	0.175701	2.26791	0.181202
ENSMUSG00000090570.2	Gm17041	4.32074	0.000773247	4.32152	0.000656946
ENSMUSG00000090608.2	Gm17200	2.61276	1.47296e-05	2.35062	2.00828e-05
ENSMUSG00000090706.2	Gm17233	-2.06623	0.00115625	-2.1405	0.000340574
ENSMUSG00000091050.2	9330020H09Rik	1.14267	0.0259809	0.994105	0.0435016
ENSMUSG00000091160.2	Gm17133	1.39861	0.0326674	1.3782	0.034386
ENSMUSG00000091165.2	Gm17036	0.707446	0.153986	0.723557	0.11111
ENSMUSG00000091238.2	Gm17103	1.20822	0.15344	1.24005	0.138486
ENSMUSG00000091280.2	Gm17032	-3.82201	0.15713	-3.84406	0.154668
ENSMUSG00000091526.3	BB019430	-3.82201	0.15713	-3.84406	0.154668
ENSMUSG00000091575.3	2010016I18Rik	0.912691	0.1399	0.908981	0.141206
ENSMUSG00000091661.3	Gm17021	1.60662	0.0233616	1.62374	0.0222339
ENSMUSG00000092006.2	Gm17139	1.97515	1.97823e-05	1.95059	2.15477e-05
ENSMUSG00000092134.2	Gm17089	1.14046	0.218449	1.16207	0.192405
ENSMUSG00000092176.2	Gm20460	0.828952	0.056907	0.740934	0.0823922
ENSMUSG00000092183.2	4930515G01Rik	1.05497	0.217429	1.02768	0.228783
ENSMUSG00000092190.2	Gm20470	2.73214	2.16105e-08	2.83084	8.08793e-09
ENSMUSG00000092218.2	Gm20529	1.7285	0.0827234	1.50285	0.12747
ENSMUSG00000092268.2	Gm20540	1.93412	0.0554666	2.01322	0.0476257
ENSMUSG00000092275.2	Gm20465	-3.07846	0.161335	-4.45271	0.0604712
ENSMUSG00000092283.2	Gm20412	2.89658	2.09077e-11	2.86117	2.16004e-11
ENSMUSG00000092286.2	Dtnbos	-2.44981	0.171906	-2.40143	0.186373
ENSMUSG00000092341.4	Malat1	0.558597	0.224655	0.537471	0.240916
ENSMUSG00000092365.3	BC023719	2.3784	0.00193678	2.60288	0.000404909
ENSMUSG00000092368.2	A930015D03Rik	1.82	0.00137362	1.82297	0.00143867
ENSMUSG00000092386.2	Gm20536	0.732052	0.0703326	0.712917	0.0764135
ENSMUSG00000092474.2	Gm20478	3.00625	0.000548197	1.86573	0.0102897
ENSMUSG00000092482.2	Gm20531	0.871021	0.0715247	0.700049	0.11017
ENSMUSG00000092550.3	Gm20496	4.17998	4.88261e-13	4.289	6.84321e-14
ENSMUSG00000092564.3	BC051226	1.43941	0.033333	1.4118	0.0365367
ENSMUSG00000092591.2	Gm20429	-2.29125	0.198148	-2.31263	0.194006
ENSMUSG00000092625.3	Gm20404	1.90557	0.236501	1.87869	0.244264
ENSMUSG00000093378.3	Gm20663	6.39916	5.01547e-05	6.3768	5.52239e-05
ENSMUSG00000093467.2	Gm20659	-0.966961	0.0283845	-0.986217	0.0232953
ENSMUSG00000093538.3	Gm20711	-2.86116	0.20724	-3.00085	0.177808
ENSMUSG00000093570.4	Gm20714	-3.38321	0.105913	-3.40693	0.103183
ENSMUSG00000093587.4	Gm20554	-2.87598	0.205753	-2.9067	0.200409
ENSMUSG00000093622.2	Gm20703	-1.41045	0.200251	-1.4372	0.191413
ENSMUSG00000093677.2	Gm20712	-2.28808	0.0393391	-2.30727	0.0373762
ENSMUSG00000093738.3	AI606473	-1.73584	0.130919	-1.75736	0.125809
ENSMUSG00000093768.2	Gm20650	1.87128	0.000105356	1.80709	0.000129775
ENSMUSG00000093858.2	Gm19967	1.17129	0.204224	1.35363	0.147723
ENSMUSG00000095213.3	Gm9944	3.94751	0.18924	3.92673	0.193247
ENSMUSG00000095366.3	Gm21860	3.20611	0.023642	3.49136	0.000144972
ENSMUSG00000095369.3	Gm21859	2.27206	0.128157	2.24287	0.134113
ENSMUSG00000096299.4	Gm21814	-2.24706	0.221289	-2.26848	0.216426
ENSMUSG00000096917.3	2500002B13Rik	4.37458	1.53885e-20	4.38402	7.0816e-21
ENSMUSG00000096918.3	Gm16863	-2.52395	0.143432	-2.54428	0.140195
ENSMUSG00000096929.8	A330023F24Rik	0.995147	0.0420711	0.978323	0.0458895
ENSMUSG00000096935.6	1700113A16Rik	-1.01464	0.185178	-1.03459	0.174574
ENSMUSG00000096937.2	Gm10825	-1.84214	0.152708	-1.66423	0.203532
ENSMUSG00000096957.2	E230013L22Rik	2.40291	1.05312e-06	2.39476	5.22817e-07
ENSMUSG00000096960.2	A230028O05Rik	1.21882	0.123127	1.16561	0.133233
ENSMUSG00000096992.4	Gm26788	1.37112	0.03144	1.35968	0.0280048
ENSMUSG00000096999.2	Gm26793	-2.84642	0.208504	-2.86742	0.204675
ENSMUSG00000097000.3	Gm17435	1.37152	0.00983897	1.32655	0.0123
ENSMUSG00000097006.8	9530082P21Rik	1.11173	0.0406224	1.01855	0.0597078
ENSMUSG00000097032.3	4930539J05Rik	1.59086	0.00129843	1.65779	0.000494385
ENSMUSG00000097057.2	Gm17638	1.05634	0.011305	1.01399	0.0127276
ENSMUSG00000097060.2	Gm26759	-0.854784	0.13402	-0.891872	0.11526
ENSMUSG00000097073.8	9430037G07Rik	1.11089	0.153824	1.04816	0.168072
ENSMUSG00000097077.2	Gm16712	2.34133	0.000672886	2.26523	0.00057336
ENSMUSG00000097081.2	Gm10425	4.48699	5.5796e-14	4.61964	9.57127e-15
ENSMUSG00000097083.2	D930019O06Rik	-1.27182	0.234858	-1.28601	0.20943
ENSMUSG00000097089.3	Gm26879	1.37537	0.247963	1.7238	0.160418
ENSMUSG00000097098.9	9330111N05Rik	-1.81173	0.158889	-1.83297	0.153699
ENSMUSG00000097099.3	Gm9917	1.34178	0.0008546	1.33738	0.000729457
ENSMUSG00000097121.3	D130020L05Rik	1.00998	0.138972	0.836484	0.196849
ENSMUSG00000097125.3	Gm26885	3.98464	2.57247e-16	3.9679	1.4263e-16
ENSMUSG00000097177.9	9330159M07Rik	1.71503	0.00766013	1.64867	0.00990954
ENSMUSG00000097178.8	2310002F09Rik	-1.74791	0.0941457	-1.46017	0.14583
ENSMUSG00000097194.3	9330175E14Rik	2.57362	1.45754e-06	3.01579	8.5565e-10
ENSMUSG00000097215.2	Gm26550	-3.24659	0.126662	-3.26717	0.123794
ENSMUSG00000097216.4	4932441J04Rik	1.4099	0.00323556	1.38554	0.00356524
ENSMUSG00000097224.2	Gm26716	1.86178	0.000611788	1.83734	0.000602979
ENSMUSG00000097232.2	Gm26854	-2.04418	0.1832	-2.06541	0.178496
ENSMUSG00000097251.3	5033417F24Rik	1.24628	0.120534	1.19907	0.140198
ENSMUSG00000097262.3	4933416M07Rik	3.86149	9.07829e-11	3.96558	2.81378e-11
ENSMUSG00000097275.2	Gm26648	0.903523	0.0390933	0.875143	0.0410725
ENSMUSG00000097303.3	3110083C13Rik	2.41527	0.0430273	2.3871	0.0459429
ENSMUSG00000097311.8	Gm26871	-1.41552	0.223278	-1.51482	0.21605
ENSMUSG00000097354.8	2310001H17Rik	1.58521	0.00754181	1.5853	0.0075866
ENSMUSG00000097361.2	4930550C17Rik	-3.89433	0.14605	-3.91355	0.144208
ENSMUSG00000097381.3	A230087F16Rik	1.01928	0.0869981	0.966979	0.10623
ENSMUSG00000097383.2	1500026H17Rik	-2.21327	0.215902	-3.22861	0.129812
ENSMUSG00000097393.9	D030068K23Rik	-1.28557	0.161904	-1.32101	0.165458
ENSMUSG00000097404.3	Gm10814	1.32956	0.0689211	1.21522	0.0880531
ENSMUSG00000097415.3	AU020206	-1.10797	0.0188383	-1.1451	0.013488
ENSMUSG00000097418.8	Mir155hg	6.99008	4.83111e-30	6.96037	3.1037e-30
ENSMUSG00000097429.2	Gm26520	2.10869	0.0224896	2.22569	0.0170051
ENSMUSG00000097439.7	Gm16754	1.46616	0.00252675	1.40528	0.00323541
ENSMUSG00000097445.2	Gm26631	0.875305	0.060524	0.564447	0.189815
ENSMUSG00000097446.2	Gm26629	-3.38979	0.104972	-3.29554	0.123186
ENSMUSG00000097463.3	4930448E22Rik	-2.11738	0.244573	-2.14114	0.2393
ENSMUSG00000097471.9	5830432E09Rik	1.54488	0.000261145	1.46213	0.00049421
ENSMUSG00000097472.2	Gm26586	2.41745	2.29935e-08	2.40328	7.88505e-09
ENSMUSG00000097497.2	Gm26652	3.04349	0.0363749	3.10066	0.0310077
ENSMUSG00000097536.3	2610037D02Rik	1.0982	0.0742179	1.02293	0.0971295
ENSMUSG00000097537.3	2610020C07Rik	1.27149	0.00506453	1.28037	0.00394765
ENSMUSG00000097539.2	4930477E14Rik	-3.76271	0.179166	-3.79572	0.17423
ENSMUSG00000097546.2	Gm26749	0.529516	0.244713	0.566822	0.194918
ENSMUSG00000097558.2	Gm26902	5.88017	9.89541e-44	5.89022	5.02238e-44
ENSMUSG00000097564.3	C430014B12Rik	0.73334	0.203444	0.886187	0.11187
ENSMUSG00000097572.3	Gm26797	1.17352	0.181738	1.11597	0.216595
ENSMUSG00000097576.3	D930030I03Rik	2.0272	0.129397	2.24249	0.101629
ENSMUSG00000097589.10	Dleu2	0.821766	0.0372862	0.795856	0.0421249
ENSMUSG00000097597.3	Gm26674	0.955429	0.109737	0.933242	0.104432
ENSMUSG00000097620.8	4921514A10Rik	0.747021	0.175436	0.664038	0.20808
ENSMUSG00000097622.3	A330033J07Rik	-2.05637	0.181056	-2.00991	0.197718
ENSMUSG00000097627.3	4930519A11Rik	-3.25733	0.124325	-3.28197	0.120873
ENSMUSG00000097665.2	Gm16853	1.12105	0.170571	1.16203	0.153309
ENSMUSG00000097686.2	Gm26647	-4.24534	0.0830484	-4.14236	0.0997366
ENSMUSG00000097700.2	Gm26738	1.36479	0.0962686	1.43938	0.0576475
ENSMUSG00000097754.2	Ptgs2os2	1.99148	0.0555483	2.06582	0.043291
ENSMUSG00000097755.3	2010110K18Rik	-1.97745	0.106723	-2.00151	0.102189
ENSMUSG00000097762.2	4732463B04Rik	-3.16689	0.143438	-3.1905	0.140221
ENSMUSG00000097763.2	Gm26636	1.01764	0.0628538	0.86535	0.112168
ENSMUSG00000097777.8	Gm16794	1.00325	0.0809654	1.08793	0.0532203
ENSMUSG00000097804.2	Gm16685	4.20496	1.53464e-08	4.33805	1.45486e-08
ENSMUSG00000097816.2	Gm26811	1.16608	0.0108849	1.13039	0.0124514
ENSMUSG00000097817.3	Gm26810	0.806656	0.185381	0.767112	0.198954
ENSMUSG00000097841.3	4930511A02Rik	-3.06657	0.159854	-3.08964	0.156137
ENSMUSG00000097845.3	A230020J21Rik	-1.39864	0.0596465	-1.04951	0.126199
ENSMUSG00000097874.4	C030010L15Rik	1.72373	0.0559616	1.73708	0.0371624
ENSMUSG00000097876.2	Gm16892	1.01147	0.0420729	0.913711	0.0611347
ENSMUSG00000097882.3	0610038B21Rik	0.685634	0.21863	0.681868	0.183288
ENSMUSG00000097893.9	1700034P13Rik	1.52618	0.00888736	1.47902	0.0117777
ENSMUSG00000097983.2	Gm26971	4.7528	0.0553586	4.73139	0.0572783
ENSMUSG00000098066.3	Gm26944	0.843963	0.219505	0.857212	0.206963
ENSMUSG00000098098.8	Bvht	-2.52599	0.148401	-2.54791	0.144413
ENSMUSG00000098183.2	Gm27010	0.824992	0.225896	0.924524	0.165589
ENSMUSG00000098196.2	Gm26964	-1.76355	0.169787	-2.12154	0.118606
ENSMUSG00000098211.3	Gm27045	-3.4713	0.238649	-3.49872	0.234325
ENSMUSG00000098257.2	Gm27169	-4.13051	0.104323	-4.16139	0.101084
ENSMUSG00000098322.2	5830468F06Rik	2.82271	0.147905	2.43261	0.249006
ENSMUSG00000098371.2	Gm28037	0.686996	0.219983	1.08466	0.00345349
ENSMUSG00000098447.3	Gm27184	0.937766	0.238251	0.943434	0.238567
ENSMUSG00000098515.2	Gm27195	-3.4713	0.238649	-3.49872	0.234325
ENSMUSG00000098708.8	Gm27252	-2.27689	0.205688	-2.30762	0.19925
ENSMUSG00000099013.2	Gm27153	-3.56222	0.214962	-3.5858	0.211729
ENSMUSG00000099094.2	Gm19569	-2.03198	0.206711	-2.049	0.202606
ENSMUSG00000099329.3	Gm28052	1.72691	0.00213685	1.83872	0.000900438
ENSMUSG00000099338.2	2810030D12Rik	-3.64801	0.197173	-3.66815	0.19483
ENSMUSG00000099364.3	5730419F03Rik	-2.62778	0.122682	-2.64768	0.119812
ENSMUSG00000099413.2	Gm17767	-3.71228	0.0630131	-3.67313	0.0674389
ENSMUSG00000099470.2	Gm29340	1.18696	0.194787	1.2331	0.182434
ENSMUSG00000099498.2	Gm29283	-3.73002	0.186323	-3.74706	0.184779
ENSMUSG00000099519.2	Gm29253	0.815888	0.0677949	0.802829	0.0681973
ENSMUSG00000099568.2	Gm28513	2.22424	0.000238905	2.03551	0.000779032
ENSMUSG00000099587.2	Gm28967	0.593855	0.162108	0.570525	0.178027
ENSMUSG00000099629.2	Gm29515	3.4009	0.127202	3.37323	0.132085
ENSMUSG00000099644.2	Gm28626	-1.85035	0.213973	-2.09652	0.143026
ENSMUSG00000099678.2	Gm28351	-4.34305	0.0827595	-4.35902	0.0818287
ENSMUSG00000099747.2	1700025K24Rik	4.74426	0.0544673	4.49226	0.0846035
ENSMUSG00000099757.2	BE692007	2.6432	4.79953e-12	2.6183	3.22664e-12
ENSMUSG00000099760.2	Gm28800	-1.99931	0.0151252	-1.96459	0.0103392
ENSMUSG00000099794.2	1700128A07Rik	3.41882	0.119938	3.3957	0.12394
ENSMUSG00000099798.2	Gm29168	-3.4713	0.238649	-3.49872	0.234325
ENSMUSG00000099843.2	Gm7160	2.34716	0.000190081	2.35826	0.000172035
ENSMUSG00000099930.2	Gm2396	2.39892	0.000320148	2.30949	0.000485581
ENSMUSG00000100029.2	D7Ertd128e	-2.36028	0.191659	-2.37711	0.18822
ENSMUSG00000100037.2	Gm29103	1.16429	0.123705	1.13954	0.11689
ENSMUSG00000100081.2	Gm29434	-0.913407	0.170589	-0.936866	0.157658
ENSMUSG00000100113.2	Gm28592	3.06372	1.42378e-07	3.05984	1.00427e-07
ENSMUSG00000100185.2	Gm28634	-3.89433	0.14605	-3.91355	0.144208
ENSMUSG00000100211.2	1700064M15Rik	-4.03565	0.158128	-4.04965	0.157249
ENSMUSG00000100277.9	1810053B23Rik	-1.49777	0.202551	-1.7494	0.14527
ENSMUSG00000100279.2	Gm29387	-3.56222	0.214962	-3.5858	0.211729
ENSMUSG00000100341.2	Gm29478	-3.4713	0.238649	-3.69514	0.188221
ENSMUSG00000100364.2	1700121L16Rik	3.90158	0.236679	3.86654	0.244622
ENSMUSG00000100392.2	Gm28935	2.28582	0.173477	2.51445	0.115644
ENSMUSG00000100393.2	Gm29491	1.9093	0.18251	1.88636	0.188734
ENSMUSG00000100396.2	Gm29367	2.21465	0.0624671	2.66831	0.0340503
ENSMUSG00000100444.2	C530043A13Rik	-2.45513	0.0971388	-3.07544	0.0632559
ENSMUSG00000100475.2	Gm29543	3.11307	0.206469	3.07943	0.213622
ENSMUSG00000100572.2	2410021H03Rik	2.35967	0.0792182	2.33095	0.0836254
ENSMUSG00000100583.7	Gm29443	-2.50055	0.142232	-2.44705	0.156363
ENSMUSG00000100811.2	Gm29083	2.22215	0.0372695	2.1591	0.0318199
ENSMUSG00000100815.2	Gm29112	-2.15942	0.234117	-2.18146	0.229419
ENSMUSG00000100931.2	Gm28085	2.0955	0.148897	1.9696	0.182902
ENSMUSG00000101013.2	A630072M18Rik	2.15669	4.25269e-06	2.07262	6.94837e-06
ENSMUSG00000101014.2	Gm28289	2.66785	0.01244	2.63829	0.0135991
ENSMUSG00000101051.7	1700100L14Rik	-3.82201	0.15713	-3.84406	0.154668
ENSMUSG00000101191.7	Gm28809	1.13391	0.237877	1.16567	0.222434
ENSMUSG00000101258.2	Gm29477	-3.73002	0.186323	-3.98088	0.139041
ENSMUSG00000101264.2	Gm28347	6.5215	3.04741e-05	6.51897	3.12589e-05
ENSMUSG00000101335.2	Gm28229	1.17996	0.13029	1.0627	0.185472
ENSMUSG00000101438.3	Gm19412	2.59823	5.65174e-06	2.54889	6.96285e-06
ENSMUSG00000101555.2	Gm28731	0.865086	0.112136	0.775107	0.127975
ENSMUSG00000101586.2	Gm29017	1.37277	0.116358	0.989301	0.226284
ENSMUSG00000101628.2	Gm28177	4.55289	5.82072e-32	4.53692	1.14977e-32
ENSMUSG00000101674.7	4930444A19Rik	-0.907407	0.241861	-0.925451	0.182675
ENSMUSG00000101778.2	Gm29488	1.07749	0.0911942	1.03363	0.104635
ENSMUSG00000101845.2	Gm28198	0.847054	0.220206	0.824079	0.231732
ENSMUSG00000101854.3	1700026F02Rik	-2.38761	0.169168	-2.19926	0.221924
ENSMUSG00000101867.2	C78334	1.43033	0.0506121	1.41877	0.0386134
ENSMUSG00000101925.2	Gm28156	-3.4505	0.250676	-3.46815	0.248689
ENSMUSG00000101942.2	Gm19582	2.29394	0.0834485	1.90127	0.0813654
ENSMUSG00000102027.2	Gm28914	3.69977	0.00018337	3.80496	5.72548e-08
ENSMUSG00000102055.2	Gm28913	3.47728	3.25926e-08	3.22638	2.96669e-07
ENSMUSG00000102234.2	Gm37885	0.931413	0.115955	0.872948	0.0952296
ENSMUSG00000102329.2	Gm10851	2.1257	0.218598	2.09739	0.226103
ENSMUSG00000102564.2	Gm37035	-1.22671	0.140945	-1.2517	0.131901
ENSMUSG00000102828.6	Gm38182	0.627493	0.21545	0.600821	0.225
ENSMUSG00000103041.2	Gm37305	0.860735	0.104745	0.840021	0.106896
ENSMUSG00000103114.2	Gm32200	1.15846	0.25073	1.24389	0.238375
ENSMUSG00000103139.2	Gm37982	-4.23335	0.0872833	-4.25347	0.0857921
ENSMUSG00000103219.2	Gm37787	5.73983	7.81947e-12	5.8614	1.99791e-12
ENSMUSG00000103380.2	Gm37756	1.12404	0.0295642	1.08473	0.0145606
ENSMUSG00000103594.2	A430034D21Rik	-3.82201	0.15713	-3.84406	0.154668
ENSMUSG00000103676.2	Gm38204	1.19876	0.147228	1.35799	0.100071
ENSMUSG00000104000.2	Gm38335	-1.06436	0.120574	-1.1366	0.0998329
ENSMUSG00000104022.2	Gm37214	-2.68036	0.251434	-2.70716	0.246482
ENSMUSG00000104072.2	4930448I06Rik	3.20417	0.163449	3.17745	0.168949
ENSMUSG00000104157.2	Gm38101	-1.95383	0.210929	-1.86998	0.239463
ENSMUSG00000104208.2	Gm37401	0.753481	0.0622567	0.728521	0.0672193
ENSMUSG00000104231.2	Gm37592	1.51966	0.203698	1.61556	0.18045
ENSMUSG00000104340.2	Gm10522	2.6489	0.058368	1.83285	0.138288
ENSMUSG00000104606.2	Gm43409	-3.06807	0.164278	-2.98352	0.18594
ENSMUSG00000104818.2	Gm43661	2.27082	0.0812865	2.10098	0.118072
ENSMUSG00000104839.2	Gm42794	-3.4505	0.250676	-3.46815	0.248689
ENSMUSG00000104850.2	Gm42901	-2.52234	0.078242	-1.74435	0.190422
ENSMUSG00000104878.2	Gm43567	-2.32933	0.192017	-2.16587	0.24944
ENSMUSG00000104969.2	Gm43445	1.01392	0.187283	1.06132	0.166261
ENSMUSG00000104985.2	Gm42917	3.06734	2.17091e-05	3.14625	6.99186e-08
ENSMUSG00000105055.2	Gm43079	1.10753	0.0603641	0.873655	0.132133
ENSMUSG00000105148.2	Gm42700	-3.15787	0.155773	-3.17705	0.153229
ENSMUSG00000105195.2	Gm43584	0.852493	0.16447	-3.98088	0.139041
ENSMUSG00000105260.2	Gm40040	-3.4713	0.238649	-3.49872	0.234325
ENSMUSG00000105311.2	Gm44574	-1.94721	0.160543	-2.10346	0.120946
ENSMUSG00000105337.5	1700094M23Rik	-2.89757	0.198429	-2.91652	0.195121
ENSMUSG00000105339.2	Gm42457	0.8315	0.0490586	0.807046	0.0535314
ENSMUSG00000105512.2	Gm43714	1.68849	0.0307296	1.76276	0.0254889
ENSMUSG00000105550.2	Gm35585	1.94905	0.0360331	1.92078	0.0389298
ENSMUSG00000105561.2	Gm43462	1.08271	0.1787	1.05533	0.19012
ENSMUSG00000105615.2	Gm31048	-3.97733	0.126213	-4.0009	0.123777
ENSMUSG00000105636.2	Gm43625	1.41367	0.233724	1.38675	0.243565
ENSMUSG00000105647.2	Gm43695	1.27384	0.0344604	1.37896	0.0186092
ENSMUSG00000105664.2	Gm42797	-3.9096	0.139175	-3.93602	0.136085
ENSMUSG00000105686.2	Gm35394	-2.06579	0.17679	-2.02302	0.191015
ENSMUSG00000105731.2	Gm43063	-3.64801	0.197173	-3.66815	0.19483
ENSMUSG00000106019.2	Gm43672	-1.748	0.0990539	-1.77002	0.0944187
ENSMUSG00000106063.2	C030032O16Rik	2.79383	0.130061	2.76293	0.13571
ENSMUSG00000106155.2	Gm43495	2.8791	0.074685	3.02925	0.0516306
ENSMUSG00000106157.2	4930555A03Rik	-4.52724	0.0520361	-4.55729	0.0501069
ENSMUSG00000106237.2	Gm8066	-2.37817	0.117381	-2.4093	0.112511
ENSMUSG00000106361.2	Gm35066	-2.16677	0.172803	-1.98705	0.235053
ENSMUSG00000106415.2	Gm42893	2.73822	4.15559e-06	2.75552	3.041e-06
ENSMUSG00000106478.2	Gm36551	2.81396	0.0366573	2.70582	0.0483768
ENSMUSG00000106554.2	Gm33474	-3.97733	0.126213	-4.0009	0.123777
ENSMUSG00000106588.2	Gm17590	2.41298	0.019087	2.45573	0.00617692
ENSMUSG00000106617.2	Gm36266	-3.17824	0.139727	-2.78422	0.228883
ENSMUSG00000106698.2	Gm43599	1.75858	0.0528563	2.0743	0.00544296
ENSMUSG00000106734.4	Gm20559	6.40276	1.54491e-48	6.33831	4.47229e-49
ENSMUSG00000106797.2	Gm42936	0.935291	0.148703	0.780603	0.214244
ENSMUSG00000106874.2	Gm20186	3.26788	4.62991e-09	3.35891	1.28575e-09
ENSMUSG00000106914.2	Gm42854	-3.89433	0.14605	-3.46815	0.248689
ENSMUSG00000107179.2	Gm43069	2.52578	0.045567	2.70341	0.0269299
ENSMUSG00000107191.2	Gm43579	0.937888	0.11121	0.885897	0.126786
ENSMUSG00000107193.2	Gm43700	-2.62049	0.128149	-2.53576	0.147178
ENSMUSG00000107521.2	Gm43994	-4.17646	0.0935769	-4.06317	0.114433
ENSMUSG00000107560.2	Gm44199	2.12653	0.0916159	2.09821	0.0967404
ENSMUSG00000107614.2	Gm44196	-2.02618	0.188456	-2.05239	0.182718
ENSMUSG00000107659.2	Gm44170	0.55173	0.191082	0.526956	0.20864
ENSMUSG00000107723.2	Gm43964	2.38758	0.0115876	2.35716	0.0127636
ENSMUSG00000107726.2	Gm44037	-1.64203	0.217786	-1.55919	0.248326
ENSMUSG00000107736.2	Gm44148	5.59336	5.58516e-23	5.78744	2.48162e-32
ENSMUSG00000107766.2	Gm44073	-3.9096	0.139175	-3.93602	0.136085
ENSMUSG00000107802.2	1700126G02Rik	2.93142	4.75519e-09	2.83069	1.22388e-08
ENSMUSG00000107961.2	Gm44036	1.21406	0.019114	1.18893	0.0205434
ENSMUSG00000107978.2	Gm44109	1.71469	0.219091	1.67852	0.230115
ENSMUSG00000107999.2	Gm44123	-1.03947	0.123339	-1.03393	0.117385
ENSMUSG00000108033.2	Gm44284	1.10215	0.247454	1.15198	0.234431
ENSMUSG00000108037.3	Gm44597	-0.970137	0.0238043	-0.978901	0.0207313
ENSMUSG00000108094.2	Gm31108	-2.91222	0.196917	-2.93566	0.193252
ENSMUSG00000108112.2	Gm45193	6.03814	7.47489e-44	6.03366	1.50913e-45
ENSMUSG00000108132.2	Gm44175	-1.47493	0.248849	-1.63155	0.223776
ENSMUSG00000108196.2	Gm36328	2.44954	0.147346	2.43444	0.150611
ENSMUSG00000108237.2	Gm19757	-2.27494	0.21683	-3.21339	0.136525
ENSMUSG00000108282.2	Gm44317	1.0511	0.0466796	0.967785	0.0620608
ENSMUSG00000108313.2	Gm45052	-3.4505	0.250676	-3.46815	0.248689
ENSMUSG00000108321.2	Gm44649	1.58833	0.00320913	1.28472	0.00906961
ENSMUSG00000108332.2	D530033B14Rik	1.65436	0.00251401	1.58346	0.00332844
ENSMUSG00000108511.2	Gm44987	-1.09558	0.199985	-1.11739	0.19017
ENSMUSG00000108575.2	Gm35665	-4.04221	0.116335	-4.06317	0.114433
ENSMUSG00000108624.2	Gm45091	-1.78216	0.00180296	-1.79705	0.00156036
ENSMUSG00000108655.2	Gm44949	0.965421	0.137773	1.03001	0.0972333
ENSMUSG00000108676.2	1700123J17Rik	-1.95383	0.210929	-2.57906	0.14225
ENSMUSG00000108709.2	4933431G14Rik	1.89483	0.0954417	1.72711	0.119583
ENSMUSG00000108720.2	Gm44672	1.4302	0.0494992	1.45604	0.0377433
ENSMUSG00000108736.2	Gm45151	-2.20073	0.225817	-2.22112	0.221642
ENSMUSG00000108738.2	Gm44777	0.822929	0.0685468	0.800489	0.0720452
ENSMUSG00000108778.2	Gm20083	-4.36269	0.0679879	-4.27116	0.0808843
ENSMUSG00000108883.2	Gm44623	-2.73771	0.237763	-2.76214	0.233549
ENSMUSG00000108930.2	Gm10648	-2.84642	0.208504	-2.74191	0.235773
ENSMUSG00000108949.2	Gm45069	-4.0562	0.112991	-4.08362	0.110107
ENSMUSG00000108988.2	Gm44934	3.9176	0.195939	3.88759	0.202126
ENSMUSG00000109168.2	Gm44709	1.37585	0.0737319	1.16276	0.108171
ENSMUSG00000109244.2	Gm44751	2.43172	2.4443e-06	2.41095	2.77527e-06
ENSMUSG00000109314.2	Gm44699	-1.6223	0.165879	-1.75051	0.149864
ENSMUSG00000109394.3	A230057D06Rik	0.816968	0.179006	0.718038	0.235698
ENSMUSG00000109408.2	A930037H05Rik	4.87264	8.80004e-32	4.99884	1.3265e-34
ENSMUSG00000109602.2	Gm31597	2.8164	0.149207	2.78403	0.155075
ENSMUSG00000109669.2	Gm45472	1.44564	0.0247203	1.52709	0.0112696
ENSMUSG00000109699.2	Gm45277	-3.96431	0.140386	-3.74706	0.184779
ENSMUSG00000109722.2	Gm10578	-3.85052	0.0480407	-3.87246	0.0463981
ENSMUSG00000109729.2	Gm45418	4.38822	5.78053e-05	4.33156	7.67367e-05
ENSMUSG00000109785.2	Gm45542	2.6992	0.000893026	2.73353	0.000695945
ENSMUSG00000109799.2	Gm45515	1.02748	0.0691925	0.969143	0.075004
ENSMUSG00000109876.2	Gm45449	-1.80341	0.00869754	-1.92522	0.00509809
ENSMUSG00000109881.2	Gm45507	0.681468	0.216458	0.740921	0.133785
ENSMUSG00000109890.3	AU023762	-2.26521	0.201829	-2.2921	0.196319
ENSMUSG00000109917.2	Gm45671	-1.7462	0.210099	-2.04365	0.158013
ENSMUSG00000109921.2	Gm33326	-2.80862	0.219377	-2.83634	0.214509
ENSMUSG00000110101.2	Gm6249	-1.88726	0.102139	-1.87608	0.105629
ENSMUSG00000110148.2	5830408C22Rik	1.8965	0.000859619	1.96106	0.000260641
ENSMUSG00000110179.2	Gm39168	-4.0562	0.112991	-4.08362	0.110107
ENSMUSG00000110205.2	Gm33594	-2.56505	0.130272	-2.5123	0.144328
ENSMUSG00000110229.2	Gm31784	-2.80862	0.219377	-2.83634	0.214509
ENSMUSG00000110235.2	Gm5086	-2.37017	0.000330831	-2.41701	0.000226405
ENSMUSG00000110351.2	Gm32050	3.9176	0.195939	3.88759	0.202126
ENSMUSG00000110369.2	Gm45349	-4.35151	0.0702805	-4.37296	0.0688322
ENSMUSG00000110523.2	C230057M02Rik	-2.32993	0.110314	-2.11813	0.16412
ENSMUSG00000110582.2	Gm30052	-4.13051	0.104323	-4.16139	0.101084
ENSMUSG00000110588.2	Gm45774	2.22406	1.20067e-06	2.18722	1.29757e-06
ENSMUSG00000110704.2	Gm45732	0.947532	0.201075	0.849287	0.234818
ENSMUSG00000110790.2	Gm47079	5.43567	3.00592e-29	5.41529	3.51516e-30
ENSMUSG00000110794.2	4930401A07Rik	-2.27158	0.219835	-2.2068	0.242863
ENSMUSG00000110915.2	Gm36198	4.53756	0.0853254	3.3405	0.150716
ENSMUSG00000111035.2	Gm33054	-2.91187	0.193514	-2.93598	0.189187
ENSMUSG00000111094.2	Gm34425	-1.81488	0.11999	-1.83815	0.114925
ENSMUSG00000111160.2	Gm48855	1.2252	0.227783	1.19307	0.240747
ENSMUSG00000111183.2	Gm48486	-3.56222	0.214962	-3.5858	0.211729
ENSMUSG00000111208.2	Gm48197	-2.68036	0.251434	-2.70716	0.246482
ENSMUSG00000111339.2	AC139579.1	1.90329	0.000217261	1.85352	0.0002296
ENSMUSG00000111354.2	Gm33914	-3.64801	0.197173	-3.66815	0.19483
ENSMUSG00000111415.2	Gm39325	-4.36269	0.0679879	-4.38938	0.0660042
ENSMUSG00000111419.2	Gm47568	-4.11756	0.10206	-4.0009	0.123777
ENSMUSG00000111435.2	Gm47358	-2.88815	0.217509	-3.03502	0.187289
ENSMUSG00000111444.2	Gm47923	-1.93229	0.219647	-1.85201	0.250817
ENSMUSG00000111514.2	E230014E18Rik	-1.98323	0.199525	-2.00698	0.193941
ENSMUSG00000111639.2	1700019L13Rik	1.50388	0.0736673	1.59005	0.0350363
ENSMUSG00000111657.2	Gm31592	-2.14025	0.157609	-2.16096	0.153416
ENSMUSG00000111683.2	Gm49367	-3.56222	0.214962	-3.5858	0.211729
ENSMUSG00000111699.2	C230099D08Rik	-1.81538	0.222284	-1.77457	0.237176
ENSMUSG00000111713.2	Gm20234	3.42274	9.27798e-13	3.38943	1.03102e-12
ENSMUSG00000111737.2	Gm47248	3.96695	9.36299e-05	3.63334	0.00024637
ENSMUSG00000111765.2	Gm10635	-2.34014	0.181816	-2.98352	0.18594
ENSMUSG00000111793.2	Gm47950	1.05119	0.153869	0.837134	0.197655
ENSMUSG00000111796.2	Gm47575	-3.4505	0.250676	-3.46815	0.248689
ENSMUSG00000111797.2	Gm48081	-1.80351	0.0207249	-1.89942	0.0156251
ENSMUSG00000111856.2	6530413G14Rik	3.85997	8.21862e-12	4.00702	4.69384e-13
ENSMUSG00000111905.2	Gm48045	1.02436	0.171554	1.15863	0.0755458
ENSMUSG00000111922.2	Gm47760	-3.83839	0.15597	-3.86792	0.152079
ENSMUSG00000111924.2	4930556N09Rik	-2.73872	0.236113	-2.76413	0.231046
ENSMUSG00000111929.2	Gm48780	0.696118	0.114936	0.628106	0.143428
ENSMUSG00000111971.2	Gm48678	0.690785	0.171723	0.612823	0.194895
ENSMUSG00000112041.2	9530020I12Rik	-3.12257	0.150029	-3.14824	0.145998
ENSMUSG00000112054.2	Gm33680	-3.94569	0.0406569	-3.91547	0.0431378
ENSMUSG00000112095.2	A130077B15Rik	-1.80854	0.0353932	-1.57911	0.0394477
ENSMUSG00000112132.2	Gm36229	-3.66653	0.192382	-3.69514	0.188221
ENSMUSG00000112139.2	Gm47431	-4.35151	0.0702805	-4.25347	0.0857921
ENSMUSG00000112164.2	Gm19990	4.24858	0.124791	4.22138	0.129153
ENSMUSG00000112175.2	4930452L12Rik	-3.89433	0.14605	-3.91355	0.144208
ENSMUSG00000112212.2	Gm46189	3.2031	0.010276	3.18106	0.0109471
ENSMUSG00000112213.2	4930555G07Rik	-3.56222	0.214962	-3.5858	0.211729
ENSMUSG00000112264.2	Gm48505	-3.58136	0.2194	-3.61384	0.214101
ENSMUSG00000112276.2	5033421B08Rik	-1.83802	0.1022	-1.96135	0.0803668
ENSMUSG00000112283.2	Gm36719	-2.24706	0.221289	-2.17535	0.243439
ENSMUSG00000112289.2	1110019B22Rik	-3.74636	0.172447	-3.77153	0.169221
ENSMUSG00000112290.2	Gm33782	-4.46079	0.0570791	-3.02824	0.169624
ENSMUSG00000112302.2	Gm48226	1.61076	0.0257806	1.58707	0.0214353
ENSMUSG00000112303.2	Gm48759	-4.11756	0.10206	-4.0009	0.123777
ENSMUSG00000112308.2	Gm48512	1.91189	0.0324237	1.77515	0.0526471
ENSMUSG00000112336.2	Gm47766	1.37912	0.0206685	1.36167	0.0164289
ENSMUSG00000112343.2	Sfta3-ps	-1.49864	0.19067	-1.52478	0.182681
ENSMUSG00000112416.2	Gm47028	-2.89757	0.198429	-2.91652	0.195121
ENSMUSG00000112481.2	Gm29684	-2.91222	0.196917	-2.81558	0.223314
ENSMUSG00000112510.2	Gm47566	-1.94114	0.000254263	-1.96952	0.000189593
ENSMUSG00000112532.2	Gm36283	-2.11185	0.163497	-2.72696	0.0985538
ENSMUSG00000112627.2	4933412E12Rik	3.34679	2.68092e-08	3.40845	1.52981e-08
ENSMUSG00000112652.2	4921516A02Rik	-1.24383	0.00910284	-1.33201	0.00513084
ENSMUSG00000112666.2	Gm48485	-1.94481	0.118624	-2.24174	0.0902808
ENSMUSG00000112700.2	Gm48757	4.49739	0.0908337	4.46575	0.0949597
ENSMUSG00000112734.2	Gm47644	1.22705	0.227028	1.29608	0.207903
ENSMUSG00000112751.2	Gm48084	-3.97733	0.126213	-2.74191	0.235773
ENSMUSG00000112766.2	Gm40645	2.45105	9.0431e-10	2.69449	2.76754e-11
ENSMUSG00000112812.2	Gm47415	-1.95187	0.20992	-1.97693	0.203837
ENSMUSG00000112843.2	Gm46224	2.36682	0.000360688	2.32886	0.000463954
ENSMUSG00000112852.2	Gm47767	1.13214	0.0452255	1.12282	0.0335189
ENSMUSG00000112894.2	Gm47009	3.53604	2.3359e-05	3.81473	1.3344e-07
ENSMUSG00000112910.2	Gm29685	-2.80862	0.219377	-2.95479	0.187407
ENSMUSG00000112911.2	BC042761	3.19095	0.173711	3.35854	0.142189
ENSMUSG00000112924.2	4930579P08Rik	-4.75475	0.0323376	-4.78386	0.0310427
ENSMUSG00000112925.2	Gm31763	1.85276	0.0519135	1.82127	0.0563557
ENSMUSG00000113029.2	Gm40578	5.08391	4.98074e-28	5.03274	1.02971e-28
ENSMUSG00000113041.2	Gm48302	2.029	0.00525937	2.0524	0.00487853
ENSMUSG00000113082.2	D730050B12Rik	-3.74636	0.172447	-3.77153	0.169221
ENSMUSG00000113098.2	Gm2912	-0.64869	0.220138	-0.677796	0.196124
ENSMUSG00000113165.2	Gm47863	1.48226	0.0900382	1.45102	0.0972761
ENSMUSG00000113220.2	Gm35208	-2.11738	0.244573	-2.14114	0.2393
ENSMUSG00000113238.2	Gm47251	-1.92872	0.238665	-2.53576	0.147178
ENSMUSG00000113329.2	4930555G21Rik	-4.61536	0.041944	-4.64154	0.0405763
ENSMUSG00000113415.2	Gm3234	-1.64812	0.168822	-1.67179	0.162439
ENSMUSG00000113616.2	Gm45941	-3.82201	0.15713	-3.66815	0.19483
ENSMUSG00000113619.2	Gm47118	4.78798	2.44686e-08	4.89455	7.11671e-09
ENSMUSG00000113689.2	Gm29676	-3.38321	0.105913	-3.40693	0.103183
ENSMUSG00000113716.2	Gm47518	-3.67815	0.2349	-3.88477	0.190367
ENSMUSG00000113733.2	Gm34785	-3.75549	0.058521	-3.77497	0.0568488
ENSMUSG00000113764.2	Gm48617	-4.23335	0.0872833	-4.25347	0.0857921
ENSMUSG00000113765.2	Gm47549	3.33935	0.151218	3.308	0.156907
ENSMUSG00000113816.2	Gm47003	-1.3088	0.183929	-1.18909	0.130036
ENSMUSG00000113891.2	Gm47683	-3.58136	0.2194	-3.61384	0.214101
ENSMUSG00000113907.2	Gm47167	1.40257	0.0438355	1.49295	0.0350763
ENSMUSG00000114136.2	4921511I17Rik	1.79577	0.0081803	1.76989	0.00910353
ENSMUSG00000114138.2	Gm36423	0.745035	0.190049	0.727603	0.201917
ENSMUSG00000114150.2	Gm46367	0.925693	0.23307	0.974512	0.172401
ENSMUSG00000114189.2	9330199G10Rik	-2.32933	0.192017	-2.2603	0.216161
ENSMUSG00000114203.2	Gm35279	-3.4505	0.250676	-3.46815	0.248689
ENSMUSG00000114235.2	F530104D19Rik	1.84123	0.084819	2.52602	0.00221516
ENSMUSG00000114315.2	Gm48696	2.07102	0.151906	2.0378	0.15969
ENSMUSG00000114329.2	Gm30489	-1.05485	0.113941	-0.780295	0.185636
ENSMUSG00000114393.2	Gm47359	-4.04221	0.116335	-4.06317	0.114433
ENSMUSG00000114422.2	Gm30411	-3.58136	0.2194	-3.61384	0.214101
ENSMUSG00000114424.2	Gm47414	-1.60622	0.159	-1.80346	0.135122
ENSMUSG00000114436.2	Gm48283	-0.620358	0.247158	-0.650508	0.223567
ENSMUSG00000114438.2	Gm47827	-4.79308	0.0290933	-4.8205	0.0279881
ENSMUSG00000114457.2	Gm36346	3.32635	0.189761	3.28925	0.197248
ENSMUSG00000114458.2	Gm47551	3.9176	0.195939	3.88759	0.202126
ENSMUSG00000114493.3	Gm47071	0.723314	0.155402	0.730315	0.132359
ENSMUSG00000114538.2	Gm31517	-2.05901	0.126303	-2.24622	0.0837262
ENSMUSG00000114546.2	Gm49350	-3.56222	0.214962	-3.5858	0.211729
ENSMUSG00000114568.2	Gm48732	-1.79272	0.20425	-1.81557	0.198238
ENSMUSG00000114598.2	D130062J10Rik	-1.38975	0.129938	-1.61088	0.0892238
ENSMUSG00000114608.2	Gm36161	3.78542	2.52529e-14	3.97298	1.36079e-14
ENSMUSG00000114633.2	Gm46416	0.898932	0.164726	0.86861	0.17916
ENSMUSG00000114644.2	Gm47243	4.5076	0.0842017	4.47915	0.0877546
ENSMUSG00000114761.2	Gm47242	4.5058	1.07404e-05	4.63154	4.24384e-06
ENSMUSG00000114780.2	AI197445	-1.28932	0.224872	-1.31326	0.215934
ENSMUSG00000114859.2	Gm47735	4.34929	0.0256867	4.41979	0.0215539
ENSMUSG00000114980.2	4933432I03Rik	3.39332	7.03144e-06	3.33708	9.52279e-06
ENSMUSG00000115049.2	Gm49172	0.604931	0.211484	0.589056	0.219692
ENSMUSG00000115118.2	Gm36617	-4.10483	0.109523	-4.12336	0.108054
ENSMUSG00000115164.3	Gm30159	-1.62907	0.1955	-1.61912	0.206014
ENSMUSG00000115186.2	Gm49417	1.08363	0.16725	1.33195	0.0636485
ENSMUSG00000115230.2	AU022793	-1.26031	0.100796	-1.33569	0.0793049
ENSMUSG00000115284.2	Gm34678	-1.14853	0.238277	-1.17683	0.226246
ENSMUSG00000115307.2	Gm49313	-4.10483	0.109523	-3.98088	0.139041
ENSMUSG00000115321.2	Gm34060	-3.74636	0.172447	-3.77153	0.169221
ENSMUSG00000115376.2	Gm35766	-4.11756	0.10206	-4.14236	0.0997366
ENSMUSG00000115386.2	Gm35909	-1.83728	0.18627	-1.73844	0.219807
ENSMUSG00000115420.2	Rmrp	1.19063	0.00156441	1.16622	0.00176789
ENSMUSG00000115422.2	4930452G13Rik	-1.73039	0.223617	-1.74018	0.226581
ENSMUSG00000115469.2	Gm49227	0.872872	0.0634027	0.967078	0.0292887
ENSMUSG00000115490.2	4930404O17Rik	-3.56222	0.214962	-3.5858	0.211729
ENSMUSG00000115517.2	Gm48954	-3.74636	0.172447	-3.77153	0.169221
ENSMUSG00000115617.2	Gm48975	-3.17824	0.139727	-3.10738	0.154665
ENSMUSG00000115665.2	4933425B07Rik	-5.18292	0.0113468	-5.07349	0.015336
ENSMUSG00000115756.2	Gm49519	-1.75549	0.169759	-1.78197	0.163093
ENSMUSG00000115767.2	Gm10366	1.52115	0.013932	1.49564	0.0158215
ENSMUSG00000115778.2	Gm10876	-1.56044	0.19757	-1.53556	0.208635
ENSMUSG00000115834.2	Gm10385	-1.62783	0.177177	-1.82329	0.148663
ENSMUSG00000115855.2	Gm34643	4.61701	0.00579282	4.69177	1.00068e-08
ENSMUSG00000115880.2	4930445N06Rik	-3.25939	0.125746	-3.28386	0.122617
ENSMUSG00000115902.2	D730005E14Rik	1.14124	0.0647236	1.15818	0.0511613
ENSMUSG00000115923.2	Gm49521	0.924039	0.144503	1.00262	0.0819517
ENSMUSG00000115961.2	Gm41409	3.7272	0.0879968	3.35256	0.156151
ENSMUSG00000115973.2	Gm36002	-3.74636	0.172447	-3.77153	0.169221
ENSMUSG00000116197.2	Gm38619	-3.64801	0.197173	-3.66815	0.19483
ENSMUSG00000116227.2	Gm49513	1.14725	0.173802	0.818493	0.245532
ENSMUSG00000116245.2	Gm49452	-3.66653	0.192382	-3.49872	0.234325
ENSMUSG00000116305.2	Lncppara	0.760288	0.200604	0.721229	0.214026
ENSMUSG00000116308.2	Gm49482	5.19219	1.85505e-19	5.16831	9.30105e-20
ENSMUSG00000116380.2	Gm39556	2.88732	0.0342843	3.16793	0.0238492
ENSMUSG00000116428.2	Gm36618	-2.36703	0.187938	-2.38542	0.184628
ENSMUSG00000116505.2	Gm10865	2.15553	0.000494754	2.01395	0.000674867
ENSMUSG00000116572.2	Gm49695	-2.16585	0.251574	-2.31975	0.205028
ENSMUSG00000116576.2	Gm49725	-3.24659	0.126662	-3.26717	0.123794
ENSMUSG00000116618.2	Gm49719	1.57831	0.0107619	1.64855	0.00574522
ENSMUSG00000116765.2	Gm49762	-3.83839	0.15597	-3.86792	0.152079
ENSMUSG00000116786.2	4930570E03Rik	-2.50894	0.159265	-2.53569	0.155024
ENSMUSG00000116823.2	Gm49595	1.39629	0.0689491	1.29551	0.0789141
ENSMUSG00000116879.2	Gm49794	-0.987064	0.240991	-1.13213	0.190937
ENSMUSG00000116894.2	4930547E14Rik	-3.11065	0.15139	-3.13192	0.148098
ENSMUSG00000117030.2	Gm49959	-4.29932	0.0758348	-4.32288	0.0740638
ENSMUSG00000117069.2	Gm49894	-2.21978	0.137744	-2.30666	0.119513
ENSMUSG00000117124.2	Gm49895	-2.4226	0.160692	-2.44705	0.156363
ENSMUSG00000117204.2	C330011F03Rik	1.84669	0.233273	1.81116	0.243761
ENSMUSG00000117292.2	E330032C10Rik	-1.53565	0.179229	-1.47197	0.206165
ENSMUSG00000117355.2	Gm49999	-3.97733	0.126213	-3.84406	0.154668
ENSMUSG00000117380.2	E430002N23Rik	-3.63058	0.0706985	-3.3192	0.114202
ENSMUSG00000117415.2	Gm41625	-2.97487	0.180914	-2.8867	0.202743
ENSMUSG00000117444.2	Gm50020	-1.32298	0.109756	-0.930734	0.246037
ENSMUSG00000117461.2	Gm50081	0.896985	0.066497	0.871758	0.0716289
ENSMUSG00000117465.2	Gm49980	1.64846	0.0353448	1.7639	0.0260437
ENSMUSG00000117505.2	Gm9993	0.928672	0.202532	1.185	0.0666521
ENSMUSG00000117509.2	Gm46606	-3.4505	0.250676	-3.46815	0.248689
ENSMUSG00000117519.2	Gm41664	1.01024	0.0821876	0.705587	0.172389
ENSMUSG00000117541.2	Gm50048	1.58055	0.219393	1.71235	0.188714
ENSMUSG00000117571.2	4933433H22Rik	-2.84094	0.0862524	-2.77212	0.0983639
ENSMUSG00000117573.2	Gm41668	2.01345	0.149027	1.98961	0.15478
ENSMUSG00000117575.2	Gm36486	1.57454	0.0574759	1.54462	0.067056
ENSMUSG00000117613.2	Gm2629	-2.05864	0.128889	-2.07896	0.124834
ENSMUSG00000117616.2	Gm49984	4.70868	0.0855401	3.28925	0.197248
ENSMUSG00000117634.2	Gm50069	1.48094	0.0305914	1.55596	0.0197547
ENSMUSG00000117654.2	Gm50050	-2.91187	0.193514	-2.93598	0.189187
ENSMUSG00000117743.2	Gm50232	3.75763	0.0711985	3.73591	0.0738638
ENSMUSG00000117757.2	Gm50169	0.535993	0.212587	0.506955	0.232709
ENSMUSG00000117796.2	Gm35406	-2.87235	0.219169	-2.90353	0.213116
ENSMUSG00000117827.2	D730002M21Rik	-3.3463	0.110669	-3.37154	0.107655
ENSMUSG00000117839.2	Gm50251	0.68185	0.110708	0.656569	0.11892
ENSMUSG00000117842.2	Gm41793	-4.11756	0.10206	-4.14236	0.0997366
ENSMUSG00000117869.2	Snhg4	0.620776	0.231995	0.60994	0.234162
ENSMUSG00000117893.2	Gm46658	-3.9096	0.139175	-3.93602	0.136085
ENSMUSG00000117896.2	AA387883	-2.40603	0.177387	-2.4252	0.173566
ENSMUSG00000117914.2	Gm29863	3.08828	0.0987416	2.76652	0.177967
ENSMUSG00000117923.2	Gm30593	-4.0562	0.112991	-3.93602	0.136085
ENSMUSG00000117926.2	C030004G16Rik	-1.62698	0.211816	-1.65388	0.204135
ENSMUSG00000117964.2	Gm36043	4.75209	1.19674e-35	4.70874	2.07536e-36
ENSMUSG00000117987.2	Gm50222	-2.13158	0.241635	-2.15961	0.23527
ENSMUSG00000117990.2	Gm32027	-1.93229	0.219647	-1.96255	0.212331
ENSMUSG00000118016.2	1700048O14Rik	3.90158	0.236679	3.86654	0.244622
ENSMUSG00000118021.2	Gm50130	3.18161	6.82011e-06	3.27779	2.10742e-06
ENSMUSG00000118024.2	Gm50419	3.85316	5.97306e-07	3.98073	3.73077e-07
ENSMUSG00000118073.2	Gm50291	-3.4505	0.250676	-3.46815	0.248689
ENSMUSG00000118086.2	Gm52981	-1.46399	0.199978	-1.44857	0.209535
ENSMUSG00000118087.2	4833438C02Rik	2.15487	7.18593e-06	2.20231	5.12294e-06
ENSMUSG00000118132.2	4833408A19Rik	1.54469	0.180929	1.51334	0.190755
ENSMUSG00000118134.2	4930549G23Rik	1.51617	0.00174807	1.53693	0.000975199
ENSMUSG00000118181.2	Gm53015	2.15391	2.94186e-05	2.14827	2.53855e-05
ENSMUSG00000118210.2	Gm50394	2.05993	0.185958	1.69404	0.235406
ENSMUSG00000118259.2	Gm5095	-3.0324	0.175449	-2.83657	0.218624
ENSMUSG00000118265.2	Gm50211	-4.56241	0.046687	-4.58597	0.0454241
ENSMUSG00000118292.2	Gm10549	-1.90911	0.22275	-1.93226	0.216977
ENSMUSG00000118315.2	Gm31019	3.38843	0.136756	3.35854	0.142189
ENSMUSG00000118341.2	Gm50252	0.986714	0.0529756	0.979003	0.0504128
ENSMUSG00000118361.2	Gm50237	4.73572	0.0553059	4.70905	0.0577722
ENSMUSG00000118387.2	Gm50415	-3.3463	0.110669	-3.28386	0.122617
ENSMUSG00000118394.2	Gm50475	3.23178	0.0240244	3.20236	0.0256602
ENSMUSG00000118406.2	Terc	1.35621	0.159295	1.33066	0.167381

## Sheet: GSE79898_mouse M1
Top 10% lncRNAs based on P-value from GSE79898
		Subread		STAR
Gene_ID	Symbol	log2FC	Pvalue	log2FC	Pvalue
ENSMUSG00000006462.7	A530013C23Rik	1.48827	0.0988668	1.64612	0.0702392
ENSMUSG00000013562.13	4833413E03Rik	-1.09145	0.0599985	-1.11961	0.0563818
ENSMUSG00000020992.6	4930512B01Rik	1.42736	0.138948	1.2725	0.163361
ENSMUSG00000029409.8	U90926	4.59333	0.00464918	4.59675	0.00498994
ENSMUSG00000043126.6	D830039M14Rik	-2.49313	0.0187081	-2.20886	0.0141103
ENSMUSG00000045075.4	Gm9796	-3.64691	0.0746782	-3.64499	0.0780714
ENSMUSG00000045231.6	BC106179	-2.49374	0.023645	-1.79609	0.062931
ENSMUSG00000052125.17	F730043M19Rik	0.95362	0.134205	1.2009	0.0654513
ENSMUSG00000052673.3	Gm9887	0.590673	0.113923	0.651091	0.0813008
ENSMUSG00000053263.4	Gm12592	-1.59016	0.0451036	-1.58775	0.0469305
ENSMUSG00000053749.13	Gm9920	-1.54741	0.0739751	-1.52348	0.0841214
ENSMUSG00000054418.7	2900041M22Rik	-1.55533	0.0435771	-1.54902	0.046399
ENSMUSG00000054426.12	A930005H10Rik	-1.45754	0.0464692	-1.4514	0.0493124
ENSMUSG00000054556.7	Gm4876	1.26457	0.0539059	1.17317	0.0433232
ENSMUSG00000054822.6	1700041G16Rik	3.86111	0.0359274	3.71437	0.054311
ENSMUSG00000055061.6	4931431C16Rik	-1.54159	0.035664	-1.30799	0.0682017
ENSMUSG00000055818.3	A230083G16Rik	-4.05952	0.030619	-4.2812	0.0166715
ENSMUSG00000055833.15	1700034H15Rik	1.06904	0.102441	1.16109	0.0764195
ENSMUSG00000056145.6	AI504432	2.29571	0.000468581	2.20863	0.000697602
ENSMUSG00000056445.9	Hoxaas2	-3.28109	0.13975	-3.27561	0.145762
ENSMUSG00000056687.10	Gm11696	0.738258	0.15526	0.870111	0.0745059
ENSMUSG00000056735.6	A930024E05Rik	-2.76896	0.148031	-2.76773	0.152325
ENSMUSG00000060029.14	4930473A02Rik	-0.732402	0.0194255	-0.68678	0.0189775
ENSMUSG00000064032.3	Gm10143	-0.525654	0.077791	-0.512454	0.071821
ENSMUSG00000067577.9	A430093F15Rik	1.07858	0.0438865	1.14441	0.0326666
ENSMUSG00000070392.6	Gm20634	-1.16593	0.0120667	-2.11938	0.0188473
ENSMUSG00000072109.12	A530040E14Rik	2.49726	5.65967e-05	2.83376	2.65709e-05
ENSMUSG00000072673.3	Gm10392	-2.96773	0.000421165	-2.75355	0.000887932
ENSMUSG00000072809.3	9330160F10Rik	-1.1128	0.0986573	-1.0831	0.103834
ENSMUSG00000072844.7	G530011O06Rik	1.36313	0.000501551	1.38656	0.000417694
ENSMUSG00000073144.5	4930599N23Rik	1.14423	0.0678476	1.21721	0.0510055
ENSMUSG00000073145.7	Gm12000	3.2776	0.0158333	3.2843	0.0163608
ENSMUSG00000073242.5	Dnmt3aos	-2.0669	0.00484693	-2.01913	0.00766606
ENSMUSG00000073274.5	Gm14636	2.49757	0.000100707	2.52863	0.0473567
ENSMUSG00000073529.10	F830208F22Rik	2.62365	6.99163e-05	2.7529	4.23795e-05
ENSMUSG00000073538.11	E330020D12Rik	-0.595315	0.0986374	-0.582568	0.111743
ENSMUSG00000073628.6	Gm10552	3.71176	0.0517142	2.64005	0.000324726
ENSMUSG00000074024.6	4632427E13Rik	0.960884	0.112631	0.95844	0.10536
ENSMUSG00000074039.11	4930520O04Rik	-2.76824	0.137644	-2.76514	0.14288
ENSMUSG00000074219.4	Gm10644	-1.09449	0.0839958	-1.05338	0.0864149
ENSMUSG00000074578.15	Zfas1	0.70587	0.054603	0.745269	0.0367417
ENSMUSG00000074805.6	Il1bos	6.01183	1.39287e-05	6.01627	1.41142e-05
ENSMUSG00000074813.15	Morrbid	1.12474	0.00719003	1.09529	0.0095557
ENSMUSG00000075010.6	AW112010	3.99869	0.0153239	3.9353	0.0175158
ENSMUSG00000075029.8	4930558J22Rik	-1.06497	0.0016737	-0.948295	0.00173145
ENSMUSG00000075389.4	2810410L24Rik	-2.34977	0.144775	-2.3462	0.149032
ENSMUSG00000075555.13	Gm10863	-1.38021	0.0198604	-1.25631	0.030233
ENSMUSG00000078122.5	F630028O10Rik	-1.81138	0.00466944	-1.71337	0.0107207
ENSMUSG00000078349.4	AW011738	3.5258	0.000895001	3.48647	0.00114158
ENSMUSG00000078706.5	Gm53	-0.972402	0.10906	-0.864591	0.140498
ENSMUSG00000079414.4	Gm11110	-1.28106	0.0367703	-1.28336	0.0429443
ENSMUSG00000079499.10	6530402F18Rik	3.53001	1.14869e-09	3.52391	1.22922e-09
ENSMUSG00000084803.9	5830444B04Rik	-3.36852	0.162834	-3.36301	0.166809
ENSMUSG00000084862.2	Gm16278	-0.673422	0.152551	-0.727985	0.0991856
ENSMUSG00000084869.2	Gm13063	-3.55538	0.0561468	-2.2042	0.123232
ENSMUSG00000084878.2	Lrrc8dos	2.66682	0.0129826	2.58401	0.0187488
ENSMUSG00000085030.2	2810455O05Rik	-2.14358	0.0724594	-1.9724	0.109864
ENSMUSG00000085054.3	Gm15834	1.19901	0.0970527	1.1471	0.114159
ENSMUSG00000085129.2	5031425F14Rik	-1.51081	0.040818	-1.48032	0.0425708
ENSMUSG00000085148.2	Mir22hg	2.37884	9.07165e-06	2.34364	1.18321e-05
ENSMUSG00000085196.2	Gm14963	2.48047	0.0892332	2.481	0.0921562
ENSMUSG00000085295.8	4930430E12Rik	1.49447	4.27695e-06	1.51815	2.66086e-06
ENSMUSG00000085337.2	Gm15964	-0.462859	0.14771	-0.456062	0.151945
ENSMUSG00000085396.8	Firre	0.569525	0.11821	0.642656	0.0825687
ENSMUSG00000085448.2	Gm13963	-1.69033	0.0222076	-1.29349	0.0541907
ENSMUSG00000085467.2	Gm11842	2.65269	0.154508	1.87319	0.130528
ENSMUSG00000085485.2	Gm14024	1.88762	0.00264649	1.83973	0.00370204
ENSMUSG00000085498.2	Gm14023	7.29734	9.20108e-26	7.54871	6.63777e-10
ENSMUSG00000085505.2	Gm12868	0.990711	0.0574935	1.12836	0.00898682
ENSMUSG00000085587.2	Gm14493	-1.44483	0.0852157	-1.44179	0.0876265
ENSMUSG00000085604.2	Dhx58os	2.97482	5.50907e-05	2.71157	8.58041e-05
ENSMUSG00000085633.2	Bloc1s6os	3.29995	0.126874	3.30651	0.12972
ENSMUSG00000085665.2	Gm12059	-2.7662	0.136824	-2.76137	0.14274
ENSMUSG00000085714.2	Gm13008	0.600222	0.0876058	0.58955	0.0968663
ENSMUSG00000085762.2	Lrrc75aos2	-1.58385	0.0459065	-1.47716	0.0671448
ENSMUSG00000085882.2	2610507I01Rik	-1.38429	0.00779164	-1.4071	0.0076872
ENSMUSG00000085894.2	Gm15832	1.65372	5.11519e-05	1.68486	2.87894e-05
ENSMUSG00000085913.3	Gm15601	0.79253	0.0836264	0.837084	0.0713638
ENSMUSG00000085958.2	A930019D19Rik	1.70538	0.145629	1.71377	0.147982
ENSMUSG00000085990.2	Gm16731	1.28423	0.0266509	1.38383	0.0201937
ENSMUSG00000086075.2	Gm15728	-1.39077	0.114522	-1.53365	0.0881538
ENSMUSG00000086109.3	Gm13391	-1.62697	0.0543324	-1.57258	0.067985
ENSMUSG00000086119.3	Gm2415	-3.46621	0.0375007	-3.46761	0.0391258
ENSMUSG00000086150.2	Bach2os	-3.13061	0.0356792	-3.11944	0.0373141
ENSMUSG00000086291.2	Gm15513	-3.14745	0.097899	-3.13816	0.101627
ENSMUSG00000086327.3	Slfn5os	4.77281	0.000790761	4.77684	0.000818283
ENSMUSG00000086347.2	Gm11626	1.19636	0.00183423	1.14733	0.00179121
ENSMUSG00000086359.2	9630013K17Rik	-1.67842	0.0861478	-1.68076	0.0864129
ENSMUSG00000086407.2	Gm14123	-1.81432	0.0344819	-0.940248	0.147781
ENSMUSG00000086424.2	Gm15569	-2.91463	0.0163706	-2.91332	0.0171018
ENSMUSG00000086503.5	Xist	0.681129	0.142399	0.709904	0.117237
ENSMUSG00000086507.2	Adap2os	-1.4392	0.0415873	-1.25754	0.0743949
ENSMUSG00000086539.9	Gm16759	-1.06801	0.0715506	-0.829286	0.123147
ENSMUSG00000086600.9	C030005K06Rik	1.15419	0.13755	1.2379	0.136769
ENSMUSG00000086656.2	Gm15701	1.55551	0.0269937	1.62973	0.0168751
ENSMUSG00000086683.2	Gm12867	2.6974	0.141982	2.69749	0.146646
ENSMUSG00000086693.2	A730081D07Rik	1.02901	0.0983434	1.01499	0.100891
ENSMUSG00000086700.3	Gm15747	-1.91654	0.0660316	-1.86187	0.0758777
ENSMUSG00000086714.2	0610009E02Rik	2.65672	0.0101653	3.0013	0.00976647
ENSMUSG00000086717.2	Gm15655	0.966955	0.0587023	1.03032	0.0500615
ENSMUSG00000086756.2	Gm14051	2.50117	0.132369	2.50114	0.134324
ENSMUSG00000086813.2	Gm13657	0.740738	0.111917	0.787386	0.0893844
ENSMUSG00000086839.8	Gm11973	0.714675	0.0966695	0.728368	0.0941465
ENSMUSG00000086859.5	Snhg20	-0.544659	0.0576617	-0.487837	0.0721655
ENSMUSG00000086898.2	Itpr3os	-2.22593	0.0675606	-2.16296	0.0668976
ENSMUSG00000086918.2	4930429F24Rik	3.31139	0.116272	3.31541	0.120074
ENSMUSG00000086924.2	Gm11766	-3.06703	0.0523046	-2.98016	0.0622918
ENSMUSG00000087060.8	Eldr	-1.70043	0.0166734	-1.66694	0.0199723
ENSMUSG00000087066.2	Gm15518	1.38671	0.0667999	1.24842	0.0689066
ENSMUSG00000087138.2	Gm15545	-1.05295	0.127219	-1.0387	0.116619
ENSMUSG00000087175.8	Gm15133	3.13322	0.0656218	3.14087	0.067679
ENSMUSG00000087193.8	Gm14820	-0.706243	0.060714	-0.649597	0.0819032
ENSMUSG00000087206.2	Gm16175	3.29995	0.126874	3.54077	0.0845166
ENSMUSG00000087221.4	BC037032	-0.720925	0.0503156	-0.69777	0.0529684
ENSMUSG00000087222.2	E030042O20Rik	1.74083	0.00637861	1.74579	0.00656503
ENSMUSG00000087231.8	E230016M11Rik	1.52417	0.126669	1.90616	0.0673992
ENSMUSG00000087263.2	Gm15726	1.18754	0.0139826	1.26405	0.00430002
ENSMUSG00000087442.2	Gm14453	-0.828295	0.0554351	-0.811981	0.0580698
ENSMUSG00000087458.2	Gm13999	2.372	0.0509133	2.432	0.0436943
ENSMUSG00000087477.2	Gm13822	3.30039	6.88867e-07	3.26339	4.68607e-07
ENSMUSG00000087502.2	Gm16091	1.52578	0.030342	1.49798	0.0360336
ENSMUSG00000087523.2	Gm12319	-1.66388	0.0541157	-1.75069	0.0440608
ENSMUSG00000087595.2	1810012K08Rik	-1.17588	0.0560342	-1.32248	0.0220864
ENSMUSG00000087700.3	Gm15283	1.50177	0.000273804	1.61555	3.12293e-05
ENSMUSG00000089636.2	1700058P15Rik	1.81202	0.053824	1.81683	0.0552152
ENSMUSG00000089652.2	Gm16025	2.74825	0.124804	3.30294	0.0490506
ENSMUSG00000089796.2	Gm16575	-1.67434	0.0737598	-1.30556	0.120034
ENSMUSG00000089998.3	Phtf1os	1.10797	0.0224428	1.07801	0.0227899
ENSMUSG00000090031.3	4732440D04Rik	0.94855	0.130959	1.03653	0.103015
ENSMUSG00000090069.3	E430024P14Rik	1.15262	0.00349317	1.30294	0.00148603
ENSMUSG00000090194.2	Gm16161	3.84552	0.0436684	3.6583	0.0657293
ENSMUSG00000090216.2	Gm16549	1.53228	0.0478949	1.92719	0.00647254
ENSMUSG00000090246.2	Gm17017	3.51562	3.2784e-08	3.13009	2.41322e-11
ENSMUSG00000090252.2	Gm16028	1.65973	0.00256103	1.60856	0.00104036
ENSMUSG00000090564.10	A430057M04Rik	-0.634882	0.109769	-0.762369	0.0585811
ENSMUSG00000090570.2	Gm17041	3.41707	0.0338824	3.51545	0.0287484
ENSMUSG00000090608.2	Gm17200	1.50703	0.068358	1.06833	0.109063
ENSMUSG00000091165.2	Gm17036	2.83597	0.00264632	2.24743	0.00298454
ENSMUSG00000091192.2	Sardhos	-3.2844	0.132765	-3.28125	0.138724
ENSMUSG00000091661.3	Gm17021	1.94992	0.151083	1.95805	0.154996
ENSMUSG00000092006.2	Gm17139	1.30053	0.00925967	1.3036	0.0122531
ENSMUSG00000092171.2	4833427F10Rik	1.55993	0.0450079	1.71699	0.033604
ENSMUSG00000092176.2	Gm20460	0.795949	0.0603861	0.853452	0.039304
ENSMUSG00000092190.2	Gm20470	0.890215	0.0989153	0.758782	0.130107
ENSMUSG00000092218.2	Gm20529	1.17206	0.0535633	1.15031	0.0582094
ENSMUSG00000092283.2	Gm20412	3.78284	0.00346354	3.74457	0.00408427
ENSMUSG00000092386.2	Gm20536	0.598742	0.093198	0.592309	0.10109
ENSMUSG00000092412.2	Gm20507	-1.43835	0.0387737	-1.4371	0.0296394
ENSMUSG00000092550.3	Gm20496	0.835754	0.0769672	0.894	0.0564119
ENSMUSG00000092564.3	BC051226	1.51431	0.00963078	1.75842	0.00516768
ENSMUSG00000092596.2	Gm20490	-1.83806	0.0129039	-1.6437	0.0206091
ENSMUSG00000093482.9	Gm20619	-1.24109	0.11274	-1.18737	0.128807
ENSMUSG00000093577.2	Gm20632	-1.08569	0.0246145	-1.66892	0.0172658
ENSMUSG00000093622.2	Gm20703	-1.70022	0.150974	-1.69587	0.155549
ENSMUSG00000093656.2	Gm20628	-0.776082	0.00474264	-0.715514	0.0160395
ENSMUSG00000095366.3	Gm21860	1.70764	0.057798	1.27976	0.0175738
ENSMUSG00000096917.3	2500002B13Rik	1.59237	2.51091e-06	1.71151	2.45316e-07
ENSMUSG00000096953.3	Gm26571	-0.763398	0.089843	-0.729675	0.101699
ENSMUSG00000096957.2	E230013L22Rik	1.81031	0.0052611	1.84229	0.00174644
ENSMUSG00000096960.2	A230028O05Rik	1.19611	0.0499181	1.15821	0.0506573
ENSMUSG00000096965.8	3300005D01Rik	-1.35837	0.00499137	-1.28863	0.00819216
ENSMUSG00000096992.4	Gm26788	2.16458	0.0161897	2.20279	0.00756456
ENSMUSG00000097000.3	Gm17435	0.696382	0.113082	0.772834	0.0875183
ENSMUSG00000097081.2	Gm10425	1.19955	0.00106746	1.04555	0.0072199
ENSMUSG00000097092.3	Gm26725	-2.0692	0.0780697	-2.06722	0.0796267
ENSMUSG00000097125.3	Gm26885	2.20347	6.23936e-06	2.12938	9.13958e-06
ENSMUSG00000097134.3	1110002J07Rik	2.33809	0.0162563	2.27345	0.0237207
ENSMUSG00000097194.3	9330175E14Rik	1.28629	0.00484065	1.46735	0.00100783
ENSMUSG00000097216.4	4932441J04Rik	1.17701	0.000430724	1.23563	0.000226648
ENSMUSG00000097224.2	Gm26716	0.639519	0.12498	0.610598	0.140589
ENSMUSG00000097262.3	4933416M07Rik	3.1134	0.000953474	3.57642	0.000447357
ENSMUSG00000097274.3	Gm47512	-2.38873	0.0319281	-2.31801	0.0413982
ENSMUSG00000097275.2	Gm26648	1.11996	0.00102173	1.0404	0.00138111
ENSMUSG00000097365.8	C030034L19Rik	-0.965784	0.0875119	-0.960195	0.091449
ENSMUSG00000097397.3	Gm16861	-0.780629	0.0871946	-0.740069	0.0816093
ENSMUSG00000097415.3	AU020206	-0.665417	0.0395042	-0.68994	0.0369093
ENSMUSG00000097418.8	Mir155hg	5.60462	5.3516e-07	5.57715	6.24128e-07
ENSMUSG00000097472.2	Gm26586	1.60473	0.00335878	1.60782	0.00117844
ENSMUSG00000097509.2	B230322F03Rik	-1.37721	0.0618836	-1.29751	0.0765176
ENSMUSG00000097534.4	Gm16675	2.8102	0.0420728	2.02629	0.0888328
ENSMUSG00000097557.3	C130060C02Rik	-2.79354	0.138703	-2.79593	0.14222
ENSMUSG00000097572.3	Gm26797	3.15027	0.00598673	3.06435	0.0090824
ENSMUSG00000097597.3	Gm26674	1.48115	0.0518903	1.5125	0.0428743
ENSMUSG00000097636.9	Mirt1	-3.62215	0.0245793	-2.6916	0.0660977
ENSMUSG00000097654.2	Gm26714	-1.27293	0.114171	-1.26886	0.116551
ENSMUSG00000097746.3	Gm6225	1.41147	0.149713	1.30536	0.164567
ENSMUSG00000097754.2	Ptgs2os2	2.73616	6.42842e-05	2.77288	5.66087e-05
ENSMUSG00000097773.2	Gm10614	-3.06865	0.0936611	-4.04816	0.0385839
ENSMUSG00000097804.2	Gm16685	5.17654	0.000704263	5.17683	0.000746523
ENSMUSG00000097845.3	A230020J21Rik	-0.813284	0.107012	-0.869874	0.0832087
ENSMUSG00000097848.3	Gm807	-1.50255	0.0824926	-1.44478	0.100853
ENSMUSG00000097855.9	A930007I19Rik	0.743511	0.0220152	0.78928	0.010545
ENSMUSG00000097893.9	1700034P13Rik	1.20038	0.00945084	1.1925	0.0116284
ENSMUSG00000097908.8	4933404O12Rik	-0.941795	0.0519014	-1.00585	0.0394094
ENSMUSG00000097921.3	Gm26576	-2.40993	0.139113	-2.416	0.140873
ENSMUSG00000098889.2	Gm27206	-1.51529	0.115568	-1.83132	0.026771
ENSMUSG00000099329.3	Gm28052	0.790548	0.0989069	0.779979	0.106131
ENSMUSG00000099375.2	Gm28187	3.27917	0.0492479	3.14087	0.067679
ENSMUSG00000099722.4	Gm29154	-2.67418	0.00669553	-2.58523	0.0105047
ENSMUSG00000099757.2	BE692007	2.76263	1.43906e-08	2.95615	6.16434e-09
ENSMUSG00000099760.2	Gm28800	-0.968141	0.109325	-1.01151	0.0753672
ENSMUSG00000099843.2	Gm7160	1.66045	0.0186786	1.66003	0.0193522
ENSMUSG00000100039.2	Gm28959	-0.982493	0.0683628	-1.02425	0.0691192
ENSMUSG00000100046.2	Gm29232	-1.24561	0.117509	-1.28654	0.105607
ENSMUSG00000100075.2	1700018L02Rik	-0.909365	0.0902682	-1.02594	0.0439908
ENSMUSG00000100081.2	Gm29434	-1.40395	0.0333736	-1.33106	0.0380384
ENSMUSG00000100113.2	Gm28592	3.73617	0.00281813	3.88847	0.00173448
ENSMUSG00000100280.3	Gm28417	-0.57884	0.0926361	-0.679594	0.0517173
ENSMUSG00000100287.2	Gm28068	3.4748	0.0816214	3.47694	0.0854689
ENSMUSG00000100594.2	2810414N06Rik	-1.45508	0.0523678	-1.17867	0.124963
ENSMUSG00000101162.3	Gm26728	-0.613241	0.0943162	-0.777533	0.0492512
ENSMUSG00000101438.3	Gm19412	0.897272	0.0135393	0.874636	0.0171873
ENSMUSG00000101450.2	Gm28941	2.99909	0.0892804	3.00334	0.0919921
ENSMUSG00000101628.2	Gm28177	2.41462	9.88687e-17	2.48168	1.30181e-17
ENSMUSG00000101655.2	2310040G24Rik	-0.89087	0.128886	-0.948219	0.11357
ENSMUSG00000101711.2	Gm28306	-0.811643	0.0936003	-0.742103	0.105431
ENSMUSG00000102027.2	Gm28914	1.55093	0.0915251	2.36105	7.89334e-05
ENSMUSG00000102055.2	Gm28913	2.46827	5.44239e-05	3.02401	1.99757e-05
ENSMUSG00000102564.2	Gm37035	-2.02182	8.58681e-07	-1.9829	1.53795e-06
ENSMUSG00000102909.2	Gm2453	1.76226	0.121282	1.7689	0.12407
ENSMUSG00000103103.2	4833445I07Rik	-0.769837	0.145672	-0.762932	0.156689
ENSMUSG00000103114.2	Gm32200	4.36784	0.0107162	4.24539	0.018967
ENSMUSG00000103219.2	Gm37787	3.99652	0.0258112	3.99875	0.0274457
ENSMUSG00000104000.2	Gm38335	-1.05466	0.0550454	-0.973213	0.0833998
ENSMUSG00000104340.2	Gm10522	3.65927	0.0206661	3.66036	0.0216494
ENSMUSG00000104574.2	Gm42836	-2.16303	0.0213601	-1.88194	0.0232192
ENSMUSG00000104903.2	Gm43707	-3.51006	0.1449	-3.50122	0.147694
ENSMUSG00000104960.2	Snhg8	-0.740424	0.101428	-0.684552	0.106576
ENSMUSG00000104985.2	Gm42917	3.38389	0.010679	2.8463	0.00674265
ENSMUSG00000105085.2	Gm42567	2.56156	0.117575	2.55821	0.119719
ENSMUSG00000105636.2	Gm43625	2.66175	0.152853	2.84664	0.113316
ENSMUSG00000105647.2	Gm43695	-0.955199	0.0692667	-0.989046	0.0464916
ENSMUSG00000105676.2	Gm43403	-5.02255	0.00180008	-5.02249	0.00190771
ENSMUSG00000105769.2	Gm43351	-1.04932	0.00399189	-1.09787	0.00227208
ENSMUSG00000105851.2	9130604C24Rik	-1.38972	0.120178	-1.33477	0.141876
ENSMUSG00000106127.2	4930520M14Rik	-3.43231	0.107627	-3.43259	0.111711
ENSMUSG00000106209.2	Gm42918	3.18417	0.0550542	2.90709	0.0982035
ENSMUSG00000106251.2	Gm42658	2.9919	0.0924557	2.82039	0.127592
ENSMUSG00000106478.2	Gm36551	2.38128	0.0169834	2.13438	0.0292574
ENSMUSG00000106702.2	Gm42846	-1.62377	0.0402144	-1.41129	0.0802817
ENSMUSG00000106734.4	Gm20559	3.10345	3.17138e-16	3.05707	1.9363e-17
ENSMUSG00000106820.2	D5Ertd605e	-3.08831	6.8247e-05	-3.04386	8.79379e-05
ENSMUSG00000106967.2	Gm42477	-1.32721	0.115304	-1.26202	0.110654
ENSMUSG00000107317.2	Gm19719	-1.03642	0.0157856	-1.03569	0.0171249
ENSMUSG00000107546.2	Gm20560	1.93401	0.145264	2.70365	0.0733101
ENSMUSG00000107552.2	Gm44096	2.09495	0.00124021	1.9189	0.002642
ENSMUSG00000107723.2	Gm43964	2.91472	0.10527	2.91383	0.10877
ENSMUSG00000107736.2	Gm44148	4.07172	3.63384e-13	3.82669	4.46677e-21
ENSMUSG00000107802.2	1700126G02Rik	1.7399	0.00657854	1.78568	0.00552965
ENSMUSG00000108037.3	Gm44597	-0.696688	0.0558872	-0.662788	0.0695579
ENSMUSG00000108060.3	4921529L05Rik	1.15914	0.0643119	1.26338	0.0496098
ENSMUSG00000108081.2	Gm44026	-1.52082	0.0966879	-1.54851	0.0571438
ENSMUSG00000108112.2	Gm45193	2.89257	2.36605e-09	2.77088	8.0514e-09
ENSMUSG00000108207.3	1810059H22Rik	3.50518	0.0780147	3.50878	0.081432
ENSMUSG00000108321.2	Gm44649	0.754463	0.0992588	0.844322	0.0442914
ENSMUSG00000108332.2	D530033B14Rik	2.25373	0.000998867	2.23379	0.00127952
ENSMUSG00000108524.2	Gm44876	1.98906	0.0129761	1.9535	0.00735169
ENSMUSG00000108624.2	Gm45091	-1.9462	0.013199	-1.99704	0.00991358
ENSMUSG00000108736.2	Gm45151	-2.79586	0.138336	-2.79994	0.141558
ENSMUSG00000109408.2	A930037H05Rik	3.11458	6.11405e-19	3.10739	1.76406e-18
ENSMUSG00000109669.2	Gm45472	1.67457	0.00546491	1.89358	0.00110642
ENSMUSG00000109715.2	Gm45606	-1.58546	0.00371115	-1.60723	0.00305976
ENSMUSG00000109729.2	Gm45418	4.6366	0.00476321	4.63819	0.00504825
ENSMUSG00000109785.2	Gm45542	3.26275	0.0200525	2.44681	0.0343333
ENSMUSG00000109799.2	Gm45515	1.24553	0.000506889	1.26927	0.00026103
ENSMUSG00000109876.2	Gm45449	-2.98489	0.0329549	-2.38168	0.0629229
ENSMUSG00000110148.2	5830408C22Rik	1.47029	0.0835427	1.56935	0.0427516
ENSMUSG00000110166.2	Gm45641	-1.73086	0.0748314	-1.30009	0.103784
ENSMUSG00000110230.2	Gm45846	1.70815	0.107975	1.88106	0.078588
ENSMUSG00000110433.2	Gm45820	-2.9093	0.12675	-2.91461	0.128576
ENSMUSG00000110615.2	Gm45890	-0.746674	0.102224	-0.633492	0.154945
ENSMUSG00000110790.2	Gm47079	2.22914	3.27424e-13	2.24085	2.18229e-13
ENSMUSG00000111116.2	Gm48065	2.72314	0.128682	2.72457	0.133294
ENSMUSG00000111160.2	Gm48855	1.52795	0.0923552	1.41542	0.132236
ENSMUSG00000111713.2	Gm20234	1.99467	0.00509155	1.94371	0.00717307
ENSMUSG00000111737.2	Gm47248	3.64131	0.000137579	3.59029	0.000211873
ENSMUSG00000111752.2	Gm38575	3.85311	0.038016	3.99293	0.0289791
ENSMUSG00000112095.2	A130077B15Rik	-1.58467	0.0711113	-1.60842	0.0195662
ENSMUSG00000112134.2	Gm40723	1.57177	0.0679167	1.69691	0.0621168
ENSMUSG00000112489.2	9230116L04Rik	-1.53347	0.0873348	-1.21435	0.163065
ENSMUSG00000112652.2	4921516A02Rik	-0.897691	0.000968857	-0.872958	0.00142747
ENSMUSG00000112662.2	Gm47922	2.89113	0.0989961	2.89516	0.102409
ENSMUSG00000112766.2	Gm40645	1.04463	0.00251251	0.847461	0.00568236
ENSMUSG00000112843.2	Gm46224	1.61181	0.0210215	1.58577	0.0250768
ENSMUSG00000113029.2	Gm40578	3.18869	9.84912e-13	2.69727	8.73709e-08
ENSMUSG00000113041.2	Gm48302	2.28964	0.048113	2.29999	0.0494725
ENSMUSG00000113575.2	A930023M06Rik	3.19007	0.146002	3.19167	0.150553
ENSMUSG00000113587.2	Gm36287	2.87606	0.100898	2.87735	0.104822
ENSMUSG00000113769.2	5033406O09Rik	1.0284	0.0706991	1.00577	0.0794047
ENSMUSG00000114136.2	4921511I17Rik	1.45008	0.0405814	1.38424	0.0627394
ENSMUSG00000114163.2	Gm32296	3.22799	0.129995	3.47694	0.0854689
ENSMUSG00000114709.2	Gm47920	2.28	0.0765391	2.28856	0.0791677
ENSMUSG00000114980.2	4933432I03Rik	1.02576	0.0779479	1.02199	0.0840812
ENSMUSG00000115222.2	Gm49747	-1.13478	0.0689687	-1.23164	0.0495696
ENSMUSG00000115420.2	Rmrp	-0.700413	0.0941016	-0.701892	0.0866171
ENSMUSG00000115667.2	Gm10389	1.78831	0.0117099	2.12502	0.000656298
ENSMUSG00000115783.2	Bc1	-1.01478	0.040156	-1.04956	0.0297382
ENSMUSG00000115855.2	Gm34643	1.56958	0.0226296	1.62291	0.0208081
ENSMUSG00000115961.2	Gm41409	3.336	0.12095	3.33485	0.124876
ENSMUSG00000116009.2	Gm49503	-2.86768	0.121144	-2.86415	0.125566
ENSMUSG00000116125.2	Gm41361	3.86923	0.0369897	3.86993	0.0390793
ENSMUSG00000116308.2	Gm49482	2.89641	1.15886e-11	2.90265	9.43841e-12
ENSMUSG00000116380.2	Gm39556	1.7958	0.000524451	1.78784	0.0006744
ENSMUSG00000116530.2	Gm32312	-1.6865	0.0242208	-1.7369	0.0195764
ENSMUSG00000116802.2	Gm5165	1.38236	0.15237	1.6817	0.104469
ENSMUSG00000116840.2	Gm21691	1.38025	0.112929	1.5349	0.0532938
ENSMUSG00000117232.2	1600002D24Rik	2.90638	0.097042	2.90723	0.10076
ENSMUSG00000117575.2	Gm36486	1.44184	0.0256919	1.27362	0.0570704
ENSMUSG00000117628.2	Gm50012	5.21285	0.000457805	5.21487	0.000496645
ENSMUSG00000117721.2	Gm50221	2.87449	0.144904	2.88232	0.145512
ENSMUSG00000117964.2	Gm36043	3.96006	7.44077e-22	4.02934	1.09796e-23
ENSMUSG00000118057.2	B020010K11Rik	-0.949555	0.0259638	-1.96336	0.0939735
ENSMUSG00000118061.2	Rbfaos	-0.528086	0.0815099	-0.603147	0.0514461
ENSMUSG00000118210.2	Gm50394	1.75024	0.017852	1.8563	0.0113205
ENSMUSG00000118265.2	Gm50211	-2.72624	0.0831591	-2.73311	0.0840899
ENSMUSG00000118314.2	1700001K23Rik	-3.21767	0.0708017	-3.22187	0.0725274
ENSMUSG00000118342.2	Gm50255	2.78175	0.053278	2.56958	0.0818354
ENSMUSG00000118365.2	Gm41724	3.06938	0.0791194	3.34841	0.0485161
ENSMUSG00000118406.2	Terc	-0.889669	0.019366	-0.860646	0.0190666

## Sheet: GSE80304_mouse M1
Top 10% lncRNAs based on P-value from GSE80304
		Subread		STAR
Gene_ID	Symbol	log2FC	Pvalue	log2FC	Pvalue
ENSMUSG00000000031.17	H19	-2.2974	0.0088182	-2.2652	0.00904315
ENSMUSG00000006462.7	A530013C23Rik	1.49252	0.0179606	1.54301	0.0169414
ENSMUSG00000022639.15	Dubr	0.72869	2.07127e-05	0.739054	1.45579e-05
ENSMUSG00000029409.8	U90926	5.5968	1.07453e-05	5.54712	1.25167e-05
ENSMUSG00000030623.5	Prss23os	-1.6075	1.20217e-15	-1.56912	1.27103e-15
ENSMUSG00000035983.5	Gm7008	2.04391	3.22651e-17	1.92779	3.92623e-17
ENSMUSG00000038311.14	2410017I17Rik	2.52967	1.90277e-41	1.52968	0.000417965
ENSMUSG00000042579.3	4632404H12Rik	-0.715297	0.000933991	-0.705152	0.00132459
ENSMUSG00000043340.4	6530409C15Rik	2.65852	1.44244e-21	2.83812	5.54751e-32
ENSMUSG00000043488.6	Frmd8os	0.808537	0.0295326	0.866882	0.0248072
ENSMUSG00000043833.7	2900005J15Rik	-2.93697	0.00363869	-2.9511	0.00319937
ENSMUSG00000045231.6	BC106179	-2.23587	2.32729e-06	-2.25763	6.42538e-07
ENSMUSG00000048603.9	Gm9828	0.872074	0.0266477	0.837324	4.7649e-09
ENSMUSG00000052248.17	Zeb2os	0.611871	5.03902e-05	0.581821	3.95743e-05
ENSMUSG00000052403.12	Fcnaos	2.42583	1.49046e-24	2.341	6.41489e-31
ENSMUSG00000052673.3	Gm9887	1.21917	9.31857e-09	1.2105	1.16665e-08
ENSMUSG00000052724.8	Gm9888	0.58057	0.0428235	0.589067	0.0329426
ENSMUSG00000052951.6	C130021I20Rik	-3.65065	0.0112306	-3.58534	0.0135374
ENSMUSG00000053081.4	1700069B07Rik	1.64822	0.00421149	1.73173	0.00282338
ENSMUSG00000053442.5	4930597O21Rik	1.14639	0.00364307	1.16353	2.52888e-05
ENSMUSG00000054006.15	D630008O14Rik	-2.58025	0.0161807	-2.59316	0.0145784
ENSMUSG00000054181.12	A930012O16Rik	1.81983	3.00006e-06	1.82202	4.03947e-06
ENSMUSG00000054510.6	Gm14461	-2.46783	1.64592e-17	-2.43877	8.17769e-17
ENSMUSG00000054556.7	Gm4876	1.08114	0.000178826	1.25131	4.31219e-06
ENSMUSG00000054822.6	1700041G16Rik	2.05395	0.0177246	2.30285	0.0107609
ENSMUSG00000055061.6	4931431C16Rik	-1.06162	0.00058828	-1.15791	2.65617e-05
ENSMUSG00000055110.9	A630012P03Rik	4.0234	0.0321435	4.20216	0.0180107
ENSMUSG00000055833.15	1700034H15Rik	2.04992	4.0898e-09	2.0641	7.67348e-09
ENSMUSG00000056031.14	9330154J02Rik	-0.626814	0.0394393	-0.67654	0.0303937
ENSMUSG00000056145.6	AI504432	2.57386	1.18702e-45	2.55109	8.37524e-46
ENSMUSG00000056687.10	Gm11696	1.75907	2.7874e-19	1.72595	2.73951e-20
ENSMUSG00000057359.8	Gm17494	0.930639	0.0054525	1.24551	0.00160155
ENSMUSG00000058934.9	Igf1os	-2.25112	0.00201731	-2.26746	0.00166092
ENSMUSG00000059277.13	R74862	-0.485597	0.00490418	-0.49825	0.000661697
ENSMUSG00000060029.14	4930473A02Rik	-0.384386	0.00556391	-0.350832	0.0064667
ENSMUSG00000060143.8	Gm10076	0.717025	0.000395877	0.609652	0.0294075
ENSMUSG00000060424.15	Pantr1	0.698502	0.025713	0.69964	0.0318707
ENSMUSG00000063611.6	Gm10134	1.92847	3.27897e-12	1.90623	1.46023e-11
ENSMUSG00000072109.12	A530040E14Rik	4.56472	1.08236e-54	4.27372	2.3233e-51
ENSMUSG00000072673.3	Gm10392	-2.5154	0.000107806	-2.36061	0.000139293
ENSMUSG00000072844.7	G530011O06Rik	4.37084	1.31408e-57	4.59537	1.31841e-67
ENSMUSG00000072847.5	A530017D24Rik	-1.59148	3.62109e-05	-1.51709	9.81354e-05
ENSMUSG00000073144.5	4930599N23Rik	0.924907	3.04599e-07	0.844009	1.12679e-06
ENSMUSG00000073145.7	Gm12000	1.3449	0.0172559	1.3748	0.0160928
ENSMUSG00000073274.5	Gm14636	4.99944	2.85695e-133	5.01205	5.63143e-144
ENSMUSG00000073529.10	F830208F22Rik	2.8176	4.68973e-16	2.86482	9.81482e-18
ENSMUSG00000073538.11	E330020D12Rik	-3.74557	0.00127417	-3.75946	0.00109283
ENSMUSG00000073590.4	3222401L13Rik	-0.948919	0.0363575	-1.08224	0.020498
ENSMUSG00000073628.6	Gm10552	5.0978	1.32955e-08	4.43517	3.13174e-29
ENSMUSG00000073631.3	Gm10553	5.17335	6.97844e-09	3.57458	7.58137e-21
ENSMUSG00000073787.5	Gm10575	-1.41299	8.92913e-05	-1.00053	0.000679999
ENSMUSG00000073985.3	Gm10602	1.18343	3.13316e-10	1.09225	1.31022e-09
ENSMUSG00000074146.10	4930579C12Rik	3.79457	0.00148814	3.8405	0.0011643
ENSMUSG00000074149.10	Gm10634	2.67208	1.67645e-06	1.56853	0.00102636
ENSMUSG00000074213.4	Gm10642	-1.53349	8.41225e-10	-1.52691	5.2933e-10
ENSMUSG00000074398.6	Gm15441	0.308285	0.0351266	0.34632	0.0124709
ENSMUSG00000074415.15	Mir100hg	-1.39442	2.72591e-16	-1.41892	1.03433e-16
ENSMUSG00000074517.3	Gm10710	2.10487	0.0252383	2.09306	0.0245906
ENSMUSG00000074578.15	Zfas1	1.4481	9.97533e-25	1.48521	5.00463e-27
ENSMUSG00000074805.6	Il1bos	5.70438	2.57457e-23	5.67043	5.33664e-23
ENSMUSG00000074813.15	Morrbid	3.13933	3.65482e-80	3.13231	6.7365e-85
ENSMUSG00000075010.6	AW112010	8.40352	1.60841e-140	8.33937	1.45152e-146
ENSMUSG00000075585.4	6330403L08Rik	-0.936638	0.000190942	-0.920639	0.000243716
ENSMUSG00000078122.5	F630028O10Rik	-3.10587	1.11484e-65	-3.08376	1.65046e-72
ENSMUSG00000078190.8	Dnm3os	-1.85777	0.00115042	-1.61139	0.00595961
ENSMUSG00000078349.4	AW011738	4.34525	3.42814e-22	4.32456	8.4303e-22
ENSMUSG00000078489.3	Gm17106	2.35076	0.000257791	2.00768	3.03159e-06
ENSMUSG00000078601.5	Gm12525	-3.9837	0.0210774	-3.85469	0.0311013
ENSMUSG00000079053.4	Gm14010	2.49333	1.01758e-05	2.54495	0.00250484
ENSMUSG00000079179.10	Rab10os	0.835176	7.57262e-09	0.907211	1.97157e-11
ENSMUSG00000079414.4	Gm11110	2.76575	1.28566e-10	2.6487	7.36199e-10
ENSMUSG00000079499.10	6530402F18Rik	2.39907	2.53527e-20	2.42215	2.62066e-20
ENSMUSG00000079505.3	Gm11131	2.55344	2.9978e-58	2.52217	1.18436e-91
ENSMUSG00000079645.3	Gm17193	2.60949	1.25387e-05	2.50062	1.37421e-05
ENSMUSG00000079671.9	2610203C22Rik	0.863461	8.77712e-05	0.946625	7.43385e-06
ENSMUSG00000081512.2	Gm15821	3.59674	2.74857e-36	3.56769	1.81462e-39
ENSMUSG00000084808.8	9430091E24Rik	-1.29036	0.0227949	-1.3382	0.0154902
ENSMUSG00000084834.2	4930565N06Rik	-1.11364	0.0293613	-1.09791	0.0317182
ENSMUSG00000084835.2	Gm12352	0.72462	0.00767965	0.727752	0.00644102
ENSMUSG00000084846.2	A730011C13Rik	0.919006	0.000103674	0.835937	0.000154112
ENSMUSG00000084862.2	Gm16278	-0.764243	0.00589868	-0.640872	0.00545456
ENSMUSG00000084863.2	Gm12523	-0.785578	0.0331538	-0.942783	0.00877912
ENSMUSG00000084896.2	Gm11632	-3.7548	0.00118337	-3.7285	0.00124525
ENSMUSG00000084911.2	Gm16185	-1.16682	0.00386207	-1.2246	0.0076426
ENSMUSG00000084940.3	Gm15935	-4.50377	0.00252421	-4.51655	0.0023398
ENSMUSG00000084950.8	Gm5577	0.390287	0.0120921	0.531374	1.56014e-05
ENSMUSG00000084964.3	Gm15503	-3.664	0.00164128	-2.85983	0.0012469
ENSMUSG00000084970.2	1700060J05Rik	1.69986	1.7048e-13	1.67816	2.73868e-20
ENSMUSG00000085048.2	Gm15537	-2.90158	5.72952e-05	-3.34562	9.56305e-06
ENSMUSG00000085069.3	Prdm16os	-4.42467	0.00342823	-4.43829	0.00319145
ENSMUSG00000085095.3	Gm15635	-4.50792	0.000597179	-3.80319	0.000941434
ENSMUSG00000085105.3	Gm12758	0.680726	5.44252e-05	0.704549	2.86419e-05
ENSMUSG00000085106.2	Gm16000	-1.93919	0.0181668	-1.67624	0.0301103
ENSMUSG00000085118.3	Gm15774	-2.65604	0.0405997	-2.67356	0.00990974
ENSMUSG00000085148.2	Mir22hg	2.11955	1.8476e-36	2.09609	4.57763e-37
ENSMUSG00000085154.8	C130046K22Rik	4.04699	0.00496435	4.03328	0.00494094
ENSMUSG00000085156.9	Snhg15	-0.69825	0.000819543	-0.703658	0.00105887
ENSMUSG00000085169.3	Gm10785	-0.926824	0.034745	-0.823458	0.0127873
ENSMUSG00000085196.2	Gm14963	4.75489	0.000372832	4.61146	0.000593474
ENSMUSG00000085201.2	Nr6a1os	-3.93114	0.0247069	-3.94044	0.0242973
ENSMUSG00000085208.4	Brip1os	1.00807	1.25671e-11	1.00121	8.52285e-14
ENSMUSG00000085213.2	Gm13091	-2.3727	0.034126	-2.38383	0.0317337
ENSMUSG00000085278.2	Gm12841	0.739166	4.39488e-07	0.777888	7.77396e-10
ENSMUSG00000085286.2	Ube4bos3	-1.13357	0.0263579	-1.16306	0.015794
ENSMUSG00000085289.2	Gm15337	3.44924	0.00636695	2.84327	0.00909792
ENSMUSG00000085295.8	4930430E12Rik	2.87817	1.82305e-67	2.86801	2.77844e-71
ENSMUSG00000085315.8	A430018G15Rik	-1.09346	0.015739	-1.01728	0.0208344
ENSMUSG00000085316.2	D330050G23Rik	2.46139	0.0354348	2.44569	0.0336874
ENSMUSG00000085335.2	Gm13684	-1.22829	0.00673804	-1.28475	0.00662944
ENSMUSG00000085337.2	Gm15964	-0.816797	0.0303858	-0.925051	0.0145368
ENSMUSG00000085360.2	Arhgap27os2	-1.61056	0.0385565	-1.90255	0.017562
ENSMUSG00000085396.8	Firre	-0.853086	1.59336e-06	-0.813605	6.02879e-06
ENSMUSG00000085399.8	Foxd2os	-4.51958	0.00255939	-4.44626	0.003412
ENSMUSG00000085409.2	Gm16155	3.34579	0.00116091	3.79791	0.00160824
ENSMUSG00000085436.2	Zfp335os	1.2268	0.0252382	1.30199	0.0113839
ENSMUSG00000085438.2	Oip5os1	-0.752031	4.07493e-09	-0.763979	5.14744e-11
ENSMUSG00000085440.2	Sorbs2os	-3.67085	0.0016887	-3.89295	0.00064429
ENSMUSG00000085467.2	Gm11842	2.58269	8.82147e-07	2.66466	7.74689e-10
ENSMUSG00000085471.2	4933423P22Rik	1.93409	0.000113928	1.89329	0.000169292
ENSMUSG00000085492.8	Trmt61b	1.28449	3.89744e-05	1.30684	6.17206e-05
ENSMUSG00000085498.2	Gm14023	8.39555	0	8.5117	0
ENSMUSG00000085501.2	Gm11772	2.5561	0.000698813	2.54202	0.000646226
ENSMUSG00000085505.2	Gm12868	3.56106	1.43854e-21	3.67235	1.68709e-35
ENSMUSG00000085543.2	Gm13568	1.39375	0.00404247	1.46217	0.00283016
ENSMUSG00000085566.2	A730017L22Rik	0.579278	0.000171512	-0.658076	0.0308112
ENSMUSG00000085572.2	Gm16234	1.41025	2.25205e-09	1.4781	2.06788e-12
ENSMUSG00000085585.2	Gm12223	7.52341	8.30326e-10	7.75941	2.11207e-10
ENSMUSG00000085586.2	Gm11613	0.830737	0.00437888	0.662941	0.0231127
ENSMUSG00000085587.2	Gm14493	-1.18502	3.98751e-05	-1.25687	2.28859e-05
ENSMUSG00000085604.2	Dhx58os	4.39801	1.32895e-22	4.57917	1.68129e-26
ENSMUSG00000085628.5	Appbp2os	0.780228	0.0116646	0.781805	0.0132274
ENSMUSG00000085667.2	Gm12992	0.953673	8.45283e-10	0.995802	8.23405e-10
ENSMUSG00000085669.2	Gm14817	-2.30035	0.0180125	-2.31216	0.0160793
ENSMUSG00000085731.2	Gm16229	1.6796	1.07407e-17	1.76289	1.98545e-19
ENSMUSG00000085733.2	Arhgap27os1	-3.2158	0.00889411	-3.2986	0.00602042
ENSMUSG00000085741.9	5430405H02Rik	0.966614	0.00101862	0.935837	0.00165831
ENSMUSG00000085767.2	Gm13563	0.841944	1.81953e-07	0.827061	3.53312e-08
ENSMUSG00000085788.2	4930470G03Rik	-0.472289	0.0172011	-0.488701	0.0116848
ENSMUSG00000085819.8	Ube4bos1	-0.701876	0.0165652	-0.699953	0.00838101
ENSMUSG00000085882.2	2610507I01Rik	-1.75658	0.0143807	-2.0899	0.00422424
ENSMUSG00000085894.2	Gm15832	1.00258	5.56939e-11	0.984072	7.49758e-13
ENSMUSG00000085913.3	Gm15601	0.392529	0.0207272	0.419248	0.0122311
ENSMUSG00000085962.9	Gm16984	1.36223	3.47437e-08	1.39512	1.71086e-13
ENSMUSG00000085990.2	Gm16731	2.92106	2.45479e-25	2.88818	2.35829e-27
ENSMUSG00000086016.2	1700084C06Rik	1.32445	3.06843e-05	1.26888	2.57942e-05
ENSMUSG00000086018.8	Gm13179	1.53843	0.000221097	1.64657	1.18479e-05
ENSMUSG00000086109.3	Gm13391	-2.15555	0.000773307	-1.95538	0.00179648
ENSMUSG00000086134.2	Gm16159	-1.54594	0.0151098	-1.51946	0.00878592
ENSMUSG00000086150.2	Bach2os	-1.75694	0.00381287	-1.7384	0.00398943
ENSMUSG00000086156.2	Gm15354	1.05929	0.0200403	1.03643	0.0260034
ENSMUSG00000086184.2	Gm12764	3.17715	4.03268e-13	3.16461	1.03133e-12
ENSMUSG00000086216.2	Gm13610	-0.848659	0.0371177	-0.885174	0.0344422
ENSMUSG00000086220.2	Gm16599	-1.12939	0.0226056	-1.1184	0.0239396
ENSMUSG00000086288.2	Gm15265	0.623482	0.00584983	0.531674	0.0131031
ENSMUSG00000086289.4	Gm16933	2.49453	1.20772e-26	2.53536	2.9814e-26
ENSMUSG00000086327.3	Slfn5os	5.76693	1.75006e-162	5.82581	1.95098e-194
ENSMUSG00000086329.2	Gm14233	2.4313	2.38062e-12	2.341	2.67076e-11
ENSMUSG00000086347.2	Gm11626	4.53366	2.60671e-58	4.37161	5.32315e-68
ENSMUSG00000086424.2	Gm15569	-1.45883	0.0286126	-1.43039	0.0310629
ENSMUSG00000086430.2	4930551O13Rik	0.999404	0.00338718	1.00234	0.00130416
ENSMUSG00000086434.2	Gm15200	-1.05708	0.00494869	-1.11987	0.000140432
ENSMUSG00000086453.8	Gm11457	0.876639	0.0100984	0.661844	0.0086736
ENSMUSG00000086479.3	Gm16014	1.54625	0.0137046	1.78033	0.00599449
ENSMUSG00000086496.2	Gm14204	1.75876	0.0058107	1.74357	0.00564613
ENSMUSG00000086507.2	Adap2os	1.22125	0.00166019	1.34184	0.000365028
ENSMUSG00000086514.2	Gm11747	-1.8668	0.0385393	-1.88187	0.0346685
ENSMUSG00000086656.2	Gm15701	2.78169	7.13142e-16	2.7341	2.46173e-33
ENSMUSG00000086665.2	Gm13067	-4.18355	0.000197514	-4.3986	6.96184e-05
ENSMUSG00000086693.2	A730081D07Rik	0.727695	0.0188176	0.748448	0.0182028
ENSMUSG00000086695.2	Gm15247	3.98912	1.50013e-06	4.08234	6.95725e-07
ENSMUSG00000086714.2	0610009E02Rik	0.71191	0.00109129	0.689849	0.00192471
ENSMUSG00000086717.2	Gm15655	1.56205	1.03768e-23	1.56536	8.97555e-25
ENSMUSG00000086728.3	Man2c1os	-0.771118	0.00576144	-0.856428	0.00162084
ENSMUSG00000086742.9	Gm16201	-0.816427	0.0290889	-0.937494	0.0174226
ENSMUSG00000086773.2	Gm16192	-2.21568	1.32902e-05	-2.36197	1.33986e-05
ENSMUSG00000086782.3	E130102H24Rik	1.33306	0.0085553	1.45204	0.00369772
ENSMUSG00000086801.2	Gm15943	-2.68167	2.06242e-08	-2.80861	1.13188e-09
ENSMUSG00000086836.2	Gm13748	2.03477	0.0042437	2.41951	1.29352e-05
ENSMUSG00000086841.2	2410006H16Rik	-1.37303	1.04491e-10	-1.42123	3.95714e-11
ENSMUSG00000086866.3	4930512H18Rik	3.7371	0.00197115	3.65234	0.00260564
ENSMUSG00000086916.3	Gm15903	1.23578	0.0350395	1.25875	0.0359496
ENSMUSG00000086968.9	4933431E20Rik	-0.588126	0.034335	-0.537766	0.0371708
ENSMUSG00000086997.2	Gm12981	-3.26008	0.0322569	-3.27423	0.0309141
ENSMUSG00000087013.8	2610027K06Rik	-1.76306	0.0208262	-1.80823	0.0100852
ENSMUSG00000087036.2	Gm11748	-3.97582	0.00048826	-4.13866	0.000236164
ENSMUSG00000087088.3	Gm16638	-1.3571	0.0201394	-1.41035	0.0166941
ENSMUSG00000087107.9	AI662270	1.61602	2.38804e-25	1.58611	1.93875e-25
ENSMUSG00000087108.2	Gm16093	-4.22535	0.0082266	-4.13586	0.0115719
ENSMUSG00000087132.9	A930001C03Rik	-3.87147	0.0059857	-3.89286	0.00517466
ENSMUSG00000087135.8	Gm16096	2.73373	0.00441698	2.64645	0.00576185
ENSMUSG00000087138.2	Gm15545	-1.24325	0.00593157	-1.24013	0.00339939
ENSMUSG00000087174.8	5530601H04Rik	-0.685245	0.00893066	-0.697596	0.00957852
ENSMUSG00000087177.8	E130307A14Rik	-0.846383	0.00326784	-0.828526	0.00482803
ENSMUSG00000087222.2	E030042O20Rik	1.50589	0.000294547	1.47445	0.000556038
ENSMUSG00000087231.8	E230016M11Rik	-0.749177	0.0122629	-0.712586	0.010968
ENSMUSG00000087232.2	Gm14764	2.13669	0.0277223	2.61196	0.00269519
ENSMUSG00000087263.2	Gm15726	3.14482	2.70297e-17	3.19929	7.32836e-21
ENSMUSG00000087266.3	Gm15991	-3.94296	0.00432405	-3.88333	0.00506709
ENSMUSG00000087281.2	Gm16015	2.4114	0.00159152	2.39889	0.00145938
ENSMUSG00000087341.5	0610040F04Rik	-1.9395	2.92129e-05	-1.93826	3.63032e-05
ENSMUSG00000087362.8	Gm13710	-2.51775	0.00291965	-2.45285	0.00343226
ENSMUSG00000087377.2	AV099323	-3.95926	0.0196207	-3.84204	0.028775
ENSMUSG00000087400.9	Gm15270	-2.68532	1.24273e-37	-2.63353	6.85955e-41
ENSMUSG00000087424.2	5730405O15Rik	-1.87791	0.0416766	-1.89125	0.0375761
ENSMUSG00000087431.2	Gm16054	0.779424	0.0172029	0.715975	0.0336316
ENSMUSG00000087436.2	Gm16156	1.7542	3.56853e-11	1.77225	5.95474e-13
ENSMUSG00000087443.2	Ppp1r18os	1.50519	0.000245261	1.43163	0.000477234
ENSMUSG00000087451.2	Gm12970	4.33199	0.00185464	4.40035	0.00135433
ENSMUSG00000087477.2	Gm13822	7.86709	4.97835e-11	7.96492	2.79233e-11
ENSMUSG00000087502.2	Gm16091	1.91673	1.20603e-08	1.86726	5.96366e-08
ENSMUSG00000087515.2	Gm13554	-1.18609	4.96359e-07	-1.19836	5.92251e-07
ENSMUSG00000087528.2	9830144P21Rik	-0.721711	0.00629818	-0.836424	0.00111457
ENSMUSG00000087574.2	C030037D09Rik	-1.1539	0.0181259	-1.18924	0.0165867
ENSMUSG00000087578.2	Ccdc142os	-2.19892	0.000239779	-1.82769	0.000895957
ENSMUSG00000087595.2	1810012K08Rik	-1.2925	1.95836e-05	-1.38497	3.17092e-06
ENSMUSG00000087612.2	A230005M16Rik	-1.78891	2.60372e-05	-1.75722	5.02197e-05
ENSMUSG00000087623.2	Gm12404	0.859184	0.00517929	0.939568	0.000203886
ENSMUSG00000087639.2	Gm15512	0.745366	0.000930917	0.712701	0.0016528
ENSMUSG00000087660.2	B230398E01Rik	1.20002	3.86363e-07	1.16076	1.3587e-06
ENSMUSG00000087684.2	1200007C13Rik	4.02529	0.0327187	4.00863	0.0342713
ENSMUSG00000087700.3	Gm15283	0.626692	0.000222677	0.688062	1.24716e-05
ENSMUSG00000089636.2	1700058P15Rik	2.53692	3.75529e-05	2.49335	4.9072e-05
ENSMUSG00000089647.3	Gm2245	0.840234	6.04531e-08	1.14571	2.36913e-13
ENSMUSG00000089671.2	Gm16537	-0.540976	0.00361201	-0.596898	0.000650706
ENSMUSG00000089709.2	Gm16262	-3.4525	0.0210161	-3.46447	0.0200283
ENSMUSG00000089714.2	Gm16092	4.28225	4.64283e-06	2.41328	5.10686e-05
ENSMUSG00000089733.2	Gm15628	2.72136	0.00483837	2.77843	0.00323769
ENSMUSG00000089810.2	Gm16536	-0.885883	0.0422783	-0.843955	0.0331985
ENSMUSG00000089827.2	1700023H06Rik	-2.11057	0.00120343	-2.03564	0.00191368
ENSMUSG00000089875.3	Etohd2	1.05973	2.48559e-08	0.9617	1.14407e-07
ENSMUSG00000089907.3	Gm16169	-4.21187	0.00764671	-4.10594	0.0114704
ENSMUSG00000089940.2	Gm4117	1.08681	0.00636307	0.985147	0.0174099
ENSMUSG00000089990.2	Gm15852	-3.41156	0.00403618	-3.37525	0.00438645
ENSMUSG00000089998.3	Phtf1os	0.380857	0.0314331	0.400409	0.0231208
ENSMUSG00000090030.2	A430072P03Rik	4.53078	0.00508658	4.50902	0.00505197
ENSMUSG00000090038.8	Gm16573	1.4508	0.000205334	1.27649	0.000382079
ENSMUSG00000090054.2	Gm15629	1.80905	5.83483e-31	1.83157	2.13753e-40
ENSMUSG00000090062.3	Galnt6os	0.757687	0.0228789	0.716956	0.0146627
ENSMUSG00000090063.7	Dlx6os1	1.27982	1.21117e-09	1.25374	3.56011e-09
ENSMUSG00000090069.3	E430024P14Rik	3.05388	2.61279e-59	3.20061	2.72974e-62
ENSMUSG00000090086.8	AI480526	-1.27597	0.00828047	-1.26946	0.0154665
ENSMUSG00000090103.2	Gm16094	5.52778	5.43833e-05	4.7482	0.000340707
ENSMUSG00000090194.2	Gm16161	1.6717	0.0202764	1.65911	0.0193355
ENSMUSG00000090216.2	Gm16549	3.36031	2.76736e-35	3.18966	1.37678e-44
ENSMUSG00000090246.2	Gm17017	3.9325	1.14774e-41	4.2299	2.10437e-69
ENSMUSG00000090252.2	Gm16028	4.05479	1.96749e-09	4.45658	1.78356e-11
ENSMUSG00000090293.2	Gm17034	1.88116	0.0100789	2.17191	0.00513082
ENSMUSG00000090307.8	1700071M16Rik	1.56793	1.02713e-19	1.67236	7.57813e-25
ENSMUSG00000090327.2	Gm17111	1.7579	0.0113261	1.36829	0.0144467
ENSMUSG00000090357.2	Gm17077	-0.76866	0.0306186	-0.706363	0.0292429
ENSMUSG00000090386.11	Mir99ahg	-0.73721	0.000173072	-0.718543	0.000215581
ENSMUSG00000090458.2	Gm17122	-1.00993	1.87525e-08	-1.03549	6.62666e-09
ENSMUSG00000090570.2	Gm17041	3.32388	3.60066e-10	3.16884	2.61575e-10
ENSMUSG00000090576.3	Gm17055	-2.5173	0.0208297	-2.30604	0.0414921
ENSMUSG00000090608.2	Gm17200	2.59344	2.13906e-12	2.31143	1.76722e-14
ENSMUSG00000090706.2	Gm17233	-1.28474	8.22293e-08	-1.30022	2.15803e-09
ENSMUSG00000090860.2	Gm17134	0.452498	0.00216778	0.408966	0.00401441
ENSMUSG00000090873.2	Gm17112	1.62023	0.0230619	1.60648	0.022212
ENSMUSG00000090965.2	Gm17203	-2.81781	0.0315183	-2.82753	0.0297548
ENSMUSG00000091160.2	Gm17133	1.35835	6.62452e-05	1.42122	6.89094e-05
ENSMUSG00000091393.2	5330438I03Rik	-2.37736	0.0291853	-2.94347	0.00338251
ENSMUSG00000091509.8	Gm17066	-0.674608	0.00688921	-0.704502	0.00591113
ENSMUSG00000091575.3	2010016I18Rik	-0.846862	0.0103032	-0.884162	0.0086667
ENSMUSG00000091623.3	Gm17092	0.645286	0.0221653	0.624686	0.0311677
ENSMUSG00000092006.2	Gm17139	2.32137	2.11246e-31	2.27788	1.57481e-30
ENSMUSG00000092103.3	Gm17039	-1.7826	0.00779473	-1.6263	0.0239162
ENSMUSG00000092134.2	Gm17089	1.83031	0.000510344	1.59035	0.000483683
ENSMUSG00000092187.2	Gm20457	-0.70491	0.023185	-0.755975	0.0178867
ENSMUSG00000092190.2	Gm20470	3.16401	2.36224e-36	3.32373	6.21199e-49
ENSMUSG00000092218.2	Gm20529	1.97343	6.30339e-06	1.86557	1.52459e-05
ENSMUSG00000092258.3	Gm20444	-1.40447	0.0140406	-1.32499	0.0157844
ENSMUSG00000092274.4	Neat1	-0.549696	1.71798e-05	-0.55394	1.19899e-06
ENSMUSG00000092283.2	Gm20412	2.21614	1.29838e-49	2.20937	5.4851e-55
ENSMUSG00000092365.3	BC023719	2.7354	3.82762e-15	2.8465	7.56335e-19
ENSMUSG00000092368.2	A930015D03Rik	2.1851	2.24665e-08	2.17325	4.56142e-08
ENSMUSG00000092386.2	Gm20536	0.656812	4.23884e-05	0.636632	3.9424e-05
ENSMUSG00000092412.2	Gm20507	-0.652954	0.0242218	-0.622197	0.0248292
ENSMUSG00000092455.2	Gm20456	4.53078	0.00508658	4.51693	0.00520598
ENSMUSG00000092474.2	Gm20478	1.83963	4.97318e-07	1.80823	6.10008e-06
ENSMUSG00000092482.2	Gm20531	0.908035	1.0758e-05	1.03573	3.74756e-09
ENSMUSG00000092483.2	Gm20421	1.93208	0.000522951	1.91723	0.000545036
ENSMUSG00000092550.3	Gm20496	3.45925	6.9912e-31	3.37651	1.48991e-32
ENSMUSG00000092564.3	BC051226	2.27402	4.8381e-07	2.26075	7.18797e-07
ENSMUSG00000092626.2	9130230N09Rik	2.6786	0.000900559	3.02476	0.000246174
ENSMUSG00000092627.3	D130058E05Rik	-2.05307	0.00316077	-2.06491	0.00264518
ENSMUSG00000093378.3	Gm20663	4.4787	0.00108926	4.39262	0.00135226
ENSMUSG00000093460.10	Six3os1	-4.54736	0.000518944	-4.42731	0.000757908
ENSMUSG00000093467.2	Gm20659	-1.51194	1.32788e-15	-1.47042	6.81452e-15
ENSMUSG00000093677.2	Gm20712	-1.57155	0.0063165	-1.58653	0.00549387
ENSMUSG00000093738.3	AI606473	-3.46274	0.0189256	-3.47634	0.0179352
ENSMUSG00000093768.2	Gm20650	1.61277	3.12523e-14	1.63928	2.70607e-15
ENSMUSG00000095193.3	Gm20939	-1.04854	0.0128968	-1.34547	0.00322741
ENSMUSG00000095332.3	Gm9821	-0.984154	0.0220518	-0.959396	0.0280524
ENSMUSG00000095366.3	Gm21860	4.76957	0.00186129	4.38291	1.25726e-09
ENSMUSG00000096768.9	Gm47283	0.777898	0.0204704	1.21865	1.867e-06
ENSMUSG00000096917.3	2500002B13Rik	5.30776	5.27999e-100	5.24006	1.63687e-106
ENSMUSG00000096929.8	A330023F24Rik	0.541852	0.0274014	0.526872	0.038416
ENSMUSG00000096934.2	Gm26658	-0.658815	1.63179e-06	-0.658776	3.73991e-07
ENSMUSG00000096935.6	1700113A16Rik	-1.86814	3.73454e-05	-1.95495	2.62919e-05
ENSMUSG00000096956.3	Snhg18	-4.3513	0.00539515	-4.25856	0.00731194
ENSMUSG00000096957.2	E230013L22Rik	2.91258	2.22429e-40	2.91244	4.16344e-43
ENSMUSG00000096960.2	A230028O05Rik	2.65539	0.00245494	2.37276	0.00411369
ENSMUSG00000096971.3	4930556M19Rik	-2.12641	0.00712828	-2.09379	0.00767487
ENSMUSG00000096992.4	Gm26788	1.45555	4.22264e-07	1.59401	7.17457e-09
ENSMUSG00000097000.3	Gm17435	2.09851	3.40269e-17	2.11751	5.97527e-17
ENSMUSG00000097004.2	4731419I09Rik	-0.718995	9.44872e-06	-0.690649	8.79234e-06
ENSMUSG00000097006.8	9530082P21Rik	1.49778	2.37859e-09	1.41856	1.21982e-08
ENSMUSG00000097032.3	4930539J05Rik	1.37325	7.27443e-10	1.50442	2.62016e-12
ENSMUSG00000097039.9	Pvt1	-0.968835	1.06234e-06	-0.970797	1.58245e-06
ENSMUSG00000097042.3	Gm17491	-2.00007	0.0132204	-1.82039	0.0293604
ENSMUSG00000097048.8	1600020E01Rik	0.900192	0.0174981	0.940944	0.013964
ENSMUSG00000097057.2	Gm17638	0.687921	2.29388e-05	0.70207	3.38908e-06
ENSMUSG00000097060.2	Gm26759	-2.32949	4.35374e-14	-2.37322	6.92486e-14
ENSMUSG00000097061.3	9330151L19Rik	-1.23247	0.00045396	-1.21963	0.000912841
ENSMUSG00000097077.2	Gm16712	1.53499	2.66335e-06	1.74558	3.40717e-08
ENSMUSG00000097080.9	1700086O06Rik	-1.48512	0.0194063	-1.13214	0.0279873
ENSMUSG00000097081.2	Gm10425	4.79134	1.74844e-17	4.69914	1.73709e-18
ENSMUSG00000097099.3	Gm9917	1.67139	3.59763e-27	1.6024	4.97289e-27
ENSMUSG00000097101.4	1810034E14Rik	-4.83726	0.000625611	-4.78151	0.000762562
ENSMUSG00000097119.3	B230354K17Rik	-1.0014	2.46629e-07	-1.01546	2.00627e-07
ENSMUSG00000097125.3	Gm26885	5.95566	4.72424e-144	5.87999	1.15549e-157
ENSMUSG00000097145.6	9230114K14Rik	-1.31906	0.0166036	-1.27231	0.021312
ENSMUSG00000097149.2	G630030J09Rik	1.12479	0.00571818	1.41952	5.43764e-05
ENSMUSG00000097156.8	Gm3764	0.464193	0.00409448	0.440008	0.00656226
ENSMUSG00000097164.3	Cep83os	-1.3919	3.05834e-06	-1.38345	8.71769e-06
ENSMUSG00000097170.2	Gm16982	-0.941887	0.0223167	-0.738778	0.0399131
ENSMUSG00000097177.9	9330159M07Rik	1.90058	0.000120625	1.96384	8.54382e-05
ENSMUSG00000097183.3	Gm17501	-3.63505	0.0119132	-3.64946	0.0111533
ENSMUSG00000097194.3	9330175E14Rik	2.64429	2.31768e-30	2.99416	1.05226e-42
ENSMUSG00000097216.4	4932441J04Rik	0.49181	0.00578477	0.49702	0.00535251
ENSMUSG00000097224.2	Gm26716	1.23838	3.88203e-13	1.22822	1.66514e-13
ENSMUSG00000097251.3	5033417F24Rik	1.42293	0.00219542	1.41193	0.00302203
ENSMUSG00000097262.3	4933416M07Rik	4.52512	1.5569e-29	4.50754	3.79899e-29
ENSMUSG00000097275.2	Gm26648	0.767219	5.43564e-06	0.777971	2.72458e-06
ENSMUSG00000097318.3	1700007L15Rik	-1.24499	0.0388513	-1.25862	0.0345736
ENSMUSG00000097320.9	Tmem147os	-1.07171	0.0270754	-1.06558	0.0247403
ENSMUSG00000097324.9	Carmn	-4.07954	0.012897	-3.82688	0.0305963
ENSMUSG00000097343.3	9030407P20Rik	-1.38497	0.0410095	-1.40078	0.0360495
ENSMUSG00000097346.2	Rps18-ps4	0.492784	0.000200386	0.570147	2.95589e-05
ENSMUSG00000097354.8	2310001H17Rik	2.58406	2.07678e-08	2.5542	4.80274e-08
ENSMUSG00000097365.8	C030034L19Rik	-1.18029	9.83695e-08	-1.18771	8.53667e-08
ENSMUSG00000097381.3	A230087F16Rik	0.49464	0.0391749	0.526645	0.0323164
ENSMUSG00000097413.3	A830052D11Rik	-0.990097	0.00187549	-0.971329	0.000624204
ENSMUSG00000097415.3	AU020206	-1.23435	6.37881e-18	-1.23619	3.26096e-19
ENSMUSG00000097418.8	Mir155hg	8.02556	7.13843e-28	7.97415	1.36753e-27
ENSMUSG00000097439.7	Gm16754	1.86978	1.43491e-17	1.88176	8.042e-19
ENSMUSG00000097440.3	Gm6277	-2.3665	0.000147162	-2.42635	8.73801e-05
ENSMUSG00000097445.2	Gm26631	0.357826	0.0263794	0.395941	0.00622619
ENSMUSG00000097471.9	5830432E09Rik	1.96267	3.9399e-19	1.95711	7.05558e-22
ENSMUSG00000097472.2	Gm26586	2.47304	1.65838e-47	2.57117	2.74237e-68
ENSMUSG00000097491.2	Gm2366	-1.0732	0.00257156	-1.13339	0.0010598
ENSMUSG00000097497.2	Gm26652	2.47001	0.00497329	2.45612	0.00473673
ENSMUSG00000097534.4	Gm16675	3.14343	0.00260586	3.19848	0.00185246
ENSMUSG00000097537.3	2610020C07Rik	0.840477	2.6206e-05	0.799183	1.45991e-05
ENSMUSG00000097545.8	Mir124a-1hg	1.31873	4.27229e-05	1.27854	0.000117019
ENSMUSG00000097558.2	Gm26902	7.48625	8.10514e-138	7.60274	3.67659e-138
ENSMUSG00000097571.10	Jpx	-0.832751	0.0144387	-0.850205	0.0164954
ENSMUSG00000097572.3	Gm26797	2.29746	4.25157e-06	2.28119	1.13862e-05
ENSMUSG00000097583.3	6430590A07Rik	-1.35844	0.0263993	-1.22915	0.0390724
ENSMUSG00000097597.3	Gm26674	1.0437	2.091e-05	0.980338	3.08382e-05
ENSMUSG00000097620.8	4921514A10Rik	1.19182	3.29344e-06	1.1551	2.63627e-06
ENSMUSG00000097636.9	Mirt1	-3.83228	0.0291898	-3.84675	0.0283537
ENSMUSG00000097640.8	Gm20033	0.583102	0.0419271	0.603216	0.0316091
ENSMUSG00000097654.2	Gm26714	-2.76845	0.000172806	-3.0419	9.02768e-05
ENSMUSG00000097692.3	A230060F14Rik	1.5854	0.00011315	1.61228	5.35239e-05
ENSMUSG00000097705.2	Gm26740	-5.91402	5.05452e-06	-4.75169	0.000253882
ENSMUSG00000097724.3	Gm26850	-0.512287	0.0238957	-0.495716	0.0311249
ENSMUSG00000097729.3	2310015A10Rik	-1.40342	0.00293257	-1.37334	0.00379293
ENSMUSG00000097736.9	9530059O14Rik	-1.25841	0.00511603	-1.39838	0.00253313
ENSMUSG00000097750.3	Gm4673	-0.909211	0.00222303	-0.936106	0.00217919
ENSMUSG00000097754.2	Ptgs2os2	5.37609	0.000120342	5.36232	0.000115685
ENSMUSG00000097792.3	Gm27042	-1.66459	0.0382041	-1.72065	0.0280294
ENSMUSG00000097804.2	Gm16685	6.46397	1.37272e-07	6.41078	1.7913e-07
ENSMUSG00000097816.2	Gm26811	0.846347	1.11141e-06	0.857299	4.14162e-07
ENSMUSG00000097832.2	Gm26912	-3.72648	0.00855136	-3.74064	0.0079646
ENSMUSG00000097845.3	A230020J21Rik	-0.909358	0.00343253	-0.950911	0.00180148
ENSMUSG00000097874.4	C030010L15Rik	2.0894	0.00424627	1.69869	0.00283015
ENSMUSG00000097876.2	Gm16892	0.979534	0.00296724	1.09664	0.000378799
ENSMUSG00000097882.3	0610038B21Rik	0.685536	0.0121644	0.759686	0.00225772
ENSMUSG00000097893.9	1700034P13Rik	1.86788	2.37227e-17	1.83338	1.12046e-16
ENSMUSG00000097903.3	Gm26679	0.695115	0.00412577	0.688528	0.00197108
ENSMUSG00000097908.8	4933404O12Rik	-0.762795	0.00741873	-0.816216	0.00529784
ENSMUSG00000097944.2	A130014A01Rik	-1.47457	0.00116722	-1.49935	0.0013013
ENSMUSG00000097974.2	Gm10605	-3.45506	0.0191084	-3.46884	0.0181234
ENSMUSG00000098051.2	Gm27032	1.60435	0.0249275	1.53684	0.0300674
ENSMUSG00000098371.2	Gm28037	0.97832	0.00177099	1.05772	5.11632e-23
ENSMUSG00000098447.3	Gm27184	1.21565	0.000690628	1.1655	0.0014833
ENSMUSG00000099329.3	Gm28052	1.81158	1.61684e-14	1.78573	4.15857e-15
ENSMUSG00000099470.2	Gm29340	2.48166	0.00016967	2.46721	0.000163589
ENSMUSG00000099587.2	Gm28967	0.392118	0.00278069	0.405076	0.000245383
ENSMUSG00000099757.2	BE692007	2.64042	1.18952e-68	2.64631	2.4112e-98
ENSMUSG00000099843.2	Gm7160	2.47961	5.1226e-13	2.46432	1.82044e-12
ENSMUSG00000099881.2	2810013P06Rik	-1.39751	0.00274703	-1.38912	0.00321007
ENSMUSG00000099930.2	Gm2396	6.20971	4.20221e-09	5.58773	2.27984e-10
ENSMUSG00000100037.2	Gm29103	2.12128	1.16577e-08	2.09267	1.0674e-08
ENSMUSG00000100081.2	Gm29434	-0.849176	0.00763694	-0.801535	0.0143873
ENSMUSG00000100113.2	Gm28592	1.50116	3.26951e-08	1.35896	4.70427e-07
ENSMUSG00000100213.2	Gm28151	-2.57001	0.000533975	-2.44871	0.00101584
ENSMUSG00000100671.2	Gm28322	-1.92679	0.00203046	-2.06492	0.00129435
ENSMUSG00000100811.2	Gm29083	2.89671	0.000161001	2.77649	0.000103469
ENSMUSG00000100954.5	Gm10138	-1.24295	0.000166984	-1.19529	0.000103561
ENSMUSG00000101013.2	A630072M18Rik	1.85374	1.49172e-23	1.83314	2.63741e-23
ENSMUSG00000101014.2	Gm28289	2.30272	0.000173296	2.21856	0.000308137
ENSMUSG00000101162.3	Gm26728	0.534788	0.000168986	0.546213	5.26974e-06
ENSMUSG00000101264.2	Gm28347	4.68772	0.000507205	4.67358	0.00052493
ENSMUSG00000101304.2	Plet1os	4.20941	0.0186051	4.19225	0.0194926
ENSMUSG00000101365.2	Gm19325	-3.56691	0.0142851	-3.48526	0.0178748
ENSMUSG00000101438.3	Gm19412	2.51541	4.06849e-68	2.51202	6.03216e-86
ENSMUSG00000101555.2	Gm28731	1.20933	6.42741e-06	1.00794	1.18711e-05
ENSMUSG00000101609.3	Kcnq1ot1	-1.15629	3.96055e-12	-1.14368	5.28093e-13
ENSMUSG00000101628.2	Gm28177	4.45674	7.3032e-184	4.45511	2.72358e-264
ENSMUSG00000101674.7	4930444A19Rik	-1.19034	0.0146557	-0.919247	0.0308337
ENSMUSG00000101778.2	Gm29488	1.60989	3.93542e-06	1.59152	1.30546e-05
ENSMUSG00000101859.2	Gm29233	-2.21635	1.24532e-14	-2.00786	1.1549e-15
ENSMUSG00000101867.2	C78334	2.30259	5.79885e-07	2.22468	6.00972e-08
ENSMUSG00000102027.2	Gm28914	3.96551	6.01036e-09	4.21269	4.07702e-23
ENSMUSG00000102055.2	Gm28913	3.7126	1.31751e-22	3.71459	2.91686e-20
ENSMUSG00000102191.2	Gm36569	-1.75711	0.00415467	-1.87654	0.00296483
ENSMUSG00000102564.2	Gm37035	-1.36298	0.00187044	-1.341	0.0025089
ENSMUSG00000102828.6	Gm38182	-0.360267	0.0393304	-0.421213	0.0137606
ENSMUSG00000103041.2	Gm37305	1.30107	2.24167e-11	1.27965	1.54575e-11
ENSMUSG00000103114.2	Gm32200	2.56717	0.00947518	3.04883	0.00415729
ENSMUSG00000103219.2	Gm37787	7.24167	3.2348e-12	7.52828	3.94664e-13
ENSMUSG00000103380.2	Gm37756	0.618208	0.014693	0.896577	2.99746e-06
ENSMUSG00000103473.2	Gm37696	-1.40401	0.0109607	-1.57424	0.00486839
ENSMUSG00000104444.2	Gm33051	0.696678	0.0310452	0.495732	0.0237783
ENSMUSG00000104597.2	B230334C09Rik	0.775661	0.0164981	0.84882	0.0129004
ENSMUSG00000104786.2	Gm43573	2.26101	3.2686e-06	2.22622	5.54015e-06
ENSMUSG00000104850.2	Gm42901	-3.87601	0.00535838	-3.07647	0.0121833
ENSMUSG00000104867.2	Gm43728	2.52084	0.002211	2.50869	0.00204219
ENSMUSG00000104903.2	Gm43707	-3.7927	0.0070988	-4.76728	0.000800422
ENSMUSG00000104969.2	Gm43445	1.25632	0.00694099	1.27011	0.00759023
ENSMUSG00000104985.2	Gm42917	3.64892	1.9648e-08	3.60958	5.38284e-11
ENSMUSG00000105076.2	A930003O13Rik	-0.398078	0.00742513	-0.387554	0.00758622
ENSMUSG00000105203.2	4933428P19Rik	-0.942333	0.00687714	-0.979849	0.00470414
ENSMUSG00000105255.2	Gm42413	-0.65887	3.65618e-05	-0.567115	0.000217847
ENSMUSG00000105287.2	Gm43577	2.40982	0.00193846	2.49226	0.00101166
ENSMUSG00000105345.2	BC030343	-2.09447	0.00924121	-2.1083	0.00787189
ENSMUSG00000105355.2	Gm40117	-0.754138	0.00251357	-0.753459	0.00304904
ENSMUSG00000105509.2	C130013H08Rik	0.580603	0.0308854	0.57009	0.0369178
ENSMUSG00000105512.2	Gm43714	1.75781	1.26515e-05	1.68815	4.21891e-05
ENSMUSG00000105550.2	Gm35585	2.56778	0.000106485	2.44535	0.000230272
ENSMUSG00000105561.2	Gm43462	1.01119	0.0446829	1.05389	0.0369963
ENSMUSG00000105647.2	Gm43695	0.852175	0.000409511	0.836989	0.0002854
ENSMUSG00000105704.2	Gm43055	1.17277	0.000402337	1.25541	0.000236429
ENSMUSG00000105769.2	Gm43351	-3.38134	0.024716	-3.48939	0.0176897
ENSMUSG00000105864.2	Gm10484	1.66981	0.00290379	1.58601	0.00454472
ENSMUSG00000105957.2	Gm43254	-2.25746	0.0190052	-2.2724	0.0169792
ENSMUSG00000105975.5	Gm9831	-0.998601	0.00774494	-1.19188	0.000267481
ENSMUSG00000106099.2	Gm42664	-1.22069	6.08585e-05	-1.28175	5.38751e-05
ENSMUSG00000106155.2	Gm43495	3.83717	0.0109813	3.82058	0.0111298
ENSMUSG00000106209.2	Gm42918	2.04381	0.00641385	2.45074	0.00263476
ENSMUSG00000106227.2	Gm43464	5.52247	5.29734e-05	5.57663	3.56558e-05
ENSMUSG00000106415.2	Gm42893	2.49299	8.54167e-18	2.50838	3.05562e-18
ENSMUSG00000106472.2	Gm43111	1.79993	0.00410524	1.69419	0.00706726
ENSMUSG00000106588.2	Gm17590	2.4767	5.12265e-07	2.41642	2.57032e-09
ENSMUSG00000106698.2	Gm43599	1.3417	0.0130463	1.2574	0.00361696
ENSMUSG00000106702.2	Gm42846	-1.56124	1.8847e-08	-1.59343	2.66459e-08
ENSMUSG00000106734.4	Gm20559	6.41521	7.54636e-139	6.51764	8.65609e-144
ENSMUSG00000106797.2	Gm42936	0.993106	0.0244181	0.967121	0.0241506
ENSMUSG00000106820.2	D5Ertd605e	-1.95984	0.0272148	-1.97379	0.0243426
ENSMUSG00000106874.2	Gm20186	3.79583	7.80795e-23	3.60517	1.09577e-21
ENSMUSG00000107081.2	Gm43701	1.56135	0.0275842	1.54815	0.0264851
ENSMUSG00000107179.2	Gm43069	4.62122	0.000622451	3.69602	0.000151424
ENSMUSG00000107191.2	Gm43579	0.621347	0.0173301	0.614019	0.0176035
ENSMUSG00000107355.2	AI839979	-4.49969	0.000622077	-4.5131	0.000556409
ENSMUSG00000107659.2	Gm44170	0.310998	0.0326928	0.30438	0.0295628
ENSMUSG00000107723.2	Gm43964	2.00875	0.00198603	1.95405	0.00241487
ENSMUSG00000107736.2	Gm44148	6.22106	1.41204e-42	6.06431	6.32236e-73
ENSMUSG00000107802.2	1700126G02Rik	2.55609	9.47146e-28	2.60298	3.24219e-29
ENSMUSG00000107961.2	Gm44036	1.35278	1.15113e-05	1.4345	1.69353e-05
ENSMUSG00000107994.2	D830050J10Rik	0.605773	0.0042281	0.610588	0.00342702
ENSMUSG00000107999.2	Gm44123	-1.00184	0.00169987	-1.00334	0.00179746
ENSMUSG00000108015.4	Gm32591	-2.38489	0.0302328	-2.40161	0.0275842
ENSMUSG00000108037.3	Gm44597	-1.13768	2.00576e-13	-1.16104	2.93345e-14
ENSMUSG00000108112.2	Gm45193	5.79414	1.58627e-150	5.68149	2.65233e-45
ENSMUSG00000108137.2	Gm44053	-1.79601	0.0193397	-1.81122	0.0167305
ENSMUSG00000108321.2	Gm44649	1.38261	5.01138e-07	1.51039	7.37459e-10
ENSMUSG00000108332.2	D530033B14Rik	2.43011	4.19319e-28	2.41809	7.84379e-28
ENSMUSG00000108333.2	Gm45095	-1.44036	0.0177647	-1.44823	0.00436924
ENSMUSG00000108511.2	Gm44987	-0.890416	0.0306668	-0.869174	0.039792
ENSMUSG00000108621.2	Gm33989	-0.656774	0.000869919	-0.600262	0.00244681
ENSMUSG00000108624.2	Gm45091	-3.33387	8.00227e-22	-3.39021	1.23135e-21
ENSMUSG00000108648.2	Gm44674	2.9205	0.0296249	3.81404	0.010484
ENSMUSG00000108655.2	Gm44949	1.07249	0.00156761	1.08286	0.000566474
ENSMUSG00000108720.2	Gm44672	0.803531	0.0305065	0.784986	0.0252608
ENSMUSG00000109119.2	Gm44752	-1.7558	0.0373507	-1.76718	0.0335827
ENSMUSG00000109130.2	Gm45187	-1.77689	0.0318998	-1.70995	0.00846299
ENSMUSG00000109244.2	Gm44751	1.80218	1.61277e-11	1.77218	2.57202e-11
ENSMUSG00000109394.3	A230057D06Rik	-0.979819	0.00142269	-0.988098	0.00162887
ENSMUSG00000109408.2	A930037H05Rik	4.68717	5.42435e-150	4.7462	6.89923e-183
ENSMUSG00000109455.2	Gm44710	1.93836	8.61711e-07	1.57298	1.75239e-06
ENSMUSG00000109587.2	Gm31105	-1.46721	0.021802	-1.48015	0.0190778
ENSMUSG00000109669.2	Gm45472	1.21444	5.4159e-06	1.22656	2.32737e-06
ENSMUSG00000109715.2	Gm45606	-2.01993	1.81807e-10	-2.07305	1.49359e-10
ENSMUSG00000109729.2	Gm45418	4.73096	2.31787e-05	4.61103	3.89564e-05
ENSMUSG00000109785.2	Gm45542	2.32885	5.76691e-05	2.34754	2.00157e-05
ENSMUSG00000109799.2	Gm45515	1.71219	8.03953e-15	1.72683	4.29734e-17
ENSMUSG00000109876.2	Gm45449	-2.40743	3.14901e-08	-2.39022	2.91408e-08
ENSMUSG00000110138.2	4831440D22Rik	-1.40819	0.0104238	-1.14238	0.00861156
ENSMUSG00000110148.2	5830408C22Rik	1.99603	2.11279e-07	1.85482	8.9893e-08
ENSMUSG00000110235.2	Gm5086	-4.30048	1.26435e-09	-4.24706	2.69584e-09
ENSMUSG00000110301.2	Gm35363	2.7318	0.0151191	2.62475	0.0202384
ENSMUSG00000110419.2	AW046200	0.77368	0.0403909	0.767558	0.0354639
ENSMUSG00000110433.2	Gm45820	-2.79012	0.0344888	-2.80157	0.0326295
ENSMUSG00000110588.2	Gm45774	1.38008	1.42864e-12	1.3714	1.71741e-12
ENSMUSG00000110605.2	Gm32856	-1.4616	0.0123636	-1.3406	0.0228466
ENSMUSG00000110774.2	Gm39318	1.12705	0.00718445	1.07402	0.0074048
ENSMUSG00000110790.2	Gm47079	6.06369	4.23372e-186	6.03773	2.57978e-212
ENSMUSG00000110803.2	Gm20275	-2.60067	0.00442538	-1.9352	0.00898132
ENSMUSG00000111080.2	Gm20300	-0.863575	0.00117131	-0.80644	0.00325139
ENSMUSG00000111160.2	Gm48855	1.77329	0.000183527	1.67973	0.000520353
ENSMUSG00000111329.2	A830035O19Rik	-0.577295	0.038863	-0.725911	0.00815471
ENSMUSG00000111339.2	AC139579.1	1.65455	1.10018e-13	1.65038	1.82035e-13
ENSMUSG00000111348.2	Gm19531	-1.2905	0.0304543	-1.30027	0.0224383
ENSMUSG00000111521.2	Gm48529	-2.34414	9.20605e-55	-2.35506	2.63046e-65
ENSMUSG00000111639.2	1700019L13Rik	3.21169	6.02829e-08	3.21473	4.93951e-10
ENSMUSG00000111713.2	Gm20234	4.25381	1.76496e-38	4.14497	1.22157e-37
ENSMUSG00000111737.2	Gm47248	3.52116	5.82746e-05	3.1852	7.62339e-05
ENSMUSG00000111856.2	6530413G14Rik	4.34435	8.59523e-16	4.53675	2.57481e-17
ENSMUSG00000111857.2	1190001M18Rik	3.41918	0.00606167	3.40439	0.00598452
ENSMUSG00000111905.2	Gm48045	0.798207	0.0375845	0.821202	0.0144173
ENSMUSG00000111929.2	Gm48780	0.886518	0.00183432	0.950885	0.000700733
ENSMUSG00000112095.2	A130077B15Rik	-3.74057	7.69152e-05	-3.40536	6.47362e-06
ENSMUSG00000112117.2	Rmst	-3.30302	1.8292e-06	-3.21683	3.80818e-06
ENSMUSG00000112212.2	Gm46189	5.00895	0.00061893	4.99526	0.000612142
ENSMUSG00000112294.2	Gm4129	1.47903	0.000508444	1.42351	6.20906e-05
ENSMUSG00000112302.2	Gm48226	1.13942	0.000182179	1.13188	0.000343501
ENSMUSG00000112510.2	Gm47566	-2.55756	3.82219e-13	-2.511	2.43537e-12
ENSMUSG00000112627.2	4933412E12Rik	3.23111	1.76283e-16	3.21882	5.36376e-16
ENSMUSG00000112652.2	4921516A02Rik	-1.43176	2.28831e-14	-1.48547	5.78873e-15
ENSMUSG00000112766.2	Gm40645	2.84586	2.48052e-98	3.20206	5.77529e-188
ENSMUSG00000112843.2	Gm46224	2.05839	2.21246e-07	2.06444	3.69342e-07
ENSMUSG00000112860.2	Gm47439	-0.792045	0.0234706	-0.85365	0.00790973
ENSMUSG00000112894.2	Gm47009	2.92263	4.50036e-05	3.40274	8.71518e-09
ENSMUSG00000112964.2	E430024I08Rik	-1.48678	9.9556e-06	-1.50931	9.86832e-06
ENSMUSG00000113029.2	Gm40578	5.47614	2.88652e-122	5.67569	1.60053e-163
ENSMUSG00000113041.2	Gm48302	2.47818	7.32112e-10	2.46058	5.57384e-09
ENSMUSG00000113047.2	Gm47469	-1.19564	0.0209161	-1.4164	0.00974522
ENSMUSG00000113098.2	Gm2912	-1.40766	0.00660605	-1.43179	0.00709999
ENSMUSG00000113165.2	Gm47863	1.55419	0.00165523	1.66531	0.000770032
ENSMUSG00000113184.2	Gm49654	-4.06747	0.0144036	-4.079	0.0139389
ENSMUSG00000113204.2	Gm46430	-1.24742	1.05723e-06	-1.20655	2.528e-06
ENSMUSG00000113529.2	Gm47484	-0.993466	0.00211734	-0.928747	0.00490867
ENSMUSG00000113575.2	A930023M06Rik	-2.80792	0.0288474	-2.82353	0.0269701
ENSMUSG00000113619.2	Gm47118	5.16261	2.29485e-11	5.51812	5.30822e-13
ENSMUSG00000113683.2	Gm47123	1.24845	0.00371598	1.12912	0.0109534
ENSMUSG00000113918.2	Gm6566	-1.6129	0.0278312	-1.62873	0.0242087
ENSMUSG00000113987.2	4930453C13Rik	-3.29099	0.0354029	-3.30671	0.0337425
ENSMUSG00000114220.2	Gm10353	-0.966924	0.0441599	-0.842911	0.0258797
ENSMUSG00000114235.2	F530104D19Rik	3.50941	8.37677e-06	3.6305	1.95497e-08
ENSMUSG00000114370.2	Gm46411	-3.19852	0.00932585	-3.14978	0.0107584
ENSMUSG00000114436.2	Gm48283	-1.04588	0.00947041	-1.04702	0.00046262
ENSMUSG00000114442.2	F630042J09Rik	-3.30764	0.00614774	-3.26883	0.00679926
ENSMUSG00000114493.3	Gm47071	0.666204	0.00135294	0.620261	0.00140537
ENSMUSG00000114598.2	D130062J10Rik	-1.86476	0.00115302	-1.70803	0.00231515
ENSMUSG00000114608.2	Gm36161	3.12637	1.61711e-42	3.22796	5.66085e-34
ENSMUSG00000114761.2	Gm47242	7.37344	2.18868e-09	7.45584	1.39079e-09
ENSMUSG00000114859.2	Gm47735	4.24659	0.00280194	4.32132	0.00207711
ENSMUSG00000114980.2	4933432I03Rik	3.00246	3.00932e-07	2.87913	4.18157e-07
ENSMUSG00000114988.2	Gm49226	-3.14167	0.0437811	-3.1559	0.0421778
ENSMUSG00000115007.2	5830448L01Rik	-1.84185	0.0283522	-1.8561	0.0250856
ENSMUSG00000115230.2	AU022793	-2.42155	0.00163474	-2.0261	0.00610459
ENSMUSG00000115249.2	Gm49085	-0.983764	0.018776	-0.932665	0.0225863
ENSMUSG00000115410.2	2810457G06Rik	-1.64326	0.00224209	-1.63372	0.00126713
ENSMUSG00000115420.2	Rmrp	0.63334	5.62752e-14	0.62567	6.3535e-17
ENSMUSG00000115469.2	Gm49227	0.526907	0.0125206	0.61911	0.000251352
ENSMUSG00000115546.2	Gm49077	0.557567	0.00452114	0.512683	0.00453948
ENSMUSG00000115767.2	Gm10366	0.874586	6.74999e-06	0.885005	4.97258e-06
ENSMUSG00000115783.2	Bc1	-0.745503	4.82973e-05	-0.787117	2.93907e-05
ENSMUSG00000115834.2	Gm10385	-3.34257	0.0278	-3.35591	0.0265581
ENSMUSG00000115855.2	Gm34643	5.62592	1.50876e-10	6.1853	5.72793e-09
ENSMUSG00000115902.2	D730005E14Rik	1.78558	7.41955e-07	1.99339	4.67741e-08
ENSMUSG00000116308.2	Gm49482	6.01692	1.21084e-169	6.01573	6.30178e-188
ENSMUSG00000116380.2	Gm39556	3.3082	1.19747e-05	3.26161	1.4165e-05
ENSMUSG00000116505.2	Gm10865	2.43655	1.26943e-17	2.53486	1.4232e-21
ENSMUSG00000116518.2	Gm49494	-2.19223	0.0102279	-2.20545	0.00892204
ENSMUSG00000116618.2	Gm49719	1.52441	1.03272e-07	1.25924	3.62595e-05
ENSMUSG00000116657.2	Gm49774	1.43243	0.00342286	1.42432	0.00426021
ENSMUSG00000116739.2	Gm49733	4.18524	0.0193213	4.17081	0.0200813
ENSMUSG00000116903.2	Gm19522	-1.77661	0.0100177	-2.11626	0.00396178
ENSMUSG00000116927.2	Gm30881	2.20255	0.00992007	2.11853	0.0130255
ENSMUSG00000116961.2	Gm49662	4.55299	0.000799917	4.46798	0.0010189
ENSMUSG00000117028.2	Gm49874	-1.69612	0.0274114	-1.97577	0.00728365
ENSMUSG00000117393.2	Gm36279	-2.79359	3.41506e-05	-2.78178	3.73027e-05
ENSMUSG00000117418.2	Gm50063	2.79814	0.0413823	2.78196	0.0418577
ENSMUSG00000117444.2	Gm50020	-2.88258	0.0259393	-2.52428	0.0220559
ENSMUSG00000117519.2	Gm41664	0.723935	0.00149666	0.649641	0.00220061
ENSMUSG00000117541.2	Gm50048	-4.58584	0.00192817	-4.59773	0.00177916
ENSMUSG00000117557.2	Gm50070	-2.45921	0.0242659	-2.05917	0.0380519
ENSMUSG00000117571.2	4933433H22Rik	3.55211	0.0237109	3.53935	0.0240548
ENSMUSG00000117573.2	Gm41668	2.47051	0.00490175	2.45627	0.00467558
ENSMUSG00000117575.2	Gm36486	3.0151	0.000290011	2.9047	0.000482098
ENSMUSG00000117634.2	Gm50069	1.74111	1.9958e-06	1.8719	2.70194e-07
ENSMUSG00000117721.2	Gm50221	4.01131	0.0317287	3.99621	0.0331045
ENSMUSG00000117728.2	Gm34299	-2.0182	0.000346372	-1.67979	0.000454276
ENSMUSG00000117757.2	Gm50169	0.70139	0.000190704	0.66515	0.000426891
ENSMUSG00000117814.2	Gm50431	-1.6648	0.0211748	-1.63273	0.0230623
ENSMUSG00000117839.2	Gm50251	0.577404	0.000165162	0.579822	9.83454e-05
ENSMUSG00000117964.2	Gm36043	5.4512	1.84504e-217	5.53545	6.92952e-308
ENSMUSG00000117977.2	Gm50106	-1.30542	0.00413182	-1.50047	7.8581e-05
ENSMUSG00000118021.2	Gm50130	3.09133	1.58695e-08	2.89553	7.32495e-09
ENSMUSG00000118024.2	Gm50419	4.40475	2.58575e-06	4.36234	3.29358e-06
ENSMUSG00000118038.2	Gm9895	3.54657	0.0256504	3.67318	0.0175807
ENSMUSG00000118061.2	Rbfaos	-1.09195	0.000289916	-1.05594	0.00053674
ENSMUSG00000118086.2	Gm52981	-3.24171	0.0388241	-3.35705	0.0289704
ENSMUSG00000118087.2	4833438C02Rik	1.91366	8.09854e-20	2.18716	2.83807e-30
ENSMUSG00000118134.2	4930549G23Rik	1.23605	1.4558e-06	1.34572	1.51791e-08
ENSMUSG00000118147.2	Gm41555	-2.40525	0.0289406	-2.06708	0.0186299
ENSMUSG00000118181.2	Gm53015	2.44299	5.17224e-32	2.42321	5.82172e-32
ENSMUSG00000118210.2	Gm50394	1.18485	0.00719295	0.989271	0.0207649
ENSMUSG00000118234.2	Gm50115	-0.99119	0.00127405	-0.934383	0.00281563
ENSMUSG00000118361.2	Gm50237	4.78258	0.0016895	4.7693	0.00169771
ENSMUSG00000118365.2	Gm41724	-1.66717	0.00702101	-1.72547	0.000837819
ENSMUSG00000118394.2	Gm50475	6.01695	5.38156e-06	5.94779	6.89496e-06

## Sheet: GSE90046_mouse M1
Top 10% lncRNAs based on P-value from GSE90046
		Subread		STAR
Gene_ID	Symbol	log2FC	Pvalue	log2FC	Pvalue
ENSMUSG00000025450.5	Gm9752	-2.43916	8.27758e-05	2.20225	2.71689e-05
ENSMUSG00000035983.5	Gm7008	1.60092	0.00145779	-1.97014	6.1304e-06
ENSMUSG00000043340.4	6530409C15Rik	2.0872	5.11215e-06	-2.23993	2.87605e-08
ENSMUSG00000043993.7	2900052L18Rik	-3.19152	0.00466692	4.52575	0.00156573
ENSMUSG00000044471.13	Lncpint	1.38708	3.76105e-05	-1.50645	3.58122e-07
ENSMUSG00000045231.6	BC106179	-7.30109	4.30361e-07	5.52493	6.43506e-06
ENSMUSG00000047807.11	9330154K18Rik	3.94387	9.01234e-07	-3.56994	2.81125e-05
ENSMUSG00000052143.9	Gm9869	4.87974	0.000524775	-3.49071	0.00320562
ENSMUSG00000053925.5	Gm9929	-1.99844	0.00139605	1.72443	0.00155614
ENSMUSG00000054510.6	Gm14461	-5.57498	0.000263186	4.47021	0.00256009
ENSMUSG00000054556.7	Gm4876	1.58909	0.00566593	-1.67423	0.0015479
ENSMUSG00000056031.14	9330154J02Rik	3.70476	1.48959e-05	-3.6234	8.5005e-06
ENSMUSG00000056145.6	AI504432	4.83631	9.56713e-19	-3.89275	7.34359e-11
ENSMUSG00000056687.10	Gm11696	1.06793	0.00404207	-2.05029	4.08904e-10
ENSMUSG00000058934.9	Igf1os	-5.7366	1.96628e-05	6.56317	1.04928e-06
ENSMUSG00000059277.13	R74862	-1.61667	0.00160599	1.01718	0.00260364
ENSMUSG00000072109.12	A530040E14Rik	3.52863	1.93397e-12	-3.71145	9.1827e-16
ENSMUSG00000072673.3	Gm10392	-3.05946	2.08364e-05	5.1919	7.39451e-06
ENSMUSG00000072844.7	G530011O06Rik	2.51983	2.08508e-07	-2.65663	3.75442e-12
ENSMUSG00000073145.7	Gm12000	1.32292	0.00931004	-1.46391	0.00346961
ENSMUSG00000073274.5	Gm14636	3.94287	5.36235e-24	-4.03901	6.76284e-29
ENSMUSG00000073437.11	D330041H03Rik	-2.07314	1.92252e-06	1.63305	2.93905e-05
ENSMUSG00000073529.10	F830208F22Rik	2.94032	2.02506e-05	-2.98126	7.50117e-07
ENSMUSG00000073590.4	3222401L13Rik	-3.25409	2.30913e-05	5.36779	6.95592e-06
ENSMUSG00000073628.6	Gm10552	2.42416	0.000349017	-2.50548	6.74658e-07
ENSMUSG00000073787.5	Gm10575	-3.01019	3.59805e-07	3.55047	1.47177e-09
ENSMUSG00000074149.10	Gm10634	3.94872	3.0212e-08	-2.57628	5.49382e-07
ENSMUSG00000074213.4	Gm10642	-2.4119	4.26569e-06	2.186	5.47814e-06
ENSMUSG00000074805.6	Il1bos	4.08781	2.01773e-13	-2.71263	7.34545e-06
ENSMUSG00000074813.15	Morrbid	2.63315	1.42775e-09	-1.90184	1.28246e-07
ENSMUSG00000075010.6	AW112010	5.4656	2.68613e-17	-4.93526	7.57145e-30
ENSMUSG00000075585.4	6330403L08Rik	-2.71847	2.06961e-08	2.94879	1.34674e-10
ENSMUSG00000078122.5	F630028O10Rik	-3.2646	4.35837e-11	2.10052	2.05203e-09
ENSMUSG00000078190.8	Dnm3os	2.13025	0.00874746	-2.59475	0.00194029
ENSMUSG00000078349.4	AW011738	2.31063	4.38362e-10	-1.44703	5.68736e-05
ENSMUSG00000078700.11	D030028A08Rik	-1.27463	0.00787102	1.83684	0.000170401
ENSMUSG00000078956.4	Gm14221	-3.56898	0.000169551	2.72388	0.000881602
ENSMUSG00000079053.4	Gm14010	4.21404	3.00063e-09	-3.10681	9.02782e-05
ENSMUSG00000079179.10	Rab10os	0.949682	0.00268141	-1.16113	6.51888e-06
ENSMUSG00000079414.4	Gm11110	3.51993	0.00030477	-3.16372	0.000545889
ENSMUSG00000079499.10	6530402F18Rik	4.19866	2.11356e-18	-3.48354	1.60903e-14
ENSMUSG00000079505.3	Gm11131	1.65345	0.00030754	-1.37807	0.00123719
ENSMUSG00000079671.9	2610203C22Rik	-1.28874	0.0102975	1.48279	0.00250404
ENSMUSG00000081512.2	Gm15821	2.38165	2.17849e-08	-2.22763	2.28503e-13
ENSMUSG00000084780.8	Gm15350	1.21538	0.0064779	-1.91925	3.06219e-07
ENSMUSG00000084964.3	Gm15503	-3.08854	0.000343909	3.56673	8.72189e-05
ENSMUSG00000084970.2	1700060J05Rik	1.88677	0.00203249	-2.23705	4.17392e-06
ENSMUSG00000085009.2	Gm12977	-2.11942	0.00783619	1.543	0.00198947
ENSMUSG00000085095.3	Gm15635	-7.07348	5.51575e-07	8.24156	1.48973e-05
ENSMUSG00000085118.3	Gm15774	-3.76976	0.000553193	4.12377	7.50042e-05
ENSMUSG00000085148.2	Mir22hg	1.9913	1.78795e-11	-1.79594	7.51306e-11
ENSMUSG00000085161.2	Gm7580	5.84455	4.42528e-07	-6.45759	6.6283e-09
ENSMUSG00000085178.2	Kdm6bos	4.84662	5.38093e-08	-5.01018	1.37268e-10
ENSMUSG00000085396.8	Firre	-2.34742	2.63981e-09	1.52959	1.33201e-05
ENSMUSG00000085398.2	4931406G06Rik	2.37166	0.00402084	-3.09504	1.02734e-05
ENSMUSG00000085438.2	Oip5os1	-1.05204	0.00013255	1.20124	2.89109e-06
ENSMUSG00000085465.2	Gm15347	1.91301	0.00219141	-3.20548	6.17489e-11
ENSMUSG00000085467.2	Gm11842	3.01653	0.00225933	-2.75713	0.000611172
ENSMUSG00000085471.2	4933423P22Rik	1.65292	3.95959e-05	-1.47721	6.36675e-05
ENSMUSG00000085498.2	Gm14023	7.44408	2.41531e-65	-6.90314	1.07506e-58
ENSMUSG00000085505.2	Gm12868	2.63341	7.90503e-07	-2.78691	4.7834e-13
ENSMUSG00000085604.2	Dhx58os	1.69945	0.000335027	-1.47155	0.000344455
ENSMUSG00000085687.2	Gm16153	-1.73044	0.0040288	1.71287	0.00244943
ENSMUSG00000085732.2	Gm4279	-4.05545	0.00171839	2.98933	0.00428064
ENSMUSG00000085761.2	4930455G09Rik	-2.19999	0.00577505	3.02705	0.000848949
ENSMUSG00000085882.2	2610507I01Rik	-4.33274	1.4855e-06	6.05048	2.64348e-06
ENSMUSG00000086018.8	Gm13179	1.29708	0.00338898	-1.02165	0.00523894
ENSMUSG00000086109.3	Gm13391	-2.88727	0.00108638	4.07482	8.46559e-05
ENSMUSG00000086150.2	Bach2os	-5.94558	4.19976e-05	4.88678	0.000567837
ENSMUSG00000086184.2	Gm12764	2.25112	7.09399e-07	-1.74539	0.000105322
ENSMUSG00000086213.3	A330040F15Rik	1.79117	0.00548633	-1.94749	0.00260123
ENSMUSG00000086269.3	Tmcc3os	1.72342	6.46413e-05	-1.14557	0.00532761
ENSMUSG00000086289.4	Gm16933	1.68159	1.54915e-06	-1.76263	5.62224e-10
ENSMUSG00000086291.2	Gm15513	-6.26535	9.34748e-05	6.12529	0.000100628
ENSMUSG00000086327.3	Slfn5os	1.90929	3.17645e-08	-1.57593	2.15115e-06
ENSMUSG00000086347.2	Gm11626	1.98409	7.54833e-08	-1.71052	1.3713e-07
ENSMUSG00000086370.10	Ftx	-2.11667	0.000693265	1.73172	0.00574736
ENSMUSG00000086424.2	Gm15569	-4.9435	0.00425696	4.80611	0.00506575
ENSMUSG00000086656.2	Gm15701	1.06849	0.00892353	-1.09984	0.000777358
ENSMUSG00000086683.2	Gm12867	3.42113	1.80501e-05	-3.47401	1.63414e-05
ENSMUSG00000086693.2	A730081D07Rik	2.87438	3.59048e-07	-1.78325	0.00695322
ENSMUSG00000086714.2	0610009E02Rik	1.57065	0.000437214	-2.41964	1.37805e-10
ENSMUSG00000086890.2	1700021J08Rik	-2.25577	0.00342814	1.79837	0.00265278
ENSMUSG00000086938.10	4930481A15Rik	-1.90862	0.00425389	1.89697	0.00302896
ENSMUSG00000086949.2	Gm13066	-2.61657	0.000672012	2.2481	0.00309591
ENSMUSG00000086953.2	Aknaos	1.73669	0.00051927	-1.37289	0.00361264
ENSMUSG00000086976.2	Gm12316	-1.88638	0.000632925	1.54699	0.00144242
ENSMUSG00000087036.2	Gm11748	-3.69899	0.000122002	5.58405	3.11821e-05
ENSMUSG00000087178.8	A230056P14Rik	-2.09811	0.0070264	2.70448	0.00106409
ENSMUSG00000087263.2	Gm15726	2.67164	1.78191e-07	-2.42373	1.69978e-07
ENSMUSG00000087294.3	Gm13556	1.9771	3.73634e-06	-1.79008	4.4654e-05
ENSMUSG00000087312.2	Gm13833	1.64086	0.000473185	-1.49827	0.00115113
ENSMUSG00000087319.2	Gm15907	-5.28022	0.000226227	6.10377	2.1383e-05
ENSMUSG00000087362.8	Gm13710	-2.27631	0.000590136	2.54969	0.000133489
ENSMUSG00000087435.2	Gm16323	-4.07243	0.00158226	2.13474	0.00888554
ENSMUSG00000087458.2	Gm13999	3.41668	6.28495e-08	-3.41672	4.82835e-10
ENSMUSG00000087475.4	4933406I18Rik	-2.7124	0.0004485	3.07547	0.000186913
ENSMUSG00000087477.2	Gm13822	3.79957	7.70816e-08	-2.98635	1.50565e-05
ENSMUSG00000087502.2	Gm16091	2.1311	6.92124e-06	-1.80426	8.87669e-06
ENSMUSG00000087539.2	Gm13584	5.6114	0.000494089	-5.23371	0.00136533
ENSMUSG00000087578.2	Ccdc142os	-2.25171	0.0010293	2.57606	0.000263753
ENSMUSG00000087595.2	1810012K08Rik	-2.4671	2.419e-05	3.1739	1.01355e-06
ENSMUSG00000089636.2	1700058P15Rik	1.89629	2.08663e-05	-1.18859	0.00710701
ENSMUSG00000089709.2	Gm16262	-4.06042	0.000109222	4.55774	0.00012078
ENSMUSG00000089726.3	Mir17hg	1.9617	0.00162955	-1.99206	7.7963e-05
ENSMUSG00000089745.2	1810008B01Rik	-1.49787	0.00111092	2.03005	5.2127e-06
ENSMUSG00000089827.2	1700023H06Rik	-3.56096	5.13192e-08	3.21902	3.25233e-08
ENSMUSG00000089940.2	Gm4117	1.82918	0.000567241	-1.84237	0.00158602
ENSMUSG00000090002.2	Gm16006	5.0289	3.04262e-05	-3.5899	0.0104087
ENSMUSG00000090038.8	Gm16573	1.55411	0.000325247	-1.47884	6.34238e-05
ENSMUSG00000090103.2	Gm16094	4.98735	0.0029465	-5.41181	0.00074818
ENSMUSG00000090194.2	Gm16161	1.72145	0.010255	-2.17685	0.00035907
ENSMUSG00000090216.2	Gm16549	2.17672	2.05023e-06	-1.9063	2.45633e-08
ENSMUSG00000090246.2	Gm17017	2.62811	7.2166e-11	-2.42419	5.4629e-11
ENSMUSG00000090257.2	Gm4524	2.61124	1.94484e-05	-1.81198	0.00505884
ENSMUSG00000090458.2	Gm17122	-2.34854	4.94399e-06	1.79936	2.15639e-06
ENSMUSG00000090582.2	Gm17024	1.69456	0.00674863	-2.27917	0.000107032
ENSMUSG00000090608.2	Gm17200	2.00652	0.000352881	-1.86541	0.000101952
ENSMUSG00000090706.2	Gm17233	-3.69029	6.95024e-09	2.94663	5.1585e-07
ENSMUSG00000091514.3	Gm17484	-1.89953	0.00123084	2.18923	0.000518419
ENSMUSG00000092006.2	Gm17139	2.14921	3.0258e-06	-1.16117	0.00228228
ENSMUSG00000092187.2	Gm20457	-1.82756	0.0110925	1.80581	0.0108389
ENSMUSG00000092190.2	Gm20470	2.55539	4.25746e-08	-3.43889	7.96807e-19
ENSMUSG00000092412.2	Gm20507	-1.06394	0.00959709	1.17052	0.00229312
ENSMUSG00000092455.2	Gm20456	1.82494	0.00497066	-1.94307	0.00108861
ENSMUSG00000092550.3	Gm20496	1.15825	0.00359589	-1.14791	0.000534033
ENSMUSG00000093656.2	Gm20628	-2.10939	0.00224329	1.86127	0.00315403
ENSMUSG00000093672.3	Gm20655	2.74538	6.93453e-06	-2.59443	1.6933e-05
ENSMUSG00000095193.3	Gm20939	-3.05619	0.000758333	2.42846	0.00246585
ENSMUSG00000095332.3	Gm9821	-1.56862	0.000461445	2.01703	2.4906e-05
ENSMUSG00000096957.2	E230013L22Rik	1.69304	1.95759e-05	-1.31553	0.000228108
ENSMUSG00000096960.2	A230028O05Rik	3.41194	5.49371e-08	-2.45055	0.000413221
ENSMUSG00000096992.4	Gm26788	2.43149	2.22791e-10	-2.61323	2.27951e-14
ENSMUSG00000097000.3	Gm17435	1.73667	9.90574e-06	-1.30705	0.000404575
ENSMUSG00000097004.2	4731419I09Rik	-1.28305	0.0114197	1.15338	0.00598336
ENSMUSG00000097028.3	Ptgs2os	5.073	3.98235e-06	-5.77163	2.70328e-09
ENSMUSG00000097060.2	Gm26759	-3.99773	2.48775e-16	3.85762	1.69506e-17
ENSMUSG00000097077.2	Gm16712	3.11073	1.14098e-12	-1.95138	4.0921e-06
ENSMUSG00000097081.2	Gm10425	4.71816	1.72483e-14	-4.0412	2.7465e-10
ENSMUSG00000097101.4	1810034E14Rik	-4.92319	0.000494839	4.07004	0.00156842
ENSMUSG00000097108.2	Gm26581	-5.78142	2.03558e-05	3.14291	0.000221059
ENSMUSG00000097111.2	Peak1os	1.64022	0.00130834	-1.44139	0.0041874
ENSMUSG00000097119.3	B230354K17Rik	-2.83962	6.0236e-06	1.54105	0.00208102
ENSMUSG00000097125.3	Gm26885	4.51479	2.37836e-26	-4.44662	2.76786e-36
ENSMUSG00000097134.3	1110002J07Rik	5.4156	1.8228e-13	-2.98881	0.00181142
ENSMUSG00000097164.3	Cep83os	-1.40629	0.0060414	1.51539	0.00578131
ENSMUSG00000097170.2	Gm16982	-1.53579	0.000447233	0.967771	0.00508581
ENSMUSG00000097177.9	9330159M07Rik	2.02178	0.000204762	-1.50208	0.00495265
ENSMUSG00000097194.3	9330175E14Rik	1.4246	0.00143398	-2.02934	2.34211e-09
ENSMUSG00000097223.3	Gm2449	3.89695	0.000609902	-4.15135	0.000136526
ENSMUSG00000097262.3	4933416M07Rik	6.18726	2.15486e-18	-4.65317	2.99646e-11
ENSMUSG00000097275.2	Gm26648	1.31816	5.6521e-05	-1.18636	3.91277e-06
ENSMUSG00000097365.8	C030034L19Rik	-3.28971	2.21988e-11	3.55143	5.66017e-12
ENSMUSG00000097405.2	D630044L22Rik	-2.1903	0.000205334	2.41835	0.000345003
ENSMUSG00000097415.3	AU020206	-1.71087	0.000757125	1.45831	0.00129709
ENSMUSG00000097418.8	Mir155hg	7.61656	5.40712e-42	-7.46771	3.21691e-49
ENSMUSG00000097429.2	Gm26520	0.995812	0.00676208	-0.968443	0.00294654
ENSMUSG00000097472.2	Gm26586	2.00036	3.50912e-08	-1.72845	1.67446e-11
ENSMUSG00000097534.4	Gm16675	1.82796	0.000953711	-2.13172	8.74755e-06
ENSMUSG00000097558.2	Gm26902	4.64114	1.0748e-09	-4.38972	0.000107596
ENSMUSG00000097585.3	E230029C05Rik	-2.33207	3.257e-06	2.39089	9.73189e-07
ENSMUSG00000097635.3	Gm26826	-1.72324	0.0111884	1.91278	0.00623269
ENSMUSG00000097654.2	Gm26714	-4.97249	4.61688e-05	6.67603	6.35256e-07
ENSMUSG00000097675.3	1700101I11Rik	-1.62296	0.00784834	1.76108	0.00163522
ENSMUSG00000097677.2	Gm26611	6.06904	3.21324e-05	-5.57483	0.000739776
ENSMUSG00000097705.2	Gm26740	-4.08504	1.96026e-10	3.43183	3.73357e-10
ENSMUSG00000097724.3	Gm26850	-1.27309	0.003035	-1.4909	2.5523e-06
ENSMUSG00000097729.3	2310015A10Rik	-2.34693	0.000396251	1.42767	0.0111272
ENSMUSG00000097754.2	Ptgs2os2	4.56676	6.71622e-05	-5.87567	2.23079e-09
ENSMUSG00000097804.2	Gm16685	6.2553	1.83384e-05	-6.57876	2.81912e-06
ENSMUSG00000097832.2	Gm26912	-4.65871	0.00554767	4.52178	0.00703083
ENSMUSG00000097845.3	A230020J21Rik	-1.59448	0.00183671	2.41965	1.67341e-05
ENSMUSG00000097893.9	1700034P13Rik	1.43178	0.000622895	-1.52992	6.8384e-05
ENSMUSG00000097901.8	Gm26680	5.18323	0.00262923	-6.17636	1.80307e-05
ENSMUSG00000097944.2	A130014A01Rik	-2.90809	0.000288295	4.68507	0.000103232
ENSMUSG00000097998.2	Gm27019	1.8117	0.000562483	-1.72635	0.000506253
ENSMUSG00000098383.2	Gm27197	4.87579	0.00475303	-5.1162	0.0047712
ENSMUSG00000098434.2	2010110E17Rik	5.61657	0.000116511	-4.70051	0.00189138
ENSMUSG00000098645.2	Gm27201	-2.77502	0.000605504	3.26061	0.000132011
ENSMUSG00000098912.8	1500004A13Rik	-1.31781	0.00266902	1.33668	0.00118635
ENSMUSG00000099329.3	Gm28052	1.82273	2.12546e-08	-1.48034	2.65097e-08
ENSMUSG00000099757.2	BE692007	1.65689	6.56432e-05	-1.2183	0.00183801
ENSMUSG00000099930.2	Gm2396	3.79166	7.87712e-12	-3.54037	3.31257e-13
ENSMUSG00000100081.2	Gm29434	-1.64716	0.000923272	1.4271	0.00363035
ENSMUSG00000100113.2	Gm28592	3.60493	1.31746e-10	-2.96127	2.33491e-07
ENSMUSG00000100280.3	Gm28417	-2.82209	1.9971e-10	2.4288	3.09798e-11
ENSMUSG00000100811.2	Gm29083	1.91595	0.000662487	-2.02624	0.000127587
ENSMUSG00000101013.2	A630072M18Rik	1.88469	9.75607e-08	-2.71973	2.07136e-11
ENSMUSG00000101264.2	Gm28347	7.65086	0.000604754	-4.9021	0.00502323
ENSMUSG00000101438.3	Gm19412	1.54646	4.83385e-05	-1.60958	1.02207e-08
ENSMUSG00000101585.7	1600010M07Rik	-3.23415	0.00174526	2.35236	0.006579
ENSMUSG00000101599.2	Gm20342	-2.03026	2.13101e-07	2.19358	8.54485e-08
ENSMUSG00000101609.3	Kcnq1ot1	-1.56536	0.00605663	1.75114	3.4382e-05
ENSMUSG00000101867.2	C78334	1.74419	0.000291699	-1.21402	0.0102983
ENSMUSG00000101969.3	Gm20125	6.75931	3.08149e-07	-4.7499	0.0015238
ENSMUSG00000102027.2	Gm28914	1.57784	0.000125532	-1.45956	5.93434e-05
ENSMUSG00000102055.2	Gm28913	1.5565	0.000173993	-1.3577	0.000109227
ENSMUSG00000102869.3	Norad	-0.777184	0.00981216	0.761499	0.00334699
ENSMUSG00000102930.2	Gm38115	1.48199	0.00796612	-2.85205	5.47058e-09
ENSMUSG00000103174.2	Gm37168	-5.72844	0.000475988	4.66434	0.00298658
ENSMUSG00000103219.2	Gm37787	5.26295	2.40148e-22	-7.50549	5.11429e-84
ENSMUSG00000103436.2	Gm36995	-1.55416	0.000633601	1.66257	1.72324e-06
ENSMUSG00000104653.2	Gm43109	4.09717	9.94115e-07	-3.63228	2.7051e-07
ENSMUSG00000104867.2	Gm43728	2.5627	2.292e-07	-1.79417	0.00146939
ENSMUSG00000104985.2	Gm42917	1.99708	5.26498e-06	-1.37291	4.07943e-05
ENSMUSG00000105287.2	Gm43577	2.36914	1.59417e-05	-1.74644	0.000796664
ENSMUSG00000105550.2	Gm35585	2.25908	0.00591182	-2.5474	0.0012549
ENSMUSG00000105864.2	Gm10484	2.01819	2.03978e-05	-1.44673	0.00112728
ENSMUSG00000106108.2	Gm43221	2.16428	0.00613736	-4.38832	2.27115e-11
ENSMUSG00000106194.2	Gm43569	3.60197	2.56061e-06	-2.61868	0.00201218
ENSMUSG00000106202.2	Gm43727	2.34984	3.65575e-05	-1.77132	0.00147822
ENSMUSG00000106212.2	Gm43112	2.24054	1.9372e-05	-1.87429	0.000307154
ENSMUSG00000106230.2	Gm29811	-3.98851	0.00964217	3.92119	0.0102499
ENSMUSG00000106472.2	Gm43111	1.73796	0.000595013	-1.61948	0.000726486
ENSMUSG00000106702.2	Gm42846	-4.87121	2.03056e-06	5.33835	3.91373e-06
ENSMUSG00000106734.4	Gm20559	2.44963	8.71292e-07	-1.40241	0.00271664
ENSMUSG00000107317.2	Gm19719	-1.98919	1.40501e-05	1.88164	1.15813e-06
ENSMUSG00000107379.2	Gm43126	2.91196	3.87483e-05	-3.11503	1.61922e-08
ENSMUSG00000107634.2	Gm36816	2.05189	0.000609548	-2.23784	0.000204371
ENSMUSG00000107736.2	Gm44148	3.60333	2.50216e-17	-2.74757	7.84987e-16
ENSMUSG00000107802.2	1700126G02Rik	2.39921	3.22549e-08	-1.41028	0.000360603
ENSMUSG00000108037.3	Gm44597	-2.50143	2.23484e-10	1.96424	4.79424e-07
ENSMUSG00000108112.2	Gm45193	2.79529	3.84672e-13	-2.25316	1.79388e-11
ENSMUSG00000108196.2	Gm36328	2.90865	0.000416037	-2.36481	0.00591097
ENSMUSG00000108321.2	Gm44649	1.14112	0.00103181	-1.11207	6.40405e-05
ENSMUSG00000108436.2	Gm44851	4.12648	0.0108884	-6.43224	9.56014e-07
ENSMUSG00000108621.2	Gm33989	-1.7282	7.1861e-08	0.997406	0.00204671
ENSMUSG00000108624.2	Gm45091	-5.38685	1.1936e-05	6.13237	5.6984e-06
ENSMUSG00000108709.2	4933431G14Rik	2.38121	4.85191e-06	-3.96705	2.94333e-25
ENSMUSG00000109408.2	A930037H05Rik	2.13789	1.79633e-10	-1.99665	2.81847e-11
ENSMUSG00000109587.2	Gm31105	-3.86558	0.00575218	3.17142	0.00992438
ENSMUSG00000109589.2	Gm45267	4.60822	0.00389311	-4.19113	0.0109977
ENSMUSG00000109715.2	Gm45606	-4.67153	1.31165e-14	4.36575	4.75546e-14
ENSMUSG00000109799.2	Gm45515	2.54974	3.886e-08	-1.87486	9.41381e-05
ENSMUSG00000109876.2	Gm45449	-3.83394	1.52333e-07	4.14628	4.8365e-08
ENSMUSG00000110235.2	Gm5086	-3.5502	3.78768e-07	4.11447	1.05695e-07
ENSMUSG00000110388.2	Gm30329	-3.33057	0.000306398	2.72812	0.00114964
ENSMUSG00000110605.2	Gm32856	-2.7031	0.0024485	3.56949	0.000753786
ENSMUSG00000110773.2	Gm39326	2.30483	4.81972e-06	-2.28568	2.40957e-06
ENSMUSG00000110790.2	Gm47079	3.67782	2.36052e-19	-4.45109	3.00611e-34
ENSMUSG00000111160.2	Gm48855	2.30919	5.32983e-08	-1.94892	2.14146e-06
ENSMUSG00000111639.2	1700019L13Rik	3.01868	0.00279445	-4.05912	3.49917e-08
ENSMUSG00000111713.2	Gm20234	2.70166	2.22454e-09	-2.5186	4.76065e-10
ENSMUSG00000112302.2	Gm48226	2.36716	1.97556e-05	-1.58215	0.00827954
ENSMUSG00000112510.2	Gm47566	-2.33145	1.24378e-08	1.29525	0.000103305
ENSMUSG00000112627.2	4933412E12Rik	2.83154	4.91983e-08	-2.2215	6.06112e-06
ENSMUSG00000112652.2	4921516A02Rik	-2.96095	1.29478e-09	3.53762	5.18495e-12
ENSMUSG00000112766.2	Gm40645	1.50172	2.8536e-05	-1.72286	1.52475e-08
ENSMUSG00000112843.2	Gm46224	1.74277	4.48264e-06	-1.04533	0.00894057
ENSMUSG00000112860.2	Gm47439	-2.29004	0.0043922	3.7247	3.59562e-05
ENSMUSG00000112964.2	E430024I08Rik	-3.14287	0.000433874	1.84693	0.00497821
ENSMUSG00000113029.2	Gm40578	3.87098	8.79606e-25	-3.24218	5.36891e-30
ENSMUSG00000113047.2	Gm47469	-3.64723	0.00532079	3.0042	0.00981329
ENSMUSG00000113204.2	Gm46430	-3.06083	8.74982e-08	2.61456	1.54093e-07
ENSMUSG00000113425.2	Gm48653	-3.15578	0.000590768	2.98035	0.000985892
ENSMUSG00000113529.2	Gm47484	-2.59213	2.46945e-06	2.54622	7.99988e-07
ENSMUSG00000113585.2	Gm19605	-2.24379	0.00100871	2.19689	0.00137824
ENSMUSG00000113619.2	Gm47118	6.04471	1.61707e-05	-5.28393	0.000179512
ENSMUSG00000114235.2	F530104D19Rik	3.90161	1.62309e-05	-3.14307	0.000149785
ENSMUSG00000114436.2	Gm48283	-3.15566	1.53615e-07	1.81089	0.000389863
ENSMUSG00000114761.2	Gm47242	4.14889	2.55455e-11	-3.43319	1.8189e-11
ENSMUSG00000114980.2	4933432I03Rik	3.23273	0.000297985	-3.44199	5.19621e-05
ENSMUSG00000115062.2	4930544F09Rik	-4.22687	0.00520698	4.08968	0.00645828
ENSMUSG00000115230.2	AU022793	-3.42166	2.09222e-05	4.16111	5.05007e-06
ENSMUSG00000115656.2	4930556J02Rik	5.48058	0.000511266	-4.66858	0.0095969
ENSMUSG00000115855.2	Gm34643	3.00458	1.55801e-08	-2.95216	3.8896e-09
ENSMUSG00000115902.2	D730005E14Rik	1.28956	0.00968497	-1.14762	0.00610328
ENSMUSG00000115918.2	A930001M01Rik	-1.9526	0.000130528	1.33728	0.00189766
ENSMUSG00000116308.2	Gm49482	5.47079	1.41849e-53	-4.65469	2.4803e-45
ENSMUSG00000116505.2	Gm10865	1.85834	5.61532e-05	-1.28651	0.00633415
ENSMUSG00000116628.2	4930478L05Rik	3.87029	0.00427228	-4.66341	0.00026613
ENSMUSG00000116657.2	Gm49774	2.68014	0.0054964	-2.78466	0.00423085
ENSMUSG00000116961.2	Gm49662	2.47873	0.00334991	-3.42117	8.40354e-06
ENSMUSG00000117028.2	Gm49874	-2.44722	0.0012883	2.36233	0.000521943
ENSMUSG00000117117.2	Gm49901	2.17108	2.12228e-06	-2.07667	2.51688e-06
ENSMUSG00000117413.2	Gm50044	-2.97118	0.00480578	3.87542	0.0025322
ENSMUSG00000117571.2	4933433H22Rik	3.28716	0.000144393	-3.05202	0.000398464
ENSMUSG00000117573.2	Gm41668	7.73574	1.3186e-09	-5.26192	0.000243834
ENSMUSG00000117613.2	Gm2629	-3.1385	0.00249058	3.54259	0.00144688
ENSMUSG00000117814.2	Gm50431	-2.18704	0.000190938	1.45776	0.00562217
ENSMUSG00000117964.2	Gm36043	3.34736	9.45493e-16	-4.10595	2.15069e-30
ENSMUSG00000118021.2	Gm50130	2.72666	2.92323e-05	-2.80611	2.1584e-08
ENSMUSG00000118024.2	Gm50419	4.67917	0.0108571	-5.75774	0.000204615
ENSMUSG00000118061.2	Rbfaos	-2.67909	1.2368e-06	2.76284	4.05853e-07
ENSMUSG00000118181.2	Gm53015	0.929343	0.0107606	-1.15719	0.000886386
ENSMUSG00000118234.2	Gm50115	-1.99611	0.0017032	1.59953	0.00735806

## Sheet: GSE105155_mouse M1
Top 10% lncRNAs based on P-value from GSE105155
		Subread		STAR
Gene_ID	Symbol	log2FC	Pvalue	log2FC	Pvalue
ENSMUSG00000011350.16	Gm5893	-2.35284	0.0761624	-2.22552	0.0649545
ENSMUSG00000013562.13	4833413E03Rik	-1.21698	0.00680642	-1.20585	0.00807294
ENSMUSG00000020033.3	4930463O16Rik	-3.24129	0.0659404	-3.2636	0.0679144
ENSMUSG00000020812.19	Snhg16	0.615148	0.0866664	0.637194	0.0763132
ENSMUSG00000022639.15	Dubr	0.489549	0.0509608	0.495627	0.0451421
ENSMUSG00000029360.4	Gm9754	0.594447	0.0214409	0.610213	0.0154393
ENSMUSG00000029409.8	U90926	4.47446	0.0631249	4.45796	0.0699552
ENSMUSG00000035983.5	Gm7008	1.73479	1.1813e-10	1.73539	7.9728e-11
ENSMUSG00000036162.4	Fam219aos	1.49748	0.000209501	1.49767	0.000179408
ENSMUSG00000038491.10	Cdk19os	-1.35669	0.027189	-1.36736	0.026511
ENSMUSG00000039563.7	2210406O10Rik	-2.1233	0.0276263	-2.21562	0.0278032
ENSMUSG00000042579.3	4632404H12Rik	-0.75799	0.0103123	-0.761738	0.00966866
ENSMUSG00000043126.6	D830039M14Rik	-1.81293	0.0487911	-2.08062	0.0224422
ENSMUSG00000043145.8	Gm11292	-2.16314	0.0869061	-2.18008	0.0889275
ENSMUSG00000043340.4	6530409C15Rik	0.997502	0.0910807	0.964924	0.0898629
ENSMUSG00000045231.6	BC106179	-1.45731	0.00416184	-1.49984	0.00252619
ENSMUSG00000046463.6	5930403N24Rik	0.829931	0.055515	0.863762	0.0438956
ENSMUSG00000051606.6	2010001K21Rik	-0.902029	0.0293976	-1.08149	0.0469747
ENSMUSG00000051832.8	E230016K23Rik	-0.793258	0.013425	-0.777332	0.0162355
ENSMUSG00000052125.17	F730043M19Rik	1.12461	6.44046e-05	1.0995	7.55251e-05
ENSMUSG00000052248.17	Zeb2os	0.395224	0.0803194	0.462242	0.0399351
ENSMUSG00000053263.4	Gm12592	-1.96941	8.7926e-08	-1.87515	2.36786e-07
ENSMUSG00000053749.13	Gm9920	-1.02943	0.02279	-1.02925	0.0205535
ENSMUSG00000054006.15	D630008O14Rik	-1.55258	0.0076419	-1.53894	0.00896531
ENSMUSG00000054181.12	A930012O16Rik	1.4093	0.000294513	1.37336	0.000443612
ENSMUSG00000054556.7	Gm4876	1.36543	3.27054e-06	1.31259	4.59648e-06
ENSMUSG00000055818.3	A230083G16Rik	-1.39877	0.0230367	-1.42026	0.0188823
ENSMUSG00000056023.4	Gm9989	-4.35428	0.0814101	-4.40415	0.0845514
ENSMUSG00000056687.10	Gm11696	0.699232	0.085489	0.826514	0.0259858
ENSMUSG00000056735.6	A930024E05Rik	-3.1627	1.85208e-06	-3.17815	1.94773e-06
ENSMUSG00000059277.13	R74862	-1.00045	0.00111318	-0.840772	0.00589085
ENSMUSG00000062470.11	Fbxl12os	-0.941766	0.0632372	-0.991088	0.0566677
ENSMUSG00000063611.6	Gm10134	1.75829	9.61035e-05	1.74962	0.000113128
ENSMUSG00000067577.9	A430093F15Rik	1.77457	7.65395e-08	1.76638	8.34566e-08
ENSMUSG00000068463.5	B630019A10Rik	-2.83254	0.0600325	-2.97028	0.0506443
ENSMUSG00000070392.6	Gm20634	-1.01807	0.0247126	-1.01926	0.0255929
ENSMUSG00000071181.3	3830408C21Rik	-0.934943	0.0513277	-0.927428	0.0543296
ENSMUSG00000071456.7	1110002L01Rik	-0.878285	0.00117718	-0.844	0.0014038
ENSMUSG00000072612.4	Gm10382	0.603957	0.0398221	0.519032	0.0302178
ENSMUSG00000072618.3	Gm10384	-3.01153	0.000187074	-3.02485	0.000196179
ENSMUSG00000072673.3	Gm10392	-2.02283	0.00113226	-2.17484	0.000348207
ENSMUSG00000072844.7	G530011O06Rik	1.80726	0.000189534	1.76193	0.000139903
ENSMUSG00000072847.5	A530017D24Rik	-0.994808	0.0187373	-1.00509	0.0171083
ENSMUSG00000073144.5	4930599N23Rik	0.950712	0.00889392	0.95474	0.00897768
ENSMUSG00000073242.5	Dnmt3aos	-0.935397	0.0173052	-0.967617	0.0129096
ENSMUSG00000073274.5	Gm14636	2.71969	3.11825e-32	2.72759	4.48675e-34
ENSMUSG00000073485.4	H3f3aos	-1.99452	0.0115466	-2.02694	0.0108919
ENSMUSG00000073486.3	Gm10518	0.834313	0.0378881	0.783146	0.0371671
ENSMUSG00000073529.10	F830208F22Rik	2.39012	6.42388e-09	2.37913	1.00516e-08
ENSMUSG00000073538.11	E330020D12Rik	-1.00757	0.000324158	-0.968778	0.00037043
ENSMUSG00000073627.8	C130036L24Rik	-0.736034	0.0570783	-0.700182	0.0688685
ENSMUSG00000073728.11	Tmem51os1	-1.72424	0.0387251	-2.02701	0.0143605
ENSMUSG00000073778.3	Faddos	1.29376	0.0111948	1.20593	0.0102783
ENSMUSG00000073843.4	Gm12542	-4.05646	0.0283885	-3.30911	0.0612214
ENSMUSG00000074024.6	4632427E13Rik	0.85068	0.00205049	0.831032	0.00205321
ENSMUSG00000074213.4	Gm10642	-0.844338	0.00717703	-0.828234	0.0060039
ENSMUSG00000074281.4	Gm12522	-1.28023	0.0616775	-1.30979	0.0581832
ENSMUSG00000074578.15	Zfas1	1.03148	4.68052e-06	1.09111	3.83397e-06
ENSMUSG00000074783.11	AU019990	-2.27599	0.0290469	-2.09044	0.0370423
ENSMUSG00000074805.6	Il1bos	4.00583	2.5786e-06	4.42773	4.122e-07
ENSMUSG00000074813.15	Morrbid	1.58667	0.000846641	1.56949	0.00108572
ENSMUSG00000074987.10	Wt1os	-5.028	0.0472258	-5.02672	0.0870587
ENSMUSG00000078122.5	F630028O10Rik	-1.91403	6.6252e-05	-1.92283	5.95864e-05
ENSMUSG00000078349.4	AW011738	5.83524	5.65494e-17	5.49038	1.16099e-17
ENSMUSG00000078700.11	D030028A08Rik	-0.575573	0.0786747	-0.531507	0.0836338
ENSMUSG00000079053.4	Gm14010	3.39799	0.0122701	3.3925	0.013793
ENSMUSG00000079179.10	Rab10os	0.877551	6.79166e-05	0.857747	6.97933e-05
ENSMUSG00000079499.10	6530402F18Rik	4.23934	5.26911e-21	4.21309	2.50203e-20
ENSMUSG00000079505.3	Gm11131	2.90474	1.63576e-17	2.96852	1.54083e-19
ENSMUSG00000079645.3	Gm17193	2.06487	1.43621e-05	2.1333	5.54893e-06
ENSMUSG00000080058.3	Gm11175	1.19037	0.000728363	1.17714	0.000893894
ENSMUSG00000081512.2	Gm15821	3.38617	1.72254e-17	3.35929	2.43781e-17
ENSMUSG00000084772.2	Gm15473	2.91824	0.0780093	2.9125	0.082849
ENSMUSG00000084790.2	Gm15879	-0.900599	0.0743272	-0.955017	0.0551628
ENSMUSG00000084821.2	Gm15880	-0.993037	0.037563	-0.990175	0.0374957
ENSMUSG00000084843.2	B230312C02Rik	-1.51293	0.0341218	-1.57211	0.0395226
ENSMUSG00000084846.2	A730011C13Rik	0.784741	0.0296715	0.730417	0.0523859
ENSMUSG00000084878.2	Lrrc8dos	1.62826	0.000932319	1.62371	0.00108147
ENSMUSG00000084896.2	Gm11632	-1.61257	0.00228678	-1.56723	0.00381464
ENSMUSG00000084910.2	C630043F03Rik	-1.51548	0.0159535	-1.51803	0.0172056
ENSMUSG00000084911.2	Gm16185	-0.992441	0.00813187	-0.990903	0.00883345
ENSMUSG00000084918.2	Gm12708	-1.19914	0.0345479	-1.13787	0.0407193
ENSMUSG00000084932.2	Gm15156	0.68286	0.0422585	0.691173	0.0357455
ENSMUSG00000084941.2	Gm11944	-2.51786	5.00468e-06	-2.51893	6.40356e-06
ENSMUSG00000084950.8	Gm5577	0.619698	0.0716251	0.705308	0.036919
ENSMUSG00000084970.2	1700060J05Rik	1.53434	0.000156342	1.48979	8.69634e-05
ENSMUSG00000084980.2	Slc36a1os	-3.67559	0.0801837	-3.59574	0.0829044
ENSMUSG00000084996.2	Gm11419	5.84227	0.00189161	5.8276	0.00233505
ENSMUSG00000084998.2	Gm16279	0.871455	0.0236621	0.695589	0.0427251
ENSMUSG00000085003.2	Pip5k1bos	1.4903	0.0224298	1.31707	0.0367923
ENSMUSG00000085030.2	2810455O05Rik	-1.48327	0.0325436	-1.43661	0.0437956
ENSMUSG00000085057.8	Gm13415	-4.2376	0.0662837	-5.40778	0.0287114
ENSMUSG00000085058.3	8030453O22Rik	-0.618652	0.0602206	-0.583762	0.0784901
ENSMUSG00000085087.2	Gm13528	-1.34568	0.0760951	-1.48363	0.0479715
ENSMUSG00000085105.3	Gm12758	-0.589589	0.0326601	-0.573571	0.0327211
ENSMUSG00000085118.3	Gm15774	-1.64494	0.0144185	-1.29599	0.0168252
ENSMUSG00000085126.2	Gm12589	1.30214	0.014612	1.32385	0.0129815
ENSMUSG00000085133.3	B930095G15Rik	-0.673602	0.00878725	-0.676296	0.00763449
ENSMUSG00000085146.2	Eif2c5	-1.73493	0.0136678	-1.74546	0.0136431
ENSMUSG00000085148.2	Mir22hg	1.52616	1.63065e-10	1.5347	5.49909e-11
ENSMUSG00000085165.2	Gm12089	1.61582	0.0182582	1.55967	0.0323601
ENSMUSG00000085178.2	Kdm6bos	1.35932	0.0175496	1.53024	0.00461268
ENSMUSG00000085196.2	Gm14963	2.01914	0.00560088	2.30641	0.00355041
ENSMUSG00000085213.2	Gm13091	-1.25972	0.0419444	-1.26261	0.0452029
ENSMUSG00000085238.2	4930479D17Rik	4.7556	0.0352154	4.84795	0.0305283
ENSMUSG00000085275.2	Gm14487	-1.41312	0.0489347	-1.49734	0.04124
ENSMUSG00000085287.9	4833418N02Rik	-1.10882	0.0895151	-1.12135	0.0883833
ENSMUSG00000085295.8	4930430E12Rik	2.00546	5.29171e-13	2.04493	5.26137e-14
ENSMUSG00000085304.2	Gm12802	-1.94174	0.0248184	-1.92451	0.0285202
ENSMUSG00000085310.8	Gm11491	-0.980034	0.0517476	-0.941434	0.0601998
ENSMUSG00000085316.2	D330050G23Rik	1.33139	0.0236214	1.33802	0.0262728
ENSMUSG00000085317.2	Gssos2	1.79368	0.0615612	1.91959	0.0463411
ENSMUSG00000085335.2	Gm13684	1.07553	0.00745582	1.09812	0.00657401
ENSMUSG00000085337.2	Gm15964	-0.738845	0.00781355	-0.659176	0.0205662
ENSMUSG00000085360.2	Arhgap27os2	-1.82983	0.0372975	-1.69008	0.0551943
ENSMUSG00000085385.8	Snhg17	0.509486	0.0468169	0.511013	0.0415647
ENSMUSG00000085417.2	Gm13919	-2.20243	0.0576496	-2.20319	0.0641889
ENSMUSG00000085436.2	Zfp335os	0.634622	0.025137	0.596602	0.0291662
ENSMUSG00000085438.2	Oip5os1	-0.751303	0.00163912	-0.746024	0.00161176
ENSMUSG00000085467.2	Gm11842	2.1041	0.00681426	2.08884	0.00311206
ENSMUSG00000085471.2	4933423P22Rik	2.51094	3.63273e-11	2.49471	6.38962e-11
ENSMUSG00000085482.2	A230083N12Rik	-3.04266	0.0264657	-2.25803	0.0579108
ENSMUSG00000085492.8	Trmt61b	0.912088	0.0208065	0.897388	0.024972
ENSMUSG00000085498.2	Gm14023	5.02556	1.32668e-34	5.27033	4.3442e-37
ENSMUSG00000085501.2	Gm11772	6.10059	5.72675e-05	6.08516	7.06101e-05
ENSMUSG00000085526.2	Gm16083	-4.71783	0.075824	-4.76533	0.0790509
ENSMUSG00000085566.2	A730017L22Rik	0.636287	0.00394815	-0.729584	0.0108675
ENSMUSG00000085587.2	Gm14493	-1.08148	0.0148927	-1.05694	0.0193944
ENSMUSG00000085604.2	Dhx58os	4.49972	9.23153e-15	4.22115	2.5767e-14
ENSMUSG00000085701.2	Gm12968	-1.3652	0.00335938	-1.39756	0.00144558
ENSMUSG00000085714.2	Gm13008	0.628667	0.0667075	0.612062	0.072124
ENSMUSG00000085733.2	Arhgap27os1	-1.73039	7.03543e-05	-1.67563	0.000247934
ENSMUSG00000085754.8	Gm15886	1.04734	0.000556734	1.04153	0.000525506
ENSMUSG00000085760.2	Gm14302	2.34699	0.0372066	2.33569	0.0394772
ENSMUSG00000085762.2	Lrrc75aos2	-0.871992	0.0768779	-0.892536	0.0746199
ENSMUSG00000085767.2	Gm13563	0.757762	0.00118451	0.77358	0.000759816
ENSMUSG00000085802.3	Gm16059	-0.972696	0.0162517	-0.919905	0.012689
ENSMUSG00000085860.2	2410003L11Rik	-1.19326	0.000413519	-1.20805	0.000330486
ENSMUSG00000085873.2	Ttc39aos1	-3.37504	2.18831e-12	-3.31194	4.28665e-11
ENSMUSG00000085882.2	2610507I01Rik	-1.6253	6.21451e-05	-1.64354	6.21739e-05
ENSMUSG00000085894.2	Gm15832	1.11882	0.000328424	1.11042	0.000332337
ENSMUSG00000085913.3	Gm15601	2.11376	2.20568e-11	2.12434	1.48793e-11
ENSMUSG00000085914.2	Gm14320	-1.27736	0.0392081	-1.32983	0.032712
ENSMUSG00000085929.2	Gm13421	-1.58084	0.0565111	-1.5892	0.057568
ENSMUSG00000085941.2	Gm11201	2.51203	0.0185704	2.48019	0.0226006
ENSMUSG00000085953.3	Gm15496	2.3074	8.99536e-06	2.33891	1.17852e-05
ENSMUSG00000085958.2	A930019D19Rik	0.536744	0.0478197	0.512371	0.0644191
ENSMUSG00000085962.9	Gm16984	1.4705	0.025416	1.19534	0.0200243
ENSMUSG00000085965.2	2310016D23Rik	-1.87485	0.0616526	-1.91447	0.0581379
ENSMUSG00000085990.2	Gm16731	1.4698	4.10597e-05	1.465	3.11501e-05
ENSMUSG00000086067.2	Gm16183	-1.0076	0.00850465	-1.18058	0.000609953
ENSMUSG00000086090.2	Gm12531	0.884951	0.0297112	0.925997	0.0237041
ENSMUSG00000086109.3	Gm13391	-1.29337	3.19714e-05	-1.28176	3.3736e-05
ENSMUSG00000086111.2	Gm15326	-1.61307	0.00660683	-1.59875	0.00846696
ENSMUSG00000086150.2	Bach2os	-2.67391	1.1204e-06	-2.62659	2.6331e-06
ENSMUSG00000086184.2	Gm12764	3.38706	1.03563e-06	3.38139	1.46232e-06
ENSMUSG00000086236.10	5830418P13Rik	-1.52624	0.00888607	-1.53296	0.00875959
ENSMUSG00000086264.10	Gm15850	-2.51819	0.00504496	-2.50457	0.00618394
ENSMUSG00000086291.2	Gm15513	-4.50097	1.07401e-07	-4.56196	8.96375e-08
ENSMUSG00000086297.2	Gm15632	-3.43394	0.032377	-3.44974	0.0331867
ENSMUSG00000086327.3	Slfn5os	6.93547	2.48129e-26	6.94165	4.39392e-26
ENSMUSG00000086329.2	Gm14233	1.41739	7.51314e-05	1.42241	7.11813e-05
ENSMUSG00000086336.2	Gm12979	4.70547	0.0411214	4.68863	0.0463217
ENSMUSG00000086347.2	Gm11626	3.5787	1.15418e-12	3.68841	5.67932e-17
ENSMUSG00000086372.2	Gm16246	-4.94351	0.0284321	-4.98689	0.0295421
ENSMUSG00000086389.2	Gm15998	-1.14343	0.0288999	-1.18822	0.0234186
ENSMUSG00000086399.2	Gm16144	2.04035	0.00398235	2.00291	0.0053481
ENSMUSG00000086429.10	Gt(ROSA)26Sor	0.648177	0.0652004	0.671893	0.0540142
ENSMUSG00000086430.2	4930551O13Rik	1.84647	0.0281731	1.81155	0.0314228
ENSMUSG00000086479.3	Gm16014	2.84288	0.00324321	2.82846	0.00378188
ENSMUSG00000086484.2	Nron	-2.69239	0.0093059	-2.65398	0.0123375
ENSMUSG00000086496.2	Gm14204	-1.36731	0.00494311	-1.38114	0.00479034
ENSMUSG00000086533.3	Mypopos	-0.801278	0.0412884	-0.780258	0.0490723
ENSMUSG00000086554.2	9530034E10Rik	2.75662	0.0384499	2.77449	0.0394257
ENSMUSG00000086584.9	Gm12002	-4.59777	0.0898246	-4.64504	0.093245
ENSMUSG00000086600.9	C030005K06Rik	1.34004	0.00602233	1.33794	0.00655304
ENSMUSG00000086638.8	4930405A21Rik	1.92779	0.00615669	1.92015	0.00700596
ENSMUSG00000086656.2	Gm15701	2.58914	4.4075e-13	2.53738	6.57286e-13
ENSMUSG00000086693.2	A730081D07Rik	-0.839162	0.0933659	-0.86846	0.0894582
ENSMUSG00000086718.2	Gm16069	-1.02855	0.017274	-1.08916	0.0118297
ENSMUSG00000086742.9	Gm16201	-1.08632	0.00600889	-1.04151	0.00779166
ENSMUSG00000086775.8	Snhg7os	-1.8284	0.0716571	-1.83869	0.0738885
ENSMUSG00000086782.3	E130102H24Rik	2.1602	1.40404e-05	2.19005	3.3571e-05
ENSMUSG00000086788.3	1700029M20Rik	-4.97672	0.0818708	-5.02672	0.0870587
ENSMUSG00000086795.2	Gm11579	-1.4923	0.0750764	-1.44863	0.085621
ENSMUSG00000086801.2	Gm15943	-0.725633	0.033843	-0.772564	0.0229119
ENSMUSG00000086813.2	Gm13657	0.687299	0.0627459	0.715906	0.0505758
ENSMUSG00000086851.2	A430108G06Rik	-1.52989	0.0128035	-1.49055	0.016653
ENSMUSG00000086859.5	Snhg20	-0.820006	0.0268087	-0.811044	0.0263853
ENSMUSG00000086877.8	A230072C01Rik	-0.657082	0.0961543	-0.785526	0.0346324
ENSMUSG00000086938.10	4930481A15Rik	-2.28959	0.00129685	-1.82223	0.0128021
ENSMUSG00000086968.9	4933431E20Rik	-0.954342	0.00963607	-0.73224	0.0324964
ENSMUSG00000086976.2	Gm12316	0.759092	0.0584285	0.801912	0.0358223
ENSMUSG00000087017.8	4930417H01Rik	1.15805	0.00229684	1.18489	0.00149598
ENSMUSG00000087082.2	Gm15423	-3.75239	0.0629777	-3.76316	0.0656799
ENSMUSG00000087106.2	Gm13964	-1.93668	0.0563295	-2.15968	0.0438517
ENSMUSG00000087107.9	AI662270	0.521825	0.0307118	0.544804	0.0253864
ENSMUSG00000087108.2	Gm16093	1.60248	0.0731558	1.77225	0.0477853
ENSMUSG00000087125.2	A230108P19Rik	-3.07307	0.0941286	-3.11081	0.0936456
ENSMUSG00000087174.8	5530601H04Rik	-0.655006	0.00664915	-0.64978	0.0062282
ENSMUSG00000087206.2	Gm16175	3.11335	0.000303065	3.20892	3.84097e-05
ENSMUSG00000087222.2	E030042O20Rik	2.68456	1.48377e-07	2.64649	3.63064e-07
ENSMUSG00000087263.2	Gm15726	0.917083	0.00569118	0.955283	0.00400167
ENSMUSG00000087281.2	Gm16015	1.80892	0.0579204	1.8004	0.0642883
ENSMUSG00000087294.3	Gm13556	1.57113	0.0183465	1.56318	0.0206298
ENSMUSG00000087314.2	Prkag2os2	-1.53251	0.00505449	-1.39439	0.000855259
ENSMUSG00000087319.2	Gm15907	-1.84076	0.00536594	-1.82162	0.00641916
ENSMUSG00000087352.2	Gm12999	0.656898	0.0737221	0.64316	0.0779853
ENSMUSG00000087361.8	0610043K17Rik	2.59426	0.00142085	2.55312	0.00207909
ENSMUSG00000087365.8	C430049B03Rik	1.19819	0.00713305	1.18491	0.00806839
ENSMUSG00000087377.2	AV099323	-1.33862	0.0483894	-1.27469	0.0611627
ENSMUSG00000087436.2	Gm16156	1.36277	5.76317e-05	1.33349	6.74034e-05
ENSMUSG00000087442.2	Gm14453	-1.45585	0.000804731	-1.45097	0.000950569
ENSMUSG00000087458.2	Gm13999	2.16023	0.0225615	1.92611	0.0381351
ENSMUSG00000087477.2	Gm13822	4.26183	2.43793e-19	4.13372	1.83742e-19
ENSMUSG00000087502.2	Gm16091	2.44878	7.42242e-12	2.44196	8.69737e-12
ENSMUSG00000087515.2	Gm13554	-1.32306	0.00446047	-1.41963	0.00275601
ENSMUSG00000087518.2	Gm13561	-3.46749	0.0925699	-3.51573	0.0950707
ENSMUSG00000087528.2	9830144P21Rik	0.698645	0.0219148	0.768244	0.00586122
ENSMUSG00000087595.2	1810012K08Rik	-1.24718	0.00922095	-1.2769	0.00668809
ENSMUSG00000087623.2	Gm12404	1.50657	0.000540048	1.49629	0.000460623
ENSMUSG00000087640.2	Gm14798	0.800039	0.0596476	0.781422	0.0549213
ENSMUSG00000087658.3	Hotairm1	-1.07262	0.0128294	-1.04583	0.0139325
ENSMUSG00000087660.2	B230398E01Rik	0.878211	0.0227766	0.885803	0.0217896
ENSMUSG00000087693.2	Gm16191	-2.19781	0.0496876	-1.95377	0.0893788
ENSMUSG00000087700.3	Gm15283	1.20354	0.000194216	1.25482	2.18533e-05
ENSMUSG00000087703.2	Gm15650	1.29271	0.0172426	1.28501	0.0239778
ENSMUSG00000089636.2	1700058P15Rik	1.55074	0.0114954	1.54013	0.0127576
ENSMUSG00000089647.3	Gm2245	1.10805	1.90775e-06	1.35083	2.82449e-05
ENSMUSG00000089663.2	Gm15651	-2.27084	0.00981455	-2.25155	0.00377056
ENSMUSG00000089671.2	Gm16537	-1.13065	0.051033	-1.16625	0.0445018
ENSMUSG00000089706.8	B230216N24Rik	1.11223	0.000283095	1.12375	0.000267194
ENSMUSG00000089829.3	Gm16565	-1.77828	0.0806968	-1.78801	0.082067
ENSMUSG00000089854.3	Gm16133	0.864728	0.0555514	0.741722	0.0868641
ENSMUSG00000089875.3	Etohd2	0.525466	0.0695175	0.500452	0.0854634
ENSMUSG00000089968.2	Nckap5los	-1.88116	9.26613e-05	-1.68067	0.000217906
ENSMUSG00000089983.3	2010320O07Rik	-1.39372	0.0360233	-1.35214	0.042937
ENSMUSG00000089998.3	Phtf1os	2.2189	8.94459e-09	2.20993	5.54225e-09
ENSMUSG00000090038.8	Gm16573	1.37351	0.00047918	1.2317	0.000829473
ENSMUSG00000090054.2	Gm15629	0.67143	0.0686034	0.545024	0.0395281
ENSMUSG00000090069.3	E430024P14Rik	1.41175	2.92121e-05	1.44402	1.66258e-05
ENSMUSG00000090194.2	Gm16161	2.34709	0.00180141	2.17634	0.00464183
ENSMUSG00000090216.2	Gm16549	1.3128	0.000314201	1.22199	0.000943824
ENSMUSG00000090246.2	Gm17017	3.44115	7.46067e-17	3.40681	3.25836e-15
ENSMUSG00000090327.2	Gm17111	1.14769	0.000902707	1.09171	0.000724812
ENSMUSG00000090357.2	Gm17077	-0.92204	0.0473464	-0.767227	0.0746858
ENSMUSG00000090386.11	Mir99ahg	-0.752188	0.00845002	-0.799814	0.00392648
ENSMUSG00000090387.2	Gm17056	1.03398	0.0421416	1.03484	0.0437413
ENSMUSG00000090570.2	Gm17041	7.17512	3.94985e-14	7.19332	3.38992e-14
ENSMUSG00000090576.3	Gm17055	-1.32634	0.0849259	-1.39662	0.0726125
ENSMUSG00000090582.2	Gm17024	1.67891	0.00123966	1.67061	0.00135339
ENSMUSG00000090608.2	Gm17200	1.10746	0.0236535	1.13643	0.0236167
ENSMUSG00000090709.3	Gm17173	3.59349	0.0474311	3.58268	0.0516668
ENSMUSG00000090964.2	Gm17206	0.816096	0.0913263	0.639779	0.0785937
ENSMUSG00000091165.2	Gm17036	1.02212	0.0148938	0.988099	0.00444842
ENSMUSG00000091237.2	Gm17114	-0.987769	0.049678	-0.869086	0.0840143
ENSMUSG00000092006.2	Gm17139	1.70014	9.17675e-08	1.70344	1.08826e-07
ENSMUSG00000092176.2	Gm20460	1.04619	0.000252387	1.05992	0.000189847
ENSMUSG00000092187.2	Gm20457	0.88726	0.0287008	0.885082	0.0277677
ENSMUSG00000092203.8	1110038B12Rik	0.392981	0.0800555	0.392265	0.0726424
ENSMUSG00000092274.4	Neat1	1.79455	3.68443e-11	1.79003	1.84196e-11
ENSMUSG00000092341.4	Malat1	0.568833	0.061652	0.565934	0.0584047
ENSMUSG00000092354.8	Gm20548	0.64497	0.020026	0.634047	0.0176889
ENSMUSG00000092368.2	A930015D03Rik	2.15592	5.8766e-05	2.12564	8.74343e-05
ENSMUSG00000092386.2	Gm20536	0.832762	0.0300608	0.825017	0.0280219
ENSMUSG00000092412.2	Gm20507	-1.20291	0.00676676	-1.18002	0.00857401
ENSMUSG00000092418.2	Gm20406	1.11739	0.0190395	1.05029	0.0144203
ENSMUSG00000092482.2	Gm20531	-0.605068	0.0571905	-0.546036	0.0632834
ENSMUSG00000092550.3	Gm20496	1.98704	3.83077e-05	1.83828	5.14563e-07
ENSMUSG00000092564.3	BC051226	0.911566	0.0363775	0.905263	0.0376446
ENSMUSG00000092569.2	Gm20544	-1.70006	0.0852619	-1.72776	0.085571
ENSMUSG00000092596.2	Gm20490	-1.4157	0.0469584	-1.52561	0.0105029
ENSMUSG00000093482.9	Gm20619	-3.1451	0.0108397	-3.06601	0.00889337
ENSMUSG00000093672.3	Gm20655	1.61794	0.00600939	1.59304	0.008565
ENSMUSG00000093695.3	Gm20717	1.71028	0.00691019	1.75449	0.00826153
ENSMUSG00000093768.2	Gm20650	1.16401	0.00348184	1.09076	0.00339431
ENSMUSG00000095193.3	Gm20939	0.815582	0.00509095	0.803668	0.00668029
ENSMUSG00000095332.3	Gm9821	-1.07348	0.000505738	-1.09694	0.000343689
ENSMUSG00000095663.3	Gm2310	-1.07159	0.0713252	-1.33047	0.0313312
ENSMUSG00000096553.3	Gm10097	-1.9071	0.0688503	-1.92552	0.0694463
ENSMUSG00000096917.3	2500002B13Rik	3.62986	4.65286e-38	4.04175	5.89288e-52
ENSMUSG00000096929.8	A330023F24Rik	1.1288	0.000944345	1.10239	0.000797535
ENSMUSG00000096935.6	1700113A16Rik	-1.20028	0.00253203	-1.20917	0.00225688
ENSMUSG00000096937.2	Gm10825	-4.40298	0.0116798	-4.46045	0.0108849
ENSMUSG00000096950.3	Gm9530	-0.802995	0.0296391	-0.777015	0.0385216
ENSMUSG00000096957.2	E230013L22Rik	1.69469	3.95837e-07	1.86682	3.03952e-09
ENSMUSG00000096965.8	3300005D01Rik	-0.736759	0.0080163	-0.717885	0.00927945
ENSMUSG00000096967.4	Gm26621	0.810965	0.0310961	0.83849	0.0280311
ENSMUSG00000096992.4	Gm26788	1.49052	5.23047e-07	1.42015	5.93841e-07
ENSMUSG00000097000.3	Gm17435	1.20049	0.000182734	1.21457	0.000191389
ENSMUSG00000097006.8	9530082P21Rik	1.49635	0.000532511	1.42534	0.0011417
ENSMUSG00000097018.3	Gm26872	-5.82861	0.020615	-6.03124	0.0173084
ENSMUSG00000097032.3	4930539J05Rik	0.996868	0.000568806	0.945115	0.000357989
ENSMUSG00000097057.2	Gm17638	0.606217	0.0232632	0.482308	0.0603922
ENSMUSG00000097060.2	Gm26759	-1.42444	5.85114e-05	-1.39002	7.17251e-05
ENSMUSG00000097061.3	9330151L19Rik	-0.842491	0.00496442	-0.831962	0.00556804
ENSMUSG00000097076.2	Platr7	-2.93554	0.0925665	-2.95734	0.0932439
ENSMUSG00000097077.2	Gm16712	1.67497	8.95278e-05	1.56477	0.000176985
ENSMUSG00000097081.2	Gm10425	1.34425	4.4318e-08	1.26722	3.41977e-07
ENSMUSG00000097099.3	Gm9917	0.653795	0.00358078	0.686534	0.00154405
ENSMUSG00000097101.4	1810034E14Rik	-0.986274	0.02175	-0.978284	0.02503
ENSMUSG00000097111.2	Peak1os	0.801838	0.0108946	0.811753	0.00850561
ENSMUSG00000097125.3	Gm26885	3.86431	3.08243e-22	3.78222	2.32735e-23
ENSMUSG00000097178.8	2310002F09Rik	-3.81166	0.084061	-3.85631	0.0843635
ENSMUSG00000097194.3	9330175E14Rik	1.29691	2.16318e-05	1.42939	1.02725e-06
ENSMUSG00000097216.4	4932441J04Rik	1.71263	2.434e-11	1.71249	1.42381e-11
ENSMUSG00000097224.2	Gm26716	0.419936	0.0944924	0.462861	0.0721013
ENSMUSG00000097262.3	4933416M07Rik	3.72896	4.30752e-25	3.71192	7.93568e-25
ENSMUSG00000097274.3	Gm47512	-1.54613	0.0650998	-1.48522	0.08363
ENSMUSG00000097275.2	Gm26648	1.36421	3.32405e-06	1.3684	1.48484e-06
ENSMUSG00000097280.2	AI849053	-5.22359	0.00600059	-4.70447	0.0284376
ENSMUSG00000097282.2	5031415H12Rik	-1.88509	0.0713217	-1.91101	0.0709324
ENSMUSG00000097287.4	D130017N08Rik	-1.02131	0.0228905	-1.0857	0.0135918
ENSMUSG00000097316.3	Gm10516	-1.17005	0.0319376	-1.22869	0.0132683
ENSMUSG00000097320.9	Tmem147os	-1.1057	0.0756095	-1.12201	0.0793645
ENSMUSG00000097365.8	C030034L19Rik	-0.942673	0.0133352	-0.935939	0.014678
ENSMUSG00000097368.3	Gm10390	0.642341	0.0574531	0.659038	0.0500655
ENSMUSG00000097381.3	A230087F16Rik	-0.712277	0.0931512	-0.745385	0.0843749
ENSMUSG00000097393.9	D030068K23Rik	-3.63461	0.0365118	-3.69627	0.0420962
ENSMUSG00000097397.3	Gm16861	-0.628133	0.0384072	-0.643829	0.0334184
ENSMUSG00000097418.8	Mir155hg	5.27628	1.04582e-66	5.26547	1.06546e-67
ENSMUSG00000097430.3	Gm10544	-1.38675	0.075996	-1.4395	0.0669861
ENSMUSG00000097439.7	Gm16754	0.856815	0.0141216	0.867128	0.0128883
ENSMUSG00000097451.12	Rian	-2.69812	0.041796	-3.15905	0.0238666
ENSMUSG00000097467.3	Gm26737	-0.91401	0.0320338	-0.935878	0.0300727
ENSMUSG00000097471.9	5830432E09Rik	0.79355	0.010085	0.775733	0.017548
ENSMUSG00000097472.2	Gm26586	1.71453	7.81834e-09	1.57174	6.96341e-09
ENSMUSG00000097493.4	9930014A18Rik	-2.18619	2.19965e-06	-2.14832	3.42729e-06
ENSMUSG00000097497.2	Gm26652	1.69363	0.000252589	1.69778	0.000209118
ENSMUSG00000097504.2	4930516B21Rik	-2.00734	0.00068767	-2.02765	0.000605994
ENSMUSG00000097515.3	1700040D17Rik	-2.25434	0.0153057	-2.23371	0.0184517
ENSMUSG00000097534.4	Gm16675	1.81433	0.000225997	1.96642	7.38107e-05
ENSMUSG00000097537.3	2610020C07Rik	1.40076	3.81068e-06	1.3993	2.1493e-06
ENSMUSG00000097571.10	Jpx	-0.617147	0.0658805	-0.637267	0.0544704
ENSMUSG00000097572.3	Gm26797	1.97143	0.018427	2.0403	0.024916
ENSMUSG00000097589.10	Dleu2	0.931416	0.00166915	0.889324	0.000943532
ENSMUSG00000097597.3	Gm26674	1.13453	0.0116942	1.30796	0.00133832
ENSMUSG00000097619.9	4833422M21Rik	-3.58361	0.0433785	-2.9988	0.0726138
ENSMUSG00000097636.9	Mirt1	-0.633716	0.0676071	-0.618841	0.0725108
ENSMUSG00000097680.2	Gm26642	0.633488	0.0201996	0.618033	0.0210888
ENSMUSG00000097690.3	4930505N22Rik	-0.946155	0.0663472	-0.900394	0.0705773
ENSMUSG00000097700.2	Gm26738	1.34199	0.0142026	1.51652	0.00158714
ENSMUSG00000097705.2	Gm26740	-1.57819	0.000178523	-1.58684	0.000167716
ENSMUSG00000097709.9	2810429I04Rik	-4.60755	0.021727	-5.51516	0.012783
ENSMUSG00000097729.3	2310015A10Rik	-1.24252	0.0197639	-1.22759	0.0231133
ENSMUSG00000097748.2	Gm26533	0.494009	0.0803562	0.503922	0.0740511
ENSMUSG00000097750.3	Gm4673	-1.47536	0.00256749	-1.47114	0.00274717
ENSMUSG00000097754.2	Ptgs2os2	2.68509	5.37077e-20	2.6242	7.04797e-20
ENSMUSG00000097760.3	6030442K20Rik	-0.882822	0.0482109	-0.883683	0.0505143
ENSMUSG00000097773.2	Gm10614	-1.86891	0.0124941	-1.80007	0.0179362
ENSMUSG00000097777.8	Gm16794	1.02319	0.0156895	0.974516	0.016863
ENSMUSG00000097804.2	Gm16685	3.08366	0.0126439	3.00721	0.0180163
ENSMUSG00000097816.2	Gm26811	0.930732	0.00136083	0.949854	0.000905862
ENSMUSG00000097840.2	Gm26756	-1.98114	0.00167156	-1.84234	0.00338247
ENSMUSG00000097842.3	9330104G04Rik	-1.58539	0.0580124	-1.56392	0.0639361
ENSMUSG00000097874.4	C030010L15Rik	1.43545	0.0110366	1.36778	0.00321179
ENSMUSG00000097893.9	1700034P13Rik	0.811381	0.0106766	0.814745	0.0103298
ENSMUSG00000097908.8	4933404O12Rik	-0.857506	0.0631205	-0.865291	0.0606471
ENSMUSG00000098041.2	Gm26981	0.692121	0.0607733	0.713677	0.0543732
ENSMUSG00000098055.2	Gm26947	-0.619644	0.0567131	-0.662311	0.0417418
ENSMUSG00000098196.2	Gm26964	-1.14927	0.0626359	-1.19858	0.0538434
ENSMUSG00000098204.2	Gm26984	-1.94786	0.0693549	-1.91367	0.0791196
ENSMUSG00000098206.2	Mir181a-1hg	-1.4533	0.025167	-1.50369	0.021871
ENSMUSG00000098434.2	2010110E17Rik	5.44882	3.56976e-05	5.31226	8.74709e-05
ENSMUSG00000098447.3	Gm27184	0.802224	0.0712265	0.801706	0.0735146
ENSMUSG00000098501.8	Gm19272	-4.71779	0.0758284	-4.76516	0.0790689
ENSMUSG00000098682.9	Otx2os1	-5.02796	0.0472282	-5.33163	0.0327485
ENSMUSG00000099329.3	Gm28052	1.72203	8.68167e-07	1.6907	7.47867e-07
ENSMUSG00000099470.2	Gm29340	0.749988	0.0435299	0.773272	0.0394238
ENSMUSG00000099722.4	Gm29154	-2.56061	1.4118e-07	-2.5244	3.11316e-07
ENSMUSG00000099757.2	BE692007	1.83019	0.000171298	1.81112	0.000148096
ENSMUSG00000099760.2	Gm28800	-2.36385	2.51499e-06	-2.27049	1.32044e-06
ENSMUSG00000099843.2	Gm7160	1.76764	9.60915e-06	1.79661	9.45783e-06
ENSMUSG00000099874.2	Gm29629	0.922311	0.0613927	0.921944	0.0630317
ENSMUSG00000099881.2	2810013P06Rik	-0.965863	0.0203083	-0.95835	0.0210951
ENSMUSG00000100039.2	Gm28959	-1.78699	0.000743682	-1.75761	0.000853263
ENSMUSG00000100113.2	Gm28592	3.9053	5.11245e-24	3.84371	5.88154e-24
ENSMUSG00000100221.7	4930532M18Rik	-4.97672	0.0818708	-5.02672	0.0870587
ENSMUSG00000100396.2	Gm29367	3.46823	0.00874977	3.05286	0.0125172
ENSMUSG00000100457.7	D830032E09Rik	-5.15813	0.0630853	-5.20812	0.0676656
ENSMUSG00000100548.2	Gm29585	0.611143	0.0142931	0.600704	0.0147759
ENSMUSG00000100627.7	A830008E24Rik	-3.32836	0.0984114	-3.45198	0.0891583
ENSMUSG00000100658.2	F730311O21Rik	0.766943	0.00852226	0.773989	0.00730474
ENSMUSG00000100931.2	Gm28085	2.76613	0.000141553	2.75742	0.000175178
ENSMUSG00000100954.5	Gm10138	-1.35261	0.000139127	-1.30851	0.000189264
ENSMUSG00000101013.2	A630072M18Rik	-0.474326	0.0993513	-0.634009	0.0477915
ENSMUSG00000101014.2	Gm28289	2.64254	1.33012e-06	2.62644	2.23415e-06
ENSMUSG00000101191.7	Gm28809	1.15814	0.020953	1.20891	0.0140486
ENSMUSG00000101438.3	Gm19412	2.20619	1.88298e-13	2.00744	3.41106e-09
ENSMUSG00000101585.7	1600010M07Rik	-1.35824	0.0133806	-1.37057	0.0129038
ENSMUSG00000101599.2	Gm20342	-0.838991	0.0136231	-0.811232	0.0162746
ENSMUSG00000101628.2	Gm28177	4.42086	1.39544e-33	4.44102	2.43269e-33
ENSMUSG00000101651.2	Gm28402	1.72231	0.058813	1.64675	0.0542802
ENSMUSG00000101731.2	3830432H09Rik	6.19098	1.64251e-05	6.19608	1.79634e-05
ENSMUSG00000101778.2	Gm29488	1.84273	0.000560133	1.82271	0.000694993
ENSMUSG00000101791.2	2210011K15Rik	2.37653	0.00234478	2.36412	0.00276926
ENSMUSG00000101867.2	C78334	1.3379	0.0559653	1.20065	0.0663296
ENSMUSG00000101903.2	Gm29291	-2.418	0.0112622	-2.36221	0.017744
ENSMUSG00000101969.3	Gm20125	2.20844	7.71824e-07	2.21924	6.18477e-07
ENSMUSG00000102027.2	Gm28914	3.71286	3.85103e-14	3.84294	5.61957e-21
ENSMUSG00000102055.2	Gm28913	3.42338	1.21063e-16	3.69025	1.11409e-15
ENSMUSG00000102155.2	Gm37468	-2.7512	0.00938044	-2.92972	0.00497188
ENSMUSG00000102191.2	Gm36569	-2.89342	0.00356107	-2.92327	0.00368326
ENSMUSG00000102202.2	Gm33280	-1.91445	0.0114317	-1.94545	0.0113844
ENSMUSG00000102494.2	Gm36988	2.89186	0.0366058	3.47819	0.00594398
ENSMUSG00000102545.2	6430573P05Rik	-2.06557	0.050596	-2.13367	0.0472449
ENSMUSG00000102564.2	Gm37035	-4.67113	3.48848e-16	-4.6789	5.12332e-16
ENSMUSG00000102715.2	Gm6209	-1.40263	6.00074e-05	-1.34372	6.90604e-05
ENSMUSG00000103041.2	Gm37305	0.596839	0.0553376	0.610778	0.0424327
ENSMUSG00000103114.2	Gm32200	3.11232	0.000126994	3.10049	0.000158844
ENSMUSG00000103115.2	Gm37584	-1.74328	0.091807	-1.91435	0.0617276
ENSMUSG00000103219.2	Gm37787	3.31655	1.8253e-05	3.41981	1.2276e-05
ENSMUSG00000103400.3	Gm15853	-0.920665	0.0598492	-0.967144	0.0396021
ENSMUSG00000104000.2	Gm38335	-0.846699	0.0353008	-0.843005	0.0381393
ENSMUSG00000104002.3	Gm38336	-1.14532	0.0551676	-1.17621	0.0443295
ENSMUSG00000104208.2	Gm37401	0.605786	0.0468496	0.597227	0.0437681
ENSMUSG00000104436.2	Gm37423	1.12883	0.0212582	1.13421	0.0182269
ENSMUSG00000104523.2	Gm37335	-1.26544	0.000187109	-1.27835	0.000144782
ENSMUSG00000104568.2	Gm43255	1.95674	0.0462458	2.01006	0.0422001
ENSMUSG00000104675.2	Gm43689	-3.87486	0.0699635	-3.91745	0.0704099
ENSMUSG00000104763.2	9830132P13Rik	1.81693	0.0004149	1.40112	0.00156127
ENSMUSG00000104786.2	Gm43573	0.806989	0.0304787	0.759292	0.0435262
ENSMUSG00000104943.2	Gm42868	1.11366	0.013912	1.10066	0.0146607
ENSMUSG00000104985.2	Gm42917	3.35462	7.28794e-10	3.37325	3.35042e-09
ENSMUSG00000105062.2	Gm43113	-2.15981	0.0510964	-1.93075	0.0848208
ENSMUSG00000105283.2	Gm33370	-1.07882	0.0421496	-1.04357	0.053932
ENSMUSG00000105550.2	Gm35585	2.29072	6.74858e-05	2.27696	8.98051e-05
ENSMUSG00000105617.5	Gm43809	0.825634	0.0216199	0.6845	0.0337742
ENSMUSG00000105662.5	Gm6639	-4.59777	0.0898246	-4.64504	0.093245
ENSMUSG00000105717.2	Gm43465	-2.42487	0.0738764	-2.35144	0.0682946
ENSMUSG00000105846.2	Gm43258	-3.28464	0.0839517	-3.32862	0.0834535
ENSMUSG00000105941.2	Gm42809	-1.01378	0.0637944	-1.18085	0.0138858
ENSMUSG00000105986.2	Gm43065	1.26951	0.0422789	1.2349	0.0525187
ENSMUSG00000106019.2	Gm43672	-2.95575	0.0477418	-2.93961	0.0542815
ENSMUSG00000106032.2	Gm42463	-0.600664	0.0497623	-0.571707	0.0615656
ENSMUSG00000106108.2	Gm43221	2.77377	0.000400711	2.76796	0.000496709
ENSMUSG00000106209.2	Gm42918	3.04383	0.000552788	3.94772	0.00135301
ENSMUSG00000106219.2	5830416I19Rik	-0.915639	0.0222298	-0.91669	0.022696
ENSMUSG00000106237.2	Gm8066	-1.26584	0.0207133	-1.29135	0.020859
ENSMUSG00000106464.2	C130083M11Rik	-1.38028	0.0885685	-1.39922	0.0883844
ENSMUSG00000106478.2	Gm36551	1.73414	0.00933293	1.78672	0.00696161
ENSMUSG00000106588.2	Gm17590	1.31948	0.00611171	1.5677	2.34608e-05
ENSMUSG00000106698.2	Gm43599	0.833354	0.0233823	0.86994	0.0160575
ENSMUSG00000106702.2	Gm42846	-2.63041	0.000939988	-2.59596	0.00148954
ENSMUSG00000106734.4	Gm20559	7.58508	2.20599e-29	7.61268	2.74099e-29
ENSMUSG00000106888.2	Gm42848	-3.53764	0.011923	-3.16069	0.00472782
ENSMUSG00000107179.2	Gm43069	3.27248	2.62562e-05	3.46748	1.21487e-06
ENSMUSG00000107379.2	Gm43126	-0.90899	0.0517211	-0.90337	0.0577893
ENSMUSG00000107585.2	3300002P13Rik	2.28655	0.0392998	2.27676	0.0425494
ENSMUSG00000107634.2	Gm36816	2.20729	0.0759657	2.507	0.050967
ENSMUSG00000107689.2	Gm44386	1.69511	0.00636474	1.79379	0.00478048
ENSMUSG00000107736.2	Gm44148	5.54827	5.45158e-16	5.33835	1.37903e-16
ENSMUSG00000107802.2	1700126G02Rik	1.26941	0.00238227	1.26182	0.00183019
ENSMUSG00000107815.2	Gm44257	1.43528	0.070966	1.38818	0.0933386
ENSMUSG00000107969.2	Gm44085	1.99344	6.6505e-06	1.89692	5.6749e-06
ENSMUSG00000107985.2	Gm35037	4.56994	1.03679e-08	4.67698	4.28963e-09
ENSMUSG00000107994.2	D830050J10Rik	-0.996222	0.00433808	-0.933497	0.005177
ENSMUSG00000107999.2	Gm44123	-1.60493	0.00760343	-1.63652	0.00697337
ENSMUSG00000108015.4	Gm32591	-1.00007	0.054223	-1.00946	0.0523149
ENSMUSG00000108060.3	4921529L05Rik	2.6138	6.54567e-07	2.59821	7.0593e-07
ENSMUSG00000108095.2	Gm44067	1.6338	0.00946132	1.77431	0.00510482
ENSMUSG00000108112.2	Gm45193	5.22015	4.26853e-38	5.22175	1.3499e-39
ENSMUSG00000108161.2	Gm32914	-2.10117	0.00121313	-2.11512	0.0012589
ENSMUSG00000108196.2	Gm36328	2.78173	0.0207015	2.7567	0.023915
ENSMUSG00000108207.3	1810059H22Rik	2.18816	0.0397642	2.21557	0.0367356
ENSMUSG00000108239.2	Gm19434	-1.36853	0.0114414	-1.29592	0.0153938
ENSMUSG00000108321.2	Gm44649	1.25031	1.81107e-06	1.03834	8.87817e-05
ENSMUSG00000108414.2	Snhg1	0.716893	0.00543863	0.709617	0.00448172
ENSMUSG00000108436.2	Gm44851	3.16398	4.90641e-17	3.17576	1.5869e-18
ENSMUSG00000108446.2	Gm44997	-2.91294	0.0838617	-3.7263	0.0714848
ENSMUSG00000108449.2	Gm44507	-1.56302	0.00254065	-1.46099	0.00456475
ENSMUSG00000108470.2	Gm4598	-1.85227	0.0610435	-2.16707	0.0184564
ENSMUSG00000108511.2	Gm44987	-0.778674	0.03035	-0.726786	0.0381984
ENSMUSG00000108524.2	Gm44876	2.24857	2.60753e-05	2.01054	0.000134992
ENSMUSG00000108621.2	Gm33989	-0.644641	0.0327066	-0.640376	0.0339222
ENSMUSG00000108709.2	4933431G14Rik	0.932156	0.016527	0.928737	0.0173994
ENSMUSG00000109130.2	Gm45187	-0.910503	0.0517005	-0.856971	0.0623477
ENSMUSG00000109141.2	Gm30692	3.9972	0.0446066	4.07572	0.040053
ENSMUSG00000109282.2	Gm45188	-1.69954	0.0042011	-1.72281	0.00407027
ENSMUSG00000109297.2	Gm31522	4.45344	0.00406942	4.44366	0.00457312
ENSMUSG00000109341.2	Gm30873	5.92404	8.27131e-05	4.54049	0.000298094
ENSMUSG00000109408.2	A930037H05Rik	5.48382	2.03708e-82	5.497	4.7712e-85
ENSMUSG00000109589.2	Gm45267	3.54801	0.00534036	3.54335	0.00609486
ENSMUSG00000109715.2	Gm45606	-1.24385	2.62377e-05	-1.23553	2.10435e-05
ENSMUSG00000109727.2	Gm45464	-0.956205	0.0044274	-0.940218	0.00312499
ENSMUSG00000109751.2	Gm45479	1.85206	0.00570604	1.83403	0.00690895
ENSMUSG00000109785.2	Gm45542	2.89958	0.0761301	2.92576	0.0744044
ENSMUSG00000109799.2	Gm45515	2.41741	1.5422e-12	2.45173	2.52354e-14
ENSMUSG00000109921.2	Gm33326	-3.99969	0.0349384	-4.07538	0.030821
ENSMUSG00000109954.2	Gm45371	1.81506	9.77515e-05	1.79382	0.000153524
ENSMUSG00000110017.2	Gm45237	-2.9303	0.0978943	-3.25482	0.0614343
ENSMUSG00000110115.2	Gm32486	-3.32355	9.42257e-05	-3.10033	0.000151692
ENSMUSG00000110151.3	Gm38416	2.71699	0.0598581	3.20389	0.0345044
ENSMUSG00000110235.2	Gm5086	-1.6466	0.000112012	-1.60575	0.000159273
ENSMUSG00000110368.2	Gm45518	-4.33977	0.0298474	-4.30208	0.0347098
ENSMUSG00000110388.2	Gm30329	1.9333	5.5601e-10	1.92889	3.85667e-10
ENSMUSG00000110419.2	AW046200	0.843468	0.0521749	0.794166	0.0334614
ENSMUSG00000110424.2	1700012D14Rik	-1.5201	0.0251354	-1.50533	0.02969
ENSMUSG00000110428.2	Gm45812	-1.95617	0.0100055	-1.90918	0.0150271
ENSMUSG00000110588.2	Gm45774	1.08609	0.0277248	1.07943	0.0266915
ENSMUSG00000110630.2	K230015D01Rik	0.476563	0.0665236	0.490973	0.053119
ENSMUSG00000110631.2	Gm42047	0.594349	0.0375697	0.633057	0.0259619
ENSMUSG00000110656.2	Gm20735	-2.16845	0.0833238	-2.19501	0.0833307
ENSMUSG00000110697.2	Gm31718	-1.24177	0.0192332	-1.3391	0.00887878
ENSMUSG00000110710.2	C78859	-2.29586	0.090789	-2.32933	0.0900102
ENSMUSG00000110790.2	Gm47079	3.49572	5.06302e-28	3.49966	1.71213e-28
ENSMUSG00000110803.2	Gm20275	1.02293	0.0379197	1.00676	0.0258725
ENSMUSG00000110834.2	Gm39469	1.05569	0.0300359	1.0681	0.0283552
ENSMUSG00000110893.2	Gm47392	-4.59777	0.0898246	-4.64504	0.093245
ENSMUSG00000111094.2	Gm34425	-1.35901	0.00893623	-1.39164	0.00680974
ENSMUSG00000111116.2	Gm48065	1.91192	0.0179995	1.89475	0.0205844
ENSMUSG00000111117.2	A730065G17Rik	-4.87674	0.0938195	-5.02672	0.0870587
ENSMUSG00000111171.2	Gm47815	-2.07578	0.00025141	-2.11087	0.000185922
ENSMUSG00000111339.2	AC139579.1	0.54936	0.0357944	0.51072	0.0415095
ENSMUSG00000111378.2	Gm47230	-2.25322	0.0887037	-2.2927	0.0889755
ENSMUSG00000111390.2	Gm48796	-1.45081	0.0857392	-1.4679	0.0854094
ENSMUSG00000111422.2	1700027J07Rik	-3.35614	0.0562371	-3.39269	0.0562704
ENSMUSG00000111533.2	Gm39458	-1.32947	0.0144974	-1.30459	0.0175392
ENSMUSG00000111639.2	1700019L13Rik	3.31723	0.00127358	3.32735	0.000748626
ENSMUSG00000111654.2	Gm47077	1.77477	0.0649028	1.87705	0.0530071
ENSMUSG00000111713.2	Gm20234	2.33387	3.10385e-05	2.26798	6.2534e-05
ENSMUSG00000111731.2	Gm48727	-1.25836	0.0903961	-1.27737	0.0899221
ENSMUSG00000111758.2	Gm30373	-4.89004	0.00470861	-5.8376	0.00122982
ENSMUSG00000111818.2	Gm17749	0.94005	0.00593198	0.914397	0.00586055
ENSMUSG00000111856.2	6530413G14Rik	2.01156	2.41347e-06	1.99011	1.15841e-06
ENSMUSG00000111923.2	Gm34777	-3.83145	0.0703347	-3.87172	0.0708678
ENSMUSG00000112095.2	A130077B15Rik	-1.38944	0.0541685	-1.38548	0.0482481
ENSMUSG00000112121.2	C230072F16Rik	1.98371	5.10825e-05	1.83557	0.000227795
ENSMUSG00000112198.2	Gm4065	4.34487	0.0860891	4.3297	0.0941378
ENSMUSG00000112212.2	Gm46189	4.37186	5.50937e-12	4.3926	1.69277e-12
ENSMUSG00000112264.2	Gm48505	-4.59777	0.0898246	-4.64504	0.093245
ENSMUSG00000112276.2	5033421B08Rik	-0.962595	0.0813814	-0.941778	0.0951793
ENSMUSG00000112308.2	Gm48512	1.18956	0.00282958	1.17365	0.00381513
ENSMUSG00000112336.2	Gm47766	0.809941	0.0292832	0.81635	0.0289524
ENSMUSG00000112458.2	Gm40773	3.93027	0.0134257	3.84656	0.0200109
ENSMUSG00000112510.2	Gm47566	-1.29148	0.00171659	-1.28962	0.00170656
ENSMUSG00000112627.2	4933412E12Rik	2.05945	3.57162e-07	2.04152	5.15549e-07
ENSMUSG00000112652.2	4921516A02Rik	-1.54135	5.69321e-10	-1.54466	2.85715e-10
ENSMUSG00000112662.2	Gm47922	5.00385	1.23788e-06	5.02543	1.23398e-06
ENSMUSG00000112711.2	Gm32552	2.973	0.05517	3.01468	0.0534795
ENSMUSG00000112766.2	Gm40645	1.71767	1.25945e-06	1.97417	9.56824e-10
ENSMUSG00000112843.2	Gm46224	1.49296	4.59567e-06	1.50418	4.87669e-06
ENSMUSG00000112963.2	Gm6093	7.62394	8.1632e-14	7.60905	1.40184e-13
ENSMUSG00000113029.2	Gm40578	3.50165	1.51529e-27	3.4656	5.62762e-28
ENSMUSG00000113041.2	Gm48302	1.36754	0.0245733	1.37168	0.0251042
ENSMUSG00000113165.2	Gm47863	1.75552	2.65226e-06	1.79936	1.4398e-06
ENSMUSG00000113216.2	Gm40841	-2.40444	0.0344537	-2.40388	0.0372484
ENSMUSG00000113228.2	4930471E15Rik	5.9614	0.000588512	4.98354	0.00322511
ENSMUSG00000113387.2	Gm31508	-3.88611	0.0732092	-3.9346	0.0752741
ENSMUSG00000113449.2	Gm48073	-4.37778	0.0663149	-4.24349	0.0910161
ENSMUSG00000113529.2	Gm47484	-0.478826	0.0416797	-0.468373	0.0417197
ENSMUSG00000113539.2	Gm47684	-4.36265	0.049862	-4.40929	0.051303
ENSMUSG00000113553.2	Gm40932	2.18732	0.0268361	2.02133	0.0388486
ENSMUSG00000113613.2	Gm40893	4.44239	0.0161016	4.426	0.0181739
ENSMUSG00000113619.2	Gm47118	3.36617	0.00219101	3.76732	0.000272009
ENSMUSG00000113669.2	Gm36723	-4.75279	0.0464339	-4.91438	0.0414295
ENSMUSG00000113683.2	Gm47123	-0.816916	0.0118877	-0.790552	0.0145346
ENSMUSG00000113726.2	Gm36099	4.27499	4.05944e-25	4.07433	1.25641e-23
ENSMUSG00000113816.2	Gm47003	-0.98557	0.00417783	-0.952444	0.00485837
ENSMUSG00000113907.2	Gm47167	0.959148	0.0262703	0.949123	0.0276016
ENSMUSG00000114053.2	Gm35330	1.58335	0.0195634	1.40883	0.0250965
ENSMUSG00000114136.2	4921511I17Rik	2.02258	2.58188e-06	2.01167	2.94508e-06
ENSMUSG00000114150.2	Gm46367	0.764602	0.0245172	0.73493	0.0212243
ENSMUSG00000114210.3	A330084C13Rik	0.859184	0.0724336	1.07198	0.0137643
ENSMUSG00000114235.2	F530104D19Rik	3.49248	0.000561876	3.42374	0.000180718
ENSMUSG00000114436.2	Gm48283	-1.02414	0.00926254	-1.04304	0.00827155
ENSMUSG00000114568.2	Gm48732	-2.63815	0.0887459	-2.65964	0.089776
ENSMUSG00000114598.2	D130062J10Rik	-1.43752	0.0161058	-1.15064	0.0514601
ENSMUSG00000114665.2	Lncbate6	-2.31479	0.069675	-2.40743	0.0611372
ENSMUSG00000114775.2	Gm33172	2.94976	0.015935	2.94621	0.0177968
ENSMUSG00000114810.2	Gm36101	-4.27575	0.0901311	-4.47865	0.0767544
ENSMUSG00000114835.2	Gm48194	1.0425	0.0503618	1.02877	0.0554307
ENSMUSG00000114926.2	Gm2379	2.5002	0.0220383	2.53129	0.0220809
ENSMUSG00000114963.2	Gm29010	4.71656	0.0386211	4.70058	0.0435271
ENSMUSG00000114980.2	4933432I03Rik	2.56227	1.69864e-12	2.60092	4.42344e-13
ENSMUSG00000115082.2	Gm49189	1.22992	0.0612901	1.20159	0.0685711
ENSMUSG00000115097.2	Gm49150	-1.95899	0.0174881	-2.01451	0.0145661
ENSMUSG00000115231.2	4930402D18Rik	-4.65512	0.00576952	-4.7424	0.00470964
ENSMUSG00000115284.2	Gm34678	1.27758	0.0018598	1.37935	0.000270937
ENSMUSG00000115469.2	Gm49227	1.27342	0.000737309	1.21687	0.000523385
ENSMUSG00000115480.2	Gm49249	-1.29224	0.00264438	-1.47882	0.000791925
ENSMUSG00000115518.2	Gm10791	1.26066	0.00135746	1.25082	0.0016567
ENSMUSG00000115546.2	Gm49077	0.573151	0.039212	0.595135	0.0275574
ENSMUSG00000115553.2	Gm49124	3.29415	0.000237621	3.29913	0.000237056
ENSMUSG00000115667.2	Gm10389	1.46508	0.000418338	1.46659	0.000347123
ENSMUSG00000115816.2	Gm34589	1.98557	6.75599e-07	1.89568	1.4939e-06
ENSMUSG00000115823.2	Gm49004	-1.1793	0.0787076	-1.1797	0.0811109
ENSMUSG00000115855.2	Gm34643	1.75664	3.54161e-07	1.74621	4.10978e-07
ENSMUSG00000115869.2	Gm31814	-1.62471	0.035631	-1.28637	0.0800095
ENSMUSG00000115902.2	D730005E14Rik	2.29007	6.31906e-11	2.30753	4.56983e-11
ENSMUSG00000115923.2	Gm49521	0.604441	0.0713079	0.577515	0.0773308
ENSMUSG00000115961.2	Gm41409	1.97513	0.0350913	2.07439	0.0203833
ENSMUSG00000116249.2	Gm49484	-1.64105	5.26021e-05	-1.63406	5.83396e-05
ENSMUSG00000116308.2	Gm49482	5.33656	2.27558e-20	5.37073	1.71902e-20
ENSMUSG00000116366.2	Gm49475	-1.02037	0.0425322	-1.15401	0.0106258
ENSMUSG00000116505.2	Gm10865	1.99737	0.00120964	2.03865	0.00074785
ENSMUSG00000116508.2	Gm49463	1.44607	0.0238127	1.53585	0.0205611
ENSMUSG00000116530.2	Gm32312	-0.982488	0.0119422	-0.989161	0.0127771
ENSMUSG00000116590.2	Gm53028	-0.934269	0.0891953	-0.941704	0.077044
ENSMUSG00000116617.2	Gm49767	-0.988186	0.057898	-0.93462	0.069471
ENSMUSG00000116657.2	Gm49774	1.00215	0.000758943	0.988719	0.00108057
ENSMUSG00000116739.2	Gm49733	1.56293	0.0709831	1.58207	0.069388
ENSMUSG00000116763.2	Gm41492	-3.11511	0.000926364	-3.13626	0.000976002
ENSMUSG00000116946.2	Gm41442	1.38204	0.027164	1.43134	0.0237483
ENSMUSG00000116957.2	Gm34680	-3.12747	0.046086	-3.73865	0.0248354
ENSMUSG00000116987.2	Gm49625	2.50085	0.000452264	2.5655	0.00137579
ENSMUSG00000117232.2	1600002D24Rik	4.46795	0.0697133	4.45094	0.0770535
ENSMUSG00000117250.2	Gm49871	-2.48867	0.036803	-2.77126	0.0236098
ENSMUSG00000117334.2	A730006G06Rik	-4.97672	0.0818708	-5.12026	0.0766161
ENSMUSG00000117384.2	C330024C12Rik	4.88369	0.0041483	4.8678	0.00477646
ENSMUSG00000117557.2	Gm50070	-2.27654	0.0266469	-1.9375	0.0271103
ENSMUSG00000117571.2	4933433H22Rik	2.40177	0.0287063	2.46091	0.0244368
ENSMUSG00000117575.2	Gm36486	1.0697	0.00386145	1.07852	0.00391336
ENSMUSG00000117628.2	Gm50012	2.28344	2.09055e-10	2.33808	4.18803e-10
ENSMUSG00000117634.2	Gm50069	1.24496	0.00213542	1.22809	0.00145085
ENSMUSG00000117652.2	Gm2350	2.11167	0.011283	2.04441	0.0127917
ENSMUSG00000117698.2	BC037704	-1.13367	0.05342	-1.11324	0.0659272
ENSMUSG00000117757.2	Gm50169	0.685077	0.0161674	0.680783	0.0155171
ENSMUSG00000117764.2	Gm50143	0.742455	0.0761618	0.761836	0.0821325
ENSMUSG00000117818.2	Gm50105	-0.804766	0.0601078	-0.804076	0.0608383
ENSMUSG00000117829.2	Gm50336	1.10828	0.09465	1.19671	0.0684316
ENSMUSG00000117872.2	A530088E08Rik	-1.34437	0.000797844	-1.373	0.000715786
ENSMUSG00000117880.2	Gm34517	-4.78382	0.0628293	-4.82921	0.0658907
ENSMUSG00000117895.2	Gm50368	3.22178	0.010142	3.218	0.0114187
ENSMUSG00000117916.2	9630028I04Rik	-1.53394	4.18866e-07	-1.53579	3.64131e-07
ENSMUSG00000117964.2	Gm36043	4.95181	3.27988e-50	4.94626	9.14815e-53
ENSMUSG00000118021.2	Gm50130	3.44251	0.00284036	3.26622	0.00256554
ENSMUSG00000118024.2	Gm50419	5.76876	0.00226674	5.80775	0.00232955
ENSMUSG00000118026.2	Gm50335	0.953484	0.0743764	0.919123	0.0871552
ENSMUSG00000118030.2	Gm50163	0.627041	0.0274419	0.636434	0.0182772
ENSMUSG00000118070.2	Gm50209	-1.46642	0.0528296	-1.23267	0.0926379
ENSMUSG00000118077.2	Gm50315	-1.24505	0.08901	-1.24443	0.0862003
ENSMUSG00000118087.2	4833438C02Rik	1.23409	0.000194749	1.25614	0.000218242
ENSMUSG00000118138.2	Gm50322	-0.932945	0.0559931	-0.926095	0.0610241
ENSMUSG00000118181.2	Gm53015	0.82021	0.00672393	0.835225	0.00504807
ENSMUSG00000118210.2	Gm50394	2.65105	1.31562e-07	2.6101	2.8357e-07
ENSMUSG00000118239.2	Gm50107	-1.24273	0.0598977	-1.2364	0.0649249
ENSMUSG00000118342.2	Gm50255	5.23412	0.00904617	3.12991	0.0346055
ENSMUSG00000118365.2	Gm41724	2.47597	1.86352e-07	2.49701	2.3751e-07

## Sheet: GSE133432_1_human M1
Top 10% lncRNAs based on P-value from GSE133432
		Subread		STAR
Gene_ID	Symbol	log2FC	Pvalue	log2FC	Pvalue
ENSG00000125462.19	MIR9-1HG	3.51294	1.03276e-06	3.42674	2.52729e-06
ENSG00000128254.16	C22orf24	-3.84066	0.000148035	-3.55111	0.000230837
ENSG00000136315.4	AL355922.1	4.48233	0.00041285	4.24737	0.000341681
ENSG00000162947.5	LINC01931	5.92519	7.68074e-08	6.25645	3.29318e-07
ENSG00000167912.6	AC090152.1	-5.89486	5.10403e-09	-5.53811	6.9614e-08
ENSG00000174171.6	AC020659.1	1.55332	0.000624531	1.45812	0.00155175
ENSG00000176320.2	AL138899.1	-2.30299	0.00691431	-2.33934	0.0048988
ENSG00000176912.5	TYMSOS	-4.19693	5.11655e-19	-4.09318	8.64844e-23
ENSG00000177335.11	C8orf31	2.6675	1.01236e-05	2.73378	1.14808e-05
ENSG00000177337.8	DLGAP1-AS1	3.09607	3.82491e-07	2.99619	9.43999e-07
ENSG00000177369.9	FLJ40194	-2.06511	5.64413e-05	-2.14621	1.99314e-05
ENSG00000177410.13	ZFAS1	1.58613	0.0143223	1.5998	0.0137186
ENSG00000178803.12	ADORA2A-AS1	6.72081	1.83129e-27	6.94005	8.45373e-26
ENSG00000178977.3	LINC00324	-2.4193	3.76033e-06	-2.4985	8.28422e-06
ENSG00000179082.3	C9orf106	-5.07185	0.00667099	-4.90344	0.00971728
ENSG00000179428.2	IL6-AS1	8.94593	1.0315e-20	9.28864	2.80772e-22
ENSG00000180539.8	C9orf139	-2.46943	0.00153771	-2.44013	0.00308338
ENSG00000181908.5	LINC02724	-2.68638	0.00502452	-2.51748	0.00978968
ENSG00000185433.10	LINC00158	6.96971	9.62383e-08	6.76475	2.82527e-07
ENSG00000186594.14	MIR22HG	3.02774	1.18483e-13	3.05259	5.45432e-14
ENSG00000187185.4	AC092118.1	1.99766	0.0128919	2.70224	0.000114425
ENSG00000187951.11	AC091057.1	-2.94597	0.000823382	-3.39687	0.00026099
ENSG00000188004.11	SNHG28	2.02647	2.33638e-07	2.04358	9.07357e-08
ENSG00000197536.11	IRF1-AS1	1.27952	0.00217195	1.35218	0.000855349
ENSG00000203364.2	AL390760.1	7.18579	4.63176e-06	7.7308	2.55398e-08
ENSG00000203446.2	SUGCT-AS1	3.63996	2.49419e-05	2.91343	0.00170904
ENSG00000203709.12	MIR29B2CHG	5.28791	0.0102067	5.13327	0.0148791
ENSG00000203804.5	ADAMTSL4-AS1	2.01595	0.0025365	1.99238	0.0035372
ENSG00000203999.9	LINC01270	2.75018	0.00943976	3.06969	0.00600255
ENSG00000204055.5	AL158151.1	1.4039	0.00190142	1.36847	0.00299588
ENSG00000204261.9	PSMB8-AS1	1.47473	4.62748e-05	1.53536	1.81509e-05
ENSG00000204685.7	STARD7-AS1	-1.4867	0.00352124	-1.44675	0.00342918
ENSG00000204709.4	LINC01556	6.35775	0.000525208	6.03725	0.00149033
ENSG00000204934.10	ATP6V0E2-AS1	-1.8484	0.000805348	-1.8581	0.00171353
ENSG00000205056.8	LINC02397	-4.56132	8.44387e-05	-5.734	7.36365e-05
ENSG00000205086.8	C2orf91	-4.49078	2.5208e-07	-4.73865	7.50084e-07
ENSG00000205537.2	AC121338.1	2.78765	0.000861586	2.58762	0.000518744
ENSG00000214146.3	LINC02026	5.44209	0.0064188	5.4022	0.00687967
ENSG00000214900.11	LINC01588	1.27171	0.011089	1.30577	0.00755674
ENSG00000215014.5	AL645728.1	1.76469	0.00334044	1.70114	0.00616027
ENSG00000215022.7	AL008729.1	-6.32311	5.29852e-06	-6.28875	5.46104e-06
ENSG00000215533.8	LINC00189	6.45663	0.000118338	6.44063	0.000111077
ENSG00000215769.8	ARHGAP27P1-BPTFP1-KPNA2P3	-1.25612	0.00251594	-1.16638	0.00988103
ENSG00000215866.8	LINC01356	-7.88348	5.67233e-09	-7.96928	2.66115e-09
ENSG00000218537.1	MIF-AS1	1.2932	0.0164361	1.41084	0.0106817
ENSG00000222047.9	C10orf55	-2.16132	0.00035579	-2.19701	0.000125836
ENSG00000223534.1	HLA-DQB1-AS1	-1.85248	0.000170348	-1.90524	5.0409e-05
ENSG00000223552.1	CCR5AS	2.71875	5.14702e-05	2.78295	4.0461e-05
ENSG00000223685.6	LINC00571	2.76255	1.53727e-05	2.83745	4.4845e-06
ENSG00000223855.2	HRAT92	-5.18303	0.00564128	-4.7199	0.0185543
ENSG00000224043.8	CCNT2-AS1	-1.63924	0.0156782	-2.22045	0.004522
ENSG00000224063.6	AC007319.1	3.47007	0.000264996	3.41808	0.000451082
ENSG00000224093.5	BCAR3-AS1	-2.76727	0.00218721	-3.11198	0.000299781
ENSG00000224101.1	ELMO1-AS1	-1.28111	0.0176001	-1.26847	0.0111171
ENSG00000224167.2	LINC01357	-2.00332	0.000556293	-2.1074	0.00196479
ENSG00000224184.6	MIR3681HG	-4.568	0.00880517	-4.48546	0.0104273
ENSG00000224215.1	AL606469.1	5.65448	0.000325082	5.54724	0.000470642
ENSG00000224307.2	AL161785.1	-2.2499	0.0113358	-2.22821	0.0116148
ENSG00000224429.8	LINC00539	2.62194	2.76701e-05	2.7578	1.25038e-05
ENSG00000224596.8	ZMIZ1-AS1	4.33479	0.00584918	4.66251	0.00710249
ENSG00000224660.2	SH3BP5-AS1	3.41289	4.28676e-05	3.52413	1.88347e-05
ENSG00000224721.1	AC007182.1	2.90466	4.37414e-07	2.91174	1.95638e-07
ENSG00000224888.4	AC138028.2	-1.54141	0.0087996	-1.47294	0.010554
ENSG00000224968.2	LINC01645	-4.98175	0.00199267	-4.47823	0.00785253
ENSG00000225177.6	AL590617.2	-1.47757	0.00361706	-1.36545	0.00861612
ENSG00000225206.10	MIR137HG	5.06478	0.018922	5.11668	0.0154846
ENSG00000225216.6	AC007362.1	2.2101	0.0136227	2.13577	0.00863229
ENSG00000225792.2	AC004540.2	2.78849	1.91915e-10	2.80634	2.09145e-10
ENSG00000225936.1	AL731557.1	-2.68083	0.0111031	-3.99291	0.000524845
ENSG00000225940.7	C5orf67	5.85935	0.00204982	5.89928	0.00153943
ENSG00000225951.1	ODF2-AS1	-1.75244	0.00240252	-1.62881	0.00197246
ENSG00000225975.7	LINC01534	-3.07426	0.00106504	-2.66576	0.00362891
ENSG00000226032.2	AL035530.1	-2.78253	1.13764e-06	-3.67294	7.10901e-07
ENSG00000226067.7	LINC00623	1.83333	3.29538e-05	1.72957	0.000195461
ENSG00000226091.7	LINC00937	5.87078	9.50937e-12	6.39248	7.09776e-14
ENSG00000226239.2	AL031658.1	6.64237	8.19146e-21	6.33144	1.00101e-22
ENSG00000226252.1	AL135960.1	-2.71738	9.90662e-06	-2.83292	6.37639e-06
ENSG00000226281.4	AL031123.1	-3.89129	4.07897e-08	-3.67659	2.42556e-07
ENSG00000226312.7	CFLAR-AS1	3.26156	6.33952e-11	3.38726	3.20237e-11
ENSG00000226328.7	NUP50-DT	1.5012	0.00552155	1.41614	0.0106747
ENSG00000226377.2	AC084809.1	-2.60334	0.00304196	-2.77338	0.0014093
ENSG00000226380.9	AC016831.1	3.98038	0.000119732	3.53011	0.000748676
ENSG00000226674.11	TEX41	4.06947	0.00314445	3.12424	0.0128413
ENSG00000226950.8	DANCR	-2.27258	5.16137e-07	-2.20709	5.50344e-07
ENSG00000226963.1	AC078883.2	-2.68628	0.0036378	-2.40757	0.0172077
ENSG00000227036.8	LINC00511	7.65114	1.02402e-07	7.49137	2.47906e-07
ENSG00000227213.1	SPATA13-AS1	-4.79014	0.018923	-4.79719	0.0158837
ENSG00000227375.6	DLG1-AS1	-3.74933	0.0145079	-4.88856	0.00194136
ENSG00000227502.3	MROCKI	2.22967	3.73063e-06	2.31138	1.2514e-06
ENSG00000227528.6	DIAPH3-AS1	-4.01558	7.72051e-05	-4.1503	2.90071e-05
ENSG00000227591.5	HSD11B1-AS1	9.39247	9.70539e-06	9.29729	7.09165e-06
ENSG00000227848.1	SUCLA2-AS1	-3.23553	0.00966346	-3.25633	0.00782478
ENSG00000228013.1	IL6R-AS1	-4.40723	0.00167191	-5.35716	0.000385368
ENSG00000228022.6	HCG20	2.8835	5.11106e-11	2.86553	3.10764e-11
ENSG00000228058.2	LINC01736	-8.23571	6.9702e-10	-7.92842	3.48769e-09
ENSG00000228065.11	LINC01515	-1.75538	0.0104519	-1.7454	0.0150007
ENSG00000228113.7	AC003991.1	4.164	4.42502e-07	4.14378	4.14008e-07
ENSG00000228318.3	AP001610.2	5.00813	7.5527e-24	4.95324	4.64138e-25
ENSG00000228340.6	MIR646HG	-1.46418	0.00344612	-1.34735	0.00600035
ENSG00000228509.6	AC006460.1	1.56566	0.00487816	1.48233	0.00571398
ENSG00000228624.7	HDAC2-AS2	-1.6297	0.00535601	-1.80017	0.00248004
ENSG00000228705.2	LINC00659	7.98948	6.76505e-08	7.77091	1.61229e-07
ENSG00000228802.1	AC073641.1	1.81179	0.0017823	1.4902	0.00633844
ENSG00000228804.5	AC072022.1	2.39843	3.77303e-05	2.53573	1.69521e-05
ENSG00000228863.8	AL121985.1	4.86008	7.34483e-20	4.94699	7.65816e-20
ENSG00000229056.2	HECW2-AS1	6.16687	0.000908592	6.10922	0.000996776
ENSG00000229140.11	CCDC26	-1.42627	0.00201175	-1.41615	0.0026104
ENSG00000229257.2	AL807752.2	-2.97849	2.86215e-10	-2.90833	5.45702e-10
ENSG00000229267.3	SNHG31	-2.01542	0.0133539	-2.0501	0.0123676
ENSG00000229271.1	AC091493.1	7.90676	1.59534e-08	9.00499	1.76162e-10
ENSG00000229647.2	MYOSLID	5.47038	0.0133748	5.45124	0.0128751
ENSG00000229664.1	AL137186.1	6.58682	5.88553e-05	6.70826	2.55197e-05
ENSG00000229671.3	LINC01150	-2.2747	0.000740591	-2.09346	0.00134714
ENSG00000229766.7	AL021396.1	-2.09788	0.0007963	-1.78005	0.00344298
ENSG00000229867.2	STEAP3-AS1	2.66565	2.23229e-07	2.6455	4.87501e-08
ENSG00000229980.5	TOB1-AS1	-1.86819	0.0100003	-2.36355	0.00369391
ENSG00000230426.4	LINC01036	6.10741	0.000713091	6.08636	0.000693949
ENSG00000230438.7	SERPINB9P1	4.15374	0.000121116	4.22415	8.83905e-05
ENSG00000230526.1	AC073370.1	-1.61521	0.0174306	-1.67209	0.0151358
ENSG00000230590.11	FTX	1.74766	1.54986e-05	1.64662	3.0752e-05
ENSG00000230647.2	AC022816.1	8.3983	1.0091e-09	8.46161	5.44568e-10
ENSG00000230729.1	AL160270.1	-3.06981	8.42057e-08	-3.47274	2.30117e-08
ENSG00000230730.1	AC074011.1	-5.88385	0.000463723	-6.19228	6.84361e-05
ENSG00000230943.3	LINC02541	8.31133	2.04167e-10	8.23134	2.93206e-10
ENSG00000231046.1	AL360227.1	5.29036	0.0111696	5.30963	0.0097593
ENSG00000231131.8	LNCAROD	2.27216	0.000162448	2.2411	0.000200234
ENSG00000231304.2	SGO1-AS1	-3.14349	4.92455e-09	-3.12257	4.35138e-09
ENSG00000231312.7	MAP4K3-DT	-1.88073	0.000963327	-2.02104	0.000123633
ENSG00000231528.3	FAM225A	5.9421	0.000122688	5.75724	0.000241238
ENSG00000231776.5	LINC01611	-6.35156	7.07354e-05	-6.3787	5.78897e-05
ENSG00000231806.3	PCAT7	-3.20719	0.0100147	-2.74324	0.0142344
ENSG00000231826.6	LINC01819	-4.85641	0.01257	-4.81371	0.0124677
ENSG00000231864.2	AL807752.3	-4.14801	3.54248e-18	-4.11154	2.85407e-18
ENSG00000232043.1	AL133230.1	2.15585	0.000355499	2.36446	2.09374e-05
ENSG00000232053.7	AC078845.1	-2.27133	0.000122238	-2.39118	3.00883e-05
ENSG00000232220.2	AC008440.1	1.3123	0.0036439	1.35753	0.00157819
ENSG00000232295.7	AL589935.1	-1.59065	0.000663723	-1.63775	0.000421658
ENSG00000232310.8	AL078590.2	-5.30782	0.000639455	-5.11275	0.00107095
ENSG00000232442.1	MHENCR	-2.62067	0.000871908	-2.45178	0.00222165
ENSG00000232445.2	EMSLR	1.33598	0.0136937	1.33073	0.0119789
ENSG00000232591.2	LINC02642	-5.27548	4.97547e-11	-5.36166	3.70324e-10
ENSG00000232628.6	AC092809.2	-3.85743	4.06063e-07	-4.32208	1.03182e-08
ENSG00000232677.9	LINC00665	-5.52336	8.58893e-06	-5.25507	2.76039e-05
ENSG00000232680.2	AC002511.1	6.28554	0.000364922	6.22778	0.000461919
ENSG00000232729.8	AC211433.1	-1.44641	0.00945788	-1.35351	0.0111201
ENSG00000232759.1	AC002480.1	3.43277	3.49299e-14	3.62723	1.03555e-15
ENSG00000232774.8	AL355916.1	5.53741	0.000901384	5.40604	0.00123387
ENSG00000232803.1	SLCO4A1-AS1	4.82191	2.36123e-23	4.79276	2.26766e-25
ENSG00000232828.1	AC231533.1	-2.06717	3.58751e-06	-1.93683	1.91378e-05
ENSG00000232884.9	AF127936.1	-1.87034	0.00123101	-1.7927	0.00239328
ENSG00000232949.2	AC002480.2	4.7127	5.23878e-10	4.94995	6.52378e-11
ENSG00000232956.9	SNHG15	1.69096	0.000633445	1.77557	0.000405888
ENSG00000232973.13	CYP1B1-AS1	3.65137	4.45366e-12	3.67199	5.47198e-13
ENSG00000232977.7	LINC00327	-5.03725	0.00889648	-5.35679	0.00343148
ENSG00000233038.6	PTPRN2-AS1	-2.17881	5.56347e-05	-2.03131	0.000217062
ENSG00000233058.2	LINC00884	-1.75709	0.00596756	-1.62075	0.0113777
ENSG00000233184.7	AC093157.1	1.26278	0.0143786	1.35666	0.0098794
ENSG00000233237.8	LINC00472	-4.1885	4.83976e-13	-4.10742	6.38833e-13
ENSG00000233547.1	AL158212.2	1.43429	0.0081866	1.43207	0.00610799
ENSG00000233589.1	AL138789.1	-6.31012	2.97089e-10	-5.89767	3.81929e-13
ENSG00000233621.2	LINC01137	1.95412	1.55062e-06	1.92008	3.108e-06
ENSG00000233695.2	GAS6-AS1	-2.58543	9.69139e-08	-2.8956	5.53465e-10
ENSG00000233705.7	SLC26A4-AS1	8.0453	1.39814e-09	7.88947	3.54363e-09
ENSG00000233785.1	AC131011.1	4.81292	0.00101355	4.56466	0.000365352
ENSG00000233834.6	AC005083.1	2.68457	0.00152751	2.77391	0.00117525
ENSG00000233893.2	EZR-AS1	-1.63394	0.00390785	-1.53083	0.00299779
ENSG00000233975.2	LINC02574	6.09822	9.10466e-28	6.28781	2.69879e-28
ENSG00000234129.8	AC073529.1	-3.83558	0.0122546	-3.74438	0.014092
ENSG00000234263.2	MAP3K5-AS1	7.15354	1.94369e-08	8.93504	1.63459e-10
ENSG00000234264.1	DEPDC1-AS1	-7.3765	1.24566e-07	-7.14607	4.73637e-07
ENSG00000234336.7	JAZF1-AS1	-1.58557	0.00881687	-1.68313	0.00394336
ENSG00000234380.2	LINC01426	4.39822	0.000346927	4.23105	0.000683712
ENSG00000234431.2	AC007283.1	2.75145	1.52131e-08	2.70328	3.52974e-08
ENSG00000234456.8	MAGI2-AS3	3.24012	0.00239691	2.9512	0.00348135
ENSG00000234484.1	AL032821.1	11.311	4.57564e-19	10.8313	3.80826e-18
ENSG00000234494.7	SP2-AS1	2.04948	0.00423845	2.26111	0.00248182
ENSG00000234506.5	LINC01506	5.0705	1.30863e-07	5.51211	2.67573e-08
ENSG00000234614.1	C2CD4D-AS1	5.99013	8.44363e-06	5.41354	8.51861e-06
ENSG00000234630.1	AC245060.2	-5.07227	0.00760962	-4.87405	0.012333
ENSG00000234636.2	MED14OS	1.78902	0.00927114	1.81582	0.00720328
ENSG00000234771.3	SLC25A25-AS1	1.64974	0.0017787	1.4915	0.00583609
ENSG00000234775.2	AC105940.2	-3.3752	0.00080047	-3.35971	0.000556149
ENSG00000234883.6	MIR155HG	2.00083	0.00155074	2.08463	0.00134935
ENSG00000234936.1	AC010883.1	-1.80995	0.0190886	-1.91415	0.00934069
ENSG00000234945.8	GTF3C2-AS1	-1.21135	0.0100911	-1.13648	0.0130866
ENSG00000234956.7	LINC02539	6.84699	3.58855e-05	6.70214	7.21293e-05
ENSG00000235027.1	AC068580.3	-1.44606	0.00024328	-1.42269	0.000154783
ENSG00000235288.3	AC099329.1	1.32657	0.00747526	1.33275	0.00672455
ENSG00000235385.2	LINC02154	7.37477	4.29971e-07	7.00507	1.87321e-06
ENSG00000235527.7	HIPK1-AS1	-2.94467	0.0191956	-3.3934	0.00983204
ENSG00000235531.11	MSC-AS1	9.99124	1.01058e-14	9.89207	1.66583e-14
ENSG00000235823.3	OLMALINC	-1.34082	0.00286251	-1.36053	0.00217831
ENSG00000235865.2	GSN-AS1	-3.19239	3.60671e-13	-3.10376	4.25866e-13
ENSG00000235888.3	AF064858.1	-6.67368	1.01512e-06	-6.52867	1.82885e-06
ENSG00000235903.9	CPB2-AS1	1.57309	0.000546522	1.60026	0.000323571
ENSG00000235989.4	MORC2-AS1	1.30353	0.00740521	1.25805	0.00752066
ENSG00000236137.1	AL445231.1	-3.90424	2.1854e-14	-4.09494	1.60965e-15
ENSG00000236276.2	NDP-AS1	7.03306	5.50133e-06	7.24006	1.44155e-06
ENSG00000236453.5	AC003092.1	5.19264	4.31522e-05	5.10242	5.46861e-05
ENSG00000236498.1	AC107081.1	1.33105	0.00305896	1.12959	0.00731226
ENSG00000236546.1	MYCL-AS1	-2.64462	1.59074e-05	-2.42204	5.04959e-05
ENSG00000236700.6	LINC01010	-5.20169	0.00628158	-5.019	0.0100557
ENSG00000236830.7	CBR3-AS1	-1.36132	0.0162338	-2.16729	0.000204899
ENSG00000236985.1	AL121892.1	5.62518	0.00502331	5.2155	0.0158586
ENSG00000237080.3	EHMT2-AS1	-1.24763	0.0086156	-1.23869	0.00670838
ENSG00000237181.1	PRKAR1B-AS1	2.13373	0.000414087	2.13244	0.000522656
ENSG00000237188.5	AC242426.2	-1.23078	0.00362912	-1.20795	0.00435267
ENSG00000237286.1	CARD11-AS1	-4.04029	7.79366e-11	-3.78866	4.85402e-11
ENSG00000237424.1	FOXD2-AS1	-1.58761	0.0154562	-1.62999	0.0147734
ENSG00000237568.1	AC099063.1	6.69659	3.16047e-05	6.56564	5.17994e-05
ENSG00000237576.2	LINC01888	3.10595	0.0114592	3.06586	0.0134534
ENSG00000237594.2	AP000251.1	-6.6175	1.46355e-06	-6.42215	3.67641e-06
ENSG00000237638.2	LINC02245	-1.60163	0.00194197	-1.63534	0.00181439
ENSG00000237643.2	AL365226.1	-5.26653	0.0046678	-5.18471	0.00569195
ENSG00000237714.1	P4HA2-AS1	3.68286	7.08849e-07	3.53071	1.82403e-06
ENSG00000237852.1	AC119800.1	4.5661	0.00559722	4.45147	0.0071426
ENSG00000238045.9	AC009133.1	-0.991864	0.00930458	-0.935646	0.0134934
ENSG00000238113.7	LINC01410	1.81144	0.00113018	1.67308	0.00296561
ENSG00000239636.1	TFAP2E-AS1	3.48788	0.0160134	3.78151	0.0145377
ENSG00000239718.1	HLTF-AS1	-1.75316	0.000565968	-1.70106	0.00107254
ENSG00000239791.2	AC002310.2	-1.96003	0.00104142	-1.85719	0.00142937
ENSG00000239911.2	PRKAG2-AS1	2.11441	0.000721001	2.32192	0.000471318
ENSG00000240086.7	AC092969.1	-4.41624	0.012522	-5.24711	0.00469217
ENSG00000240207.7	AC080013.1	3.17652	0.000957486	3.07529	0.00283263
ENSG00000240288.8	GHRLOS	-2.36615	3.22332e-05	-2.01019	0.000239017
ENSG00000240758.2	AC010655.2	1.63311	0.00224187	1.50783	0.00773567
ENSG00000240801.1	AC132217.1	7.33479	1.49577e-06	7.05063	5.3946e-06
ENSG00000240859.3	AC093627.4	-1.20734	0.00608861	-1.17512	0.00691033
ENSG00000241316.8	SUCLG2-AS1	-3.29695	0.000202758	-3.13085	0.000396691
ENSG00000241720.2	AL158847.1	2.23886	0.000137425	2.23793	0.000124513
ENSG00000241886.1	AC112496.1	4.6096	0.000335331	4.59674	0.00026739
ENSG00000242048.3	AC093583.1	3.3281	9.51752e-05	3.49904	2.58195e-05
ENSG00000242094.1	FOXP1-IT1	5.82177	0.00178551	5.69792	0.00254076
ENSG00000242258.1	LINC00996	-5.76065	2.27444e-08	-5.79264	1.33656e-08
ENSG00000242474.3	AC093627.5	-1.48094	0.00193481	-1.52771	0.00127229
ENSG00000242590.1	AL645608.5	5.59643	0.000967768	4.58078	0.0193195
ENSG00000243055.1	GK-AS1	4.66829	8.51385e-17	4.50378	2.05308e-24
ENSG00000244161.1	FLNB-AS1	-2.63057	2.16697e-05	-2.55243	9.22057e-05
ENSG00000244332.1	AL138759.1	-3.05269	6.62745e-05	-2.79153	0.00029183
ENSG00000244459.2	AC147067.1	1.76451	0.00623279	1.81773	0.00834712
ENSG00000244675.2	AC108676.1	-3.47693	0.000252167	-3.3257	0.000645191
ENSG00000245025.3	AC107959.1	-1.71371	0.00067739	-1.64075	0.000725261
ENSG00000245105.4	A2M-AS1	-2.53504	1.12833e-09	-2.77873	5.26884e-12
ENSG00000245293.3	CYP2U1-AS1	-2.8133	0.00716665	-2.66589	0.0156173
ENSG00000245322.7	H2AZ1-DT	-1.61902	0.00257211	-1.52408	0.00478137
ENSG00000245385.2	AP003396.1	-1.92874	5.05487e-07	-1.9348	4.04593e-07
ENSG00000245532.9	NEAT1	3.97341	2.33866e-15	3.97247	8.31778e-16
ENSG00000245552.7	AP000787.1	-2.8551	0.00143656	-3.03922	0.000776239
ENSG00000245648.2	KLRK1-AS1	-4.40496	3.8077e-07	-4.91849	3.66551e-07
ENSG00000245768.7	AC106793.1	-1.78892	1.80724e-05	-1.63436	5.50042e-05
ENSG00000245864.3	MEF2C-AS2	-3.13647	5.73126e-11	-3.13952	2.16638e-11
ENSG00000247095.3	MIR210HG	4.3656	1.91897e-09	4.24014	1.17418e-08
ENSG00000247193.3	AC104078.1	3.01773	7.16707e-05	2.88531	0.00010514
ENSG00000247317.3	LY6E-DT	5.31128	0.0021224	5.16636	0.00347659
ENSG00000247516.8	MIR4458HG	2.56841	4.01282e-05	2.56878	4.01731e-05
ENSG00000247982.6	LINC00926	4.31824	0.00146429	4.55125	0.000550533
ENSG00000248049.7	UBA6-AS1	1.06633	0.00823966	1.11134	0.00598785
ENSG00000248223.1	AC026785.2	5.4285	5.48641e-37	4.26924	7.13567e-12
ENSG00000248323.7	LUCAT1	5.57643	4.29917e-20	5.61616	1.00471e-22
ENSG00000248356.1	AC093864.1	1.99596	0.0082472	2.16807	0.000603409
ENSG00000248360.7	LINC00504	-5.35833	0.00249163	-5.83857	0.000311868
ENSG00000248668.3	OXCT1-AS1	-1.97518	0.00805381	-1.87253	0.00782492
ENSG00000248932.6	AC046134.2	1.49628	0.00635982	1.78032	0.000712498
ENSG00000248980.1	SPCS3-AS1	1.70839	0.00101725	1.92948	0.000208553
ENSG00000248996.1	AC145098.1	2.95377	7.96536e-07	2.95469	7.25797e-07
ENSG00000249096.7	LINC02362	2.46787	0.00342733	2.43365	0.00400888
ENSG00000249173.6	LINC01093	9.88991	5.28211e-13	9.74108	1.52583e-12
ENSG00000249236.2	AC008892.1	-3.04847	0.0126599	-3.54612	0.00654789
ENSG00000249249.2	AC010226.1	0.994814	0.0117531	0.959098	0.0124559
ENSG00000249309.1	AC020703.1	5.09233	0.000574657	4.48118	0.00012448
ENSG00000249310.2	APOBEC3B-AS1	-3.15021	5.78503e-06	-3.95936	8.91821e-10
ENSG00000249352.4	LINC02198	5.88929	0.0103336	5.72116	0.014286
ENSG00000249375.8	CASC11	1.6619	0.000339136	1.76229	0.000124123
ENSG00000249464.6	LINC01091	8.41182	1.15338e-08	8.31842	1.58088e-08
ENSG00000249738.10	AC008691.1	-3.12902	0.0109178	-3.47865	0.00675843
ENSG00000249835.2	VCAN-AS1	9.69074	2.07861e-14	9.51325	8.99976e-14
ENSG00000249859.12	PVT1	1.3654	0.00135405	1.35648	0.00155674
ENSG00000250102.6	LINC02377	2.99411	0.0116216	3.30913	0.00448246
ENSG00000250126.1	AC116563.1	2.81402	2.78312e-05	2.79161	6.12944e-05
ENSG00000250240.6	AC008840.1	1.92432	4.88266e-05	2.08069	5.6758e-06
ENSG00000250548.7	LINC01303	4.68486	9.13405e-06	4.34789	9.643e-05
ENSG00000250585.3	LINC00604	5.96798	0.00492776	5.5197	0.0140269
ENSG00000250739.1	LINC01262	5.12057	0.00437289	5.17565	0.00356022
ENSG00000250775.2	AC093730.1	-4.90791	0.011016	-4.71991	0.0165606
ENSG00000250802.7	ZBED3-AS1	-1.99839	0.00148149	-2.36785	0.000214631
ENSG00000251018.2	HMMR-AS1	-2.72201	7.39291e-06	-2.82541	7.57618e-06
ENSG00000251034.2	AC087854.1	2.01693	0.00131358	1.73354	0.00515658
ENSG00000251139.2	AC084871.1	5.38735	2.51216e-05	5.28465	4.81566e-05
ENSG00000251230.6	MIR3945HG	9.46911	6.38782e-29	9.16293	1.74569e-26
ENSG00000251301.7	LINC02384	5.37582	7.57421e-09	5.26116	2.17174e-08
ENSG00000251393.4	AC005280.1	5.41443	0.00854809	5.28978	0.0117306
ENSG00000251442.6	LINC01094	4.01948	2.30793e-24	4.02838	1.31178e-24
ENSG00000251562.8	MALAT1	1.52622	0.00520442	1.55393	0.00438853
ENSG00000251632.1	LINC02172	1.96542	0.00202099	1.79858	0.00653122
ENSG00000253174.2	AC009630.2	-2.02873	3.10024e-05	-1.96998	3.67127e-05
ENSG00000253177.2	AC104211.1	-3.12205	0.0170129	-3.99325	0.00627481
ENSG00000253320.7	MAILR	1.85638	2.21976e-05	1.81338	3.20508e-05
ENSG00000253327.2	RAD21-AS1	-2.59407	0.00396835	-2.19831	0.00931567
ENSG00000253356.1	AC084024.3	1.41124	0.00745952	1.32873	0.0116542
ENSG00000253389.2	AC113133.1	-5.22925	0.00467769	-4.93083	0.0117153
ENSG00000253438.4	PCAT1	-1.85406	0.00636037	-1.99679	0.00783938
ENSG00000253474.2	AC044893.1	-5.14138	8.03583e-05	-5.06055	0.000115418
ENSG00000253522.6	MIR3142HG	2.47837	0.000220753	2.22112	0.000613044
ENSG00000253669.4	GASAL1	3.28992	0.00901547	3.12283	0.0155167
ENSG00000253675.1	AC023194.2	-4.1419	2.3688e-05	-4.56605	4.37748e-06
ENSG00000253819.2	LINC01151	7.55538	2.66836e-06	7.35104	6.4484e-06
ENSG00000253837.1	AC090197.1	-3.25983	0.00436896	-3.02581	0.00884299
ENSG00000253838.1	AC007991.2	5.55307	0.0066372	5.42716	0.00864323
ENSG00000253982.2	AC100810.1	1.2854	0.00571292	1.44013	0.00259738
ENSG00000254003.1	SRI-AS1	2.33146	8.73757e-07	2.47857	8.1629e-08
ENSG00000254027.1	AC009902.2	2.0671	0.000158025	2.00052	0.000273014
ENSG00000254040.2	AC103719.1	-7.62314	1.55785e-11	-7.55491	2.21541e-11
ENSG00000254054.3	AC087273.2	-4.22383	4.19913e-08	-4.50504	8.65649e-08
ENSG00000254154.8	CRYZL2P-SEC16B	-1.84517	0.00432077	-1.66216	0.00336735
ENSG00000254287.1	AC007991.4	9.65341	9.49361e-18	9.74584	2.63409e-24
ENSG00000254459.1	AP002812.2	1.5322	0.0101024	1.92545	0.00215242
ENSG00000254554.1	AC080023.1	2.99557	0.00407062	2.99503	0.00897516
ENSG00000254662.1	AP000781.1	-1.60206	0.00170776	-1.66207	0.00108153
ENSG00000254693.1	AC010768.1	4.32907	7.82201e-22	4.37098	6.83992e-27
ENSG00000254756.1	AP001107.6	1.55366	0.0115983	1.67182	0.00774915
ENSG00000254846.1	AL355075.1	-2.44499	0.0028292	-1.48095	0.0166823
ENSG00000254887.1	AC010247.1	1.84663	0.00840408	1.87383	0.00979411
ENSG00000255026.1	AC136475.3	3.87782	0.00340428	5.1152	0.000647987
ENSG00000255031.5	AP002807.1	0.862063	0.0183308	0.969443	0.00827865
ENSG00000255092.1	AC010768.2	5.48359	0.0123764	5.56333	0.00931738
ENSG00000255118.1	AP003306.2	-4.72809	2.48857e-06	-4.04502	6.81889e-06
ENSG00000255126.1	AP003064.1	-7.037	8.98079e-07	-7.23719	2.38998e-07
ENSG00000255135.4	AP002360.1	-2.35081	0.000639465	-2.16963	0.000497369
ENSG00000255276.1	RRM1-AS1	-2.38053	4.74545e-06	-1.99579	1.07432e-05
ENSG00000255301.1	AP002893.1	2.78872	0.0156008	2.98061	0.0109442
ENSG00000255348.1	AP001775.2	-2.60805	0.000305577	-2.83395	3.04776e-05
ENSG00000255422.3	AP002954.1	-1.79464	3.71645e-05	-1.73953	8.38456e-05
ENSG00000255443.1	CD44-AS1	5.02654	2.03425e-28	5.08402	4.37225e-36
ENSG00000255449.1	AP002812.5	1.44331	0.0122713	1.68528	0.0057002
ENSG00000255553.2	LINC02733	7.28779	7.38362e-06	7.29142	6.50998e-06
ENSG00000255649.2	AC008114.1	-1.88782	0.00133579	-1.67296	0.00228577
ENSG00000255737.2	AGAP2-AS1	1.12339	0.00480658	1.21148	0.00240714
ENSG00000255921.1	AC026310.1	3.18355	6.57456e-05	4.17921	9.51266e-07
ENSG00000255929.5	AP000943.2	2.13521	1.97488e-05	2.32329	2.68748e-06
ENSG00000255949.1	RPS6KB2-AS1	-0.991961	0.00774959	-0.965752	0.0080007
ENSG00000255959.1	AP000777.2	-1.12447	0.011738	-1.04364	0.0160601
ENSG00000256007.1	ARAP1-AS1	1.59361	3.81011e-05	1.58377	4.28936e-05
ENSG00000256185.1	AC055720.2	2.1849	0.00152267	1.89823	0.00659292
ENSG00000256220.1	AP003037.1	-3.23468	3.82961e-06	-3.19559	1.23874e-08
ENSG00000256234.1	AC022509.2	6.76918	6.25103e-05	6.74793	6.10216e-05
ENSG00000256249.1	AC026333.3	8.51013	2.76772e-51	8.60216	9.01161e-53
ENSG00000256632.3	AC135586.2	-2.13058	1.55812e-07	-2.07415	1.76816e-07
ENSG00000256633.1	PDE2A-AS2	6.11404	5.76375e-06	6.08965	6.41807e-06
ENSG00000256751.6	PLBD1-AS1	-1.67929	0.00366107	-1.99484	0.000138505
ENSG00000256928.1	AP000763.4	2.1148	2.22958e-07	2.16848	6.10632e-08
ENSG00000256940.2	PPP1R14B-AS1	4.39862	8.33781e-08	4.01956	4.15363e-06
ENSG00000257167.2	TMPO-AS1	-1.14958	0.00671949	-1.17496	0.00411351
ENSG00000257202.1	AC084398.2	5.79509	1.72118e-28	5.99278	1.48046e-27
ENSG00000257225.1	AC079601.1	-3.32589	0.000326741	-3.32564	0.000266124
ENSG00000257261.6	AC008014.1	-1.97341	0.00512138	-2.06657	0.00574624
ENSG00000257285.6	AL132780.1	-1.20185	0.016393	-1.23951	0.00685976
ENSG00000257354.2	AC048341.1	2.62222	0.00933886	2.67125	0.00731206
ENSG00000257452.1	AC004551.1	3.41806	7.79608e-18	3.47837	2.31539e-18
ENSG00000257453.1	AC011611.3	1.87528	4.90431e-05	1.92208	1.32672e-05
ENSG00000257551.1	HLX-AS1	2.64666	1.13993e-05	2.67342	8.11019e-06
ENSG00000257605.2	MYG1-AS1	4.77267	1.63735e-06	4.94015	2.56825e-08
ENSG00000257809.1	AC034102.5	2.1657	0.00016985	1.7668	0.00127331
ENSG00000258177.1	AC008149.1	-1.76229	0.000929882	-1.58834	0.00096162
ENSG00000258334.1	AC125611.4	-2.86376	8.44804e-05	-3.49432	1.57645e-08
ENSG00000258407.1	AL157955.1	1.86383	1.51273e-05	1.93214	8.56735e-06
ENSG00000258425.1	AC013451.1	2.51927	0.0173797	2.39457	0.0173621
ENSG00000258471.2	AL161668.3	-1.14812	0.00550989	-1.25766	0.00184883
ENSG00000258525.2	AL049830.3	2.59455	3.12076e-08	2.55833	2.03147e-08
ENSG00000258538.5	AL133279.1	5.51977	0.00494171	5.48159	0.0054156
ENSG00000258554.1	AC025162.1	-1.3349	0.00586261	-1.32175	0.00488663
ENSG00000258569.1	AC007376.2	-2.71017	0.0177764	-2.66928	0.0187812
ENSG00000258725.2	PRC1-AS1	-3.98876	1.26465e-19	-4.07593	1.61199e-20
ENSG00000258730.1	ITPK1-AS1	-2.47907	0.000186296	-2.72143	0.000142913
ENSG00000258745.1	AL358334.3	2.09162	8.77771e-05	2.17324	4.96493e-05
ENSG00000258749.1	AL110504.1	-3.92332	9.48434e-05	-4.22362	4.00232e-05
ENSG00000258757.1	AL133453.1	1.16017	0.00212915	1.15924	0.00181055
ENSG00000258760.1	AL355076.2	-4.47658	0.00213868	-4.33191	0.00280382
ENSG00000258867.6	LINC01146	2.78951	4.92519e-07	2.79642	1.42761e-06
ENSG00000258875.6	AL135818.1	-2.76327	1.04656e-07	-2.79297	2.37641e-07
ENSG00000258908.1	AL355075.3	2.0337	6.33325e-07	1.995	5.15009e-07
ENSG00000258964.1	AL137129.1	1.49384	0.00199521	1.52723	0.00137615
ENSG00000258987.2	AL132642.1	-1.97738	0.00031283	-2.06802	0.00018055
ENSG00000259006.1	AC092143.2	6.11077	7.20783e-05	6.08092	7.84142e-05
ENSG00000259007.1	AL358333.3	1.96812	1.43211e-06	1.97339	9.01376e-07
ENSG00000259033.2	AL356804.1	1.73545	0.00734114	1.87245	0.00319359
ENSG00000259053.1	AL137230.2	-1.16495	0.00572564	-1.1049	0.00728184
ENSG00000259080.1	AC074091.2	-0.931194	0.0173775	-0.904829	0.0179374
ENSG00000259083.1	AL132639.3	-1.35272	0.00866657	-1.2277	0.0173356
ENSG00000259094.1	AC013457.1	7.43266	1.39006e-06	7.30335	2.56925e-06
ENSG00000259143.1	AL356017.1	6.35804	0.0002252	6.16704	0.000418026
ENSG00000259342.1	AC025580.1	5.94512	3.10009e-21	6.41733	1.32217e-22
ENSG00000259354.5	AC025580.2	7.7566	8.98057e-15	7.72734	1.00398e-14
ENSG00000259426.6	AC027237.3	-2.55485	4.78442e-05	-2.65396	1.92515e-05
ENSG00000259536.5	AC091045.1	1.47272	0.00191276	1.47548	0.00139545
ENSG00000259583.3	AC015712.2	-3.36542	8.70008e-08	-3.86765	2.87242e-09
ENSG00000259589.2	AC073167.1	-1.704	0.00230967	-1.7997	0.00127715
ENSG00000259642.2	ST20-AS1	2.0094	3.84039e-05	2.16333	2.26413e-05
ENSG00000259668.6	AC066613.1	2.46464	8.73667e-05	2.57056	7.43992e-06
ENSG00000259678.1	AC066613.2	3.29588	3.83431e-07	3.43375	7.96785e-08
ENSG00000259684.1	AC084756.1	2.07376	0.00465127	2.05233	0.00503317
ENSG00000259704.2	AC124248.1	4.05134	0.000789375	3.95108	0.00151449
ENSG00000259755.1	AC090907.2	-3.43133	4.76128e-05	-3.43182	0.000118036
ENSG00000259792.1	AC104758.1	2.62662	2.2051e-05	2.72158	7.5027e-06
ENSG00000259827.1	AC026461.1	5.66143	4.72789e-18	5.82029	1.48606e-18
ENSG00000259939.1	AC022167.1	-2.1069	0.00188016	-1.93209	0.00469363
ENSG00000259941.1	AC084782.1	-5.21744	0.00517157	-4.25621	0.0158092
ENSG00000259945.1	AC027682.2	-1.52199	0.0170202	-1.57507	0.0112927
ENSG00000259952.1	AC009133.2	-2.06436	3.20448e-05	-2.06567	2.20161e-05
ENSG00000259954.1	IL21R-AS1	1.36696	0.000510428	1.40715	0.000259215
ENSG00000260032.2	NORAD	1.60372	0.000376456	1.63453	0.000274464
ENSG00000260107.1	AC005606.1	1.20141	0.0142732	1.15584	0.0151744
ENSG00000260111.1	AC012184.1	1.48077	0.000796987	1.58134	0.000293377
ENSG00000260196.1	AC124798.1	3.10325	1.96816e-05	2.81874	0.000118009
ENSG00000260213.6	CENPN-AS1	-2.21204	1.77657e-05	-1.98142	0.000327453
ENSG00000260441.5	AC020978.2	-1.81285	8.35451e-06	-1.84461	4.78818e-06
ENSG00000260465.1	AC018557.1	1.24678	0.011834	1.31831	0.00601081
ENSG00000260467.1	AC018552.2	3.44087	0.0019705	3.40409	0.00140504
ENSG00000260617.1	AC138028.5	-1.48737	0.0143145	-1.4372	0.0126141
ENSG00000260772.1	AC012321.1	2.7784	8.44853e-07	2.69157	1.03214e-06
ENSG00000260798.1	AC099314.1	-5.76458	0.000538435	-5.91354	0.000238901
ENSG00000260874.5	AC106820.5	-5.02825	1.7032e-19	-4.76947	1.61313e-18
ENSG00000260894.1	AC027682.3	-1.474	0.0111802	-1.45568	0.011477
ENSG00000260997.1	AC004847.1	8.11914	1.65779e-08	7.9257	3.70779e-08
ENSG00000261061.1	AC092718.3	-2.11668	0.000787516	-2.15499	6.43155e-05
ENSG00000261120.1	AL133299.1	6.67633	0.000102841	6.59735	0.000152974
ENSG00000261136.1	AC023908.3	-4.33247	0.0129896	-4.18621	0.0169209
ENSG00000261266.2	AC008870.3	-5.65619	3.3215e-28	-5.61215	3.97779e-34
ENSG00000261359.2	PYCARD-AS1	-1.19672	0.00782392	-1.10387	0.0134073
ENSG00000261396.1	AC027682.5	-1.36402	0.0116155	-1.24091	0.0152821
ENSG00000261416.1	AC012645.3	-1.28754	0.000977902	-1.16854	0.00158749
ENSG00000261448.1	AC109446.2	-3.9386	0.00180869	-4.93187	0.000235423
ENSG00000261519.3	AC010542.4	-1.68805	0.00619768	-1.66383	0.00473125
ENSG00000261526.2	AC012615.1	-2.27009	0.00652622	-2.34343	0.00641658
ENSG00000261573.1	AL157402.2	3.663	0.0196357	3.75806	0.0147019
ENSG00000261618.2	LINC02605	8.4651	9.42355e-26	8.31805	2.00208e-25
ENSG00000261656.6	BEAN1-AS1	-3.01573	3.34963e-05	-2.93298	0.000121989
ENSG00000261737.1	CLCA4-AS1	2.07229	0.0115484	2.19963	0.00772479
ENSG00000261759.1	AC099518.5	2.27595	6.02418e-06	2.26946	2.92339e-06
ENSG00000261762.1	AC027228.2	-2.4274	0.000331987	-2.29999	0.00053562
ENSG00000261801.6	LOXL1-AS1	6.38639	1.29455e-05	6.3453	1.84165e-05
ENSG00000262001.1	DLGAP1-AS2	8.36851	6.32318e-09	8.15613	1.12422e-08
ENSG00000262115.1	AC027601.2	-3.95309	0.010866	-3.61682	0.00588216
ENSG00000262151.1	AC133065.1	-5.99321	4.40045e-09	-5.96218	3.70969e-09
ENSG00000262412.1	AL160291.1	-2.36452	0.000803893	-2.21885	0.00189745
ENSG00000262823.1	AC127521.1	-5.48937	0.00153875	-6.58543	8.59205e-06
ENSG00000263065.1	AF001548.1	8.27876	1.076e-08	8.20536	9.90077e-09
ENSG00000263072.8	ZNF213-AS1	-1.29234	0.00577952	-1.26215	0.00613912
ENSG00000263272.1	AC004148.1	1.35695	0.0107415	1.2198	0.0191548
ENSG00000263585.1	AC145207.4	-1.30955	0.0038808	-1.32023	0.0040234
ENSG00000263724.2	DLGAP1-AS3	-4.8262	0.0138933	-4.8311	0.0128695
ENSG00000263843.1	AC022211.2	1.02201	0.00706985	1.00275	0.00680156
ENSG00000263917.1	AC011825.3	-2.16968	3.08891e-07	-1.99074	6.76305e-07
ENSG00000264235.6	AP005329.1	2.01955	7.10799e-05	2.12415	3.79785e-05
ENSG00000264982.1	AC015563.2	-3.2481	0.00172484	-3.17788	0.00202144
ENSG00000265008.1	AC011825.4	-2.14659	0.000277856	-2.75224	1.79083e-05
ENSG00000265148.6	TSPOAP1-AS1	1.2476	0.00438365	1.39017	0.00198011
ENSG00000265168.1	AC005726.3	2.09683	1.30351e-07	2.26175	3.90276e-09
ENSG00000265206.5	AC004687.1	3.13179	0.00221183	2.85787	0.00671529
ENSG00000265254.1	AC015917.2	-3.00497	3.32265e-07	-3.0753	4.65905e-08
ENSG00000265334.1	AC130324.2	-2.64247	0.000526894	-2.75943	0.000217187
ENSG00000265393.1	AC084125.4	-3.23086	3.86854e-06	-3.37877	6.67434e-08
ENSG00000265415.1	AC099850.3	-2.03622	0.00108245	-1.74794	0.00325016
ENSG00000265666.1	RARA-AS1	1.85377	0.00110485	2.10165	0.000358134
ENSG00000265840.1	AC010761.5	2.38389	0.000456966	2.2881	0.00230431
ENSG00000266036.1	AC016888.1	-1.78565	0.000707985	-1.78837	0.000617963
ENSG00000266256.3	LINC00683	5.56334	0.00457639	4.92877	0.00569046
ENSG00000266258.1	LINC01909	-5.14041	0.0075566	-4.86516	0.0135998
ENSG00000266495.1	AC011731.1	-3.753	2.20891e-06	-3.30958	8.45967e-06
ENSG00000266642.2	AC024267.6	0.943595	0.0127102	0.979493	0.00825385
ENSG00000266709.1	AC005224.3	2.71079	1.34412e-06	2.81315	2.94453e-06
ENSG00000266872.1	AC015688.6	2.69587	5.69342e-05	2.67495	6.87891e-05
ENSG00000266970.1	AC061992.2	7.79249	1.83849e-11	7.75362	2.87923e-11
ENSG00000266976.3	AC079466.1	-7.56845	5.89341e-08	-7.47165	8.28132e-08
ENSG00000266978.1	AC011511.2	1.21159	0.00613232	1.44736	0.000940514
ENSG00000267026.5	AL136084.1	-1.68745	0.00390742	-1.78918	0.0011143
ENSG00000267040.6	AC027097.1	1.95891	0.00113024	1.84422	0.00389704
ENSG00000267169.2	AC022098.1	2.45953	0.000365422	2.28176	0.000937076
ENSG00000267255.1	AC011498.3	-2.81526	0.00282177	-1.9464	0.00279556
ENSG00000267272.5	LINC01140	3.58054	0.00689921	3.44408	0.0109627
ENSG00000267288.2	AC138150.2	-1.42817	0.00781514	-1.57347	0.00323172
ENSG00000267296.2	CEBPA-DT	-2.59581	0.0029521	-2.62024	0.00466118
ENSG00000267379.1	AC008569.1	-1.7076	0.0150948	-2.01006	0.003491
ENSG00000267416.1	AC025048.4	3.89449	2.43774e-07	3.88673	2.45931e-08
ENSG00000267458.1	AC092069.1	0.94596	0.0191963	0.959816	0.0171725
ENSG00000267484.1	AC027319.1	1.66799	2.08194e-05	1.62911	1.93741e-05
ENSG00000267519.6	MIR23AHG	1.85468	1.22803e-05	1.82825	1.30918e-05
ENSG00000267520.2	AC010733.1	1.92589	0.000467068	1.79054	0.000908443
ENSG00000267576.1	AC011472.3	4.09541	5.14637e-12	4.01213	1.61997e-11
ENSG00000267580.1	AC008738.3	-2.88968	7.11018e-14	-2.89768	3.31661e-14
ENSG00000267598.1	AC011446.2	2.33981	6.58474e-08	2.34802	1.56538e-08
ENSG00000267607.1	AC011511.5	2.9147	1.23897e-13	2.96571	7.37064e-15
ENSG00000267727.1	AC008738.5	-3.77568	1.16541e-17	-4.04567	1.09765e-20
ENSG00000267737.1	AC087645.2	7.5088	2.51931e-07	7.66315	7.78028e-08
ENSG00000267751.5	AC009005.1	-1.60038	0.00579975	-1.48593	0.00944064
ENSG00000268001.1	CARD8-AS1	1.32157	0.000833935	1.19925	0.00190927
ENSG00000268112.1	AC008761.1	1.35459	0.000751684	1.36922	0.000676668
ENSG00000268199.2	AC010335.1	1.43353	0.00820115	1.50245	0.00656704
ENSG00000268205.1	AC005261.1	1.32259	0.0082085	1.13389	0.0156017
ENSG00000268355.1	AC243960.3	2.81768	5.35017e-05	2.81737	6.56298e-05
ENSG00000268583.2	AC011466.1	1.48708	0.00456157	1.5177	0.0035721
ENSG00000268592.3	RAET1E-AS1	-2.52266	0.00205456	-2.64382	0.00394267
ENSG00000268635.2	AP003680.1	-2.95693	1.67621e-05	-2.56051	1.76816e-05
ENSG00000268734.1	AC245128.3	5.8449	0.0017603	5.65189	0.0030475
ENSG00000268739.1	AC011473.2	6.41178	1.26144e-07	6.3156	2.05499e-07
ENSG00000268858.2	AL118506.1	1.69023	0.00343787	1.7024	0.00257011
ENSG00000269072.1	AC063977.5	2.60435	5.70249e-11	2.59939	2.79774e-11
ENSG00000269534.5	AC011466.3	-2.87867	2.66168e-08	-3.13611	4.46262e-11
ENSG00000269583.1	L34079.3	-1.51614	0.00583827	-1.47151	0.00436124
ENSG00000269652.1	AC011510.1	-1.93388	0.000321832	-1.8182	0.000469084
ENSG00000269680.1	AC008760.1	2.33886	7.26469e-07	2.25595	4.71181e-06
ENSG00000269846.1	AL136172.1	-2.86038	0.000457318	-2.90435	0.000152528
ENSG00000269927.1	AC004817.3	-2.3127	0.00376832	-2.44313	0.00984741
ENSG00000269939.1	PCF11-AS1	1.85704	0.00538203	1.72699	0.00774603
ENSG00000269951.1	AC090181.2	4.51205	0.00590017	4.18615	0.0137239
ENSG00000269968.1	AC006064.4	1.23331	0.00254262	1.29179	0.0018067
ENSG00000270006.2	AC010531.6	-4.76976	0.0166729	-4.71844	0.0168803
ENSG00000270164.1	LINC01480	-2.90921	9.68977e-07	-2.88548	1.68605e-06
ENSG00000270210.1	AC104695.2	5.78318	0.00619793	5.64267	0.00832809
ENSG00000270277.1	AC009948.1	-5.26144	0.0121002	-5.14027	0.0143646
ENSG00000270426.1	AC099343.2	3.94531	0.000449543	4.05514	0.000764123
ENSG00000270504.1	AL391422.4	-1.19067	0.00857218	-1.08968	0.0150961
ENSG00000270547.6	LINC01235	-3.18267	5.38015e-09	-3.22966	5.87585e-09
ENSG00000271133.5	AC004130.2	3.07148	0.00220518	2.80372	0.0098747
ENSG00000271185.1	AC007029.1	-6.44902	2.30946e-05	-6.25788	5.10674e-05
ENSG00000271204.1	AC016831.4	3.09845	0.000171938	3.16062	0.000155155
ENSG00000271270.7	TMCC1-AS1	1.51582	0.01067	1.4392	0.0141651
ENSG00000271360.1	AL512631.2	-2.16096	0.00107923	-1.84104	0.0043798
ENSG00000271538.6	LINC02427	6.62295	0.000105997	6.43329	0.000170659
ENSG00000271646.1	IRF2-DT	1.59398	0.00266246	1.64791	0.00310478
ENSG00000271730.1	AL390208.1	-3.7986	5.38166e-12	-3.46003	3.09986e-10
ENSG00000271856.1	LINC01215	5.88595	6.68368e-05	6.33619	8.33912e-05
ENSG00000271882.1	AP001330.4	4.72617	0.00118983	4.20061	0.00492926
ENSG00000271894.1	AC007744.1	6.64372	4.46409e-05	6.41577	0.000145202
ENSG00000271913.7	AL035530.2	-2.25214	1.32618e-07	-2.22848	1.77588e-07
ENSG00000271936.1	AC012073.1	-2.13543	0.00984223	-1.87799	0.0126392
ENSG00000271989.1	AL139424.1	-3.0249	5.45851e-07	-3.02685	4.91207e-07
ENSG00000272079.2	AC004233.2	-5.30919	0.00315344	-5.46205	0.00166542
ENSG00000272084.1	AL137127.1	1.81881	0.00426754	1.68121	0.00657248
ENSG00000272159.1	AC087623.3	6.47315	0.000357092	6.73499	0.000131795
ENSG00000272173.1	U47924.2	1.89218	0.00285041	1.9903	0.00237618
ENSG00000272234.1	AC008945.1	-2.40873	6.66692e-05	-2.39326	4.04394e-06
ENSG00000272273.1	IER3-AS1	2.98571	4.00065e-12	2.97962	5.01725e-12
ENSG00000272288.6	ILRUN-AS1	1.49177	0.0104355	1.45258	0.0138199
ENSG00000272345.1	AL031775.1	1.84789	0.00233522	1.86985	0.00181477
ENSG00000272379.1	AL008729.2	-2.04333	0.000529261	-2.21021	0.000140617
ENSG00000272418.1	AC090607.4	2.73926	1.61534e-06	2.51248	1.85553e-05
ENSG00000272434.1	AC137630.3	-1.99646	2.16109e-05	-1.91882	4.24652e-05
ENSG00000272446.5	AL158850.1	3.38122	0.0083579	4.56567	0.000436358
ENSG00000272540.1	AL662797.1	-0.829589	0.0191224	-0.818955	0.0169076
ENSG00000272567.1	AC109347.2	4.66068	2.07016e-09	4.37262	6.15457e-08
ENSG00000272657.1	AP000317.2	1.35601	0.00233575	1.47086	0.00112049
ENSG00000272679.1	AL355987.2	-1.58337	0.00181953	-1.60574	0.00189082
ENSG00000272686.1	WASL-DT	1.61809	0.000516007	1.65777	0.000454962
ENSG00000272742.1	AC135457.1	1.03137	0.0134396	1.0116	0.0147345
ENSG00000272814.1	AC093732.2	-2.25555	0.00111908	-2.14603	0.000329783
ENSG00000272851.1	AC096772.1	1.70044	0.000684031	1.60002	0.00149039
ENSG00000272909.1	AL122035.2	-1.71852	0.00167757	-1.78933	0.000596585
ENSG00000272910.1	AC090425.3	-0.993404	0.0161969	-1.0312	0.0083484
ENSG00000272933.1	AL391121.1	1.2995	0.00238744	1.37538	0.00190747
ENSG00000272941.1	AC083862.1	-0.994483	0.0132846	-1.00424	0.00880171
ENSG00000272970.3	AC107294.2	-3.24634	3.47314e-08	-3.20077	6.2228e-08
ENSG00000272980.4	Z94721.2	-2.16665	8.11232e-09	-2.07585	1.46758e-08
ENSG00000273112.1	AL590385.2	2.9254	3.49519e-15	2.82426	2.2373e-14
ENSG00000273132.1	AL355312.3	4.75125	4.29117e-10	4.36102	9.74202e-09
ENSG00000273138.1	AC005021.1	-1.93683	0.00418786	-1.88689	0.000389397
ENSG00000273221.1	AL355816.2	1.43416	0.000481408	1.38369	0.000505071
ENSG00000273261.1	AC092953.2	2.67278	7.30382e-05	2.76901	6.86726e-05
ENSG00000273320.1	AC007032.1	3.15334	0.0013482	2.8065	0.00508175
ENSG00000273338.1	AC103591.3	4.10992	0.000210239	4.55405	0.000181427
ENSG00000273356.1	LINC02019	3.10221	0.000783139	2.82544	0.00124685
ENSG00000273420.1	AC008738.7	-1.83783	0.0048852	-1.54705	0.0184353
ENSG00000273472.1	AC096733.2	2.22282	8.14967e-05	2.20245	5.81268e-05
ENSG00000273489.1	AC008264.2	1.72219	0.00110851	1.65338	0.0015792
ENSG00000273523.1	AL139082.1	2.42576	0.00315584	2.40848	0.0176223
ENSG00000274092.1	AC106739.1	1.45567	0.0107773	1.36964	0.0080823
ENSG00000274093.1	AC009032.1	2.64669	0.0064844	2.80977	0.00453559
ENSG00000274383.1	AC103691.1	3.40199	0.00836595	2.96181	0.0145865
ENSG00000274425.1	AC114271.1	-2.17873	3.4821e-09	-2.19525	2.2199e-09
ENSG00000274508.1	AC007336.2	4.90374	0.000841912	4.755	0.00136683
ENSG00000274536.7	MIR223HG	1.69066	0.000729807	1.66731	0.00100929
ENSG00000274565.1	AC080038.1	-5.04438	0.00133835	-5.72638	0.00051345
ENSG00000274767.1	AC243829.1	5.82335	3.49862e-24	6.01362	7.96643e-27
ENSG00000274859.1	AC131238.1	-4.22232	0.0165231	-4.38915	0.00973553
ENSG00000275097.1	AC024940.5	1.90465	5.27522e-05	1.90249	7.23012e-05
ENSG00000275210.1	AC245884.11	4.33473	1.49017e-17	4.96041	4.9884e-23
ENSG00000275356.5	C7orf77	-4.95909	0.00182096	-4.83283	0.00260986
ENSG00000275630.1	AC004816.2	6.93229	1.31706e-05	6.90069	1.35774e-05
ENSG00000275719.1	AC008622.2	-1.17642	0.00788022	-1.13538	0.00804343
ENSG00000275857.1	AC009133.4	-2.38177	5.83452e-07	-2.42884	6.39496e-07
ENSG00000275944.1	AC244100.3	9.56687	5.51371e-12	10.0582	2.56492e-13
ENSG00000276116.2	FUT8-AS1	-2.87374	8.61423e-09	-2.80074	3.29475e-08
ENSG00000276131.1	AC009118.2	-1.95478	0.00105775	-2.06668	0.000617878
ENSG00000276166.1	AC092118.2	2.1368	0.00426267	2.70028	1.0371e-05
ENSG00000276727.1	AC137834.2	-1.26327	0.0088299	-1.13034	0.0177298
ENSG00000276855.1	AC015922.3	4.5385	2.70144e-05	4.68179	4.34923e-05
ENSG00000276980.1	AC008760.2	-1.61199	2.90556e-05	-1.57882	2.67587e-05
ENSG00000277089.4	AC243829.4	7.36337	1.63049e-45	7.72454	2.23331e-45
ENSG00000277449.1	CEBPB-AS1	2.51408	9.94799e-09	2.69682	5.50426e-10
ENSG00000277511.1	AC116407.2	2.95217	0.00144578	2.74419	0.00341619
ENSG00000277597.1	AC130343.2	-1.32654	0.0189454	-1.34229	0.013403
ENSG00000277688.1	AC243585.2	1.79409	0.00618634	1.62429	0.0164728
ENSG00000277851.2	LINC02391	-1.93384	0.0119118	-1.89391	0.0162191
ENSG00000277873.1	AC131159.2	-2.29981	5.14184e-05	-2.29254	1.50267e-05
ENSG00000277969.1	AC006449.6	1.48125	0.00933773	1.49804	0.00943725
ENSG00000278238.1	AL359513.1	-5.36301	3.92358e-05	-5.24097	6.42197e-05
ENSG00000278291.1	AL161772.1	2.79422	0.000201301	2.65544	0.000418598
ENSG00000278330.1	AC018529.2	-3.74495	1.98239e-07	-3.78794	2.28982e-07
ENSG00000278367.1	AL356652.1	1.86634	7.30153e-06	1.97245	1.54642e-06
ENSG00000278768.2	BACE1-AS	-1.75795	0.000179582	-1.87412	9.55709e-05
ENSG00000278831.1	AL513190.1	-2.58909	0.0136413	-3.03283	0.00600817
ENSG00000278970.2	HEIH	1.12334	0.011337	1.09098	0.0134033
ENSG00000279277.2	AC012020.1	6.40957	0.000178206	5.51761	0.000757382
ENSG00000280634.1	THRIL	-1.9252	1.32055e-06	-2.00618	2.4546e-07
ENSG00000280693.2	SH3PXD2A-AS1	-4.32117	0.000421129	-4.65979	0.000620801
ENSG00000281103.2	TRG-AS1	2.97148	2.41111e-05	3.06691	3.64272e-05
ENSG00000281344.1	HELLPAR	-4.42369	1.38644e-16	-4.69386	3.61443e-20
ENSG00000281649.2	EBLN3P	1.4529	0.000585664	1.43233	0.000455769
ENSG00000282556.3	AC068733.3	2.73289	0.0130416	2.71302	0.01374
ENSG00000283155.1	AC116353.5	1.96956	4.16911e-07	1.95422	2.55306e-07
ENSG00000283411.1	AL590627.2	1.49352	0.000736141	1.34825	0.000654287
ENSG00000283839.1	AC096667.1	1.37653	0.0021771	1.2781	0.00477552
ENSG00000284707.2	AC079781.5	1.01526	0.00997238	1.02402	0.00825236
ENSG00000284734.1	AC099063.4	5.94352	0.000969632	6.20861	0.000301349
ENSG00000284879.1	AC133644.2	-3.68253	0.000878219	-3.34462	0.00469918
ENSG00000285103.2	AL451123.1	-2.25226	0.000272078	-2.16363	7.20957e-05
ENSG00000285106.2	AC016831.6	4.03666	0.000142888	3.83208	0.000412138
ENSG00000285427.1	SOD2-OT1	-1.51346	0.000456752	-1.45643	0.00032881
ENSG00000285565.1	AL671762.1	2.05935	0.000204645	2.01371	0.000263647
ENSG00000285600.1	AC023593.1	-2.29192	6.84643e-07	-2.35145	3.92571e-07
ENSG00000285650.1	AL157827.2	-2.4278	0.000378737	-2.19953	0.000819176
ENSG00000285714.1	AL159158.1	-6.22054	6.54079e-05	-5.13197	0.000837417
ENSG00000285729.1	AC103874.1	6.7941	9.62253e-05	6.85146	7.0579e-05
ENSG00000285744.1	AC083837.1	8.21814	3.03661e-32	8.28824	3.46053e-33
ENSG00000285851.1	AL359762.3	1.7697	0.00272279	1.78229	0.0028303
ENSG00000285876.1	AC093912.1	-4.97109	0.00927197	-4.69554	0.0174635
ENSG00000285906.2	AC083855.2	4.21459	0.00264389	4.40983	0.00116049
ENSG00000285948.1	AC123768.4	-3.63457	1.32241e-14	-3.59597	1.05373e-15
ENSG00000285952.1	AC020663.4	-1.42477	0.000827843	-1.34702	0.000953675
ENSG00000285970.1	AC106820.6	-4.56622	1.39666e-15	-4.96007	4.64723e-19
ENSG00000286056.1	AC008055.2	5.89616	0.00414913	5.91388	0.00355423
ENSG00000286104.1	AC016629.3	1.38397	0.00423655	1.38656	0.00412143
ENSG00000286196.1	AL162586.2	3.09782	0.00468024	3.35789	0.00474394
ENSG00000286236.1	AC018755.5	6.91129	1.36383e-05	6.75909	4.95479e-05
ENSG00000286256.2	AC084871.3	8.70615	1.30575e-10	8.54371	3.51656e-10
ENSG00000286326.1	Z95115.2	-1.41293	0.00394556	-1.38551	0.00367416
ENSG00000286444.1	AL035661.2	-1.28826	0.00999514	-1.15101	0.0134975
ENSG00000286555.1	AP003065.1	1.16817	0.0114324	1.17861	0.00891555
ENSG00000286600.1	AC119427.2	5.00642	3.62911e-06	5.21468	4.77675e-07
ENSG00000286618.1	AC131944.1	2.03413	2.18491e-06	2.20152	7.30071e-08
ENSG00000286646.1	AL121933.2	1.57901	7.03825e-05	1.6322	4.20787e-05
ENSG00000286654.1	AC092636.1	-4.05659	0.00582225	-4.01881	0.00642437
ENSG00000286655.1	AL158011.1	6.28554	0.000364922	6.30892	0.000249855
ENSG00000286670.1	AL450467.1	3.82568	0.000332909	3.89345	0.000420616
ENSG00000286694.1	AL161935.3	5.73419	0.000598355	5.36094	0.00155078
ENSG00000286722.1	AC009244.1	6.65241	5.29017e-05	6.75429	2.66123e-05
ENSG00000286724.1	AL732509.1	-5.02191	0.00784069	-5.0086	0.00708692
ENSG00000286729.1	AC137695.3	2.68408	0.000132666	2.62231	0.00037754
ENSG00000286757.2	AL137139.2	-2.64514	0.00430016	-2.93746	0.000655447
ENSG00000286786.1	AC116158.3	1.95853	0.00593414	2.06452	0.00250638
ENSG00000286790.1	AC010494.1	1.7056	0.000166018	1.76983	6.61925e-05
ENSG00000286796.1	AC010883.2	-7.39529	9.97177e-11	-5.61688	1.27812e-11
ENSG00000287037.1	AC097709.1	11.3191	6.06499e-19	10.3737	1.60557e-16
ENSG00000287151.1	C2orf27A	1.34535	0.00801711	1.314	0.00784783
ENSG00000287168.1	AL512625.3	1.19605	0.0166098	1.33464	0.0071655
ENSG00000287182.1	AC131953.2	4.48181	3.32027e-05	4.46366	9.14646e-06
ENSG00000287242.1	AC073593.2	-1.71114	0.00086405	-1.69307	0.000231679
ENSG00000287255.1	AC007877.1	5.8236	4.2198e-13	5.78838	8.24482e-13
ENSG00000287263.1	AC008875.3	1.83848	0.00411694	1.92646	0.00229712
ENSG00000287265.1	AL365272.1	-3.90136	0.00145116	-3.88235	0.00143201
ENSG00000287382.1	AC110611.2	3.40167	0.00364296	3.32383	0.00519055
ENSG00000287387.1	AC010883.3	-1.91033	8.59592e-06	-1.9964	1.96213e-06
ENSG00000287434.1	AC109133.1	-3.58957	2.92729e-05	-3.08183	8.38758e-05
ENSG00000287543.1	AC013486.1	1.97486	0.000410293	1.77597	0.000907518
ENSG00000287552.1	AC109925.1	-2.67645	7.50124e-07	-2.64187	5.69632e-07
ENSG00000287561.1	AL121899.4	6.09039	0.000646647	5.44759	0.00585101
ENSG00000287616.1	AL357522.1	-5.46188	0.00194417	-5.45501	0.00169206
ENSG00000287626.1	AL021978.1	5.46266	7.31151e-07	4.77525	7.2572e-06
ENSG00000287815.1	AC005081.1	-5.62192	0.00100474	-5.05239	0.00627195
ENSG00000287916.1	AC091607.2	1.75903	0.00317532	1.37869	0.0100684
ENSG00000287958.1	AC092053.5	-3.15426	2.80467e-05	-3.54795	1.38091e-05
ENSG00000287959.1	AC021236.1	-2.06136	0.000798546	-1.91415	0.000452179
ENSG00000288010.1	AL035587.3	-2.91833	0.00316401	-3.37372	0.00145041
ENSG00000288064.1	AC067945.3	6.06257	0.000724819	6.78332	1.91442e-05
ENSG00000288066.1	AC097448.1	-1.0355	0.00938738	-1.14885	0.00480465
ENSG00000288528.1	AP000942.5	5.08182	1.80503e-08	5.55767	1.88729e-08
ENSG00000288606.1	AC114744.2	1.41245	0.0125026	1.50421	0.00851801

## Sheet: GSE133432_2_human M1
Top 10% lncRNAs based on P-value from GSE133432
		Subread		STAR
Gene_ID	Symbol	log2FC	Pvalue	log2FC	Pvalue
ENSG00000136315.4	AL355922.1	7.15389	2.01136e-11	7.73941	2.76562e-10
ENSG00000153363.13	LINC00467	1.91748	3.04668e-13	1.85758	1.5113e-12
ENSG00000162888.4	C1orf147	1.42328	5.56678e-05	1.25228	0.000314199
ENSG00000163597.15	SNHG16	1.25694	1.13874e-06	1.26415	1.43409e-06
ENSG00000167912.6	AC090152.1	-1.29598	0.000219359	-1.32358	0.000427705
ENSG00000171889.5	MIR31HG	-3.79148	1.89825e-08	-3.61162	1.68236e-07
ENSG00000174171.6	AC020659.1	1.09766	1.0108e-05	1.04547	2.96388e-05
ENSG00000175061.18	SNHG29	1.44867	6.27342e-06	1.41943	1.00145e-05
ENSG00000176659.9	C20orf197	-0.668777	0.00106601	-0.73431	0.00105314
ENSG00000176912.5	TYMSOS	1.87618	4.72749e-09	1.72909	4.33513e-08
ENSG00000177337.8	DLGAP1-AS1	2.15927	3.93367e-09	2.06453	7.67868e-08
ENSG00000177369.9	FLJ40194	-0.693978	0.00253669	-0.716456	0.00220373
ENSG00000177410.13	ZFAS1	1.91623	3.53467e-09	1.87701	1.38553e-08
ENSG00000177699.4	AC011944.1	5.8715	8.49765e-05	5.92243	8.35503e-05
ENSG00000178722.13	C5orf64	1.53457	0.000835697	1.53575	0.00130092
ENSG00000179082.3	C9orf106	-1.86743	1.94282e-07	-1.86307	1.11574e-07
ENSG00000179428.2	IL6-AS1	2.99351	3.1242e-15	3.06919	1.67053e-14
ENSG00000179523.5	EIF3J-DT	-0.887613	0.000242052	-0.957311	6.79702e-05
ENSG00000179743.4	FLJ37453	-0.693457	0.00269243	-0.765787	0.0023146
ENSG00000179818.14	PCBP1-AS1	0.863376	5.64696e-05	0.84482	7.10468e-05
ENSG00000180139.11	ACTA2-AS1	2.00116	1.64311e-06	1.73354	1.14032e-05
ENSG00000181908.5	LINC02724	-1.65367	1.24933e-08	-1.7451	7.56121e-09
ENSG00000182165.18	TP53TG1	1.31745	3.63141e-05	1.3151	3.61398e-05
ENSG00000182376.2	AC138028.1	-5.12576	5.22251e-07	-5.10726	5.62758e-07
ENSG00000183784.7	DOCK8-AS1	-1.26815	9.85147e-07	-1.2937	1.41519e-06
ENSG00000187185.4	AC092118.1	3.81377	1.00507e-05	3.68376	3.83632e-06
ENSG00000188004.11	SNHG28	6.81622	7.16881e-51	6.75491	1.85596e-48
ENSG00000188185.13	LINC00265	-1.98964	0.00151928	-2.09117	0.00106572
ENSG00000188242.4	PP7080	-0.822275	0.000510051	-0.852682	0.000772374
ENSG00000188365.3	AC092171.1	-1.86734	0.000115701	-1.68831	0.000923225
ENSG00000197180.2	CH17-340M24.3	1.23035	0.000401698	1.21104	0.000963622
ENSG00000197568.14	HHLA3	1.10633	6.18416e-06	1.05316	1.08388e-05
ENSG00000198468.9	FLVCR1-DT	1.05407	3.04995e-05	1.02026	0.000122025
ENSG00000203446.2	SUGCT-AS1	7.47255	1.31936e-07	7.20362	7.46065e-07
ENSG00000203497.2	PDCD4-AS1	1.38007	3.72051e-06	1.48038	2.36258e-08
ENSG00000203875.13	SNHG5	1.34801	7.42971e-05	1.43432	1.99626e-05
ENSG00000204054.14	LINC00963	1.47238	1.6712e-13	1.46983	2.07962e-13
ENSG00000204055.5	AL158151.1	1.34625	4.55279e-11	1.32659	9.9403e-11
ENSG00000204261.9	PSMB8-AS1	2.11442	2.22432e-24	2.11736	4.91162e-25
ENSG00000204706.14	MAMDC2-AS1	-2.90156	6.95517e-06	-2.69494	1.4317e-05
ENSG00000204758.8	AC008429.1	-2.02629	0.0019732	-2.16092	0.00147498
ENSG00000204934.10	ATP6V0E2-AS1	0.704451	0.00124869	0.699244	0.00263961
ENSG00000205056.8	LINC02397	2.56037	0.000470808	2.36238	0.00219521
ENSG00000206337.12	HCP5	3.10648	1.22758e-14	3.10378	2.97331e-14
ENSG00000212978.6	AC016747.1	0.969825	0.000118274	1.05401	1.00962e-05
ENSG00000213373.7	LINC00671	-4.39503	8.63385e-23	-3.69246	2.20522e-17
ENSG00000213600.3	U73169.1	-1.17976	0.000885911	-1.21401	0.00065453
ENSG00000213904.9	LIPE-AS1	0.579688	0.000968792	0.885775	0.000812901
ENSG00000214184.3	GCC2-AS1	-1.35096	0.00135603	-1.46638	0.00141769
ENSG00000214401.4	KANSL1-AS1	1.33721	2.58083e-05	1.34037	4.31169e-05
ENSG00000214900.11	LINC01588	2.06454	2.86612e-05	1.99892	0.000138878
ENSG00000214922.9	HLA-F-AS1	1.58228	2.29328e-05	1.39699	0.000324966
ENSG00000215022.7	AL008729.1	-2.17108	4.82672e-18	-2.17347	3.00152e-17
ENSG00000215068.8	AC025171.2	-1.68728	2.99523e-12	-1.7382	3.16854e-13
ENSG00000215386.13	MIR99AHG	-1.87306	4.8696e-16	-1.76748	5.26545e-13
ENSG00000215769.8	ARHGAP27P1-BPTFP1-KPNA2P3	-1.66051	5.29068e-07	-2.30603	1.58808e-07
ENSG00000215866.8	LINC01356	-4.04644	1.22721e-16	-4.23214	1.41792e-17
ENSG00000217702.3	AC073263.1	2.11388	3.64107e-10	2.11285	1.62569e-09
ENSG00000218537.1	MIF-AS1	3.03822	1.47842e-19	3.01823	1.74763e-19
ENSG00000222041.11	CYTOR	2.04767	1.90143e-11	1.99523	1.75988e-11
ENSG00000223478.1	AL441992.1	3.46424	4.76297e-15	3.39477	1.97031e-12
ENSG00000223534.1	HLA-DQB1-AS1	2.50028	0.000117158	2.33147	0.000288125
ENSG00000223552.1	CCR5AS	0.909838	0.000250495	0.934371	0.000247438
ENSG00000223745.8	CCDC18-AS1	-1.27385	7.88779e-11	-1.25586	1.20471e-10
ENSG00000223749.11	MIR503HG	-1.99339	2.48077e-08	-1.97146	1.80209e-07
ENSG00000223797.6	ENTPD3-AS1	1.58639	1.43163e-06	1.52918	3.63579e-06
ENSG00000223799.1	IL10RB-DT	1.51103	5.10314e-10	1.45345	7.09762e-09
ENSG00000224086.6	PPM1F-AS1	-0.758069	0.000818392	-0.811673	0.000305835
ENSG00000224093.5	BCAR3-AS1	-2.00964	2.63413e-10	-2.12086	1.43935e-12
ENSG00000224116.7	INHBA-AS1	-2.25081	4.18132e-05	-2.36563	4.7251e-05
ENSG00000224137.1	LINC01857	6.01082	0.000168417	6.03719	0.000145712
ENSG00000224164.2	LINC02828	3.74011	5.92976e-12	3.66235	2.00955e-10
ENSG00000224186.8	C5orf66	1.41279	5.79388e-13	1.38106	4.33773e-13
ENSG00000224220.1	DTNB-AS1	1.65721	0.000973372	1.18566	0.00244832
ENSG00000224281.5	SLC25A5-AS1	1.9813	5.00001e-10	1.98874	2.44688e-10
ENSG00000224397.7	PELATON	3.4185	2.56376e-10	3.40348	8.96812e-10
ENSG00000224429.8	LINC00539	1.71672	1.14591e-10	1.69273	1.97214e-10
ENSG00000224563.1	LPP-AS1	7.13196	1.92465e-10	6.94076	7.68628e-10
ENSG00000224660.2	SH3BP5-AS1	-2.31765	0.000238252	-2.41805	1.93845e-05
ENSG00000224699.9	LAMTOR5-AS1	1.49617	2.7261e-05	1.47624	3.40461e-05
ENSG00000224721.1	AC007182.1	3.69035	2.30768e-35	3.6434	2.74244e-33
ENSG00000224968.2	LINC01645	-3.68088	6.70007e-15	-3.61785	1.87026e-13
ENSG00000224985.1	AL590714.1	1.70373	5.13822e-08	1.71189	3.63928e-08
ENSG00000225138.8	SLC9A3-AS1	-2.55786	0.000387138	-2.9299	0.00044947
ENSG00000225205.5	AC078883.1	2.29511	5.33897e-11	1.97573	4.13861e-10
ENSG00000225265.2	TAF1A-AS1	0.928005	0.00121676	0.957997	0.00186627
ENSG00000225313.5	AL513327.1	-1.37489	0.000372355	-1.35462	0.000475614
ENSG00000225407.3	AC025188.1	-2.30607	3.57204e-05	-2.52494	0.000221144
ENSG00000225420.1	AC104134.1	-0.913995	0.00184628	-0.875417	0.00157553
ENSG00000225442.2	MPRIP-AS1	-2.51788	0.00271744	-2.55048	0.00319322
ENSG00000225484.7	NUTM2B-AS1	-0.988125	3.44231e-05	-0.941298	0.00020723
ENSG00000225606.1	AC005281.1	2.34342	1.69593e-05	2.37395	2.72602e-05
ENSG00000225721.5	AL592166.1	1.91581	4.67095e-08	1.88517	4.4491e-08
ENSG00000225792.2	AC004540.2	1.99566	1.40685e-09	2.01368	3.95774e-10
ENSG00000225855.7	RUSC1-AS1	1.11142	2.40735e-05	1.13384	1.36553e-05
ENSG00000226032.2	AL035530.1	-0.766262	0.000437058	-0.829143	0.00172564
ENSG00000226091.7	LINC00937	6.18901	1.51916e-07	5.09834	4.0045e-08
ENSG00000226137.5	BAIAP2-DT	-1.30086	7.95948e-05	-1.29977	0.000100062
ENSG00000226200.7	SGMS1-AS1	-0.936466	0.0026508	-0.961961	0.00314247
ENSG00000226239.2	AL031658.1	7.60084	1.0607e-07	5.89904	3.47513e-06
ENSG00000226245.1	ZNF32-AS1	0.862723	0.00132373	0.815044	0.00239723
ENSG00000226252.1	AL135960.1	-2.18868	5.3993e-17	-2.16614	1.21436e-16
ENSG00000226332.2	AL354836.1	0.747779	0.000806019	0.676919	0.0015766
ENSG00000226453.2	LINC02542	1.83278	6.08389e-05	1.92969	9.83862e-05
ENSG00000226674.11	TEX41	5.7136	6.24519e-05	5.44652	0.000208168
ENSG00000226688.7	ENTPD1-AS1	-1.13076	9.11347e-14	-1.19812	1.01544e-15
ENSG00000226791.7	LINC02611	3.72009	1.88287e-36	3.59749	1.88325e-35
ENSG00000226950.8	DANCR	-1.02988	0.000190369	-1.11448	3.77794e-05
ENSG00000227017.1	AC007036.1	5.63293	4.12783e-09	5.40988	1.70895e-08
ENSG00000227066.2	Z98257.1	3.60502	1.16634e-06	3.846	2.50256e-06
ENSG00000227082.3	LINC02798	-1.84363	2.03934e-12	-1.84294	1.11594e-13
ENSG00000227155.7	AL161725.1	-1.97757	1.38331e-05	-2.08977	1.70652e-05
ENSG00000227213.1	SPATA13-AS1	6.53719	7.61196e-06	6.16392	2.87009e-05
ENSG00000227227.1	AC017101.1	0.904376	4.88505e-05	0.949788	4.04632e-06
ENSG00000227403.2	LINC01806	2.60778	0.000393946	2.9002	0.000735557
ENSG00000227502.3	MROCKI	-1.17592	4.53129e-08	-1.18765	6.44394e-08
ENSG00000227531.1	AL162414.1	3.2737	0.000165916	3.65138	9.68734e-05
ENSG00000227591.5	HSD11B1-AS1	6.04452	0.000273769	5.57682	0.00171083
ENSG00000227630.4	LINC01132	1.68309	7.50316e-05	1.62721	0.000397974
ENSG00000228022.6	HCG20	-1.05471	3.76996e-07	-1.10509	2.84291e-08
ENSG00000228063.2	LYPLAL1-DT	1.33863	0.000141274	1.15705	0.000516141
ENSG00000228170.1	AL031963.1	0.907688	0.00146055	0.946527	0.000912212
ENSG00000228302.2	AL512770.1	0.958871	0.00123188	0.977809	0.000722669
ENSG00000228318.3	AP001610.2	2.59725	2.75143e-09	2.51449	3.77748e-05
ENSG00000228340.6	MIR646HG	-1.27041	9.32632e-05	-1.2925	0.000100714
ENSG00000228436.3	AL139260.1	1.49479	0.000119	1.49784	6.22333e-05
ENSG00000228459.4	LINC01546	1.94003	1.47807e-11	2.04258	3.2678e-11
ENSG00000228470.1	AL929236.1	-4.34212	0.000262431	-4.12274	0.000749211
ENSG00000228485.1	GRK5-IT1	-4.72615	0.000920534	-4.6703	0.000889963
ENSG00000228737.2	AC008781.1	1.05186	9.13669e-07	0.88077	1.12115e-05
ENSG00000228784.9	LINC00954	-2.70273	2.73364e-07	-2.57584	4.95306e-06
ENSG00000228801.6	AC064807.1	1.20408	0.000560329	1.19843	0.0010042
ENSG00000228804.5	AC072022.1	2.12175	1.38507e-07	2.0533	4.10988e-08
ENSG00000228830.1	AL160408.2	-1.10059	2.11999e-05	-1.09574	2.45807e-05
ENSG00000228863.8	AL121985.1	3.87651	1.12842e-26	3.85327	4.84024e-26
ENSG00000228889.7	UBAC2-AS1	1.5802	0.00115635	1.56938	0.00170273
ENSG00000228925.1	AC016722.2	1.34322	4.54411e-06	1.2851	2.70579e-06
ENSG00000229047.1	AF127577.1	-1.38941	2.76715e-08	-1.36688	1.3795e-07
ENSG00000229124.7	VIM-AS1	5.70657	4.98403e-40	5.15822	1.40821e-38
ENSG00000229140.11	CCDC26	4.93189	4.88928e-32	5.18888	4.96762e-29
ENSG00000229191.1	AL358473.1	-1.87641	5.31544e-06	-2.00357	6.23968e-06
ENSG00000229331.1	GK-IT1	1.628	0.00013664	1.55944	0.000250273
ENSG00000229431.1	MED8-AS1	0.989022	0.000112764	1.0673	1.70371e-05
ENSG00000229611.2	LINC02851	-2.06766	0.00179971	-2.13841	0.00208821
ENSG00000229671.3	LINC01150	1.21621	1.71916e-05	1.16859	2.17378e-05
ENSG00000229867.2	STEAP3-AS1	2.31976	0.00147255	2.71485	8.58341e-05
ENSG00000229989.4	MIR181A1HG	4.24802	2.77474e-14	4.49033	9.00959e-14
ENSG00000230212.6	AP000688.1	2.12838	6.54112e-13	2.12935	6.16627e-14
ENSG00000230322.1	AL136320.1	-1.45669	0.000582232	-1.456	0.000677404
ENSG00000230393.1	AC092667.1	-5.50649	4.07693e-10	-7.00733	1.86449e-11
ENSG00000230532.1	AC091133.1	1.09893	2.71489e-05	1.14744	1.03502e-05
ENSG00000230806.1	SRGAP2-AS1	-2.55667	2.1562e-05	-2.54156	3.09965e-05
ENSG00000230943.3	LINC02541	2.88535	7.67728e-20	2.75385	5.98268e-18
ENSG00000231064.7	THBS3-AS1	1.84387	0.000490617	1.8774	0.000127733
ENSG00000231074.9	HCG18	-0.654599	0.000757396	-0.678396	0.000594784
ENSG00000231113.2	AL035587.1	-1.4671	8.17511e-05	-1.44154	3.71825e-05
ENSG00000231160.10	KLF3-AS1	-0.938106	0.000191727	-0.969161	0.00012143
ENSG00000231535.7	LINC00278	1.35332	6.25334e-05	1.30157	0.000325427
ENSG00000231663.1	COA6-AS1	1.46962	0.000418736	1.4125	0.000583642
ENSG00000231760.5	AL355312.2	1.11701	3.78825e-05	1.15111	1.326e-05
ENSG00000231864.2	AL807752.3	1.6702	2.09612e-05	1.49242	0.000138753
ENSG00000231881.2	AL109615.2	2.40917	0.000140655	2.28882	0.000361986
ENSG00000231890.8	DARS1-AS1	1.42752	8.4965e-06	1.50118	1.49682e-06
ENSG00000231908.1	IDH1-AS1	1.18198	0.00140397	1.20847	0.000455243
ENSG00000231969.2	MMADHC-DT	1.2348	0.00216999	1.25193	0.000459886
ENSG00000232043.1	AL133230.1	1.47949	0.000254877	1.54662	1.12667e-06
ENSG00000232053.7	AC078845.1	-1.23758	0.000717309	-1.18779	0.0025437
ENSG00000232139.6	LINC00867	1.22372	0.000120579	1.22108	4.24616e-05
ENSG00000232220.2	AC008440.1	-1.65952	6.25847e-09	-1.67397	1.32814e-10
ENSG00000232229.6	LINC00865	-1.34432	2.7503e-07	-1.33309	3.19764e-07
ENSG00000232284.7	GNG12-AS1	-1.38678	9.03566e-06	-1.42297	1.06893e-06
ENSG00000232354.8	VIPR1-AS1	-2.40644	4.11871e-10	-2.55283	1.56932e-13
ENSG00000232581.1	AC079742.1	0.87094	0.000120319	0.84261	0.000273652
ENSG00000232613.6	LINC02576	-1.94898	3.16208e-05	-1.8492	2.40509e-05
ENSG00000232729.8	AC211433.1	-0.926006	0.000622787	-0.90825	0.00150951
ENSG00000232774.8	AL355916.1	5.22218	2.57835e-05	5.02243	6.96237e-05
ENSG00000232803.1	SLCO4A1-AS1	4.02936	0.000966688	4.25613	0.000154396
ENSG00000232878.3	DPYD-AS1	3.38572	5.49025e-14	3.33051	1.03665e-18
ENSG00000232973.13	CYP1B1-AS1	3.79858	7.64657e-07	3.66908	1.75216e-06
ENSG00000233006.8	MIR3936HG	4.98727	3.55414e-10	4.81974	8.52197e-11
ENSG00000233038.6	PTPRN2-AS1	2.60908	1.8042e-11	2.56612	1.99235e-11
ENSG00000233184.7	AC093157.1	1.29442	0.00178479	1.29162	0.00162835
ENSG00000233237.8	LINC00472	-2.29181	0.000123862	-2.14737	0.000587641
ENSG00000233334.3	FAM53B-AS1	-1.95564	1.10656e-07	-2.02542	2.08685e-08
ENSG00000233429.9	HOTAIRM1	3.12653	0.000979743	3.07618	0.0025401
ENSG00000233461.6	AL445524.1	1.3922	0.000554088	1.37217	0.00107446
ENSG00000233589.1	AL138789.1	1.55724	7.11595e-05	1.54495	3.34799e-05
ENSG00000233621.2	LINC01137	2.29249	7.74386e-08	2.4324	5.34436e-08
ENSG00000233672.9	RNASEH2B-AS1	-1.40557	8.52639e-05	-1.30296	0.000580951
ENSG00000233695.2	GAS6-AS1	-1.3837	9.8317e-05	-1.3665	0.000224895
ENSG00000233729.1	NCKAP5-AS1	-5.59081	3.45539e-05	-4.98791	0.00116307
ENSG00000233901.6	LINC01503	2.28523	1.30525e-13	2.22572	3.10853e-14
ENSG00000233975.2	LINC02574	5.14127	5.52083e-61	5.261	8.25633e-66
ENSG00000234076.1	TPRG1-AS1	5.61918	1.09782e-23	5.84935	1.47082e-23
ENSG00000234091.1	AL157392.2	-2.61208	0.000283867	-2.62291	0.000299681
ENSG00000234264.1	DEPDC1-AS1	3.79201	0.00168261	6.11173	4.38736e-05
ENSG00000234380.2	LINC01426	2.12171	1.68836e-10	2.19269	1.28252e-10
ENSG00000234428.2	AC023051.1	-1.46922	0.000891716	-1.49571	0.000905129
ENSG00000234484.1	AL032821.1	6.65429	2.10905e-07	7.42938	2.02834e-10
ENSG00000234506.5	LINC01506	4.0169	6.63862e-07	3.98161	3.48048e-06
ENSG00000234636.2	MED14OS	1.02668	0.00276713	1.03851	0.00280566
ENSG00000234678.2	ELF3-AS1	1.18784	1.36434e-11	1.1856	4.00306e-11
ENSG00000234741.8	GAS5	1.03016	6.50264e-05	1.25238	7.56011e-06
ENSG00000234883.6	MIR155HG	2.42873	0.00235565	2.48103	1.89021e-05
ENSG00000234961.1	AL133415.1	5.14239	9.39598e-36	4.98634	5.07908e-32
ENSG00000235027.1	AC068580.3	1.14645	1.36256e-07	1.12678	9.62127e-08
ENSG00000235280.2	MCF2L-AS1	1.23455	5.42965e-05	1.20262	0.000133992
ENSG00000235288.3	AC099329.1	1.59554	1.12453e-06	1.63747	9.43271e-07
ENSG00000235609.7	AF127577.4	-0.786047	0.00124475	-0.80586	0.000782431
ENSG00000235740.2	PHACTR2-AS1	-3.13081	0.0022244	-3.25579	0.00172025
ENSG00000235823.3	OLMALINC	-1.30286	3.79867e-07	-1.2932	1.11827e-06
ENSG00000235837.1	AC073333.1	1.62861	4.085e-06	1.76784	3.5443e-07
ENSG00000236031.1	AL591721.1	-2.57585	5.27735e-05	-1.92794	0.00134434
ENSG00000236107.10	SCN1A-AS1	-3.43369	3.90785e-08	-3.48112	8.26875e-09
ENSG00000236120.7	AC110995.1	0.894773	0.00039869	0.88063	0.00033311
ENSG00000236137.1	AL445231.1	3.58281	3.51063e-08	3.54966	5.01158e-08
ENSG00000236213.2	AC006369.1	3.21583	0.000238165	3.03181	0.000557832
ENSG00000236255.2	AC009404.1	-2.5304	0.00234962	-2.44997	0.0031178
ENSG00000236364.4	AL358115.1	1.28997	5.77495e-05	1.33179	4.7386e-05
ENSG00000236467.8	KCNMA1-AS1	3.25937	8.98377e-11	3.31375	1.10933e-12
ENSG00000236510.1	AC011284.1	-5.16051	6.87968e-06	-5.04849	1.4781e-05
ENSG00000236540.7	AC006547.1	0.66059	0.000971095	0.650726	0.00175155
ENSG00000236682.2	MAP3K2-DT	1.04367	0.000213249	1.04864	0.000342605
ENSG00000236753.7	MKLN1-AS	1.16486	2.11758e-07	1.09422	2.45842e-07
ENSG00000236977.1	ANKRD44-IT1	-1.54936	0.000268434	-1.58788	0.000446418
ENSG00000236990.1	AC025822.2	3.09748	4.86437e-09	2.98754	2.5837e-08
ENSG00000237054.9	PRMT5-AS1	0.883064	0.00114324	0.87814	0.00126432
ENSG00000237149.5	ZNF503-AS2	1.31406	0.000644921	1.31257	0.000690672
ENSG00000237181.1	PRKAR1B-AS1	3.44562	2.90399e-16	3.49349	2.42579e-16
ENSG00000237286.1	CARD11-AS1	-2.42916	1.5009e-06	-2.40056	1.839e-06
ENSG00000237352.4	LINC01358	3.6958	1.67242e-06	3.80082	2.57434e-06
ENSG00000237423.3	LINC01522	3.39033	5.03561e-05	3.21299	0.000149372
ENSG00000237476.1	LINC01637	1.61523	1.16358e-09	1.59523	6.30178e-08
ENSG00000237499.7	WAKMAR2	1.45528	2.96126e-08	1.33815	8.07928e-07
ENSG00000237643.2	AL365226.1	3.16139	9.15302e-05	3.1202	0.000248128
ENSG00000237714.1	P4HA2-AS1	3.16494	0.000101526	2.91627	0.000366205
ENSG00000237773.7	AC073332.1	1.54823	4.07227e-06	1.52378	3.42605e-06
ENSG00000237883.2	DGUOK-AS1	1.40416	8.04421e-07	1.38676	9.76097e-08
ENSG00000237945.7	LINC00649	0.988321	0.00207482	1.1579	0.000405313
ENSG00000237976.1	RFX5-AS1	1.34964	6.5203e-05	1.34447	0.000317389
ENSG00000238045.9	AC009133.1	0.783056	5.26991e-06	0.765376	1.95727e-05
ENSG00000239203.1	AC093484.1	0.925432	0.000456941	0.894513	0.000507942
ENSG00000239213.6	NCK1-DT	0.739412	0.000471676	0.661021	0.00109405
ENSG00000239665.8	AL157392.3	-1.43823	5.66361e-07	-1.49542	4.04303e-07
ENSG00000239791.2	AC002310.2	-1.42221	8.70869e-06	-1.24449	0.000126069
ENSG00000240207.7	AC080013.1	3.26515	1.59928e-07	2.84848	3.75481e-06
ENSG00000240498.9	CDKN2B-AS1	0.968224	0.000483541	1.18546	0.000111322
ENSG00000240777.2	AC025572.1	7.4589	2.33575e-12	7.51195	1.17591e-12
ENSG00000240859.3	AC093627.4	2.14899	1.63728e-11	2.12199	4.54177e-10
ENSG00000240889.1	NDUFB2-AS1	1.78377	4.36425e-06	1.76714	4.51039e-06
ENSG00000240963.1	AL645465.1	1.08252	0.00115156	1.01446	0.0024367
ENSG00000241666.2	AL031733.2	-1.24399	1.60609e-06	-0.963178	5.90124e-05
ENSG00000241679.2	AC018450.1	6.25495	1.22028e-06	6.02593	3.07881e-06
ENSG00000241743.4	XACT	-3.85708	8.81791e-24	-3.02559	4.41638e-20
ENSG00000241886.1	AC112496.1	2.52276	3.31914e-05	2.07578	0.00289128
ENSG00000242048.3	AC093583.1	2.46456	0.000119017	2.18078	0.000468826
ENSG00000242086.8	MUC20-OT1	-1.09202	0.000854014	-1.20727	0.00051522
ENSG00000242125.3	SNHG3	1.23196	1.86932e-05	1.29644	1.23375e-05
ENSG00000242258.1	LINC00996	-5.96867	1.87578e-86	-6.0502	3.32471e-79
ENSG00000242539.2	AC007620.2	0.804003	0.000289872	0.796488	6.0231e-05
ENSG00000243055.1	GK-AS1	3.94799	4.12676e-12	3.93777	1.53175e-18
ENSG00000243155.1	AL162431.1	1.23471	9.78481e-10	1.19863	4.16533e-09
ENSG00000243224.1	AC006252.1	-1.89281	6.24198e-06	-1.77838	7.04582e-05
ENSG00000243926.2	TIPARP-AS1	1.95692	0.00104852	1.98044	0.000959443
ENSG00000244158.1	CALHM6-AS1	3.26336	1.20444e-22	3.33142	2.10706e-22
ENSG00000244459.2	AC147067.1	3.27888	1.2348e-05	3.47496	1.77977e-05
ENSG00000244586.1	WNT5A-AS1	1.61688	0.000122437	1.554	0.000304431
ENSG00000245017.2	LINC02453	1.69473	0.00173119	1.82908	0.00117346
ENSG00000245105.4	A2M-AS1	-1.52814	1.49312e-05	-1.62666	1.85011e-05
ENSG00000245148.2	ARAP1-AS2	1.04901	0.00274517	1.10241	0.00174982
ENSG00000245261.1	AL133375.1	1.71415	3.09299e-05	1.51521	0.000136254
ENSG00000245275.8	SAP30L-AS1	-1.26892	1.46835e-05	-1.16861	0.000252032
ENSG00000245311.2	ARNTL2-AS1	5.59641	0.000112622	5.84016	5.1647e-05
ENSG00000245322.7	H2AZ1-DT	1.93606	1.44193e-07	1.89016	1.29955e-07
ENSG00000245556.3	SCAMP1-AS1	1.00872	0.000116433	1.02101	0.000184041
ENSG00000245648.2	KLRK1-AS1	-2.52546	0.00248794	-2.92578	0.000555901
ENSG00000245694.10	CRNDE	2.83474	1.92356e-09	2.83449	6.92479e-09
ENSG00000245748.1	AC097382.2	0.724992	0.000919447	0.71689	0.00123708
ENSG00000245849.8	RAD51-AS1	-1.65439	7.95077e-10	-1.54519	1.3392e-08
ENSG00000245904.4	AC025164.1	0.732131	0.000241951	0.70915	0.000298224
ENSG00000245910.8	SNHG6	1.12209	0.000206138	1.06925	0.000512153
ENSG00000245937.8	LINC01184	0.844299	0.00169632	0.92662	0.00114609
ENSG00000245970.2	AP003352.1	1.10085	0.000199048	1.07635	0.000159454
ENSG00000246100.4	LINC00900	7.54988	2.85711e-24	7.69707	8.5744e-22
ENSG00000246430.7	LINC00968	2.17764	1.31021e-07	2.59184	5.12477e-08
ENSG00000246790.2	AP000977.1	-3.10562	1.74621e-11	-3.13764	1.27901e-10
ENSG00000246859.3	STARD4-AS1	-0.697995	0.00054002	-0.738773	0.000400141
ENSG00000246982.7	Z84485.1	-3.769	0.00185486	-4.23054	0.00147734
ENSG00000246985.8	SOCS2-AS1	-4.38519	1.95582e-10	-4.04771	4.66064e-11
ENSG00000247095.3	MIR210HG	4.67306	1.04916e-13	4.47044	1.66785e-12
ENSG00000247134.7	AC090204.1	0.883984	0.00059043	0.816099	0.0018834
ENSG00000247137.9	AP000873.1	-2.07824	4.42637e-12	-2.08801	4.97759e-12
ENSG00000247240.8	UBL7-AS1	1.14844	4.50854e-05	1.18009	4.01416e-05
ENSG00000247271.7	ZBED5-AS1	0.956873	7.05081e-05	0.918061	9.81432e-05
ENSG00000247317.3	LY6E-DT	6.28168	2.77876e-05	5.69249	0.000311685
ENSG00000247572.8	CKMT2-AS1	-0.919464	0.0012779	-0.87259	0.00173119
ENSG00000247828.8	TMEM161B-AS1	-1.05628	4.40791e-06	-0.965776	1.59195e-05
ENSG00000247982.6	LINC00926	3.88042	0.00159222	3.85297	0.00184463
ENSG00000248015.7	AC005329.1	0.936801	1.91897e-05	0.938025	6.16934e-06
ENSG00000248223.1	AC026785.2	4.38333	7.51822e-49	4.04747	1.86964e-08
ENSG00000248227.1	LINC02513	9.41621	2.13641e-14	9.27244	5.02562e-14
ENSG00000248309.7	MEF2C-AS1	-0.864374	0.00153132	-0.932415	0.001074
ENSG00000248323.7	LUCAT1	2.37627	3.60654e-11	2.46674	6.19403e-11
ENSG00000248445.5	SEMA6A-AS1	-2.35575	0.000238353	-2.45208	4.92237e-05
ENSG00000248468.2	AC107027.1	1.03598	0.00137544	1.08406	0.00106477
ENSG00000248508.8	SRP14-AS1	1.08608	0.00273897	1.10094	0.00332042
ENSG00000248925.1	AC021087.1	2.07527	1.96561e-06	2.18643	1.33723e-06
ENSG00000249001.5	AC093895.1	5.30548	0.000139963	5.29424	0.000147314
ENSG00000249173.6	LINC01093	5.88771	0.000175774	5.73884	0.000254391
ENSG00000249207.2	AC079921.1	0.82098	0.000445318	0.794644	0.000276264
ENSG00000249236.2	AC008892.1	-1.61131	0.00023282	-1.47521	0.00109702
ENSG00000249310.2	APOBEC3B-AS1	2.30154	2.06531e-08	2.35799	1.17991e-09
ENSG00000249375.8	CASC11	3.3999	1.10902e-31	3.19882	2.85122e-28
ENSG00000249592.6	AC139887.2	-0.773297	0.00188069	-0.781365	0.00319344
ENSG00000249639.1	AC022092.1	4.10138	4.70396e-05	3.98067	6.94139e-05
ENSG00000249700.9	SRD5A3-AS1	0.892546	0.0003101	0.879034	0.00092121
ENSG00000249738.10	AC008691.1	-2.57652	4.86296e-09	-2.60298	3.10589e-09
ENSG00000249859.12	PVT1	4.75885	4.79971e-18	4.7007	4.25909e-16
ENSG00000250041.3	AC069360.1	4.24404	0.00055927	5.51497	0.000250221
ENSG00000250126.1	AC116563.1	1.15847	0.000176042	1.04665	0.000639551
ENSG00000250155.2	AC008957.1	0.947252	2.108e-05	0.918091	7.14496e-05
ENSG00000250186.3	AC091180.3	1.0957	3.47354e-05	1.0815	3.87496e-05
ENSG00000250274.2	AC034199.1	4.33914	9.05753e-05	4.04627	0.000301074
ENSG00000250362.1	AC008592.1	5.84977	1.06472e-05	4.12449	1.42554e-05
ENSG00000250365.7	AL139353.2	1.02578	0.00149564	0.953537	0.00152617
ENSG00000250508.1	LINC02701	5.25842	0.00154783	5.06528	0.00242799
ENSG00000250548.7	LINC01303	8.72787	1.76077e-11	8.36676	2.31202e-10
ENSG00000250742.4	LINC02381	-0.650668	0.00119331	-0.653313	0.0012162
ENSG00000250917.1	AL035458.2	2.04099	3.51769e-10	2.00076	3.37213e-10
ENSG00000251003.9	ZFPM2-AS1	1.68445	0.000831561	1.64372	0.0014568
ENSG00000251095.7	AC093866.1	1.25927	3.3932e-06	1.29612	2.71571e-06
ENSG00000251131.2	AC025171.3	-1.48121	0.000247536	-1.52318	0.00112292
ENSG00000251139.2	AC084871.1	3.51393	5.38011e-17	3.46431	6.12629e-15
ENSG00000251230.6	MIR3945HG	8.31099	1.83155e-10	7.92046	6.18375e-10
ENSG00000251259.1	AC004069.1	3.30841	2.10758e-05	3.48257	0.00264218
ENSG00000251364.7	AC107884.1	-1.57066	0.00011891	-1.49782	0.000296473
ENSG00000251442.6	LINC01094	2.37788	1.67929e-26	2.37821	3.67331e-26
ENSG00000251580.3	LINC02482	1.54375	1.41772e-06	1.55613	1.03764e-05
ENSG00000253133.2	AC009630.1	0.694498	0.00219614	0.66995	0.00188577
ENSG00000253147.5	AC015468.1	5.51069	3.75922e-09	5.42485	1.96921e-06
ENSG00000253172.1	AC008378.1	1.64066	0.000949628	1.76954	0.00182384
ENSG00000253194.2	AL137009.1	-1.3617	1.60525e-05	-1.3225	1.51974e-05
ENSG00000253298.2	LINC01845	-4.73233	0.000710459	-4.53351	0.00159265
ENSG00000253356.1	AC084024.3	0.840066	0.000871947	0.894221	0.000636341
ENSG00000253358.1	AC087439.1	0.89438	0.000768541	0.924913	7.08533e-05
ENSG00000253376.2	AC012103.1	6.38763	2.95925e-06	6.12149	1.33924e-05
ENSG00000253389.2	AC113133.1	-3.01906	4.91815e-17	-2.90597	6.41682e-16
ENSG00000253414.3	AC124067.2	2.83379	2.846e-07	3.04154	9.75107e-08
ENSG00000253522.6	MIR3142HG	2.29379	6.31303e-05	2.38865	8.96561e-05
ENSG00000253523.1	AC104350.1	1.67008	0.00090021	1.7206	7.87976e-06
ENSG00000253535.5	AC120193.1	-1.36755	1.42587e-08	-1.46531	8.97023e-10
ENSG00000253593.2	AC110741.1	2.22274	6.50856e-06	1.91163	0.000161616
ENSG00000253607.1	AC104316.1	1.14793	0.000496392	0.998544	0.000192855
ENSG00000253773.3	C8orf37-AS1	2.67818	0.00194016	3.03776	0.00131932
ENSG00000253806.1	AC108002.1	-0.975048	0.00035982	-1.04569	0.000127613
ENSG00000253821.2	AC090796.1	7.80053	2.18675e-09	7.67674	5.61393e-09
ENSG00000253875.2	AC013643.2	1.06497	0.000176731	1.25011	9.98736e-06
ENSG00000254003.1	SRI-AS1	1.75744	5.82049e-05	1.95124	7.66283e-07
ENSG00000254027.1	AC009902.2	4.36474	1.19269e-20	4.49186	1.82951e-19
ENSG00000254034.2	INTS9-AS1	-5.03135	0.000752777	-4.87039	0.00164899
ENSG00000254040.2	AC103719.1	-2.46392	4.98989e-08	-2.42288	7.8447e-08
ENSG00000254092.2	AC021613.1	4.44466	2.53793e-07	4.75385	3.30779e-06
ENSG00000254224.2	AP003465.1	2.27621	1.87226e-08	1.83871	5.56764e-07
ENSG00000254236.1	AP003550.1	1.15081	0.000226311	1.1058	0.000243895
ENSG00000254287.1	AC007991.4	9.1643	4.28345e-06	9.93384	3.27831e-07
ENSG00000254340.2	AC022784.5	3.22393	7.52401e-09	2.8059	9.41969e-07
ENSG00000254363.6	AC011379.2	-4.77951	0.000436889	-4.72655	0.000490857
ENSG00000254400.1	AC091564.2	0.917305	0.00129729	1.00381	0.000523207
ENSG00000254432.1	AC113143.1	-2.39727	0.0003792	-2.17197	0.00264683
ENSG00000254452.1	AP001107.2	0.744686	0.00115722	0.67886	0.00188113
ENSG00000254501.1	AP003068.1	0.573566	0.00174773	0.562281	0.00321084
ENSG00000254641.1	AC091564.3	1.12211	1.86463e-05	1.05602	3.6941e-05
ENSG00000254693.1	AC010768.1	2.44334	1.39248e-09	2.36424	7.1471e-11
ENSG00000254887.1	AC010247.1	3.06725	6.28432e-19	3.04303	6.77009e-18
ENSG00000254929.6	AL591684.2	-1.36302	0.000270127	-1.39814	0.000271898
ENSG00000254988.1	AP002498.1	2.26648	4.07105e-11	1.97751	2.43337e-11
ENSG00000255136.3	AP001972.3	-1.16927	2.87918e-05	-1.21454	1.95546e-05
ENSG00000255198.4	SNHG9	-1.55128	4.35797e-05	-1.59739	8.17491e-05
ENSG00000255201.1	AC087623.1	-4.19941	0.000311806	-2.76164	0.000375511
ENSG00000255389.1	Z97989.1	-1.48975	0.00027918	-1.41952	0.000398892
ENSG00000255422.3	AP002954.1	1.20936	4.90074e-08	1.17565	4.42913e-08
ENSG00000255443.1	CD44-AS1	9.15385	2.25498e-12	10.6814	8.01231e-13
ENSG00000255448.1	AC055860.1	0.886033	0.000880227	0.787122	0.00207296
ENSG00000255467.1	AP002433.1	1.20887	5.025e-05	1.38302	1.64356e-05
ENSG00000255559.1	ZNF252P-AS1	-2.0655	3.34526e-05	-1.82279	2.98131e-05
ENSG00000255649.2	AC008114.1	1.47336	5.15622e-06	1.17311	0.000539092
ENSG00000255723.1	AC108516.2	0.88464	4.48969e-05	0.916119	3.50281e-05
ENSG00000255737.2	AGAP2-AS1	1.70085	2.75163e-11	1.70266	1.13643e-10
ENSG00000255843.1	AP000593.3	1.85926	0.000391161	1.77884	1.98103e-07
ENSG00000255882.1	AC091814.1	2.72008	2.19278e-07	2.55395	1.03709e-05
ENSG00000255886.1	AC020611.2	-1.16212	0.000845744	-1.11323	0.00159232
ENSG00000255949.1	RPS6KB2-AS1	1.24724	4.10499e-07	1.3119	5.79774e-08
ENSG00000256007.1	ARAP1-AS1	1.00199	0.00108191	1.00797	0.00096771
ENSG00000256028.2	AC026362.1	1.14956	1.70204e-06	1.13078	1.63869e-06
ENSG00000256116.1	AP001453.1	0.94051	5.19535e-06	0.915931	4.38861e-05
ENSG00000256249.1	AC026333.3	6.94583	1.24683e-19	9.06019	2.58891e-13
ENSG00000256751.6	PLBD1-AS1	0.910051	2.4226e-05	0.958382	5.58249e-06
ENSG00000256789.1	AP000753.2	1.35011	1.55592e-05	1.53978	3.81712e-07
ENSG00000256928.1	AP000763.4	0.746312	0.000637628	0.745687	0.00072234
ENSG00000256948.1	AC026369.3	2.68771	3.58285e-05	2.70004	3.10699e-05
ENSG00000257060.7	AC091078.1	-6.01564	2.11406e-07	-6.28925	2.32717e-07
ENSG00000257222.1	AC079907.1	1.47128	0.000104888	1.48019	1.73771e-05
ENSG00000257379.1	AC023509.1	1.13791	6.1746e-08	1.1708	3.13662e-09
ENSG00000257433.6	AC004241.1	1.44962	2.6112e-05	1.09548	0.000795752
ENSG00000257452.1	AC004551.1	1.6912	3.65941e-13	1.67321	3.61101e-14
ENSG00000257453.1	AC011611.3	3.39937	2.39048e-19	3.40099	2.29961e-19
ENSG00000257553.1	AC034102.4	0.806664	0.000751702	0.807049	0.000689543
ENSG00000257605.2	MYG1-AS1	2.67532	0.00283248	2.15286	0.00330797
ENSG00000257607.1	AC073957.2	1.53306	0.001235	1.50886	0.000973155
ENSG00000257702.3	LBX2-AS1	1.56074	4.69453e-05	1.49662	0.00029526
ENSG00000257715.1	AC007298.1	1.8175	8.95971e-09	1.65404	6.61547e-11
ENSG00000257764.2	AC020656.1	2.49187	5.00459e-17	2.49562	1.50347e-16
ENSG00000257809.1	AC034102.5	1.35597	0.00250178	1.37085	0.000363285
ENSG00000258017.2	AC011603.2	1.40099	4.03322e-09	1.38736	7.09522e-09
ENSG00000258034.1	AC012157.2	-1.49537	0.00065731	-1.44634	0.000755148
ENSG00000258035.2	AC123567.2	4.04205	8.94243e-08	4.24406	4.00327e-09
ENSG00000258056.2	AC009779.2	1.29259	3.10667e-06	1.36662	3.19817e-07
ENSG00000258136.2	AC007622.2	-1.02631	0.0012088	-0.917315	0.00261202
ENSG00000258168.6	AC025569.1	0.852414	0.000883913	0.774158	0.00313759
ENSG00000258177.1	AC008149.1	-0.998632	0.00205111	-0.97449	0.00151323
ENSG00000258181.1	AC008083.3	-2.50818	2.91506e-10	-2.61608	4.84094e-12
ENSG00000258210.1	AC144548.1	1.094	2.50157e-05	1.16098	3.08378e-05
ENSG00000258232.2	AC125611.3	2.43461	3.84294e-16	2.79515	4.05577e-19
ENSG00000258334.1	AC125611.4	3.45444	1.37211e-10	3.56857	9.39044e-16
ENSG00000258407.1	AL157955.1	3.78124	9.64771e-36	3.75316	6.21958e-34
ENSG00000258424.1	AL512791.1	2.06133	9.0988e-13	2.05727	9.60547e-13
ENSG00000258430.1	AL583722.1	0.751597	0.00105355	0.778835	0.000676074
ENSG00000258525.2	AL049830.3	1.00116	0.00144641	0.969049	0.00195992
ENSG00000258603.4	AC005225.2	2.79964	0.000166536	2.62039	0.000797061
ENSG00000258666.1	AL157871.4	2.1196	7.21758e-09	2.12688	7.22433e-09
ENSG00000258667.2	HIF1A-AS3	1.71545	3.46935e-07	1.65397	1.66243e-07
ENSG00000258701.1	LINC00638	-2.54304	0.000201365	-2.59649	2.99596e-05
ENSG00000258725.2	PRC1-AS1	1.01909	0.000160734	1.04045	0.000129581
ENSG00000258745.1	AL358334.3	1.63112	2.69003e-09	1.68809	1.15843e-10
ENSG00000258777.1	HIF1A-AS1	2.33778	3.73324e-15	2.31215	5.11572e-16
ENSG00000258826.6	LINC01147	5.95343	6.15724e-05	5.47699	0.000396848
ENSG00000258867.6	LINC01146	7.01291	9.70364e-39	7.10416	4.33024e-34
ENSG00000258908.1	AL355075.3	1.1642	0.000240181	1.22362	0.000130144
ENSG00000258920.1	FOXN3-AS1	2.67868	3.44239e-09	2.51062	2.86341e-08
ENSG00000258924.4	AC002094.1	0.871602	0.00284883	0.853023	0.00250321
ENSG00000258964.1	AL137129.1	1.76106	1.82983e-09	1.85715	5.77108e-11
ENSG00000258973.1	AL096870.1	1.04671	4.47447e-05	1.03988	6.69338e-05
ENSG00000258987.2	AL132642.1	1.84301	0.00115721	1.9148	0.000714683
ENSG00000259004.2	LINC02285	1.49783	0.000129914	1.29503	0.00106027
ENSG00000259007.1	AL358333.3	1.19835	0.000389818	1.2047	0.000335428
ENSG00000259033.2	AL356804.1	1.26085	6.57023e-05	1.34764	1.15804e-05
ENSG00000259209.3	AC004943.1	-1.78004	0.000357836	-1.71819	0.000463067
ENSG00000259225.7	LINC02345	1.28301	9.36659e-05	1.24224	0.000135581
ENSG00000259248.7	USP3-AS1	0.66123	0.00261953	0.620522	0.00288427
ENSG00000259342.1	AC025580.1	8.6865	1.15682e-15	8.60681	3.02069e-16
ENSG00000259352.1	AC091117.1	1.53456	3.77939e-05	1.45333	5.34254e-05
ENSG00000259354.5	AC025580.2	3.79423	3.44471e-05	4.78587	1.1909e-05
ENSG00000259377.1	AC026770.1	-2.08917	0.000826277	-2.05674	0.00104078
ENSG00000259409.1	BMF-AS1	2.3068	2.50984e-14	2.24675	1.00746e-12
ENSG00000259426.6	AC027237.3	-1.03168	0.000558844	-0.99014	0.000312223
ENSG00000259498.1	TPM1-AS	-1.05803	6.07884e-05	-1.06364	5.27177e-05
ENSG00000259536.5	AC091045.1	1.0652	8.45254e-05	1.07356	7.62479e-05
ENSG00000259583.3	AC015712.2	-2.06997	1.0361e-07	-2.01292	4.42481e-07
ENSG00000259627.1	AC079328.2	-1.07186	0.000354034	-1.05159	0.000357712
ENSG00000259642.2	ST20-AS1	1.33912	6.01988e-07	1.39012	1.43027e-07
ENSG00000259704.2	AC124248.1	1.6193	0.000253748	1.67098	0.00045261
ENSG00000259773.1	AC012100.1	1.76147	2.99888e-07	1.59691	4.84679e-07
ENSG00000259827.1	AC026461.1	4.01511	9.81861e-18	4.03379	3.95129e-21
ENSG00000259952.1	AC009133.2	0.904632	4.42899e-06	0.83183	3.01131e-05
ENSG00000259954.1	IL21R-AS1	4.89253	1.51991e-99	4.91644	5.95009e-110
ENSG00000259972.3	AC009120.2	0.975128	4.98394e-05	0.980477	4.71529e-05
ENSG00000260018.1	AC040169.1	1.72214	0.000245164	1.47462	0.0024352
ENSG00000260213.6	CENPN-AS1	2.34898	1.61417e-09	2.28463	4.04059e-11
ENSG00000260236.1	AC099778.1	-1.16659	0.000826122	-1.20357	0.00135008
ENSG00000260244.1	AC104083.1	-2.84702	5.93365e-07	-2.97277	9.05316e-07
ENSG00000260249.3	AC007608.3	2.19049	1.5153e-07	2.15475	2.91602e-07
ENSG00000260269.5	AC105036.3	0.958304	7.02971e-06	0.934543	8.35636e-06
ENSG00000260276.2	AC022167.2	0.861102	0.00116158	0.900561	0.000974463
ENSG00000260278.1	AC098818.2	-1.32833	0.000180985	-1.374	0.000451483
ENSG00000260339.1	HEXA-AS1	1.44244	0.000588929	1.36792	0.00284913
ENSG00000260345.1	AC009052.1	1.04488	7.89821e-05	1.07297	4.95723e-05
ENSG00000260461.1	AL133355.1	-4.63745	0.00018613	-4.97583	0.000117174
ENSG00000260479.1	AC009145.1	-5.35567	1.10891e-18	-5.24217	8.34707e-18
ENSG00000260488.1	AC007216.1	-1.99224	0.000153393	-2.22249	1.93538e-05
ENSG00000260565.7	ERVK13-1	-2.02463	2.30603e-09	-2.1691	1.89604e-10
ENSG00000260630.7	SNAI3-AS1	-0.795632	0.00276238	-0.871084	0.000891767
ENSG00000260641.1	AC114811.2	-5.91416	9.30997e-06	-5.85139	1.2428e-05
ENSG00000260669.2	AL096870.2	0.796118	0.00082555	0.747063	0.00170942
ENSG00000260708.1	AL118516.1	-0.968935	3.06116e-05	-0.946473	2.91343e-05
ENSG00000260772.1	AC012321.1	-1.67128	0.000579308	-1.72403	0.000430793
ENSG00000260879.1	AL359258.2	1.56209	2.08098e-07	1.59091	3.02201e-08
ENSG00000260934.1	AC130456.5	0.943269	0.000585059	0.857759	0.00290111
ENSG00000260942.1	CAPN10-DT	-1.34087	0.0004626	-1.35575	0.00020232
ENSG00000261064.1	LINC02256	-1.49666	0.00106655	-1.42703	0.000640696
ENSG00000261105.6	LMO7-AS1	1.60815	3.61628e-07	1.49044	4.38045e-06
ENSG00000261218.5	AC099524.1	-0.946994	7.51091e-05	-1.02742	1.06303e-05
ENSG00000261238.1	AC009166.1	-1.82291	1.67135e-07	-1.79887	1.2161e-06
ENSG00000261266.2	AC008870.3	2.22999	5.11491e-10	2.35411	1.10292e-13
ENSG00000261326.4	LINC01355	-3.12803	0.000213068	-3.49281	0.000155636
ENSG00000261359.2	PYCARD-AS1	0.879086	0.000379065	0.857384	0.000292552
ENSG00000261416.1	AC012645.3	1.13989	7.68809e-07	1.08551	2.11771e-08
ENSG00000261449.1	AC103724.3	-2.88141	5.86043e-07	-2.94323	1.68649e-06
ENSG00000261460.1	AC009690.2	0.581225	0.000461783	0.571492	0.000490128
ENSG00000261487.1	AC135048.1	-0.562424	0.000756745	-0.583659	0.000312003
ENSG00000261505.1	AL031714.1	0.716658	0.000179303	0.749591	0.000134794
ENSG00000261553.5	AL137782.1	1.49378	8.27684e-08	1.45543	1.62251e-07
ENSG00000261602.1	AC092115.2	4.44249	1.7845e-06	4.80716	5.25706e-07
ENSG00000261644.2	AC007728.2	1.05582	0.00086563	1.1814	2.12283e-05
ENSG00000261684.2	AC018362.1	0.946849	0.000160769	0.910742	0.00018457
ENSG00000261737.1	CLCA4-AS1	1.74661	0.00110874	1.69648	0.00189543
ENSG00000261779.1	AC113208.4	-1.85906	2.14415e-05	-1.80528	3.63386e-05
ENSG00000261790.2	AC005606.2	1.11305	8.58322e-05	1.09393	0.000103869
ENSG00000261795.1	AC093627.7	1.02597	8.61398e-06	0.995223	7.33549e-06
ENSG00000261845.2	AC124283.1	-1.43424	0.000241736	-1.39081	0.000853668
ENSG00000262003.1	AC087392.1	3.08031	5.7461e-07	3.46376	1.66472e-06
ENSG00000262112.1	AC015912.1	2.19554	3.40259e-07	2.2176	1.8948e-07
ENSG00000262211.1	AC008914.1	-2.07053	2.19116e-16	-2.09625	1.19169e-16
ENSG00000262413.1	AC145207.2	0.934914	5.58827e-07	0.879114	6.50348e-06
ENSG00000262533.1	AC090617.3	1.03695	2.50673e-05	1.02435	2.77101e-05
ENSG00000262823.1	AC127521.1	-1.05913	0.00155977	-1.3991	0.000169248
ENSG00000263272.1	AC004148.1	0.993513	0.000242129	0.974701	0.000470451
ENSG00000263327.6	TAPT1-AS1	-0.963399	0.00109377	-1.55101	6.02604e-05
ENSG00000263843.1	AC022211.2	2.15283	4.53774e-18	2.15812	4.65611e-17
ENSG00000264235.6	AP005329.1	1.52608	8.66099e-06	1.49841	1.25285e-05
ENSG00000264272.1	AC100786.1	-1.06979	0.000278126	-1.12763	0.000335394
ENSG00000264577.1	AC010761.1	1.15034	3.02747e-06	1.13861	6.88174e-07
ENSG00000264707.1	L3MBTL4-AS1	2.25436	1.89837e-13	2.37137	1.91991e-14
ENSG00000264772.6	AC016876.2	0.711427	1.92358e-05	0.755238	4.23992e-06
ENSG00000264920.2	AC018521.5	1.33398	0.000509729	1.24851	0.00163676
ENSG00000265055.2	AC145343.1	2.58054	0.00121551	2.81622	0.00111585
ENSG00000265148.6	TSPOAP1-AS1	1.20649	3.22427e-06	1.16018	8.30595e-06
ENSG00000265168.1	AC005726.3	2.93105	4.32385e-27	1.22653	0.000139357
ENSG00000265254.1	AC015917.2	1.82325	8.13363e-05	1.90747	4.00509e-05
ENSG00000265257.5	AP005263.1	1.53785	1.44744e-07	1.53151	1.99358e-07
ENSG00000265496.5	AC100778.3	1.80492	0.00012093	1.54446	0.00236507
ENSG00000265666.1	RARA-AS1	2.36249	0.00025194	2.44644	0.000264672
ENSG00000265907.2	AP000919.1	-0.966509	1.58443e-05	-1.02235	2.92665e-06
ENSG00000266053.2	NDUFV2-AS1	-1.42456	0.000225287	-1.36666	0.000827883
ENSG00000266844.1	AC093330.1	1.66066	0.000425659	1.89161	0.000318154
ENSG00000266970.1	AC061992.2	5.15354	0.00102616	5.29979	0.000756423
ENSG00000266993.3	AL050343.2	0.954022	3.74888e-05	0.88288	0.000157759
ENSG00000267009.6	AC007780.1	0.994127	1.30156e-06	0.981413	9.07192e-07
ENSG00000267062.1	AC018761.2	1.33892	5.47884e-07	1.32931	9.46483e-07
ENSG00000267064.2	UXT-AS1	1.48852	6.99328e-05	1.52604	1.66881e-05
ENSG00000267121.6	AC008105.2	-1.53845	2.11909e-08	-1.7715	7.48306e-10
ENSG00000267123.7	SCAT1	6.94412	1.45987e-10	7.58895	9.30888e-10
ENSG00000267214.1	AC092068.1	4.02256	0.000777292	5.14313	0.000390897
ENSG00000267272.5	LINC01140	5.63796	0.000399066	5.72372	0.000303789
ENSG00000267275.1	AC020911.2	-2.69754	1.36366e-07	-2.50299	5.16671e-06
ENSG00000267387.1	AC020931.1	1.19432	0.000202239	0.986126	0.000318008
ENSG00000267436.1	AC005786.3	1.13448	5.80469e-08	1.08746	3.32787e-07
ENSG00000267474.1	AC008569.2	-2.23376	4.5481e-05	-2.31766	6.04205e-06
ENSG00000267476.1	AC104365.1	-1.92638	3.08216e-05	-1.80587	0.000288347
ENSG00000267484.1	AC027319.1	1.1828	2.49083e-07	1.16322	1.6137e-07
ENSG00000267519.6	MIR23AHG	-1.10745	1.13402e-08	-1.17236	2.89888e-09
ENSG00000267532.5	MIR497HG	1.42046	1.78155e-09	1.43168	1.39711e-09
ENSG00000267598.1	AC011446.2	-1.02414	2.39135e-06	-1.0739	6.0269e-07
ENSG00000267601.1	AC022966.1	0.839121	0.000134916	0.90404	3.95171e-05
ENSG00000267659.5	LINC01482	6.43695	2.64711e-06	5.41777	6.93847e-05
ENSG00000267735.1	AC020934.2	0.868817	5.30212e-06	0.814585	1.10567e-05
ENSG00000267791.1	AC018761.4	1.60337	0.00023803	1.64777	0.000277009
ENSG00000267984.1	AC008750.3	1.65468	1.74031e-09	1.70123	5.03944e-10
ENSG00000268061.5	NAPA-AS1	0.843233	0.000359336	0.801708	0.00013992
ENSG00000268095.1	ZNF649-AS1	-1.64896	9.51527e-06	-1.56301	4.27324e-06
ENSG00000268292.1	AC006547.3	0.638472	0.000692461	0.598913	0.000736199
ENSG00000268362.6	AC092279.1	-1.1178	1.93924e-05	-1.07634	2.52914e-05
ENSG00000268364.2	SMC5-AS1	-3.23339	1.65948e-14	-3.1886	2.51452e-11
ENSG00000268403.2	AC132192.2	-1.20232	0.000535605	-1.13995	0.0020105
ENSG00000268509.2	AC026202.3	1.06801	0.00223282	1.09538	0.000210828
ENSG00000268518.1	AC020909.2	2.91031	9.21487e-14	2.75223	6.59678e-11
ENSG00000268744.1	AC008758.4	-1.28471	8.0563e-05	-1.32018	6.35629e-05
ENSG00000268912.1	AC012313.5	-4.89301	0.00171551	-4.97371	0.00105139
ENSG00000268947.1	AC002128.1	-2.76839	2.38679e-07	-2.77695	3.12203e-07
ENSG00000268983.1	AC005253.2	0.949075	3.52714e-05	0.905125	5.1802e-05
ENSG00000269019.2	HOMER3-AS1	-1.10856	6.91888e-05	-1.13635	4.2783e-05
ENSG00000269054.2	AC012313.6	-3.20374	0.00215408	-3.56271	0.0014495
ENSG00000269072.1	AC063977.5	3.29892	1.83851e-21	3.27025	6.08141e-20
ENSG00000269145.2	AC007192.2	-1.04364	0.00136976	-1.04304	0.00252896
ENSG00000269220.1	LINC00528	-0.88833	0.000218882	-0.808855	0.00203689
ENSG00000269243.1	AC008894.2	1.26075	3.67345e-14	1.2614	1.88482e-14
ENSG00000269292.1	AC093503.1	1.13066	4.33728e-12	1.12874	4.55158e-12
ENSG00000269293.3	ZSCAN16-AS1	1.40634	4.77098e-05	1.36579	9.27305e-05
ENSG00000269420.5	PLA2G4C-AS1	1.86158	5.34176e-09	1.93825	1.36306e-11
ENSG00000269514.3	AC024257.3	-1.12988	0.00154804	-1.17049	0.00276249
ENSG00000269609.6	RPARP-AS1	1.78903	1.38053e-12	1.77573	1.72736e-11
ENSG00000269621.1	AL589765.7	0.856236	0.000298425	0.846745	0.000278113
ENSG00000269893.8	SNHG8	1.1758	2.5096e-05	1.12505	4.45454e-05
ENSG00000269927.1	AC004817.3	5.26602	4.02102e-11	5.43453	2.53172e-10
ENSG00000269929.3	MIRLET7A1HG	-1.48724	0.0011738	-1.451	0.00208028
ENSG00000269956.2	MKNK1-AS1	-0.952356	4.83788e-05	-0.966548	5.08811e-05
ENSG00000269968.1	AC006064.4	2.79424	9.5005e-31	2.80042	2.19772e-34
ENSG00000270012.1	AC232271.1	-2.39221	2.15113e-05	-2.35332	7.77897e-05
ENSG00000270049.3	AC009061.2	-0.937623	0.00205722	-0.966796	0.00160223
ENSG00000270640.1	AC104695.3	2.36665	2.37385e-07	2.36166	2.05779e-06
ENSG00000270792.6	AL050403.2	-3.42474	1.72207e-32	-3.54049	1.09012e-29
ENSG00000270823.1	AC007938.2	-1.35248	1.2931e-08	-1.29431	3.55051e-08
ENSG00000271009.3	AC116667.1	-3.40049	4.49875e-18	-3.41868	1.4876e-14
ENSG00000271614.1	ATP2B1-AS1	-1.30815	9.51751e-09	-1.35408	1.35296e-09
ENSG00000271725.1	AC103858.1	-0.827315	0.00123835	-0.877698	0.000220301
ENSG00000271789.1	AL080317.1	-4.61192	0.000920926	-4.51713	0.00138679
ENSG00000271853.5	AL162258.1	1.00605	0.000112543	1.01983	4.43644e-05
ENSG00000271857.1	AL096865.1	-2.42588	0.00112047	-2.48935	0.00208851
ENSG00000271913.7	AL035530.2	-0.878075	2.71463e-05	-0.889138	2.37449e-05
ENSG00000271933.1	AL603756.1	1.34122	0.000822186	1.40773	0.000118634
ENSG00000271936.1	AC012073.1	1.99863	6.13893e-05	1.83251	0.000138662
ENSG00000271969.1	U47924.1	1.62586	1.99645e-05	1.75052	3.29653e-05
ENSG00000271980.1	AC012640.4	1.17087	0.00110746	1.1726	0.000957867
ENSG00000271989.1	AL139424.1	1.91943	0.000615363	1.88983	0.000160299
ENSG00000272079.2	AC004233.2	-3.16559	0.000205702	-2.94041	0.000426527
ENSG00000272114.1	AL136131.3	3.26579	4.80664e-08	3.40703	3.69519e-07
ENSG00000272182.1	AC135507.1	0.941437	9.85815e-05	0.912155	1.48411e-05
ENSG00000272234.1	AC008945.1	-1.52232	3.38826e-05	-1.53198	1.61576e-05
ENSG00000272273.1	IER3-AS1	-1.06945	1.10099e-07	-1.1119	1.93488e-08
ENSG00000272288.6	ILRUN-AS1	1.32373	0.000512614	1.28715	0.000939059
ENSG00000272293.1	AC083964.1	1.44338	7.16948e-07	1.34843	1.48145e-06
ENSG00000272345.1	AL031775.1	1.72058	5.27334e-11	1.77478	3.77378e-11
ENSG00000272368.2	AC074032.1	1.46668	0.000206126	1.50035	6.94455e-05
ENSG00000272369.1	AC008035.1	1.35759	0.00020901	1.8271	1.06087e-05
ENSG00000272379.1	AL008729.2	-1.74223	2.57941e-09	-1.73623	1.98361e-08
ENSG00000272434.1	AC137630.3	1.21957	0.00019045	1.22643	0.000219685
ENSG00000272447.1	AL135925.1	-1.22355	4.98981e-05	-1.32373	0.000115578
ENSG00000272509.1	AC087752.4	2.05018	0.000149899	2.17451	1.30405e-05
ENSG00000272540.1	AL662797.1	1.00051	3.48645e-08	0.989852	1.97046e-08
ENSG00000272625.1	AP000919.3	-1.19923	0.000179066	-1.11585	0.000930072
ENSG00000272657.1	AP000317.2	1.38213	4.73714e-05	1.36704	3.77968e-05
ENSG00000272701.3	MESTIT1	-1.49217	0.00280345	-1.58547	0.000231839
ENSG00000272742.1	AC135457.1	0.738952	0.000684592	0.731139	0.000764799
ENSG00000272752.6	STAG3L5P-PVRIG2P-PILRB	-1.45073	0.000653158	-1.5697	0.000276885
ENSG00000272870.3	SAP30-DT	2.59413	0.000208183	2.70198	0.000401869
ENSG00000272884.1	AC113189.4	1.28021	0.00010124	1.10236	0.0029068
ENSG00000272918.1	AC005070.3	-2.56663	8.54622e-06	-2.3133	7.26256e-05
ENSG00000272977.1	AL008721.2	-3.20392	0.00180238	-3.48394	0.00153623
ENSG00000272980.4	Z94721.2	1.6911	1.04052e-07	1.67797	1.38142e-07
ENSG00000272991.1	AF129408.1	-4.19299	0.000548948	-5.05291	0.000145388
ENSG00000273015.2	AC008124.1	-1.14847	5.89532e-05	-1.20437	6.43522e-06
ENSG00000273137.1	AL022328.2	1.1947	6.47756e-05	1.16989	8.79094e-06
ENSG00000273189.1	AC010619.2	0.940078	0.00219576	1.1787	0.00129208
ENSG00000273212.1	AC000068.2	1.65118	1.67089e-05	1.63727	1.5672e-06
ENSG00000273247.5	RAB33B-AS1	-2.56142	2.44082e-29	-2.56538	2.74647e-30
ENSG00000273262.1	AL121928.1	1.07325	8.97412e-05	1.10314	1.0901e-06
ENSG00000273272.2	U62317.3	2.68708	0.000131612	2.04219	0.000327193
ENSG00000273311.1	DGCR11	-1.59553	0.000176025	-1.66849	8.45457e-05
ENSG00000273320.1	AC007032.1	1.33593	0.0022402	1.44886	0.00229846
ENSG00000273338.1	AC103591.3	-1.3512	1.10348e-05	-1.30844	4.5682e-05
ENSG00000273341.2	AC004921.1	3.21784	1.76221e-06	3.50022	4.09474e-07
ENSG00000273409.3	LINC02712	-1.06582	0.000752367	-1.09549	0.000611708
ENSG00000273420.1	AC008738.7	-1.05856	2.22289e-05	-1.12488	5.48785e-06
ENSG00000273599.1	AL731571.1	-1.29672	2.99149e-07	-1.22358	1.99217e-07
ENSG00000273637.1	AL139260.2	1.16718	1.09902e-06	1.16787	1.88614e-06
ENSG00000273691.1	AC087284.1	-1.90584	0.000235594	-1.84262	0.000552773
ENSG00000273784.4	AL137058.2	-1.13265	0.00131744	-1.07173	0.00079834
ENSG00000273797.1	AL133445.2	-1.80409	8.49891e-06	-1.78667	2.84016e-05
ENSG00000273812.3	BX640514.2	5.61124	0.000986819	5.63929	0.000915795
ENSG00000274421.1	AL162390.1	-1.66501	0.000141025	-1.61042	0.000409986
ENSG00000274425.1	AC114271.1	0.957951	6.11905e-06	0.959701	1.01793e-05
ENSG00000274536.7	MIR223HG	-1.61663	1.10528e-11	-1.63797	6.13101e-11
ENSG00000274565.1	AC080038.1	-2.04436	0.0002095	-2.03566	0.000893232
ENSG00000274904.1	AC093512.1	2.58291	7.01196e-20	2.61303	1.63719e-19
ENSG00000274925.1	ZKSCAN2-DT	-3.56397	5.44819e-05	-4.06342	5.05105e-05
ENSG00000275278.1	AC012150.2	-1.94626	8.24392e-09	-1.94789	2.8281e-08
ENSG00000275450.1	PTGER4P2-CDK2AP2P2	-1.92855	0.00250161	-2.14021	3.67049e-05
ENSG00000275457.1	AL117332.1	1.1289	7.99165e-05	1.20285	8.32931e-06
ENSG00000275481.1	AC025031.4	-3.79873	0.000590971	-3.95133	0.00188407
ENSG00000275527.1	AC100835.2	-1.87294	0.00111519	-1.83001	0.00121382
ENSG00000275672.1	AC025580.3	-2.01287	2.57904e-05	-2.19091	4.0495e-06
ENSG00000275741.1	AL162497.1	-2.2578	2.00067e-07	-2.29215	8.36166e-07
ENSG00000276166.1	AC092118.2	3.44025	0.00069542	4.02199	1.04126e-05
ENSG00000276727.1	AC137834.2	1.41996	0.000189958	1.38835	4.89658e-05
ENSG00000276791.1	AC092117.1	-1.60859	0.000871244	-1.47192	0.00147387
ENSG00000277142.1	LINC00235	-2.36776	7.91749e-07	-2.31706	4.72769e-05
ENSG00000277801.1	AL138478.1	-0.912426	0.000389969	-1.00506	0.000113949
ENSG00000277978.1	AC010542.5	1.55442	1.84421e-05	1.47446	2.94601e-05
ENSG00000278002.1	AL627171.1	-1.35555	0.000145528	-1.43259	0.00010164
ENSG00000278206.1	AL031320.2	0.738915	0.00228161	0.740509	0.00218752
ENSG00000278367.1	AL356652.1	1.26324	0.000114168	1.25974	9.52757e-05
ENSG00000278419.1	AL451164.2	1.93464	6.06984e-05	2.14373	1.84802e-06
ENSG00000279078.1	SND1-IT1	-1.9675	2.27025e-07	-1.91922	2.13383e-06
ENSG00000279529.1	AC008764.8	-1.14542	0.00109159	-1.11888	0.00206209
ENSG00000279873.2	LINC01126	-2.66255	5.00208e-06	-2.40616	4.12343e-05
ENSG00000280195.1	AC245140.2	1.53566	1.70519e-06	1.51346	4.12635e-06
ENSG00000280486.2	AC005329.3	1.03356	1.96487e-05	1.06879	7.34173e-06
ENSG00000281005.1	LINC00921	-1.54468	5.60252e-05	-1.61612	3.42853e-05
ENSG00000281183.1	NPTN-IT1	-1.19047	0.00117224	-1.20451	0.00153809
ENSG00000281344.1	HELLPAR	-1.36741	0.000376194	-1.37301	0.000406822
ENSG00000281398.4	SNHG4	1.91692	0.000102227	1.87608	0.000494671
ENSG00000281404.2	LINC01176	-1.74032	0.000134967	-1.73739	0.000379908
ENSG00000281756.1	C2-AS1	2.10509	2.27467e-07	2.15607	1.72937e-08
ENSG00000282851.2	BISPR	1.30311	3.78189e-10	1.23657	1.05048e-09
ENSG00000282885.2	AL627171.2	1.78073	0.000397798	1.57398	0.00216517
ENSG00000282904.2	AC107398.4	1.62147	0.000239374	1.32786	0.000303143
ENSG00000283052.1	LINC02456	-5.78755	7.89389e-08	-6.56604	9.50626e-09
ENSG00000283155.1	AC116353.5	2.03426	5.54479e-13	2.07961	2.38457e-15
ENSG00000283411.1	AL590627.2	0.869711	1.91392e-05	0.873318	2.00543e-05
ENSG00000283648.1	AC006974.2	4.18002	0.00234708	4.08205	0.00334852
ENSG00000283667.1	AC009802.1	2.11438	0.00254043	2.20263	0.000296688
ENSG00000283839.1	AC096667.1	4.78345	6.23521e-37	4.86838	4.07144e-30
ENSG00000283849.1	AC092053.2	-1.00507	1.03201e-05	-1.0301	6.05154e-06
ENSG00000284237.1	LINC02767	-2.36376	3.41507e-06	-2.49925	7.65711e-07
ENSG00000284430.1	AC020912.1	4.4265	3.65514e-05	4.58402	9.60302e-06
ENSG00000284602.1	AL031432.4	-2.08295	6.63255e-06	-1.82811	0.000278151
ENSG00000284669.1	AC092053.3	-1.03341	0.00033225	-1.02786	0.000619706
ENSG00000284697.1	AC006511.5	1.06879	5.47297e-06	1.02292	1.68771e-05
ENSG00000284707.2	AC079781.5	1.69535	1.04875e-06	1.56056	1.18049e-05
ENSG00000284803.1	AC245033.4	1.72147	2.19651e-07	1.65642	4.14841e-07
ENSG00000284830.1	AL049557.1	-2.32763	8.64146e-06	-2.33887	3.43324e-05
ENSG00000284882.1	AL359762.1	0.792077	0.000806572	0.748771	0.00045287
ENSG00000284966.3	AL138689.2	-2.92104	4.27644e-16	-2.96674	4.95894e-16
ENSG00000285367.1	AC087564.1	-1.98049	2.18744e-05	-2.03499	1.31995e-05
ENSG00000285412.1	AC005232.1	-1.99149	8.63747e-11	-1.98872	7.10198e-10
ENSG00000285533.2	RELA-DT	1.04278	0.00087953	0.983407	0.00211886
ENSG00000285534.1	AL163541.1	-1.88945	0.00027895	-2.02707	0.000204248
ENSG00000285552.1	AC114977.1	2.88962	0.000534428	2.47397	0.00264904
ENSG00000285616.1	AC114977.2	4.07686	0.000874684	3.80531	0.00246129
ENSG00000285621.1	AL138999.2	-1.81551	7.72345e-07	-1.83193	8.45952e-07
ENSG00000285630.1	AL590068.3	7.07897	1.11338e-06	7.04577	1.36737e-06
ENSG00000285650.1	AL157827.2	2.29889	7.8907e-06	1.92629	4.32846e-05
ENSG00000285677.2	AL355388.1	0.904921	0.00125605	0.879412	0.00186594
ENSG00000285694.1	AL162718.2	-1.38766	0.00171063	-1.33586	0.00258556
ENSG00000285696.1	AP002433.2	1.97418	6.99347e-16	1.82289	1.41702e-17
ENSG00000285725.1	AC004967.2	2.14143	1.60745e-08	2.14723	3.67967e-08
ENSG00000285728.2	AC098484.4	1.09964	0.000348603	1.12139	0.00024746
ENSG00000285744.1	AC083837.1	6.81537	1.72433e-07	6.91763	9.48038e-08
ENSG00000285851.1	AL359762.3	0.866286	0.00123615	0.896646	0.000765587
ENSG00000285865.1	AC010285.3	0.609901	0.00184477	0.521716	0.00171187
ENSG00000285879.1	AC018628.2	-1.20778	0.00125925	-1.29821	0.0026544
ENSG00000285921.1	AP000779.1	-1.72626	7.16091e-05	-1.64714	0.000165257
ENSG00000285926.1	AC005082.2	0.74155	0.00172935	0.696361	0.00343149
ENSG00000285970.1	AC106820.6	1.26333	0.00141712	1.09908	0.00155643
ENSG00000286018.1	AF129075.3	0.890843	0.000981587	0.844674	0.00255995
ENSG00000286061.1	RCAN3AS	2.09395	0.00146574	2.15314	0.00279368
ENSG00000286071.1	AL136171.2	-1.36708	0.0011719	-1.29691	0.000981377
ENSG00000286076.1	AC005050.3	6.73577	2.34158e-06	6.30139	1.80658e-05
ENSG00000286129.1	AC245060.7	1.07187	3.66135e-05	1.05079	6.34205e-05
ENSG00000286153.1	AP000331.1	-1.03128	2.47237e-05	-1.0871	5.43746e-06
ENSG00000286201.1	AC011751.1	6.64664	4.81426e-09	6.7157	2.16907e-09
ENSG00000286256.2	AC084871.3	5.08723	2.32007e-05	4.78396	9.17944e-05
ENSG00000286301.1	AL662873.1	-4.44226	0.00160269	-4.48179	0.00125069
ENSG00000286320.1	AC108053.1	-4.59874	0.00165661	-4.75056	0.00071038
ENSG00000286326.1	Z95115.2	-0.690155	0.00071344	-0.795955	1.3228e-05
ENSG00000286403.1	AC010378.1	-1.21129	0.000107366	-1.23623	5.56103e-05
ENSG00000286430.1	AC020558.6	1.17749	0.000526722	1.0249	0.000398599
ENSG00000286555.1	AP003065.1	1.0968	0.00103431	1.06604	0.00183009
ENSG00000286618.1	AC131944.1	3.67532	1.0002e-29	3.63078	1.39661e-31
ENSG00000286721.1	AC010623.1	-3.97672	0.000149149	-4.16419	0.000429656
ENSG00000286790.1	AC010494.1	1.03127	2.39723e-07	1.02325	2.19805e-07
ENSG00000286835.1	AL133477.1	-2.17515	2.2058e-05	-2.19017	2.85555e-05
ENSG00000286872.1	AC024270.4	-1.98618	2.4423e-05	-2.02416	3.07162e-05
ENSG00000286881.1	AL358780.1	-2.5367	0.000216786	-2.39219	0.000817162
ENSG00000286883.1	AC005041.5	1.18531	0.0002576	1.16399	0.000261706
ENSG00000286893.1	AC015660.5	-3.37987	2.39484e-05	-3.33041	3.85347e-05
ENSG00000286904.1	AC093675.1	-1.64596	1.71647e-10	-1.69884	3.81662e-11
ENSG00000286943.1	AP001992.2	-1.83131	0.000138367	-1.35455	0.00269767
ENSG00000287109.1	AP000224.1	-4.5396	0.0010744	-4.3438	0.00254822
ENSG00000287124.1	AL512603.2	-1.46109	1.59758e-05	-1.52582	2.357e-05
ENSG00000287237.1	AC073655.3	4.96667	8.84775e-09	5.6701	4.0694e-10
ENSG00000287255.1	AC007877.1	8.12518	1.2504e-10	8.04451	2.75428e-10
ENSG00000287286.1	AC024560.5	-1.15005	0.00014618	-1.1833	0.000148881
ENSG00000287301.1	AC068075.2	4.12936	9.71068e-06	4.55647	7.2376e-06
ENSG00000287367.1	AC016583.2	2.5812	0.00043368	2.42423	0.00159922
ENSG00000287387.1	AC010883.3	-1.2054	3.19654e-05	-1.25455	1.6806e-05
ENSG00000287425.1	AP003717.4	-1.76348	5.8367e-07	-1.83002	9.38482e-07
ENSG00000287463.1	AC110620.2	5.76794	0.000125011	5.59842	0.000239977
ENSG00000287509.1	AP001033.3	-1.84336	2.20754e-06	-1.78051	2.27759e-05
ENSG00000287562.1	AL109615.4	-2.36148	0.000228887	-2.52846	8.16133e-05
ENSG00000287616.1	AL357522.1	-1.37169	4.89568e-05	-1.31107	0.000284478
ENSG00000287825.1	AL035587.2	-0.860342	0.00126142	-0.880029	0.000758078
ENSG00000287839.1	AL353807.5	4.9508	7.87439e-05	4.55389	1.48705e-05
ENSG00000287883.1	AC093627.22	3.2098	0.0010788	3.40856	0.00275057
ENSG00000287952.1	AC105328.1	1.96006	7.69302e-08	2.0707	7.77034e-08
ENSG00000287967.1	AC004882.3	1.56015	7.34458e-07	1.59366	7.7096e-07
ENSG00000287975.1	AC113143.2	-3.51422	2.2115e-06	-3.68236	8.81266e-06
ENSG00000288010.1	AL035587.3	1.7393	7.01481e-05	1.98065	2.98191e-05
ENSG00000288046.1	AL031123.5	2.79285	9.68322e-06	2.98104	2.5805e-06
ENSG00000288542.1	AL133318.1	-1.63331	8.42673e-09	-1.66731	1.79417e-08
ENSG00000288606.1	AC114744.2	2.08413	1.82413e-09	2.0754	1.16124e-09
ENSG00000288663.1	AC073611.1	1.41427	4.47078e-06	1.40841	4.24179e-06
ENSG00000288686.1	XGY2	1.42562	5.49105e-08	1.41388	4.70154e-08

## Sheet: GSE70383_mouse M2
Top 10% lncRNAs based on P-value from GSE70383
		Subread		STAR
Gene_ID	Symbol	log2FC	Pvalue	log2FC	Pvalue
ENSMUSG00000029360.4	Gm9754	-0.19201	0.0632138	-0.166889	0.0922677
ENSMUSG00000031736.12	Crnde	-0.559017	0.0321794	-0.564292	0.0323379
ENSMUSG00000036162.4	Fam219aos	0.310469	0.121643	0.305882	0.125861
ENSMUSG00000037982.17	Gm9725	0.343073	0.093661	0.306754	0.112535
ENSMUSG00000042549.11	Map2k3os	-0.543413	0.0433275	-0.54421	0.0424157
ENSMUSG00000043993.7	2900052L18Rik	-0.70175	0.0121656	-0.711465	0.0118558
ENSMUSG00000045231.6	BC106179	0.632363	0.0786525	0.577503	0.111907
ENSMUSG00000047938.8	4930483J18Rik	1.65735	0.136882	1.65859	0.140947
ENSMUSG00000051844.14	B230319C09Rik	1.88661	0.138129	1.88354	0.143662
ENSMUSG00000052125.17	F730043M19Rik	-0.419024	0.0295856	-0.417784	0.0316402
ENSMUSG00000052248.17	Zeb2os	0.31421	0.0294846	0.290443	0.0381057
ENSMUSG00000052291.9	5330438D12Rik	-1.09225	0.0511506	-0.607834	0.0780091
ENSMUSG00000052371.6	Hoxd3os1	-1.91232	0.0429507	-1.91267	0.0440383
ENSMUSG00000052673.3	Gm9887	1.60824	0.0191827	1.60108	0.0214632
ENSMUSG00000053332.14	Gas5	0.131932	0.0586862	0.131514	0.0604034
ENSMUSG00000053925.5	Gm9929	-0.272944	0.0968707	-0.255485	0.110122
ENSMUSG00000054135.3	A430110L20Rik	0.964023	0.0633849	0.962529	0.0660713
ENSMUSG00000054426.12	A930005H10Rik	0.351817	0.141164	0.364523	0.133239
ENSMUSG00000055818.3	A230083G16Rik	0.731865	0.0556049	0.728886	0.0597973
ENSMUSG00000056089.7	Gm5468	0.963957	0.116841	0.963835	0.120229
ENSMUSG00000056145.6	AI504432	-0.648472	0.000142981	-0.648072	0.000176298
ENSMUSG00000056445.9	Hoxaas2	0.729993	0.177274	0.728181	0.179396
ENSMUSG00000056735.6	A930024E05Rik	-1.14712	0.0481162	-1.15047	0.0494039
ENSMUSG00000058812.3	0610039K10Rik	0.658736	0.158566	0.69016	0.0433394
ENSMUSG00000060149.8	BC002059	-0.412325	0.069978	-0.426977	0.0598567
ENSMUSG00000064032.3	Gm10143	-0.141378	0.0204049	-0.136158	0.0274704
ENSMUSG00000067389.4	Gm17080	-0.280914	0.0158027	-0.27431	0.0108242
ENSMUSG00000070392.6	Gm20634	0.435399	0.000310917	0.440598	0.000292495
ENSMUSG00000070461.4	9230112E08Rik	0.497151	0.0654392	0.48788	0.0739321
ENSMUSG00000071456.7	1110002L01Rik	-0.392899	2.52592e-07	-0.404928	5.79847e-07
ENSMUSG00000072612.4	Gm10382	0.234566	0.112635	0.165273	0.171623
ENSMUSG00000072761.11	Gm6712	-0.865102	0.0504633	-0.664762	0.125402
ENSMUSG00000072769.7	Gm10419	-0.292223	0.152606	-0.29473	0.14882
ENSMUSG00000072874.5	Gm6116	3.85539	0.000705144	3.90636	0.000566307
ENSMUSG00000073242.5	Dnmt3aos	0.444974	0.167313	0.502355	0.114962
ENSMUSG00000073374.4	C030034I22Rik	-0.370165	0.151554	-0.372163	0.15015
ENSMUSG00000073538.11	E330020D12Rik	0.351439	0.00105469	0.362426	0.000704642
ENSMUSG00000073787.5	Gm10575	0.728039	0.000554603	0.656875	0.000428122
ENSMUSG00000073985.3	Gm10602	0.568629	0.0209622	0.556224	0.0115946
ENSMUSG00000074039.11	4930520O04Rik	-0.53017	0.0429184	-0.538919	0.0413528
ENSMUSG00000074219.4	Gm10644	-0.363719	0.0180465	-0.353114	0.0217256
ENSMUSG00000074578.15	Zfas1	0.217391	0.028134	0.22164	0.0259661
ENSMUSG00000078122.5	F630028O10Rik	-0.728691	0.166044	-0.729303	0.16533
ENSMUSG00000079671.9	2610203C22Rik	0.329649	0.0189528	0.342234	0.0123851
ENSMUSG00000084792.2	1700056N10Rik	2.00782	0.0220855	2.00855	0.0234959
ENSMUSG00000084799.8	Ino80dos	0.202075	0.0315788	0.196985	0.0285349
ENSMUSG00000084821.2	Gm15880	0.804519	0.000478977	0.789877	0.000642893
ENSMUSG00000084822.2	Myadml2os	-0.796189	0.0270518	-0.797592	0.0274464
ENSMUSG00000084835.2	Gm12352	0.314714	0.021928	0.314639	0.0178168
ENSMUSG00000084892.2	Gm14471	-0.277229	0.0103499	-0.26	0.0143292
ENSMUSG00000084899.2	Gm15344	0.23678	0.0108849	0.22592	0.00662531
ENSMUSG00000084946.3	Dlx1as	-0.658074	0.141237	-0.660654	0.144998
ENSMUSG00000085085.3	1700086P04Rik	1.08836	0.00028662	1.08718	0.000347226
ENSMUSG00000085101.8	Platr16	-0.347252	0.0302732	-0.361566	0.022768
ENSMUSG00000085148.2	Mir22hg	0.441212	0.00215748	0.445153	0.00197167
ENSMUSG00000085205.2	Gm13185	1.07452	0.174008	1.07476	0.177759
ENSMUSG00000085241.8	Snhg3	-0.932256	0.063459	-1.83486	0.0704478
ENSMUSG00000085262.2	Gm11574	0.234322	0.111803	0.250254	0.089626
ENSMUSG00000085278.2	Gm12841	0.182472	0.0705685	0.194926	0.0141323
ENSMUSG00000085282.9	Gm15663	-0.611751	0.0155353	-0.628985	0.0143096
ENSMUSG00000085295.8	4930430E12Rik	0.231982	0.0239594	0.212135	0.0361759
ENSMUSG00000085304.2	Gm12802	0.612885	0.102311	0.624707	0.0976168
ENSMUSG00000085334.8	Gm12940	-0.157599	0.160788	-0.150108	0.17861
ENSMUSG00000085379.2	2310058D17Rik	0.38407	0.107633	0.370437	0.126912
ENSMUSG00000085399.8	Foxd2os	-0.343023	0.0954247	-0.333572	0.107332
ENSMUSG00000085403.2	Gm13068	-0.468316	0.0692199	-0.503702	0.0232912
ENSMUSG00000085434.2	Gm11725	-2.47951	0.116512	-2.48084	0.118602
ENSMUSG00000085438.2	Oip5os1	0.158635	0.0518076	0.159947	0.0472635
ENSMUSG00000085485.2	Gm14024	-0.592866	0.00946127	-0.603686	0.00843448
ENSMUSG00000085501.2	Gm11772	-1.16197	0.149203	-1.16507	0.15143
ENSMUSG00000085519.2	Gm13703	1.59082	0.0216321	1.60077	0.0156993
ENSMUSG00000085523.2	Gm15945	-0.628041	0.108403	-0.479274	0.119235
ENSMUSG00000085587.2	Gm14493	-0.367934	0.0217143	-0.374076	0.0170895
ENSMUSG00000085609.2	1700016P03Rik	0.447961	0.0509276	0.44528	0.0555231
ENSMUSG00000085664.2	Atxn7l1os2	0.464751	0.117981	0.372369	0.157542
ENSMUSG00000085677.8	4930594O21Rik	-1.28614	0.106784	-1.29013	0.108904
ENSMUSG00000085714.2	Gm13008	0.354425	0.0869893	0.361951	0.0813582
ENSMUSG00000085731.2	Gm16229	0.225651	0.0539845	0.217408	0.0590363
ENSMUSG00000085733.2	Arhgap27os1	0.524884	0.0771685	0.495205	0.0959011
ENSMUSG00000085762.2	Lrrc75aos2	-0.296019	0.142441	-0.310624	0.129546
ENSMUSG00000085772.8	D630024D03Rik	0.596453	0.0348431	0.573785	0.0446645
ENSMUSG00000085889.2	1700054M17Rik	-0.688704	0.156058	-0.690166	0.155206
ENSMUSG00000085894.2	Gm15832	-0.205437	0.0558036	-0.217447	0.0433634
ENSMUSG00000085912.3	Trp53cor1	-1.90565	0.0127189	-1.90652	0.0127654
ENSMUSG00000085913.3	Gm15601	0.307964	0.0412366	0.346573	0.0228688
ENSMUSG00000085953.3	Gm15496	2.15282	1.07352e-19	2.13822	6.42896e-20
ENSMUSG00000085962.9	Gm16984	0.362899	0.048749	0.278455	0.0679059
ENSMUSG00000085990.2	Gm16731	-0.355104	0.0890627	-0.397514	0.0524828
ENSMUSG00000086032.2	Gm15929	-1.4074	0.137659	-1.27452	0.156818
ENSMUSG00000086109.3	Gm13391	0.484696	4.76185e-06	0.482436	3.03537e-06
ENSMUSG00000086124.3	A530076I17Rik	1.4786	0.0957694	1.47646	0.0974753
ENSMUSG00000086145.2	Gm15479	0.726417	0.106476	0.660033	0.114316
ENSMUSG00000086150.2	Bach2os	-1.19079	0.0680447	-1.19192	0.0692055
ENSMUSG00000086236.10	5830418P13Rik	0.547258	1.77433e-07	0.555112	1.23319e-07
ENSMUSG00000086288.2	Gm15265	0.218537	0.0678431	0.282254	0.0183512
ENSMUSG00000086289.4	Gm16933	-0.222899	0.0469349	-0.229305	0.0402906
ENSMUSG00000086291.2	Gm15513	-0.865775	0.0192409	-0.867515	0.0202976
ENSMUSG00000086324.9	Gm15564	0.341944	0.064022	0.292921	0.110777
ENSMUSG00000086405.2	9330198N18Rik	-2.44192	0.142005	-2.44536	0.142655
ENSMUSG00000086421.2	Gm14091	-0.297654	0.0918255	-0.296251	0.0761505
ENSMUSG00000086434.2	Gm15200	0.482567	0.00955438	0.461519	0.00433174
ENSMUSG00000086472.2	Gm16172	0.256495	0.109041	0.199687	0.181449
ENSMUSG00000086486.2	Ift88os	-1.21961	0.169118	-0.87987	0.171226
ENSMUSG00000086494.2	2210417A02Rik	-0.502115	0.0988607	-0.498543	0.106394
ENSMUSG00000086546.2	Gm13709	0.664486	0.169833	0.707777	0.0933334
ENSMUSG00000086582.2	Gm16272	1.35884	0.0581931	0.587327	0.180296
ENSMUSG00000086600.9	C030005K06Rik	1.06964	0.000457641	1.05237	9.15247e-05
ENSMUSG00000086606.2	Gm13205	-0.429665	0.155788	-0.49345	0.108012
ENSMUSG00000086717.2	Gm15655	1.00108	0.0451822	1.02645	0.0414627
ENSMUSG00000086742.9	Gm16201	0.313948	0.168734	0.321887	0.165323
ENSMUSG00000086748.2	Gm13261	-3.20999	0.0533221	-3.21475	0.0543696
ENSMUSG00000086754.2	Gm16098	-0.811249	0.10104	-0.961047	0.0537375
ENSMUSG00000086801.2	Gm15943	-0.590777	0.0745586	-0.565841	0.0926963
ENSMUSG00000086813.2	Gm13657	-0.397985	0.00418666	-0.38724	0.00504713
ENSMUSG00000086836.2	Gm13748	1.70344	0.0812795	1.80115	0.0223885
ENSMUSG00000086849.2	Gm13840	1.72101	0.14821	1.84856	0.117001
ENSMUSG00000086859.5	Snhg20	0.48616	0.00309164	0.487465	0.00273034
ENSMUSG00000086914.2	Gm16124	0.563374	0.0977133	0.564713	0.0981411
ENSMUSG00000086935.2	Gm15956	0.424785	0.0867546	0.557846	0.00846634
ENSMUSG00000086968.9	4933431E20Rik	-0.320448	0.0372503	-0.322041	0.0311151
ENSMUSG00000086976.2	Gm12316	0.280051	0.115408	0.275108	0.12098
ENSMUSG00000087138.2	Gm15545	-0.289818	0.170781	-0.319844	0.116731
ENSMUSG00000087143.10	A830082K12Rik	-0.221319	0.0970203	-0.221167	0.0842304
ENSMUSG00000087177.8	E130307A14Rik	-0.478172	0.0993636	-0.539058	0.0480579
ENSMUSG00000087178.8	A230056P14Rik	0.419745	0.0810726	0.365484	0.118524
ENSMUSG00000087187.2	Gm13431	2.68989	0.0392936	2.68796	0.0416472
ENSMUSG00000087190.3	D430001F17Rik	0.209897	0.116892	0.184012	0.0668062
ENSMUSG00000087193.8	Gm14820	-0.24746	0.0502219	-0.255021	0.0455577
ENSMUSG00000087196.2	Gm13373	-1.43441	0.00120681	-1.49963	0.000801144
ENSMUSG00000087221.4	BC037032	1.40992	0.0424039	1.26899	0.0215685
ENSMUSG00000087231.8	E230016M11Rik	0.699285	0.0315263	0.729259	0.0150138
ENSMUSG00000087269.2	D330023K18Rik	0.549643	0.00696874	0.533679	0.00971092
ENSMUSG00000087291.2	Gm11946	-0.34162	0.141065	-0.338497	0.110144
ENSMUSG00000087338.3	Scpep1os	0.211284	0.0805104	0.195233	0.0844217
ENSMUSG00000087484.2	2900089D17Rik	0.519325	0.0162551	0.497022	0.0246922
ENSMUSG00000087528.2	9830144P21Rik	-0.285374	0.00305362	-0.260155	0.00741123
ENSMUSG00000087535.3	Zmiz1os1	0.737403	0.124745	0.512823	0.103069
ENSMUSG00000087545.2	Gm13966	0.423365	0.00833188	0.421406	0.00933988
ENSMUSG00000087556.2	Gm15764	0.771044	0.162052	0.768317	0.164964
ENSMUSG00000087579.8	Hectd2os	0.354531	0.000103207	0.346006	0.000190296
ENSMUSG00000087589.4	D430040D24Rik	-3.37937	0.0500583	-3.38126	0.050296
ENSMUSG00000087590.3	Epb41l4aos	0.608427	0.0109587	0.583042	0.0160024
ENSMUSG00000087623.2	Gm12404	0.360603	0.103634	0.316157	0.0904177
ENSMUSG00000087633.2	Gm14455	-0.936382	0.0702326	-0.8817	0.0872651
ENSMUSG00000087639.2	Gm15512	-2.6962	0.000160113	-2.45249	0.000361244
ENSMUSG00000087660.2	B230398E01Rik	-0.332363	0.0460668	-0.336736	0.0459886
ENSMUSG00000089706.8	B230216N24Rik	-0.868499	0.0518484	-0.813132	0.0722717
ENSMUSG00000089713.2	Gm16564	-0.611736	0.00398583	-0.607457	0.00474963
ENSMUSG00000089733.2	Gm15628	-2.38199	0.0681754	-2.3822	0.0700572
ENSMUSG00000089746.2	Gm3513	-1.46666	0.132574	-1.46889	0.136152
ENSMUSG00000089829.3	Gm16565	-1.54766	0.131594	-1.68301	0.0919508
ENSMUSG00000089889.3	0610040B10Rik	-0.449963	0.179817	-0.461099	0.168989
ENSMUSG00000089959.2	Gm16268	0.670464	0.085328	0.747467	0.030008
ENSMUSG00000089983.3	2010320O07Rik	-0.78697	0.040763	-0.721597	0.0633802
ENSMUSG00000090009.2	Gm16282	2.26891	0.0856462	1.5268	0.132467
ENSMUSG00000090054.2	Gm15629	-0.443982	0.00352638	-0.435711	0.00153978
ENSMUSG00000090062.3	Galnt6os	0.314564	6.33003e-05	0.301711	8.57271e-05
ENSMUSG00000090157.8	Gm16534	0.240812	0.107148	0.21304	0.133249
ENSMUSG00000090207.3	4930524O07Rik	0.833222	5.58808e-05	0.849542	3.23159e-05
ENSMUSG00000090216.2	Gm16549	0.594874	0.0267666	0.534831	0.0257616
ENSMUSG00000090230.2	Gm16315	1.93032	0.00761118	1.67176	0.0188326
ENSMUSG00000090386.11	Mir99ahg	1.67188	1.32337e-05	1.6572	1.45416e-05
ENSMUSG00000090459.2	Gm17210	-1.4759	0.161718	-1.53565	0.146482
ENSMUSG00000090564.10	A430057M04Rik	0.28804	0.172811	0.282128	0.160795
ENSMUSG00000090570.2	Gm17041	3.49466	5.42876e-12	3.62172	2.57268e-13
ENSMUSG00000090964.2	Gm17206	0.269289	0.0952828	0.289628	0.0227384
ENSMUSG00000091237.2	Gm17114	-0.52794	0.0381654	-0.554555	0.0302716
ENSMUSG00000091438.2	Gm17088	1.35992	0.173055	1.35669	0.174978
ENSMUSG00000091479.2	Gm17035	0.234379	0.00744964	0.225027	0.00875224
ENSMUSG00000091985.2	Gm17354	-0.251062	0.137804	-0.240661	0.155788
ENSMUSG00000092187.2	Gm20457	0.412249	0.036095	0.400903	0.0441995
ENSMUSG00000092220.2	Gm20528	-0.319508	0.00141974	-0.320757	0.00156537
ENSMUSG00000092274.4	Neat1	0.338461	0.000924882	0.337129	0.000840102
ENSMUSG00000092341.4	Malat1	0.324754	0.114541	0.323836	0.119933
ENSMUSG00000092381.2	Gm20512	0.840361	0.0245732	0.7887	0.01108
ENSMUSG00000092386.2	Gm20536	0.251409	0.0241916	0.254215	0.0228938
ENSMUSG00000092395.2	Gm20463	0.298435	0.0164101	0.30643	0.0153498
ENSMUSG00000092412.2	Gm20507	-0.303322	0.103401	-0.348471	0.040603
ENSMUSG00000092482.2	Gm20531	-0.222396	0.0447669	-0.198453	0.0467627
ENSMUSG00000092595.3	Gm20427	0.171834	0.000467002	0.171354	0.000773582
ENSMUSG00000093467.2	Gm20659	0.191432	0.143998	0.183893	0.156121
ENSMUSG00000093577.2	Gm20632	0.959898	0.00922718	0.854124	0.0225155
ENSMUSG00000093629.2	Prox2os	-1.04835	0.171117	-1.00005	0.17665
ENSMUSG00000093656.2	Gm20628	2.58902	0.0344807	2.13362	0.114913
ENSMUSG00000093682.2	Gm20681	-2.19747	0.0519178	-2.29643	0.0409869
ENSMUSG00000093765.8	Gm20658	-0.563487	0.000124303	-0.561289	0.000132138
ENSMUSG00000095385.4	D630033O11Rik	1.4305	0.0680291	1.27418	0.098027
ENSMUSG00000096917.3	2500002B13Rik	-0.885826	1.39784e-05	-0.857584	9.3555e-06
ENSMUSG00000096965.8	3300005D01Rik	0.2359	0.0889405	0.226222	0.106315
ENSMUSG00000096992.4	Gm26788	-0.659861	0.00101043	-0.652742	0.000170185
ENSMUSG00000096995.3	2810029C07Rik	-1.10821	0.0706616	-1.11176	0.0715169
ENSMUSG00000097004.2	4731419I09Rik	-0.139828	0.0707503	-0.105456	0.16202
ENSMUSG00000097006.8	9530082P21Rik	-0.260741	0.12659	-0.259759	0.132512
ENSMUSG00000097021.8	4933433G15Rik	-1.82429	0.146231	-1.82476	0.145034
ENSMUSG00000097048.8	1600020E01Rik	0.475851	0.170962	0.46922	0.180416
ENSMUSG00000097057.2	Gm17638	-0.111669	0.0761561	-0.125335	0.0358611
ENSMUSG00000097081.2	Gm10425	-0.161531	0.0338666	-0.153926	0.036748
ENSMUSG00000097092.3	Gm26725	0.748668	0.0955495	0.714063	0.106171
ENSMUSG00000097139.4	Gm26626	0.483949	0.109471	0.541106	0.0830374
ENSMUSG00000097154.3	Gm26510	0.693216	0.0215949	0.763714	0.027508
ENSMUSG00000097167.2	Gm16740	-0.37125	0.0331403	-0.395977	0.0172543
ENSMUSG00000097194.3	9330175E14Rik	-0.578333	0.0232079	-0.460237	0.0584374
ENSMUSG00000097253.3	Gm26770	-0.39905	0.0430832	-0.408575	0.0401502
ENSMUSG00000097275.2	Gm26648	0.367917	9.79459e-06	0.344122	1.10755e-05
ENSMUSG00000097313.3	Gm26569	-0.635487	0.116939	-0.591615	0.154543
ENSMUSG00000097316.3	Gm10516	0.870979	0.142116	0.763282	0.133845
ENSMUSG00000097378.9	B230208H11Rik	-0.964219	0.0820987	-1.01263	0.0682968
ENSMUSG00000097397.3	Gm16861	0.259865	0.0468667	0.271635	0.0257325
ENSMUSG00000097399.8	Gm26555	-1.54865	0.0818225	-1.3976	0.126442
ENSMUSG00000097415.3	AU020206	-0.3823	0.000175277	-0.381681	0.000162485
ENSMUSG00000097431.3	Gm26782	0.196321	0.135996	0.203122	0.11136
ENSMUSG00000097445.2	Gm26631	0.296946	3.76452e-05	0.261381	0.000344674
ENSMUSG00000097471.9	5830432E09Rik	0.306736	0.0408981	0.327156	0.0235735
ENSMUSG00000097493.4	9930014A18Rik	0.294778	0.059944	0.287294	0.0643733
ENSMUSG00000097497.2	Gm26652	-1.4951	0.110217	-1.6585	0.0719831
ENSMUSG00000097502.3	4930528D03Rik	-2.52254	0.126709	-2.52401	0.126311
ENSMUSG00000097523.3	1700022N22Rik	-0.530399	0.0576177	-0.532419	0.0586828
ENSMUSG00000097597.3	Gm26674	1.04698	0.0573126	1.09469	0.0284159
ENSMUSG00000097616.8	1110019D14Rik	0.294301	0.147022	0.315708	0.122954
ENSMUSG00000097636.9	Mirt1	-0.428238	0.0678322	-0.441626	0.0642364
ENSMUSG00000097651.3	4930461G14Rik	0.220755	0.0358989	0.223378	0.034215
ENSMUSG00000097700.2	Gm26738	1.18976	0.0217904	0.744626	0.0727605
ENSMUSG00000097705.2	Gm26740	0.572658	0.115249	0.574247	0.127155
ENSMUSG00000097724.3	Gm26850	0.415648	0.0152933	0.412434	0.0156022
ENSMUSG00000097729.3	2310015A10Rik	0.342148	0.167017	0.336534	0.180345
ENSMUSG00000097748.2	Gm26533	0.282843	0.0364595	0.281527	0.0349069
ENSMUSG00000097754.2	Ptgs2os2	-0.669435	0.0217219	-0.745079	0.00952268
ENSMUSG00000097772.8	5430416N02Rik	-0.261237	0.0913883	-0.272995	0.0741298
ENSMUSG00000097855.9	A930007I19Rik	0.554927	0.037552	0.573696	0.030248
ENSMUSG00000097908.8	4933404O12Rik	-0.768752	3.40453e-05	-0.775891	4.00233e-05
ENSMUSG00000097944.2	A130014A01Rik	0.287936	0.150236	0.287069	0.158046
ENSMUSG00000098098.8	Bvht	0.201361	0.154296	0.19591	0.175309
ENSMUSG00000098371.2	Gm28037	0.347856	0.0719262	0.100586	0.0902724
ENSMUSG00000098447.3	Gm27184	1.4557	0.0355044	1.44714	0.0322446
ENSMUSG00000098449.2	Gm7467	2.62344	0.0710014	2.62158	0.0710407
ENSMUSG00000098912.8	1500004A13Rik	-0.162755	0.13943	-0.138928	0.172603
ENSMUSG00000098977.2	Gm27196	-2.14818	0.103832	-2.14856	0.106683
ENSMUSG00000099470.2	Gm29340	-0.582262	0.0931539	-0.567629	0.107346
ENSMUSG00000099519.2	Gm29253	-0.164475	0.0169804	-0.168117	0.0165269
ENSMUSG00000099568.2	Gm28513	-3.35037	0.0682174	-3.34899	0.0665434
ENSMUSG00000099722.4	Gm29154	0.283277	0.152011	0.292237	0.13316
ENSMUSG00000099843.2	Gm7160	0.866031	8.00474e-07	0.864602	1.02936e-06
ENSMUSG00000099874.2	Gm29629	0.655713	0.0521692	0.671579	0.0481843
ENSMUSG00000099966.2	2810402E24Rik	-0.213723	0.169807	-0.222375	0.158418
ENSMUSG00000100017.3	2410022M11Rik	0.785318	0.139021	0.842749	0.12191
ENSMUSG00000100039.2	Gm28959	0.34087	0.0595363	0.347293	0.0553973
ENSMUSG00000100081.2	Gm29434	0.215369	0.148989	0.211372	0.160842
ENSMUSG00000100213.2	Gm28151	-0.692132	0.0222546	-0.693756	0.0233663
ENSMUSG00000100280.3	Gm28417	0.294579	0.148007	0.297859	0.0699364
ENSMUSG00000100417.3	Gm28578	-2.62238	0.109251	-2.02762	0.176236
ENSMUSG00000100548.2	Gm29585	0.19799	0.0477873	0.190588	0.0461879
ENSMUSG00000100658.2	F730311O21Rik	0.995356	0.000118803	0.983325	0.000116912
ENSMUSG00000100954.5	Gm10138	0.743177	0.0604891	0.575369	0.0759838
ENSMUSG00000101014.2	Gm28289	-1.37903	0.130101	-1.3814	0.131177
ENSMUSG00000101162.3	Gm26728	-0.288346	0.000172696	-0.316761	3.6055e-06
ENSMUSG00000101335.2	Gm28229	-0.801237	0.175702	-0.803227	0.174459
ENSMUSG00000101438.3	Gm19412	0.430681	0.0243772	0.445491	0.0155023
ENSMUSG00000101503.2	Gm28364	0.193581	0.0505205	0.224934	0.0108434
ENSMUSG00000101581.7	C430002N11Rik	0.663162	0.0300566	0.696934	0.0233878
ENSMUSG00000101968.7	1700027A15Rik	0.852614	0.182705	0.777245	0.171098
ENSMUSG00000101969.3	Gm20125	-1.19077	0.155147	-1.32869	0.112891
ENSMUSG00000102191.2	Gm36569	0.50688	0.0433991	0.516439	0.0405537
ENSMUSG00000102224.6	4930447F24Rik	0.209353	0.0212373	0.200612	0.0284806
ENSMUSG00000102828.6	Gm38182	-0.261528	0.0750603	-0.256368	0.0835561
ENSMUSG00000102869.3	Norad	0.108035	0.159504	0.104457	0.170706
ENSMUSG00000103270.2	Gm37915	0.427304	0.00834412	0.424548	0.00978444
ENSMUSG00000103309.2	BC037039	-0.448095	0.000231265	-0.452645	0.000215107
ENSMUSG00000104000.2	Gm38335	-0.449736	0.0423959	-0.454476	0.0410805
ENSMUSG00000104212.2	Gm37986	2.26589	0.0972412	2.26282	0.0998344
ENSMUSG00000104366.2	4933409D19Rik	-0.338397	0.0899874	-0.347257	0.0853948
ENSMUSG00000104444.2	Gm33051	0.500673	0.0265057	0.229242	0.131517
ENSMUSG00000104568.2	Gm43255	-1.43158	0.169903	-1.43777	0.17255
ENSMUSG00000104574.2	Gm42836	0.902799	0.0153374	0.974858	0.0059963
ENSMUSG00000104818.2	Gm43661	-1.08296	0.0236869	-1.0401	0.0296072
ENSMUSG00000104835.5	Gm5547	0.716598	0.0665525	0.732222	0.0559479
ENSMUSG00000104850.2	Gm42901	0.662906	0.13687	0.612075	0.135882
ENSMUSG00000105130.2	Gm43825	-2.91319	0.113729	-2.9159	0.115148
ENSMUSG00000105283.2	Gm33370	-0.364532	0.00136347	-0.337572	0.00293134
ENSMUSG00000105482.2	Gm42596	2.39326	0.152459	2.39162	0.156099
ENSMUSG00000105509.2	C130013H08Rik	0.363707	0.131073	0.360744	0.128873
ENSMUSG00000105769.2	Gm43351	-0.208002	0.0309785	-0.231313	0.0132966
ENSMUSG00000105852.5	Gm42890	0.0918505	0.148761	0.0918728	0.159462
ENSMUSG00000105858.2	2310074N15Rik	-1.11892	0.0881881	-1.12119	0.0880948
ENSMUSG00000105987.5	AI506816	-0.36895	1.84826e-08	-0.352828	9.89646e-08
ENSMUSG00000106209.2	Gm42918	-2.58556	0.116513	-2.50899	0.154229
ENSMUSG00000106317.2	Gm43848	0.950714	0.142185	0.951736	0.147366
ENSMUSG00000106478.2	Gm36551	-0.964237	0.0165471	-1.06037	0.00825375
ENSMUSG00000106702.2	Gm42846	0.560559	0.0394798	0.549623	0.0456431
ENSMUSG00000107622.2	4930512J16Rik	0.447426	0.0468791	0.461919	0.0413688
ENSMUSG00000107689.2	Gm44386	2.13554	0.0413504	2.05114	0.0518453
ENSMUSG00000107732.2	Gm44204	1.32594	0.0999966	1.32226	0.104853
ENSMUSG00000107961.2	Gm44036	0.785919	1.02583e-06	0.786448	9.53327e-07
ENSMUSG00000108037.3	Gm44597	0.144149	0.123623	0.147807	0.11799
ENSMUSG00000108161.2	Gm32914	-0.954152	0.000200125	-0.956256	0.000231323
ENSMUSG00000108239.2	Gm19434	1.00391	0.0041771	0.989858	0.00524629
ENSMUSG00000108282.2	Gm44317	-0.48998	0.0012478	-0.487705	0.00141964
ENSMUSG00000108520.2	Gm44684	-0.905978	0.13566	-0.858329	0.166055
ENSMUSG00000108604.2	Gm44850	2.1476	0.050793	2.14334	0.0532849
ENSMUSG00000108713.2	Gm33027	-2.02839	0.13274	-2.10245	0.115753
ENSMUSG00000108738.2	Gm44777	-0.326238	0.068104	-0.318512	0.0761959
ENSMUSG00000108856.2	Gm35309	1.77349	0.0943464	1.77222	0.0949594
ENSMUSG00000109130.2	Gm45187	0.488031	0.0438737	0.362495	0.0703275
ENSMUSG00000109168.2	Gm44709	0.159153	0.171195	0.223122	0.036167
ENSMUSG00000109224.2	Tmem147os	-0.48053	0.0678468	-0.48768	0.0363931
ENSMUSG00000109282.2	Gm45188	1.18289	0.0253514	1.15268	0.0310427
ENSMUSG00000109341.2	Gm30873	2.07237	0.0236781	1.78493	0.0130114
ENSMUSG00000109408.2	A930037H05Rik	0.393228	0.103385	0.437705	0.0617578
ENSMUSG00000109599.2	Gm31812	-1.90683	0.0976284	-2.00842	0.0760818
ENSMUSG00000109669.2	Gm45472	0.959144	0.16598	1.00133	0.120079
ENSMUSG00000109680.2	Gm32098	2.7757	0.0109989	2.89493	0.0053742
ENSMUSG00000109715.2	Gm45606	0.277359	0.078898	0.283747	0.069334
ENSMUSG00000109876.2	Gm45449	0.436417	0.0213342	0.440542	0.0167737
ENSMUSG00000109881.2	Gm45507	0.479583	5.70566e-05	0.522572	1.80366e-06
ENSMUSG00000109954.2	Gm45371	0.521234	0.108854	0.518123	0.109281
ENSMUSG00000110148.2	5830408C22Rik	0.428196	0.0992597	0.35649	0.141115
ENSMUSG00000110178.2	Gm33831	-0.804571	0.104885	-0.827304	0.101044
ENSMUSG00000110235.2	Gm5086	0.799446	0.079748	0.796274	0.0834941
ENSMUSG00000110279.2	Gm45552	0.089911	0.139423	0.0860453	0.112913
ENSMUSG00000110388.2	Gm30329	0.510532	0.0349459	0.495733	0.0440262
ENSMUSG00000110588.2	Gm45774	-0.392852	9.026e-19	-0.397608	3.1018e-18
ENSMUSG00000110593.2	Gm45822	0.872123	0.0815792	0.613443	0.163636
ENSMUSG00000110594.2	Gm33103	-0.826465	0.0598905	-0.687803	0.102896
ENSMUSG00000111082.2	Gm30934	0.387017	0.040261	0.289896	0.114688
ENSMUSG00000111091.2	Gm48651	-2.93255	0.105143	-2.934	0.10661
ENSMUSG00000111171.2	Gm47815	0.39126	0.0140431	0.388269	0.0142659
ENSMUSG00000111339.2	AC139579.1	0.243855	0.00500238	0.267181	0.00299007
ENSMUSG00000111535.2	Gm35154	2.60719	0.140128	2.60249	0.135557
ENSMUSG00000111752.2	Gm38575	2.76682	0.0064439	2.76775	0.00691643
ENSMUSG00000111797.2	Gm48081	1.17778	0.169584	1.17489	0.171513
ENSMUSG00000111818.2	Gm17749	-0.947244	0.140561	-0.949478	0.140852
ENSMUSG00000112274.2	Gm47525	1.93997	0.0967684	1.94073	0.100795
ENSMUSG00000112276.2	5033421B08Rik	0.69753	8.86473e-05	0.735076	2.35529e-05
ENSMUSG00000112308.2	Gm48512	-0.426716	0.0260378	-0.444444	0.0219661
ENSMUSG00000112441.2	Gm48898	-1.33865	0.13636	-1.33921	0.138164
ENSMUSG00000112517.2	Gm48001	-1.06743	0.0566501	-1.37161	0.00604307
ENSMUSG00000112639.2	A730063M14Rik	-0.638588	0.119563	-0.653801	0.114215
ENSMUSG00000112652.2	4921516A02Rik	0.523921	6.01835e-14	0.522904	2.91153e-13
ENSMUSG00000112716.2	4930471E19Rik	-1.50997	0.0668317	-1.50973	0.0693179
ENSMUSG00000112758.2	Gm36172	3.12839	0.000770759	3.08509	0.00112306
ENSMUSG00000112843.2	Gm46224	0.631925	0.11296	0.610197	0.130633
ENSMUSG00000112848.2	Gm32023	-3.3053	0.0436201	-3.3091	0.0448761
ENSMUSG00000112925.2	Gm31763	0.846624	0.112476	0.757567	0.161637
ENSMUSG00000112963.2	Gm6093	5.84656	2.37431e-09	5.82293	3.60825e-09
ENSMUSG00000112980.2	D430020J02Rik	-0.221104	0.112061	-0.22116	0.118051
ENSMUSG00000113029.2	Gm40578	0.186171	0.000602602	0.167741	0.00106271
ENSMUSG00000113136.2	Gm19951	3.88113	0.00126737	3.81068	0.00182354
ENSMUSG00000113204.2	Gm46430	-0.387572	0.019109	-0.354286	0.0292694
ENSMUSG00000113209.2	1700081N11Rik	1.20946	0.0580017	0.580529	0.137972
ENSMUSG00000113425.2	Gm48653	0.551385	0.0815977	0.550703	0.084841
ENSMUSG00000113427.2	Gm46378	2.6633	0.0645939	2.6629	0.0666323
ENSMUSG00000113527.2	Gm48079	1.02437	0.174877	1.02388	0.180428
ENSMUSG00000113529.2	Gm47484	0.264987	0.0147821	0.259079	0.0155952
ENSMUSG00000113553.2	Gm40932	-0.694023	0.072351	-0.811632	0.0391016
ENSMUSG00000113647.2	Gm47210	1.18606	0.0168034	0.893988	0.0320451
ENSMUSG00000113683.2	Gm47123	0.77991	0.15976	0.777462	0.16487
ENSMUSG00000113726.2	Gm36099	1.18119	8.4582e-09	1.22798	1.21882e-13
ENSMUSG00000113757.2	Gm47507	-0.876896	0.097708	-0.888034	0.0952573
ENSMUSG00000114049.2	Gm48140	-0.481495	0.0241201	-0.463194	0.0194115
ENSMUSG00000114213.2	A430090L17Rik	2.01632	0.160122	2.01266	0.164659
ENSMUSG00000114241.2	Gm30108	-0.636626	0.121143	-0.610759	0.152515
ENSMUSG00000114934.2	Gm48342	0.300104	0.00159824	0.317339	0.000120274
ENSMUSG00000114937.2	Gm30054	-0.652651	0.0268973	-0.630997	0.0248657
ENSMUSG00000114980.2	4933432I03Rik	-0.81484	0.174877	-0.83844	0.163815
ENSMUSG00000115003.2	Gm48933	0.45801	0.0567251	0.415411	0.0249775
ENSMUSG00000115049.2	Gm49172	0.306632	0.00868909	0.298063	0.0125271
ENSMUSG00000115151.2	Gm19276	1.88555	0.153	1.88765	0.156973
ENSMUSG00000115522.2	Gm49173	1.3754	0.0737184	1.37058	0.0771482
ENSMUSG00000115869.2	Gm31814	-0.926602	0.031001	-0.883627	0.0293824
ENSMUSG00000115936.2	4833415N18Rik	0.687863	7.34564e-05	0.679604	4.60865e-05
ENSMUSG00000115976.2	Gm31462	0.681752	0.124251	0.580855	0.12289
ENSMUSG00000116097.2	Gm36738	0.770247	0.00124949	0.7827	0.00113987
ENSMUSG00000116227.2	Gm49513	0.14276	0.116069	0.112505	0.153604
ENSMUSG00000116308.2	Gm49482	-0.869447	0.0027807	-0.865895	0.00303497
ENSMUSG00000116957.2	Gm34680	1.46204	5.15749e-12	1.45308	8.5629e-12
ENSMUSG00000117303.2	Gm49889	1.16907	0.133109	1.168	0.137232
ENSMUSG00000117399.2	Gm19689	0.59979	0.0132116	0.610995	0.0124441
ENSMUSG00000117461.2	Gm50081	0.520471	0.0084861	0.508674	0.00955978
ENSMUSG00000117519.2	Gm41664	0.33321	0.145279	0.316893	0.0855238
ENSMUSG00000117594.2	Gm50096	0.296804	0.097177	0.345071	0.1198
ENSMUSG00000117698.2	BC037704	-0.532923	0.0793955	-0.518111	0.09012
ENSMUSG00000117764.2	Gm50143	0.369482	0.0974102	0.35694	0.104519
ENSMUSG00000117814.2	Gm50431	0.387335	0.167049	0.397392	0.163911
ENSMUSG00000117818.2	Gm50105	-0.363039	0.0326331	-0.327668	0.0534714
ENSMUSG00000117900.2	Gm50323	0.41336	0.108774	0.385875	0.12165
ENSMUSG00000117905.2	Gm50230	-0.841911	0.159079	-0.799596	0.176779
ENSMUSG00000117912.2	Gm50383	-1.81657	0.119271	-1.81966	0.122533
ENSMUSG00000117916.2	9630028I04Rik	-0.157919	0.160622	-0.164356	0.143656
ENSMUSG00000117959.2	D330050I16Rik	0.57798	0.149467	0.48375	0.164659
ENSMUSG00000117964.2	Gm36043	1.11721	2.74424e-07	1.08146	3.99092e-07
ENSMUSG00000118008.2	Gm36913	-1.04553	0.114929	-1.09468	0.0963228
ENSMUSG00000118070.2	Gm50209	1.47549	0.115918	1.1755	0.105095
ENSMUSG00000118181.2	Gm53015	-0.256175	0.102167	-0.262632	0.0969663
ENSMUSG00000118229.2	Lncbate10	0.844597	1.5609e-10	0.842867	1.70958e-10
ENSMUSG00000118330.2	Gm30042	-1.04819	0.068515	-1.04947	0.0697134
ENSMUSG00000118651.2	Gm17315	1.25628	0.0337949	1.17218	0.0191996

## Sheet: GSE157891_mouse M2
Top 10% lncRNAs based on P-value from GSE157891
		Subread		STAR
Gene_ID	Symbol	log2FC	Pvalue	log2FC	Pvalue
ENSMUSG00000000031.17	H19	-6.45541	0.0513065	-6.24258	0.0637858
ENSMUSG00000006462.7	A530013C23Rik	3.34328	0.0867819	3.19581	0.0985436
ENSMUSG00000031736.12	Crnde	-3.35481	0.145019	-3.18765	0.168075
ENSMUSG00000038152.5	5033430I15Rik	3.90358	0.0594958	3.69007	0.0785332
ENSMUSG00000042549.11	Map2k3os	-1.48185	0.0540701	-1.50704	0.0550325
ENSMUSG00000044522.9	A730020M07Rik	6.16198	0.0413045	5.96481	0.0480197
ENSMUSG00000045746.4	B230317F23Rik	4.06596	0.0900924	3.90382	0.103982
ENSMUSG00000052658.6	5830454E08Rik	-6.68968	0.0151261	-6.33835	0.0309796
ENSMUSG00000054589.2	Gm9949	-2.99284	0.0515654	-2.97542	0.0609173
ENSMUSG00000055494.6	Gm14168	6.0569	0.0629235	5.90884	0.0661247
ENSMUSG00000056145.6	AI504432	-1.83284	0.0359236	-1.84014	0.044383
ENSMUSG00000059027.15	9630013D21Rik	6.00946	0.0948628	5.7877	0.1093
ENSMUSG00000063611.6	Gm10134	4.27069	0.0631159	4.13258	0.0700847
ENSMUSG00000064032.3	Gm10143	1.01235	0.0516466	1.00679	0.0516148
ENSMUSG00000070461.4	9230112E08Rik	3.78184	0.0750659	3.63855	0.0851103
ENSMUSG00000070717.2	Gm10300	-3.67106	0.0640161	-2.69469	0.0966264
ENSMUSG00000071456.7	1110002L01Rik	-0.910353	0.138035	-0.833533	0.173645
ENSMUSG00000071753.14	Cdr1os	5.58702	0.161474	5.3954	0.175402
ENSMUSG00000072573.3	Gm10369	-1.94868	0.116854	-1.88965	0.127345
ENSMUSG00000073073.5	Gm8098	6.52393	0.0175087	6.33297	0.020963
ENSMUSG00000073242.5	Dnmt3aos	8.28493	1.82109e-05	8.1039	2.62298e-05
ENSMUSG00000073652.11	Apol7d	1.39889	0.095275	1.36207	0.0843588
ENSMUSG00000074146.10	4930579C12Rik	5.4768	0.130265	5.84779	0.0601448
ENSMUSG00000074555.6	Gm10714	5.35502	0.155574	5.27728	0.148165
ENSMUSG00000074782.4	4833422C13Rik	-5.29929	0.0713719	-5.17658	0.0769681
ENSMUSG00000075010.6	AW112010	0.626624	0.132597	0.651616	0.122355
ENSMUSG00000075553.3	Gm5464	4.31347	0.023219	4.15581	0.0281722
ENSMUSG00000078122.5	F630028O10Rik	2.41104	0.000958312	2.4663	0.000806452
ENSMUSG00000078247.6	Airn	5.04391	0.054484	4.92752	0.0554701
ENSMUSG00000080058.3	Gm11175	0.640573	0.0467318	0.637815	0.0423793
ENSMUSG00000080727.3	C920021L13Rik	0.516631	0.143479	0.480309	0.137415
ENSMUSG00000084771.9	A230072E10Rik	-3.45027	0.0218387	-3.54948	0.0203832
ENSMUSG00000084792.2	1700056N10Rik	5.58702	0.161474	5.46577	0.162051
ENSMUSG00000084806.2	Gm15232	6.7682	0.0129083	6.57482	0.0166261
ENSMUSG00000084821.2	Gm15880	6.51961	0.0405121	6.28265	0.0500352
ENSMUSG00000084850.2	Gm12092	-6.08664	0.0537665	-6.01452	0.0532389
ENSMUSG00000084860.2	2610204G07Rik	5.94232	0.104202	5.7877	0.1093
ENSMUSG00000084910.2	C630043F03Rik	3.26832	0.113428	3.17554	0.116841
ENSMUSG00000085023.2	Gm12744	5.77419	0.0844008	5.56976	0.0973085
ENSMUSG00000085030.2	2810455O05Rik	5.63538	0.107506	5.39904	0.128376
ENSMUSG00000085051.2	Gm11542	6.48485	0.0431839	6.28265	0.0500352
ENSMUSG00000085085.3	1700086P04Rik	7.38628	0.0011383	7.09549	0.00216183
ENSMUSG00000085112.2	A530072M11Rik	6.51961	0.0405121	6.39508	0.0408618
ENSMUSG00000085143.2	Gm11520	5.63735	0.153415	5.46565	0.163098
ENSMUSG00000085148.2	Mir22hg	0.607211	0.0951177	0.59995	0.0944726
ENSMUSG00000085256.2	Dmrta2os	5.99017	0.0577715	5.72043	0.0755131
ENSMUSG00000085274.2	BC046401	-5.96852	0.108182	-5.96602	0.0971396
ENSMUSG00000085335.2	Gm13684	1.60737	0.152083	1.6074	0.146554
ENSMUSG00000085376.2	Gm14508	-6.4569	0.0242067	-6.0066	0.0538776
ENSMUSG00000085565.2	Gm15721	-6.48927	0.0478582	-6.48056	0.041999
ENSMUSG00000085582.8	3110099E03Rik	-6.25227	0.0712466	-6.15866	0.0727617
ENSMUSG00000085687.2	Gm16153	-3.98043	0.00709597	-0.854201	0.152207
ENSMUSG00000085781.2	Gm15640	-5.9044	0.1179	-5.74364	0.13099
ENSMUSG00000085818.8	Gm13267	-6.14624	0.0530279	-6.1057	0.049106
ENSMUSG00000085913.3	Gm15601	3.61028	0.148477	3.64894	0.136763
ENSMUSG00000086109.3	Gm13391	7.34121	0.00131346	7.17521	0.00157245
ENSMUSG00000086111.2	Gm15326	6.27358	0.0321555	6.16645	0.0312437
ENSMUSG00000086124.3	A530076I17Rik	6.95999	0.0164755	6.68773	0.0229382
ENSMUSG00000086389.2	Gm15998	-5.35733	0.16478	-5.42361	0.137687
ENSMUSG00000086442.2	Gm11722	5.60989	0.120133	5.55395	0.110707
ENSMUSG00000086451.9	4933431K23Rik	-5.43659	0.149492	-5.8576	0.0709276
ENSMUSG00000086625.2	Gm11831	-5.76691	0.140393	-5.57372	0.160807
ENSMUSG00000086662.8	BC046251	-6.83713	0.0244812	-6.7831	0.0231199
ENSMUSG00000086736.2	Gm14902	5.52196	0.126426	5.1562	0.172263
ENSMUSG00000086813.2	Gm13657	5.54784	0.121434	5.55649	0.101504
ENSMUSG00000086851.2	A430108G06Rik	6.31491	0.0290794	6.24315	0.0260163
ENSMUSG00000087017.8	4930417H01Rik	3.21629	0.0628408	3.10716	0.0617463
ENSMUSG00000087036.2	Gm11748	1.6575	0.151312	1.6894	0.0808459
ENSMUSG00000087060.8	Eldr	6.77675	0.00984111	6.55664	0.0132552
ENSMUSG00000087064.2	Sap30bpos	-3.59789	0.155494	-3.96685	0.151342
ENSMUSG00000087067.2	Gm11532	-6.40293	0.0561367	-5.97951	0.0955014
ENSMUSG00000087088.3	Gm16638	7.15974	0.00282047	6.84867	0.00521484
ENSMUSG00000087107.9	AI662270	1.1898	0.107163	1.17086	0.111481
ENSMUSG00000087135.8	Gm16096	5.77499	0.0831594	5.6883	0.0790406
ENSMUSG00000087193.8	Gm14820	2.45677	0.011232	2.59589	0.00755023
ENSMUSG00000087203.8	Gm13986	-7.764	0.00029231	-7.49257	0.000677228
ENSMUSG00000087213.3	2810408I11Rik	-3.94093	0.00845926	-4.12475	0.0147691
ENSMUSG00000087259.8	2610035D17Rik	3.44721	0.00300981	3.45337	0.0028761
ENSMUSG00000087266.3	Gm15991	2.53439	0.103468	2.56005	0.0998303
ENSMUSG00000087319.2	Gm15907	5.83304	0.0776741	5.46929	0.114974
ENSMUSG00000087341.5	0610040F04Rik	1.34491	0.0151431	1.38135	0.0128144
ENSMUSG00000087413.2	Gm11266	-5.71952	0.0137874	-5.49364	0.0204519
ENSMUSG00000087478.2	4930506C21Rik	-0.865053	0.0667828	-0.68048	0.0135749
ENSMUSG00000087579.8	Hectd2os	2.99712	0.000239815	2.66063	0.0010494
ENSMUSG00000087633.2	Gm14455	5.93485	0.104074	5.82824	0.102261
ENSMUSG00000089679.2	Gm16299	6.72632	0.0100732	6.44184	0.015831
ENSMUSG00000089726.3	Mir17hg	6.81305	0.00781174	6.51011	0.0131803
ENSMUSG00000090307.8	1700071M16Rik	-0.926772	0.0308347	-0.900532	0.0124788
ENSMUSG00000090386.11	Mir99ahg	1.57005	2.98645e-08	1.58422	6.91109e-09
ENSMUSG00000090570.2	Gm17041	4.10191	0.0275648	3.90558	0.0330066
ENSMUSG00000090936.3	Gm17705	7.51232	0.000655513	7.18315	0.00150642
ENSMUSG00000092183.2	4930515G01Rik	3.67091	0.0800176	5.01352	0.0470882
ENSMUSG00000092220.2	Gm20528	-0.528528	0.0714662	-0.534334	0.059407
ENSMUSG00000092242.2	Gm20515	6.08164	0.0842375	5.71724	0.118896
ENSMUSG00000092268.2	Gm20540	-2.60692	0.0406217	-2.68762	0.0459365
ENSMUSG00000092283.2	Gm20412	2.18209	0.00778117	2.20787	0.00639511
ENSMUSG00000096929.8	A330023F24Rik	-2.63634	0.0145375	-2.77557	0.01073
ENSMUSG00000096960.2	A230028O05Rik	7.27856	0.00817222	7.08109	0.00987159
ENSMUSG00000096967.4	Gm26621	6.60291	0.0151606	6.25283	0.0263401
ENSMUSG00000096991.2	Gm26789	3.69793	0.0547713	3.99472	0.0394674
ENSMUSG00000097000.3	Gm17435	2.3158	0.030416	2.36347	0.0317986
ENSMUSG00000097060.2	Gm26759	0.689902	0.107318	0.718605	0.100174
ENSMUSG00000097063.4	Pantr2	6.00616	0.0553399	5.86767	0.057311
ENSMUSG00000097134.3	1110002J07Rik	6.45214	0.0217045	6.0962	0.0369251
ENSMUSG00000097150.2	Gm26513	-3.1769	0.135309	-3.05259	0.105804
ENSMUSG00000097164.3	Cep83os	-0.891717	0.0858276	-0.882532	0.0936401
ENSMUSG00000097184.3	4632428C04Rik	-2.72796	0.136858	-2.52929	0.17218
ENSMUSG00000097217.3	Gm26549	6.94018	0.00601478	6.69857	0.00875945
ENSMUSG00000097224.2	Gm26716	0.68936	0.0542353	0.653077	0.0643457
ENSMUSG00000097237.2	Gm26519	-6.96834	0.0184937	-6.74358	0.0251093
ENSMUSG00000097240.2	Gm26614	5.75801	0.0941802	5.59616	0.100368
ENSMUSG00000097251.3	5033417F24Rik	-4.06299	0.0310977	-3.73378	0.073531
ENSMUSG00000097254.3	C430042M11Rik	6.13505	0.0788752	5.63564	0.133189
ENSMUSG00000097261.3	4930532G15Rik	6.41273	0.0491444	6.11765	0.0660968
ENSMUSG00000097287.4	D130017N08Rik	4.59514	0.00226772	5.31055	0.00159765
ENSMUSG00000097303.3	3110083C13Rik	-3.69362	0.0816661	-3.42704	0.116126
ENSMUSG00000097313.3	Gm26569	-2.87064	0.0484716	-3.06183	0.0537922
ENSMUSG00000097318.3	1700007L15Rik	-2.43062	0.094733	-2.46427	0.116999
ENSMUSG00000097325.3	Gm16897	1.10468	0.0305248	1.09235	0.0221956
ENSMUSG00000097339.6	Gm26671	5.63735	0.153415	5.63564	0.133189
ENSMUSG00000097360.9	9430065F17Rik	-3.48398	0.0352724	-1.99484	0.149312
ENSMUSG00000097375.4	6720427I07Rik	2.22302	0.0436351	2.56935	0.0261841
ENSMUSG00000097378.9	B230208H11Rik	5.67676	0.0991129	5.2278	0.15552
ENSMUSG00000097405.2	D630044L22Rik	1.6154	0.0638587	1.61754	0.0566803
ENSMUSG00000097415.3	AU020206	0.458556	0.139899	0.480992	0.109659
ENSMUSG00000097558.2	Gm26902	-1.75872	1.98127e-05	-1.7706	1.04249e-05
ENSMUSG00000097587.3	4930578M01Rik	-6.59317	0.0213281	-6.33835	0.0309796
ENSMUSG00000097601.3	Gm26660	6.14637	0.0417884	5.81839	0.0628553
ENSMUSG00000097626.6	4921504A21Rik	2.93233	0.138613	2.90399	0.142434
ENSMUSG00000097662.2	Gm2093	5.82796	0.120188	5.3954	0.175402
ENSMUSG00000097694.9	G730013B05Rik	6.63777	0.033296	5.55314	0.147295
ENSMUSG00000097700.2	Gm26738	2.91463	0.0110879	2.83444	0.00263924
ENSMUSG00000097724.3	Gm26850	0.718811	0.151792	0.699477	0.167497
ENSMUSG00000097766.2	5730420D15Rik	5.45266	0.134927	5.38655	0.125863
ENSMUSG00000097767.9	Miat	6.26212	0.0348458	5.79035	0.0704742
ENSMUSG00000097825.6	9630001P10Rik	-6.35179	0.0606236	-6.21755	0.0662226
ENSMUSG00000097832.2	Gm26912	5.7714	0.129275	5.3954	0.175402
ENSMUSG00000097842.3	9330104G04Rik	5.58702	0.161474	5.46577	0.162051
ENSMUSG00000097882.3	0610038B21Rik	1.35536	0.10082	1.34387	0.0751912
ENSMUSG00000097887.3	Gm26542	1.05407	0.0840072	1.04283	0.0727968
ENSMUSG00000097908.8	4933404O12Rik	2.20537	0.0926492	2.34479	0.0681018
ENSMUSG00000097960.2	A330074K22Rik	6.35515	0.0281869	6.17087	0.0322667
ENSMUSG00000098155.2	Gm27022	4.45001	0.133096	4.34915	0.136907
ENSMUSG00000099404.2	Gm28172	-4.12174	0.166197	-4.03844	0.167834
ENSMUSG00000099519.2	Gm29253	0.567071	0.132758	0.552334	0.134882
ENSMUSG00000099644.2	Gm28626	2.585	0.126145	2.53777	0.0941025
ENSMUSG00000099681.2	1700052K11Rik	-1.53253	0.0696086	-1.50659	0.0861981
ENSMUSG00000099757.2	BE692007	-0.85537	0.0442683	-0.933112	0.0229945
ENSMUSG00000099923.3	1700105P06Rik	-2.61484	0.0388982	-2.63465	0.0268721
ENSMUSG00000100291.7	2310069B03Rik	6.00946	0.0948628	5.92526	0.0901225
ENSMUSG00000100572.2	2410021H03Rik	-6.04028	0.0984479	-5.65755	0.145883
ENSMUSG00000100680.2	1810044D09Rik	6.48923	0.0191541	5.98315	0.0457612
ENSMUSG00000100747.5	1700084E18Rik	6.11658	0.0445565	5.93429	0.050497
ENSMUSG00000100768.2	Gm29055	5.59178	0.112183	5.86408	0.0588366
ENSMUSG00000101438.3	Gm19412	0.545468	0.0740842	0.523141	0.070307
ENSMUSG00000101581.7	C430002N11Rik	5.79788	0.126149	5.63564	0.133189
ENSMUSG00000101609.3	Kcnq1ot1	-0.71457	0.162296	-0.701859	0.166478
ENSMUSG00000101655.2	2310040G24Rik	1.58381	0.127625	1.49338	0.168051
ENSMUSG00000101778.2	Gm29488	-2.91239	0.0805329	-2.6213	0.127883
ENSMUSG00000102715.2	Gm6209	6.98804	0.00492386	7.04394	0.00268066
ENSMUSG00000102861.2	Gm37637	-5.89586	0.119763	-5.56443	0.162715
ENSMUSG00000103114.2	Gm32200	-6.19981	0.0773283	-5.96602	0.0971396
ENSMUSG00000103217.2	Gm38287	-7.02973	0.0161343	-6.7831	0.0231199
ENSMUSG00000104016.2	Gm37362	5.93967	0.0637061	5.75579	0.0724132
ENSMUSG00000104436.2	Gm37423	5.47461	0.142634	5.4185	0.132441
ENSMUSG00000104574.2	Gm42836	1.98177	0.00284232	1.76498	0.00230868
ENSMUSG00000104675.2	Gm43689	5.79788	0.126149	5.46565	0.163098
ENSMUSG00000104910.2	Gm43331	5.71985	0.139035	5.55314	0.147295
ENSMUSG00000105006.2	Gm9484	6.11723	0.0454869	5.86408	0.0588366
ENSMUSG00000105076.2	A930003O13Rik	-3.38086	0.0315146	-3.3415	0.0349222
ENSMUSG00000105229.2	Gm43149	-5.71125	0.0365005	-6.90563	0.0178808
ENSMUSG00000105851.2	9130604C24Rik	-6.30862	0.0340048	-6.07948	0.046781
ENSMUSG00000105852.5	Gm42890	0.662807	0.0994	0.661547	0.0887337
ENSMUSG00000105864.2	Gm10484	-6.57415	0.0410314	-6.38103	0.0502376
ENSMUSG00000106036.2	Gm43608	-5.73536	0.146364	-5.74502	0.130966
ENSMUSG00000106197.2	Gm42717	6.17181	0.073374	5.88069	0.0949333
ENSMUSG00000106357.2	Gm8013	5.6327	0.105672	5.63235	0.0884031
ENSMUSG00000106636.2	Gm43813	-2.20552	0.0664064	-2.19422	0.0741973
ENSMUSG00000106702.2	Gm42846	1.51147	0.0632618	1.40385	0.0865397
ENSMUSG00000107314.2	Gm20488	-5.9044	0.1179	-5.74364	0.13099
ENSMUSG00000107961.2	Gm44036	1.74586	2.03201e-06	1.7065	2.90281e-06
ENSMUSG00000108456.2	4732496C06Rik	-6.77119	0.0107809	-6.46706	0.0196181
ENSMUSG00000108592.3	Gm38973	-5.69292	0.153401	-5.66118	0.145049
ENSMUSG00000108934.2	Gm44732	6.20682	0.0428689	6.08118	0.0455135
ENSMUSG00000109110.2	Gm45014	-6.98476	0.00621245	-6.95233	0.0053767
ENSMUSG00000109270.2	Gm10584	-4.45173	0.0167351	-4.3883	0.0188673
ENSMUSG00000109321.2	A330076H08Rik	-7.10958	0.00378927	-7.07003	0.00330538
ENSMUSG00000109984.2	Gm38948	5.69577	0.0945505	5.43092	0.117742
ENSMUSG00000110115.2	Gm32486	-7.19962	0.0108664	-6.99989	0.0143434
ENSMUSG00000110202.2	Gm45435	6.92989	0.00545246	6.66785	0.0084482
ENSMUSG00000110388.2	Gm30329	1.4176	0.141894	1.49335	0.127308
ENSMUSG00000110424.2	1700012D14Rik	-1.84141	0.112853	-1.70246	0.155424
ENSMUSG00000111063.2	Zfp660	-6.19981	0.0773283	-5.96602	0.0971396
ENSMUSG00000111080.2	Gm20300	-1.34632	0.0484493	-1.37466	0.049653
ENSMUSG00000111103.2	1700016J18Rik	-5.77482	0.0954668	-5.63178	0.103668
ENSMUSG00000111229.2	Gm39323	-6.25227	0.0712466	-5.89564	0.107197
ENSMUSG00000111339.2	AC139579.1	1.01933	0.00771984	1.00695	0.00582141
ENSMUSG00000111583.2	Gm47962	5.37769	0.15203	5.23898	0.156153
ENSMUSG00000111765.2	Gm10635	6.87235	0.0207332	6.46606	0.0366945
ENSMUSG00000111792.2	Gm33858	-2.72104	0.00012695	-2.81564	9.65894e-05
ENSMUSG00000111806.2	Gm47403	-6.04028	0.0984479	-6.24258	0.0637858
ENSMUSG00000111929.2	Gm48780	2.78462	0.00274225	2.83794	0.000872728
ENSMUSG00000111947.2	Gm47438	4.57845	0.0334574	4.36379	0.0469913
ENSMUSG00000111971.2	Gm48678	1.126	0.0946744	1.08786	0.0642025
ENSMUSG00000112095.2	A130077B15Rik	7.55602	0.000680619	7.88678	8.55021e-05
ENSMUSG00000112121.2	C230072F16Rik	-3.3149	0.150838	-3.19758	0.160231
ENSMUSG00000112150.2	9530018F02Rik	-6.81016	0.0105579	-5.07217	0.0491183
ENSMUSG00000112510.2	Gm47566	1.10721	0.000119499	1.14535	5.54471e-05
ENSMUSG00000112880.2	Gm20337	5.85166	0.0762625	5.61964	0.0911288
ENSMUSG00000113204.2	Gm46430	1.17511	0.135752	1.16165	0.125517
ENSMUSG00000113216.2	Gm40841	-5.96988	0.108522	-5.97951	0.0955014
ENSMUSG00000113310.2	Gm47884	5.65113	0.149842	5.3954	0.175402
ENSMUSG00000113346.3	Eprn	-6.44489	0.0517437	-6.48056	0.041999
ENSMUSG00000113622.2	Gm49749	5.88734	0.0703004	5.81095	0.065228
ENSMUSG00000113769.2	5033406O09Rik	5.93485	0.104074	5.59698	0.138613
ENSMUSG00000113775.2	Gm48027	-4.7516	0.133629	-5.89564	0.107197
ENSMUSG00000114154.2	Gm48597	5.93967	0.0637061	5.55649	0.101504
ENSMUSG00000114608.2	Gm36161	6.32462	5.36848e-05	7.88686	0.000129905
ENSMUSG00000114649.2	3110006O06Rik	-4.29357	0.134241	-4.18781	0.139562
ENSMUSG00000115082.2	Gm49189	5.65672	0.106031	5.57644	0.10039
ENSMUSG00000115100.2	Gm34934	5.6531	0.105452	5.44052	0.123234
ENSMUSG00000115222.2	Gm49747	5.54501	0.120873	5.58949	0.0936106
ENSMUSG00000115263.2	Gm5089	-2.84293	0.0715351	-2.92231	0.0638692
ENSMUSG00000115480.2	Gm49249	1.5076	0.134191	1.4755	0.142059
ENSMUSG00000116180.2	Gm49492	-6.23297	0.0739855	-6.18117	0.07043
ENSMUSG00000116249.2	Gm49484	6.21976	0.0367135	5.96481	0.0480197
ENSMUSG00000116308.2	Gm49482	-1.48856	5.04571e-05	-1.53555	3.1772e-05
ENSMUSG00000116660.2	9030404E10Rik	6.19397	0.0720361	5.98941	0.0819773
ENSMUSG00000116946.2	Gm41442	-3.97806	0.0294319	-3.68122	0.0538413
ENSMUSG00000117255.2	Gm49864	-4.00242	0.0806498	-4.279	0.0499447
ENSMUSG00000117315.2	1600022D10Rik	-2.18556	0.0761033	-2.25394	0.0741693
ENSMUSG00000117557.2	Gm50070	-5.87856	0.0808723	-5.75814	0.0880199
ENSMUSG00000117588.2	Gm49974	5.69577	0.0945505	5.4997	0.106459
ENSMUSG00000117601.2	Gm50051	-6.31604	0.0335589	-6.21161	0.0358794
ENSMUSG00000117645.2	A830021F12Rik	6.67961	0.0307026	6.27333	0.0519046
ENSMUSG00000117698.2	BC037704	7.22105	0.00293412	6.83442	0.00657659
ENSMUSG00000117957.2	Gm50334	-5.96291	0.0685388	-5.76756	0.0840114
ENSMUSG00000117964.2	Gm36043	1.85073	0.000465535	1.82334	0.000240148
ENSMUSG00000117994.2	Gm5820	5.71791	0.0953062	5.49046	0.11343
ENSMUSG00000118280.2	Gm41804	-5.62737	0.127097	-5.48655	0.137711
ENSMUSG00000118330.2	Gm30042	6.8327	0.00772629	5.21767	0.031965
