# Supplementary material for: Comprehensive investigation of the expression profiles of common long noncoding RNAs during microglial activation
Source: Genomics Inform. 2023 Mar 31;21(1):e2. doi: 10.5808/gi.22061 (PMC10085744; doi:10.5808/gi.22061)
Supplement: Supplementary Table 3. — List of differentially expressed long noncoding RNAs (lncRNAs) in the validation dataset. The log2-fold change values and p-values between the unstimulated and stimulated samples were obtained using the Subread-DESeq2 or STAR-DESeq2 pipeline [file gi-22061-Supplementary-Table-3.xlsx]

## Sheet: GSE97538_mouse M1
Supplementary Table 3. List of differentially expressed long noncoding RNAs (lncRNAs) in the validation dataset. The log2-fold change values and p-values between the unstimulated and stimulated samples were obtained using the Subread-DESeq2 or STAR-DESeq2 pipeline.
Top 10% lncRNAs based on P-value from GSE97538
		Subread		STAR
Gene_ID	Symbol	log2FC	Pvalue	log2FC	Pvalue
ENSMUSG00000114163.2	Gm32296	9.52975	1.14818e-23	9.52975	1.14818e-23
ENSMUSG00000106478.2	Gm36551	9.08713	1.1208e-33	9.08713	1.1208e-33
ENSMUSG00000097558.2	Gm26902	8.71437	1.44742e-117	8.71437	1.44742e-117
ENSMUSG00000102055.2	Gm28913	8.60382	1.36902e-18	8.60382	1.36902e-18
ENSMUSG00000078122.5	F630028O10Rik	8.57732	1.3377e-22	8.57732	1.3377e-22
ENSMUSG00000110588.2	Gm45774	8.25002	1.70046e-130	8.25002	1.70046e-130
ENSMUSG00000102027.2	Gm28914	8.1201	4.8906e-16	8.1201	4.8906e-16
ENSMUSG00000074385.4	Gm10684	8.11188	4.68333e-16	8.11188	4.68333e-16
ENSMUSG00000092500.2	Gm20400	7.75392	6.85872e-15	7.75392	6.85872e-15
ENSMUSG00000107379.2	Gm43126	7.72544	2.68558e-14	7.72544	2.68558e-14
ENSMUSG00000101086.3	Gm28651	7.63196	2.78034e-12	7.63196	2.78034e-12
ENSMUSG00000106155.2	Gm43495	7.55997	9.06436e-46	7.55997	9.06436e-46
ENSMUSG00000097262.3	4933416M07Rik	7.55866	5.31157e-20	7.55866	5.31157e-20
ENSMUSG00000103676.2	Gm38204	7.54786	7.64929e-13	7.54786	7.64929e-13
ENSMUSG00000074912.11	Gm14207	7.542	2.85011e-11	7.542	2.85011e-11
ENSMUSG00000097848.3	Gm807	7.14285	2.428e-07	7.14285	2.428e-07
ENSMUSG00000113741.2	Gm48236	7.11754	1.83064e-10	7.11754	1.83064e-10
ENSMUSG00000100113.2	Gm28592	6.86525	5.96751e-70	6.86525	5.96751e-70
ENSMUSG00000101304.2	Plet1os	6.84936	2.47665e-12	6.84936	2.47665e-12
ENSMUSG00000102099.3	1700011B04Rik	6.82147	3.18618e-07	6.82147	3.18618e-07
ENSMUSG00000104340.2	Gm10522	6.76547	5.87241e-09	6.76547	5.87241e-09
ENSMUSG00000113619.2	Gm47118	6.7326	1.43142e-55	6.7326	1.43142e-55
ENSMUSG00000075010.6	AW112010	6.61701	2.73636e-245	6.61701	2.73636e-245
ENSMUSG00000114055.2	Gm32089	6.59813	3.3341e-15	6.59813	3.3341e-15
ENSMUSG00000086515.2	Erich2os	6.59002	1.23351e-08	6.59002	1.23351e-08
ENSMUSG00000105550.2	Gm35585	6.5483	2.7175e-14	6.5483	2.7175e-14
ENSMUSG00000097754.2	Ptgs2os2	6.45173	4.98429e-06	6.45173	4.98429e-06
ENSMUSG00000117964.2	Gm36043	6.39001	1.97921e-112	6.39001	1.97921e-112
ENSMUSG00000111821.2	Gm48545	6.31852	2.68331e-07	6.31852	2.68331e-07
ENSMUSG00000103308.6	Gm37800	6.26015	2.76058e-09	6.26015	2.76058e-09
ENSMUSG00000111598.2	Gm47095	6.22546	8.95035e-07	6.22546	8.95035e-07
ENSMUSG00000053613.7	Notumos	6.14841	9.27245e-07	6.14841	9.27245e-07
ENSMUSG00000096995.3	2810029C07Rik	6.09316	4.35168e-31	6.09316	4.35168e-31
ENSMUSG00000093672.3	Gm20655	6.05285	2.05716e-08	6.05285	2.05716e-08
ENSMUSG00000086320.2	Gm12840	5.96391	5.88168e-05	5.96391	5.88168e-05
ENSMUSG00000099472.2	Gm29539	5.95941	3.26196e-06	5.95941	3.26196e-06
ENSMUSG00000087185.2	Gm13872	5.93821	5.14784e-07	5.93821	5.14784e-07
ENSMUSG00000085314.2	Gm14866	5.89761	6.48616e-05	5.89761	6.48616e-05
ENSMUSG00000100779.2	Gm29292	5.89651	4.06831e-10	5.89651	4.06831e-10
ENSMUSG00000111856.2	6530413G14Rik	5.79151	1.36094e-35	5.79151	1.36094e-35
ENSMUSG00000085826.2	Gm15638	5.76492	0.00677347	5.76492	0.00677347
ENSMUSG00000117900.2	Gm50323	5.76379	4.85787e-05	5.76379	4.85787e-05
ENSMUSG00000097028.3	Ptgs2os	5.73621	0.00719869	5.73621	0.00719869
ENSMUSG00000104653.2	Gm43109	5.68981	8.20451e-85	5.68981	8.20451e-85
ENSMUSG00000118365.2	Gm41724	5.64852	8.33298e-09	5.64852	8.33298e-09
ENSMUSG00000113669.2	Gm36723	5.63917	3.36999e-06	5.63917	3.36999e-06
ENSMUSG00000110626.2	Gm45805	5.61872	0.00249662	5.61872	0.00249662
ENSMUSG00000097804.2	Gm16685	5.61562	0.00101465	5.61562	0.00101465
ENSMUSG00000085786.2	Gm15987	5.56898	2.59312e-06	5.56898	2.59312e-06
ENSMUSG00000091423.3	Gm17509	5.531	7.78895e-10	5.531	7.78895e-10
ENSMUSG00000113029.2	Gm40578	5.49591	5.78904e-102	5.49591	5.78904e-102
ENSMUSG00000112954.2	Gm49732	5.44095	1.16347e-05	5.44095	1.16347e-05
ENSMUSG00000115869.2	Gm31814	5.43468	0.000348609	5.43468	0.000348609
ENSMUSG00000104955.2	1700016F12Rik	5.41535	0.000209961	5.41535	0.000209961
ENSMUSG00000111052.2	Gm20139	5.39511	7.22468e-05	5.39511	7.22468e-05
ENSMUSG00000100392.2	Gm28935	5.33644	0.003139	5.33644	0.003139
ENSMUSG00000087066.2	Gm15518	5.32742	5.56498e-71	5.32742	5.56498e-71
ENSMUSG00000073529.10	F830208F22Rik	5.32344	1.44852e-32	5.32344	1.44852e-32
ENSMUSG00000097125.3	Gm26885	5.31577	8.13459e-22	5.31577	8.13459e-22
ENSMUSG00000105604.2	Gm42838	5.29177	0.000500053	5.29177	0.000500053
ENSMUSG00000115855.2	Gm34643	5.28511	7.55325e-06	5.28511	7.55325e-06
ENSMUSG00000099757.2	BE692007	5.23574	0	5.23574	0
ENSMUSG00000111631.2	Gm32017	5.21258	0.00448031	5.21258	0.00448031
ENSMUSG00000112510.2	Gm47566	5.19641	1.7976e-138	5.19641	1.7976e-138
ENSMUSG00000112894.2	Gm47009	5.16142	2.25399e-34	5.16142	2.25399e-34
ENSMUSG00000115368.2	Gm48942	5.1515	0.00064644	5.1515	0.00064644
ENSMUSG00000100911.3	1700027F09Rik	5.11398	0.00918455	5.11398	0.00918455
ENSMUSG00000107253.2	Gm43634	5.08691	2.30177e-07	5.08691	2.30177e-07
ENSMUSG00000090307.8	1700071M16Rik	5.0525	2.41509e-19	5.0525	2.41509e-19
ENSMUSG00000115667.2	Gm10389	5.02594	1.13484e-05	5.02594	1.13484e-05
ENSMUSG00000112766.2	Gm40645	5.01576	3.51869e-104	5.01576	3.51869e-104
ENSMUSG00000097762.2	4732463B04Rik	4.97076	3.28361e-07	4.97076	3.28361e-07
ENSMUSG00000039133.9	9330171B17Rik	4.93441	0.00278716	4.93441	0.00278716
ENSMUSG00000085196.2	Gm14963	4.90565	1.23872e-08	4.90565	1.23872e-08
ENSMUSG00000098434.2	2010110E17Rik	4.86534	0.00188803	4.86534	0.00188803
ENSMUSG00000086327.3	Slfn5os	4.83696	1.06556e-07	4.83696	1.06556e-07
ENSMUSG00000087477.2	Gm13822	4.82839	5.47473e-09	4.82839	5.47473e-09
ENSMUSG00000056145.6	AI504432	4.80516	4.40139e-25	4.80516	4.40139e-25
ENSMUSG00000103219.2	Gm37787	4.7665	9.95208e-08	4.7665	9.95208e-08
ENSMUSG00000085761.2	4930455G09Rik	4.68729	0.0256794	4.68729	0.0256794
ENSMUSG00000079414.4	Gm11110	4.67193	2.71356e-33	4.67193	2.71356e-33
ENSMUSG00000098098.8	Bvht	4.65986	0.0203178	4.65986	0.0203178
ENSMUSG00000118021.2	Gm50130	4.65695	8.18842e-09	4.65695	8.18842e-09
ENSMUSG00000092392.2	Gm20546	4.65375	0.0181873	4.65375	0.0181873
ENSMUSG00000118024.2	Gm50419	4.62663	0.00149309	4.62663	0.00149309
ENSMUSG00000073652.11	Apol7d	4.62654	0.0181035	4.62654	0.0181035
ENSMUSG00000056031.14	9330154J02Rik	4.59159	0.000106341	4.59159	0.000106341
ENSMUSG00000097847.2	4930478K11Rik	4.57346	0.0198932	4.57346	0.0198932
ENSMUSG00000086952.2	Gm12596	4.56348	0.00724546	4.56348	0.00724546
ENSMUSG00000090062.3	Galnt6os	4.54133	1.52409e-34	4.54133	1.52409e-34
ENSMUSG00000086754.2	Gm16098	4.51815	0.0101672	4.51815	0.0101672
ENSMUSG00000114715.2	Gm34471	4.51607	0.0118254	4.51607	0.0118254
ENSMUSG00000073274.5	Gm14636	4.5131	2.68731e-05	4.5131	2.68731e-05
ENSMUSG00000109589.2	Gm45267	4.50751	0.00868052	4.50751	0.00868052
ENSMUSG00000097535.2	Gm26592	4.47241	0.00252039	4.47241	0.00252039
ENSMUSG00000116308.2	Gm49482	4.41979	2.1817e-210	4.41979	2.1817e-210
ENSMUSG00000091479.2	Gm17035	4.39309	0.0402266	4.39309	0.0402266
ENSMUSG00000087232.2	Gm14764	4.35677	0.012929	4.35677	0.012929
ENSMUSG00000096959.2	4930509G22Rik	4.34047	0.0470459	4.34047	0.0470459
ENSMUSG00000109998.2	Gm45437	4.32772	0.0077758	4.32772	0.0077758
ENSMUSG00000112662.2	Gm47922	4.3214	0.00290494	4.3214	0.00290494
ENSMUSG00000097597.3	Gm26674	4.32062	7.91272e-17	4.32062	7.91272e-17
ENSMUSG00000109729.2	Gm45418	4.28839	0.0213582	4.28839	0.0213582
ENSMUSG00000097083.2	D930019O06Rik	4.27983	4.60512e-10	4.27983	4.60512e-10
ENSMUSG00000097572.3	Gm26797	4.2792	0.0052673	4.2792	0.0052673
ENSMUSG00000115355.2	4930445E18Rik	4.22652	1.13444e-06	4.22652	1.13444e-06
ENSMUSG00000115771.2	Gm49312	4.2038	5.18504e-17	4.2038	5.18504e-17
ENSMUSG00000085771.2	C230066G23Rik	4.16431	0.0015794	4.16431	0.0015794
ENSMUSG00000117401.2	4833419F23Rik	4.12829	1.90303e-17	4.12829	1.90303e-17
ENSMUSG00000087206.2	Gm16175	4.12347	1.51063e-14	4.12347	1.51063e-14
ENSMUSG00000102715.2	Gm6209	4.1187	0.00415573	4.1187	0.00415573
ENSMUSG00000114796.2	A930028N01Rik	4.11424	0.0295477	4.11424	0.0295477
ENSMUSG00000087611.2	4930458D05Rik	4.10756	0.0307784	4.10756	0.0307784
ENSMUSG00000086937.2	Gm15063	4.08821	0.00175117	4.08821	0.00175117
ENSMUSG00000090570.2	Gm17041	4.0179	1.55302e-06	4.0179	1.55302e-06
ENSMUSG00000097166.2	9330179D12Rik	4.01783	0.00106832	4.01783	0.00106832
ENSMUSG00000085465.2	Gm15347	4.0134	2.1836e-09	4.0134	2.1836e-09
ENSMUSG00000105703.3	Gm43305	4.01212	4.60044e-27	4.01212	4.60044e-27
ENSMUSG00000108524.2	Gm44876	4.00053	2.75876e-106	4.00053	2.75876e-106
ENSMUSG00000085505.2	Gm12868	3.97758	3.69143e-75	3.97758	3.69143e-75
ENSMUSG00000092545.8	Gm20319	3.94537	1.69803e-62	3.94537	1.69803e-62
ENSMUSG00000006462.7	A530013C23Rik	3.93078	3.79632e-05	3.93078	3.79632e-05
ENSMUSG00000108354.2	4931431B13Rik	3.9128	0.0228351	3.9128	0.0228351
ENSMUSG00000105987.5	AI506816	3.80352	5.46816e-197	3.80352	5.46816e-197
ENSMUSG00000101014.2	Gm28289	3.7744	6.2511e-05	3.7744	6.2511e-05
ENSMUSG00000117869.2	Snhg4	3.73707	5.75308e-60	3.73707	5.75308e-60
ENSMUSG00000111521.2	Gm48529	3.73281	1.06516e-08	3.73281	1.06516e-08
ENSMUSG00000118210.2	Gm50394	3.70761	2.41696e-09	3.70761	2.41696e-09
ENSMUSG00000090120.2	A730090N16Rik	3.70576	0.00231176	3.70576	0.00231176
ENSMUSG00000102009.7	4933400F21Rik	3.68215	0.0183114	3.68215	0.0183114
ENSMUSG00000097816.2	Gm26811	3.67995	5.24071e-15	3.67995	5.24071e-15
ENSMUSG00000099696.7	2900052N01Rik	3.66906	0.0496008	3.66906	0.0496008
ENSMUSG00000085498.2	Gm14023	3.63679	5.0038e-48	3.63679	5.0038e-48
ENSMUSG00000087700.3	Gm15283	3.61873	1.81268e-98	3.61873	1.81268e-98
ENSMUSG00000089726.3	Mir17hg	3.57377	4.93249e-08	3.57377	4.93249e-08
ENSMUSG00000097418.8	Mir155hg	3.56838	8.8777e-05	3.56838	8.8777e-05
ENSMUSG00000079499.10	6530402F18Rik	3.56677	3.57141e-08	3.56677	3.57141e-08
ENSMUSG00000101859.2	Gm29233	3.55194	1.82962e-13	3.55194	1.82962e-13
ENSMUSG00000035983.5	Gm7008	3.54003	5.82813e-46	3.54003	5.82813e-46
ENSMUSG00000086866.3	4930512H18Rik	3.51868	0.00717464	3.51868	0.00717464
ENSMUSG00000116739.2	Gm49733	3.44691	3.66766e-06	3.44691	3.66766e-06
ENSMUSG00000087436.2	Gm16156	3.44507	1.57334e-91	3.44507	1.57334e-91
ENSMUSG00000097819.2	Gm26813	3.43327	3.7395e-05	3.43327	3.7395e-05
ENSMUSG00000085156.9	Snhg15	3.43059	2.34712e-26	3.43059	2.34712e-26
ENSMUSG00000085894.2	Gm15832	3.35601	8.43053e-74	3.35601	8.43053e-74
ENSMUSG00000108436.2	Gm44851	3.33454	0.00589027	3.33454	0.00589027
ENSMUSG00000084990.2	Gm14549	3.32514	2.72155e-05	3.32514	2.72155e-05
ENSMUSG00000087253.2	Gm12043	3.31898	3.75288e-06	3.31898	3.75288e-06
ENSMUSG00000112784.2	Gm34868	3.31637	0.0197813	3.31637	0.0197813
ENSMUSG00000097472.2	Gm26586	3.30645	5.45188e-46	3.30645	5.45188e-46
ENSMUSG00000114136.2	4921511I17Rik	3.30599	2.51768e-20	3.30599	2.51768e-20
ENSMUSG00000085962.9	Gm16984	3.28565	3.01431e-43	3.28565	3.01431e-43
ENSMUSG00000114329.2	Gm30489	3.28564	0.00568698	3.28564	0.00568698
ENSMUSG00000040705.3	A930016O22Rik	3.277	0.0286376	3.277	0.0286376
ENSMUSG00000103309.2	BC037039	3.27637	0.00029875	3.27637	0.00029875
ENSMUSG00000097700.2	Gm26738	3.26175	4.49938e-49	3.26175	4.49938e-49
ENSMUSG00000097081.2	Gm10425	3.23149	7.52697e-10	3.23149	7.52697e-10
ENSMUSG00000106734.4	Gm20559	3.22539	2.00742e-09	3.22539	2.00742e-09
ENSMUSG00000112006.2	Gm48633	3.20158	8.32418e-05	3.20158	8.32418e-05
ENSMUSG00000113587.2	Gm36287	3.19917	0.0186358	3.19917	0.0186358
ENSMUSG00000087252.2	Gm14379	3.16557	0.0189315	3.16557	0.0189315
ENSMUSG00000086481.2	Gm11707	3.16335	3.42252e-24	3.16335	3.42252e-24
ENSMUSG00000108321.2	Gm44649	3.15165	5.07312e-07	3.15165	5.07312e-07
ENSMUSG00000075511.10	1700001L05Rik	3.14041	0.0203051	3.14041	0.0203051
ENSMUSG00000098977.2	Gm27196	3.12969	3.51953e-15	3.12969	3.51953e-15
ENSMUSG00000111929.2	Gm48780	3.12344	0.00197542	3.12344	0.00197542
ENSMUSG00000092203.8	1110038B12Rik	3.09756	1.4436e-44	3.09756	1.4436e-44
ENSMUSG00000107076.2	Gm43480	3.06936	0.0434512	3.06936	0.0434512
ENSMUSG00000097195.11	Snhg5	3.04915	2.1777e-38	3.04915	2.1777e-38
ENSMUSG00000113041.2	Gm48302	3.04692	3.44587e-16	3.04692	3.44587e-16
ENSMUSG00000108695.2	Siglecl1	3.04051	0.00734832	3.04051	0.00734832
ENSMUSG00000087458.2	Gm13999	3.01913	0.0204725	3.01913	0.0204725
ENSMUSG00000105105.2	Gm31363	3.00474	0.016043	3.00474	0.016043
ENSMUSG00000115546.2	Gm49077	2.98576	2.03523e-92	2.98576	2.03523e-92
ENSMUSG00000091160.2	Gm17133	2.97436	1.52429e-15	2.97436	1.52429e-15
ENSMUSG00000114553.2	Gm7644	2.94909	0.0271188	2.94909	0.0271188
ENSMUSG00000055188.13	Rbm3os	2.92659	2.42987e-36	2.92659	2.42987e-36
ENSMUSG00000085148.2	Mir22hg	2.91695	2.86003e-50	2.91695	2.86003e-50
ENSMUSG00000085178.2	Kdm6bos	2.91455	3.12007e-05	2.91455	3.12007e-05
ENSMUSG00000086184.2	Gm12764	2.85347	7.82379e-08	2.85347	7.82379e-08
ENSMUSG00000097180.6	2700038G22Rik	2.84933	3.16463e-24	2.84933	3.16463e-24
ENSMUSG00000087341.5	0610040F04Rik	2.82853	0.0412992	2.82853	0.0412992
ENSMUSG00000097077.2	Gm16712	2.81148	1.73468e-39	2.81148	1.73468e-39
ENSMUSG00000085234.2	Gm15614	2.80182	0.0121161	2.80182	0.0121161
ENSMUSG00000044276.3	4933427E11Rik	2.77946	0.037812	2.77946	0.037812
ENSMUSG00000084780.8	Gm15350	2.77442	2.84209e-10	2.77442	2.84209e-10
ENSMUSG00000110386.2	Gm42031	2.76821	0.00328955	2.76821	0.00328955
ENSMUSG00000101166.7	Gm28496	2.76679	1.77848e-38	2.76679	1.77848e-38
ENSMUSG00000102909.2	Gm2453	2.7615	0.0280054	2.7615	0.0280054
ENSMUSG00000086407.2	Gm14123	2.75561	3.98305e-39	2.75561	3.98305e-39
ENSMUSG00000086693.2	A730081D07Rik	2.72988	9.26045e-34	2.72988	9.26045e-34
ENSMUSG00000090023.2	Gm16302	2.72018	0.000420013	2.72018	0.000420013
ENSMUSG00000085955.2	Gm12356	2.72018	5.23603e-32	2.72018	5.23603e-32
ENSMUSG00000115469.2	Gm49227	2.71384	4.48938e-108	2.71384	4.48938e-108
ENSMUSG00000020812.19	Snhg16	2.71312	7.39597e-08	2.71312	7.39597e-08
ENSMUSG00000053353.6	2310001K24Rik	2.70273	9.97004e-06	2.70273	9.97004e-06
ENSMUSG00000085467.2	Gm11842	2.70083	1.7208e-06	2.70083	1.7208e-06
ENSMUSG00000106407.2	Gm43439	2.69565	0.00080268	2.69565	0.00080268
ENSMUSG00000105352.5	C030018K13Rik	2.69005	0.0179806	2.69005	0.0179806
ENSMUSG00000098001.2	Gm27048	2.68383	0.00576489	2.68383	0.00576489
ENSMUSG00000104222.2	Gm7292	2.66862	0.00573077	2.66862	0.00573077
ENSMUSG00000084781.2	D930015M05Rik	2.66267	2.52806e-16	2.66267	2.52806e-16
ENSMUSG00000110790.2	Gm47079	2.66049	1.41587e-43	2.66049	1.41587e-43
ENSMUSG00000098234.8	Snhg6	2.65774	4.67309e-22	2.65774	4.67309e-22
ENSMUSG00000086241.3	4930483K19Rik	2.65268	3.7668e-06	2.65268	3.7668e-06
ENSMUSG00000111793.2	Gm47950	2.64662	3.0744e-18	2.64662	3.0744e-18
ENSMUSG00000092381.2	Gm20512	2.63504	4.67298e-35	2.63504	4.67298e-35
ENSMUSG00000107736.2	Gm44148	2.62265	2.85439e-20	2.62265	2.85439e-20
ENSMUSG00000092474.2	Gm20478	2.62125	0.00122528	2.62125	0.00122528
ENSMUSG00000087528.2	9830144P21Rik	2.61816	1.41639e-15	2.61816	1.41639e-15
ENSMUSG00000114980.2	4933432I03Rik	2.60951	0.00203522	2.60951	0.00203522
ENSMUSG00000109244.2	Gm44751	2.60364	3.41047e-12	2.60364	3.41047e-12
ENSMUSG00000117871.2	Gm50287	2.59786	0.0447235	2.59786	0.0447235
ENSMUSG00000099964.7	Gm29514	2.59533	1.31708e-06	2.59533	1.31708e-06
ENSMUSG00000092268.2	Gm20540	2.59216	6.87039e-26	2.59216	6.87039e-26
ENSMUSG00000111771.2	Gm47465	2.58818	0.000500206	2.58818	0.000500206
ENSMUSG00000111339.2	AC139579.1	2.57066	1.53952e-33	2.57066	1.53952e-33
ENSMUSG00000116840.2	Gm21691	2.56789	4.77705e-25	2.56789	4.77705e-25
ENSMUSG00000115801.2	AC160336.1	2.55015	1.30784e-33	2.55015	1.30784e-33
ENSMUSG00000022639.15	Dubr	2.55005	3.90808e-31	2.55005	3.90808e-31
ENSMUSG00000106698.2	Gm43599	2.52589	2.96892e-34	2.52589	2.96892e-34
ENSMUSG00000116504.2	I730030J21Rik	2.52255	0.00760842	2.52255	0.00760842
ENSMUSG00000085546.2	Gm14252	2.52082	1.00287e-05	2.52082	1.00287e-05
ENSMUSG00000099930.2	Gm2396	2.51304	0.00810868	2.51304	0.00810868
ENSMUSG00000113683.2	Gm47123	2.51094	4.84848e-40	2.51094	4.84848e-40
ENSMUSG00000015451.17	C4a	2.50332	0.0480551	2.50332	0.0480551
ENSMUSG00000118012.2	Gm46620	2.50302	0.0277013	2.50302	0.0277013
ENSMUSG00000097207.8	6030443J06Rik	2.48647	4.75128e-38	2.48647	4.75128e-38
ENSMUSG00000086472.2	Gm16172	2.47565	2.29022e-08	2.47565	2.29022e-08
ENSMUSG00000115154.2	Gm49067	2.44553	0.000223107	2.44553	0.000223107
ENSMUSG00000084892.2	Gm14471	2.44183	2.70372e-11	2.44183	2.70372e-11
ENSMUSG00000097133.2	Gm26628	2.43753	3.61903e-09	2.43753	3.61903e-09
ENSMUSG00000054556.7	Gm4876	2.42942	5.30712e-25	2.42942	5.30712e-25
ENSMUSG00000097032.3	4930539J05Rik	2.42649	7.26743e-16	2.42649	7.26743e-16
ENSMUSG00000112429.2	Gm47093	2.4253	7.052e-09	2.4253	7.052e-09
ENSMUSG00000091133.2	Gm17108	2.41784	2.67184e-74	2.41784	2.67184e-74
ENSMUSG00000108112.2	Gm45193	2.40931	3.11985e-14	2.40931	3.11985e-14
ENSMUSG00000051606.6	2010001K21Rik	2.40309	1.28704e-20	2.40309	1.28704e-20
ENSMUSG00000109881.2	Gm45507	2.3923	6.69649e-22	2.3923	6.69649e-22
ENSMUSG00000117084.2	Gm22146	2.38515	1.65891e-12	2.38515	1.65891e-12
ENSMUSG00000110704.2	Gm45732	2.36124	6.84536e-23	2.36124	6.84536e-23
ENSMUSG00000097129.3	4930507D05Rik	2.33355	1.57601e-06	2.33355	1.57601e-06
ENSMUSG00000092418.2	Gm20406	2.32475	2.2027e-11	2.32475	2.2027e-11
ENSMUSG00000102329.2	Gm10851	2.31888	1.37703e-06	2.31888	1.37703e-06
ENSMUSG00000039798.3	2600006K01Rik	2.31819	0.00859086	2.31819	0.00859086
ENSMUSG00000118049.2	Gm50103	2.30787	6.13263e-11	2.30787	6.13263e-11
ENSMUSG00000097368.3	Gm10390	2.30769	1.16306e-23	2.30769	1.16306e-23
ENSMUSG00000097525.3	Platr31	2.28128	0.00119579	2.28128	0.00119579
ENSMUSG00000090054.2	Gm15629	2.28082	3.73093e-62	2.28082	3.73093e-62
ENSMUSG00000108101.2	Gm45738	2.2703	0.0247832	2.2703	0.0247832
ENSMUSG00000078308.3	Gm47854	2.26295	0.000155289	2.26295	0.000155289
ENSMUSG00000074578.15	Zfas1	2.23066	1.76985e-40	2.23066	1.76985e-40
ENSMUSG00000084878.2	Lrrc8dos	2.22733	7.50465e-28	2.22733	7.50465e-28
ENSMUSG00000114761.2	Gm47242	2.22508	0.0162209	2.22508	0.0162209
ENSMUSG00000108196.2	Gm36328	2.20911	0.0115869	2.20911	0.0115869
ENSMUSG00000085039.3	Gm15927	2.20172	6.53134e-33	2.20172	6.53134e-33
ENSMUSG00000113811.2	Gm47882	2.20155	3.97043e-08	2.20155	3.97043e-08
ENSMUSG00000114828.2	AI463229	2.20128	0.000159761	2.20128	0.000159761
ENSMUSG00000108720.2	Gm44672	2.20107	2.06898e-08	2.20107	2.06898e-08
ENSMUSG00000097845.3	A230020J21Rik	2.18983	2.15216e-10	2.18983	2.15216e-10
ENSMUSG00000118437.2	Gm50467	2.18536	4.43685e-05	2.18536	4.43685e-05
ENSMUSG00000107659.2	Gm44170	2.17939	3.8871e-77	2.17939	3.8871e-77
ENSMUSG00000091709.2	Gm17189	2.16786	1.84091e-08	2.16786	1.84091e-08
ENSMUSG00000084756.2	Gm13881	2.15052	0.0179965	2.15052	0.0179965
ENSMUSG00000097357.3	Gm16793	2.1456	1.28101e-07	2.1456	1.28101e-07
ENSMUSG00000087623.2	Gm12404	2.1352	0.000868447	2.1352	0.000868447
ENSMUSG00000085604.2	Dhx58os	2.12466	2.58853e-06	2.12466	2.58853e-06
ENSMUSG00000096957.2	E230013L22Rik	2.09578	6.02702e-35	2.09578	6.02702e-35
ENSMUSG00000113696.2	1700015C15Rik	2.09115	0.031895	2.09115	0.031895
ENSMUSG00000085720.9	Gm7854	2.08508	2.19429e-07	2.08508	2.19429e-07
ENSMUSG00000085560.3	C230038L03Rik	2.07924	9.11126e-09	2.07924	9.11126e-09
ENSMUSG00000097170.2	Gm16982	2.0788	3.92586e-22	2.0788	3.92586e-22
ENSMUSG00000086347.2	Gm11626	2.05342	1.56401e-29	2.05342	1.56401e-29
ENSMUSG00000085385.8	Snhg17	2.04077	8.60743e-16	2.04077	8.60743e-16
ENSMUSG00000103103.2	4833445I07Rik	2.03146	6.19894e-06	2.03146	6.19894e-06
ENSMUSG00000101628.2	Gm28177	2.02624	6.30409e-11	2.02624	6.30409e-11
ENSMUSG00000110706.2	Gm45709	2.02119	0.00140145	2.02119	0.00140145
ENSMUSG00000097113.8	Gm19705	2.02011	0.00845488	2.02011	0.00845488
ENSMUSG00000086779.2	Gm13562	2.01902	8.97697e-06	2.01902	8.97697e-06
ENSMUSG00000103041.2	Gm37305	2.00143	5.00062e-17	2.00143	5.00062e-17
ENSMUSG00000091021.2	Gm17300	1.99571	2.9754e-11	1.99571	2.9754e-11
ENSMUSG00000097576.3	D930030I03Rik	1.9846	0.00416905	1.9846	0.00416905
ENSMUSG00000074136.10	4930513N10Rik	1.98198	4.65952e-05	1.98198	4.65952e-05
ENSMUSG00000112652.2	4921516A02Rik	1.98044	1.03718e-20	1.98044	1.03718e-20
ENSMUSG00000055833.15	1700034H15Rik	1.96309	5.15328e-07	1.96309	5.15328e-07
ENSMUSG00000091238.2	Gm17103	1.95117	3.41147e-10	1.95117	3.41147e-10
ENSMUSG00000106194.2	Gm43569	1.94206	0.0111283	1.94206	0.0111283
ENSMUSG00000082848.2	Gm16066	1.92965	1.56692e-06	1.92965	1.56692e-06
ENSMUSG00000098708.8	Gm27252	1.92677	1.42169e-05	1.92677	1.42169e-05
ENSMUSG00000086192.2	Gm13609	1.91895	4.35078e-07	1.91895	4.35078e-07
ENSMUSG00000086606.2	Gm13205	1.91333	3.36688e-05	1.91333	3.36688e-05
ENSMUSG00000086359.2	9630013K17Rik	1.90575	5.99001e-08	1.90575	5.99001e-08
ENSMUSG00000097194.3	9330175E14Rik	1.90424	0.00139405	1.90424	0.00139405
ENSMUSG00000117313.2	Gm49838	1.8836	1.50075e-11	1.8836	1.50075e-11
ENSMUSG00000099329.3	Gm28052	1.87336	4.98503e-30	1.87336	4.98503e-30
ENSMUSG00000105852.5	Gm42890	1.87279	1.3424e-45	1.87279	1.3424e-45
ENSMUSG00000093565.2	Rab26os	1.86683	0.000198419	1.86683	0.000198419
ENSMUSG00000085166.2	Gm15522	1.86662	3.05182e-11	1.86662	3.05182e-11
ENSMUSG00000105509.2	C130013H08Rik	1.86426	2.28628e-20	1.86426	2.28628e-20
ENSMUSG00000108604.2	Gm44850	1.85599	0.0269107	1.85599	0.0269107
ENSMUSG00000087589.4	D430040D24Rik	1.83973	2.41426e-08	1.83973	2.41426e-08
ENSMUSG00000106874.2	Gm20186	1.83356	4.00173e-08	1.83356	4.00173e-08
ENSMUSG00000097231.3	Gm26852	1.82557	1.28078e-05	1.82557	1.28078e-05
ENSMUSG00000086796.3	4932702P03Rik	1.82139	0.0123379	1.82139	0.0123379
ENSMUSG00000105647.2	Gm43695	1.81366	4.96795e-24	1.81366	4.96795e-24
ENSMUSG00000087246.2	Gm13346	1.81252	7.62836e-10	1.81252	7.62836e-10
ENSMUSG00000085563.3	2210411M09Rik	1.8123	1.34036e-27	1.8123	1.34036e-27
ENSMUSG00000108414.2	Snhg1	1.80946	6.69546e-09	1.80946	6.69546e-09
ENSMUSG00000087017.8	4930417H01Rik	1.79873	0.00214964	1.79873	0.00214964
ENSMUSG00000114638.2	Gm31834	1.79423	6.36101e-17	1.79423	6.36101e-17
ENSMUSG00000097405.2	D630044L22Rik	1.77703	0.000117047	1.77703	0.000117047
ENSMUSG00000098292.2	Gm27194	1.76925	4.72551e-16	1.76925	4.72551e-16
ENSMUSG00000086156.2	Gm15354	1.7672	2.84512e-18	1.7672	2.84512e-18
ENSMUSG00000075591.3	Gm10874	1.75731	3.74084e-31	1.75731	3.74084e-31
ENSMUSG00000098702.2	1500015A07Rik	1.75426	1.54631e-18	1.75426	1.54631e-18
ENSMUSG00000114270.2	Gm48746	1.73482	0.00390154	1.73482	0.00390154
ENSMUSG00000112980.2	D430020J02Rik	1.73108	2.49623e-07	1.73108	2.49623e-07
ENSMUSG00000116823.2	Gm49595	1.73087	7.64053e-05	1.73087	7.64053e-05
ENSMUSG00000097509.2	B230322F03Rik	1.73034	1.58702e-08	1.73034	1.58702e-08
ENSMUSG00000097057.2	Gm17638	1.72744	9.54938e-40	1.72744	9.54938e-40
ENSMUSG00000085913.3	Gm15601	1.72568	3.04909e-10	1.72568	3.04909e-10
ENSMUSG00000096938.8	9530052E02Rik	1.72487	6.43869e-07	1.72487	6.43869e-07
ENSMUSG00000086697.3	4933427G23Rik	1.7191	9.75072e-08	1.7191	9.75072e-08
ENSMUSG00000108378.2	Gm44641	1.7121	1.43523e-06	1.7121	1.43523e-06
ENSMUSG00000079505.3	Gm11131	1.70118	6.05119e-12	1.70118	6.05119e-12
ENSMUSG00000073415.5	Gm10501	1.70105	0.00370504	1.70105	0.00370504
ENSMUSG00000085403.2	Gm13068	1.69125	6.53123e-15	1.69125	6.53123e-15
ENSMUSG00000115767.2	Gm10366	1.69101	8.51285e-19	1.69101	8.51285e-19
ENSMUSG00000086586.2	Gm11192	1.69084	0.0115148	1.69084	0.0115148
ENSMUSG00000097892.3	Gm26801	1.68852	0.0118916	1.68852	0.0118916
ENSMUSG00000087590.3	Epb41l4aos	1.68403	1.69891e-08	1.68403	1.69891e-08
ENSMUSG00000092218.2	Gm20529	1.68192	4.36281e-16	1.68192	4.36281e-16
ENSMUSG00000097099.3	Gm9917	1.67859	4.58898e-28	1.67859	4.58898e-28
ENSMUSG00000118181.2	Gm53015	1.67846	3.99925e-45	1.67846	3.99925e-45
ENSMUSG00000097346.2	Rps18-ps4	1.67471	6.94302e-07	1.67471	6.94302e-07
ENSMUSG00000103380.2	Gm37756	1.66721	1.28863e-21	1.66721	1.28863e-21
ENSMUSG00000031736.12	Crnde	1.66348	0.0330928	1.66348	0.0330928
ENSMUSG00000092283.2	Gm20412	1.65847	1.05416e-15	1.65847	1.05416e-15
ENSMUSG00000106943.3	Dancr	1.65845	3.68759e-06	1.65845	3.68759e-06
ENSMUSG00000098371.2	Gm28037	1.65416	8.74904e-08	1.65416	8.74904e-08
ENSMUSG00000115186.2	Gm49417	1.65216	0.000320346	1.65216	0.000320346
ENSMUSG00000070461.4	9230112E08Rik	1.64317	0.00752037	1.64317	0.00752037
ENSMUSG00000092595.3	Gm20427	1.64048	6.73932e-52	1.64048	6.73932e-52
ENSMUSG00000085456.3	Gm15398	1.64015	0.00619145	1.64015	0.00619145
ENSMUSG00000090458.2	Gm17122	1.62918	3.79545e-16	1.62918	3.79545e-16
ENSMUSG00000097724.3	Gm26850	1.62258	1.42619e-20	1.62258	1.42619e-20
ENSMUSG00000096981.3	Gm16845	1.62221	3.53704e-15	1.62221	3.53704e-15
ENSMUSG00000111639.2	1700019L13Rik	1.61459	0.0030808	1.61459	0.0030808
ENSMUSG00000100084.3	2310068J16Rik	1.59267	5.62107e-11	1.59267	5.62107e-11
ENSMUSG00000085626.2	Gm12898	1.58915	2.4173e-06	1.58915	2.4173e-06
ENSMUSG00000102861.2	Gm37637	1.5859	0.0310403	1.5859	0.0310403
ENSMUSG00000096655.3	1700065D16Rik	1.58224	0.000600968	1.58224	0.000600968
ENSMUSG00000097433.2	Gm26781	1.57981	0.0258622	1.57981	0.0258622
ENSMUSG00000108332.2	D530033B14Rik	1.57003	2.42407e-20	1.57003	2.42407e-20
ENSMUSG00000101450.2	Gm28941	1.56858	0.0426637	1.56858	0.0426637
ENSMUSG00000114662.2	Gm31683	1.56608	8.90048e-07	1.56608	8.90048e-07
ENSMUSG00000087047.9	1700110K17Rik	1.56439	0.0010485	1.56439	0.0010485
ENSMUSG00000107509.2	Gm44941	1.56234	0.00114476	1.56234	0.00114476
ENSMUSG00000095913.2	Gm21844	1.55859	7.83791e-16	1.55859	7.83791e-16
ENSMUSG00000097855.9	A930007I19Rik	1.55849	2.17419e-09	1.55849	2.17419e-09
ENSMUSG00000087327.2	Gm15884	1.55415	7.23723e-32	1.55415	7.23723e-32
ENSMUSG00000054181.12	A930012O16Rik	1.54325	0.0425815	1.54325	0.0425815
ENSMUSG00000117959.2	D330050I16Rik	1.5341	7.15903e-06	1.5341	7.15903e-06
ENSMUSG00000092368.2	A930015D03Rik	1.53265	0.000263937	1.53265	0.000263937
ENSMUSG00000085033.2	Gm11646	1.53176	3.89989e-07	1.53176	3.89989e-07
ENSMUSG00000097223.3	Gm2449	1.52865	0.0102976	1.52865	0.0102976
ENSMUSG00000112288.2	Gm47879	1.5271	0.00307093	1.5271	0.00307093
ENSMUSG00000117171.2	C230013L11Rik	1.52563	1.53776e-08	1.52563	1.53776e-08
ENSMUSG00000097763.2	Gm26636	1.52048	9.33411e-23	1.52048	9.33411e-23
ENSMUSG00000097025.3	Gm26558	1.51805	6.97245e-26	1.51805	6.97245e-26
ENSMUSG00000085860.2	2410003L11Rik	1.5106	0.0403476	1.5106	0.0403476
ENSMUSG00000092539.3	Gm20468	1.50647	0.00237316	1.50647	0.00237316
ENSMUSG00000073486.3	Gm10518	1.4969	0.00175073	1.4969	0.00175073
ENSMUSG00000096953.3	Gm26571	1.49462	2.06429e-14	1.49462	2.06429e-14
ENSMUSG00000097411.3	B430218F22Rik	1.49322	2.61489e-23	1.49322	2.61489e-23
ENSMUSG00000118134.2	4930549G23Rik	1.4928	1.05004e-18	1.4928	1.05004e-18
ENSMUSG00000097577.3	6230400D17Rik	1.48597	3.14873e-12	1.48597	3.14873e-12
ENSMUSG00000097378.9	B230208H11Rik	1.48196	0.00124202	1.48196	0.00124202
ENSMUSG00000112860.2	Gm47439	1.47844	1.29169e-05	1.47844	1.29169e-05
ENSMUSG00000086600.9	C030005K06Rik	1.47827	1.36962e-14	1.47827	1.36962e-14
ENSMUSG00000118070.2	Gm50209	1.47465	4.89279e-07	1.47465	4.89279e-07
ENSMUSG00000085211.3	B430219N15Rik	1.47436	7.85201e-05	1.47436	7.85201e-05
ENSMUSG00000107191.2	Gm43579	1.47027	2.97566e-35	1.47027	2.97566e-35
ENSMUSG00000084998.2	Gm16279	1.46838	2.08487e-19	1.46838	2.08487e-19
ENSMUSG00000087549.2	Gm13427	1.46532	2.97303e-07	1.46532	2.97303e-07
ENSMUSG00000053442.5	4930597O21Rik	1.45897	4.24881e-07	1.45897	4.24881e-07
ENSMUSG00000084974.2	Gm15567	1.456	4.13495e-11	1.456	4.13495e-11
ENSMUSG00000087596.2	Gm11715	1.45379	4.77403e-17	1.45379	4.77403e-17
ENSMUSG00000086193.2	Gm11508	1.45235	4.80101e-08	1.45235	4.80101e-08
ENSMUSG00000105552.2	Gm19710	1.44852	9.63338e-22	1.44852	9.63338e-22
ENSMUSG00000090207.3	4930524O07Rik	1.44636	4.53717e-09	1.44636	4.53717e-09
ENSMUSG00000086680.3	Gm11592	1.44606	0.00479449	1.44606	0.00479449
ENSMUSG00000097772.8	5430416N02Rik	1.4424	0.00173128	1.4424	0.00173128
ENSMUSG00000087429.2	Gm16235	1.43707	0.000866672	1.43707	0.000866672
ENSMUSG00000097828.3	6430562O15Rik	1.43577	1.717e-18	1.43577	1.717e-18
ENSMUSG00000109408.2	A930037H05Rik	1.4337	0.0073624	1.4337	0.0073624
ENSMUSG00000089647.3	Gm2245	1.43178	2.29285e-24	1.43178	2.29285e-24
ENSMUSG00000086765.8	Gm11827	1.42574	0.0103899	1.42574	0.0103899
ENSMUSG00000075027.11	4631405J19Rik	1.42361	0.0246897	1.42361	0.0246897
ENSMUSG00000101586.2	Gm29017	1.42291	0.0151089	1.42291	0.0151089
ENSMUSG00000092134.2	Gm17089	1.41883	3.70781e-13	1.41883	3.70781e-13
ENSMUSG00000085885.2	Gm11906	1.41453	1.27889e-13	1.41453	1.27889e-13
ENSMUSG00000042579.3	4632404H12Rik	1.41266	1.08443e-05	1.41266	1.08443e-05
ENSMUSG00000110357.2	A030001D20Rik	1.41046	0.0139155	1.41046	0.0139155
ENSMUSG00000056411.3	Gm12500	1.40658	0.000179036	1.40658	0.000179036
ENSMUSG00000105161.2	Gm42595	1.40467	0.00417928	1.40467	0.00417928
ENSMUSG00000098447.3	Gm27184	1.3917	1.21113e-18	1.3917	1.21113e-18
ENSMUSG00000117977.2	Gm50106	1.38758	0.00644162	1.38758	0.00644162
ENSMUSG00000029360.4	Gm9754	1.38341	5.86916e-29	1.38341	5.86916e-29
ENSMUSG00000100037.2	Gm29103	1.38225	0.0120882	1.38225	0.0120882
ENSMUSG00000099519.2	Gm29253	1.38213	2.31895e-33	1.38213	2.31895e-33
ENSMUSG00000048603.9	Gm9828	1.38184	5.90405e-06	1.38184	5.90405e-06
ENSMUSG00000104435.2	Gm37422	1.37959	0.00043662	1.37959	0.00043662
ENSMUSG00000108888.2	Gm45231	1.37954	8.10041e-06	1.37954	8.10041e-06
ENSMUSG00000112843.2	Gm46224	1.37415	2.77468e-24	1.37415	2.77468e-24
ENSMUSG00000115122.2	Gm49685	1.36982	3.38681e-06	1.36982	3.38681e-06
ENSMUSG00000102828.6	Gm38182	1.36177	7.43234e-17	1.36177	7.43234e-17
ENSMUSG00000086742.9	Gm16201	1.36045	0.000793486	1.36045	0.000793486
ENSMUSG00000085523.2	Gm15945	1.3602	0.00164514	1.3602	0.00164514
ENSMUSG00000097620.8	4921514A10Rik	1.35857	2.47764e-07	1.35857	2.47764e-07
ENSMUSG00000087366.8	Junos	1.35293	4.1602e-12	1.35293	4.1602e-12
ENSMUSG00000086442.2	Gm11722	1.34707	0.000262462	1.34707	0.000262462
ENSMUSG00000108677.2	Gm44759	1.34423	3.11728e-06	1.34423	3.11728e-06
ENSMUSG00000085241.8	Snhg3	1.3431	0.000708817	1.3431	0.000708817
ENSMUSG00000085337.2	Gm15964	1.34243	1.59905e-13	1.34243	1.59905e-13
ENSMUSG00000086401.2	Gm15559	1.33696	2.44919e-08	1.33696	2.44919e-08
ENSMUSG00000089766.2	Gm16538	1.33633	1.0727e-10	1.33633	1.0727e-10
ENSMUSG00000114354.2	Gm34961	1.33303	0.0248235	1.33303	0.0248235
ENSMUSG00000086753.2	Gm15751	1.33027	3.01068e-18	1.33027	3.01068e-18
ENSMUSG00000090860.2	Gm17134	1.32891	4.27159e-28	1.32891	4.27159e-28
ENSMUSG00000116771.2	Gm49691	1.32491	0.0262385	1.32491	0.0262385
ENSMUSG00000114633.2	Gm46416	1.32283	5.3422e-05	1.32283	5.3422e-05
ENSMUSG00000114255.2	Gm10734	1.32023	5.02464e-07	1.32023	5.02464e-07
ENSMUSG00000115049.2	Gm49172	1.31381	9.38292e-14	1.31381	9.38292e-14
ENSMUSG00000085355.3	3010003L21Rik	1.2971	0.00341559	1.2971	0.00341559
ENSMUSG00000091623.3	Gm17092	1.29352	4.63338e-07	1.29352	4.63338e-07
ENSMUSG00000097927.3	Gm6999	1.28989	0.0327656	1.28989	0.0327656
ENSMUSG00000116227.2	Gm49513	1.28283	8.93034e-12	1.28283	8.93034e-12
ENSMUSG00000085767.2	Gm13563	1.2802	1.47936e-14	1.2802	1.47936e-14
ENSMUSG00000089702.2	Gm16568	1.27448	0.0150439	1.27448	0.0150439
ENSMUSG00000118087.2	4833438C02Rik	1.27156	7.34469e-05	1.27156	7.34469e-05
ENSMUSG00000112280.2	A830082N09Rik	1.26037	0.0186452	1.26037	0.0186452
ENSMUSG00000090069.3	E430024P14Rik	1.25833	8.07616e-11	1.25833	8.07616e-11
ENSMUSG00000064032.3	Gm10143	1.2569	7.3852e-20	1.2569	7.3852e-20
ENSMUSG00000086929.2	Gm11788	1.25588	0.000288202	1.25588	0.000288202
ENSMUSG00000118030.2	Gm50163	1.25382	6.02304e-15	1.25382	6.02304e-15
ENSMUSG00000086873.2	Gm15672	1.25376	0.0170446	1.25376	0.0170446
ENSMUSG00000114726.2	Gm48900	1.24678	1.4402e-05	1.24678	1.4402e-05
ENSMUSG00000086404.2	Gm6787	1.2435	6.74226e-06	1.2435	6.74226e-06
ENSMUSG00000060149.8	BC002059	1.24196	2.17606e-06	1.24196	2.17606e-06
ENSMUSG00000104523.2	Gm37335	1.23701	3.93614e-21	1.23701	3.93614e-21
ENSMUSG00000091165.2	Gm17036	1.23416	0.000315184	1.23416	0.000315184
ENSMUSG00000105195.2	Gm43584	1.22943	4.01647e-13	1.22943	4.01647e-13
ENSMUSG00000114934.2	Gm48342	1.2277	6.31847e-09	1.2277	6.31847e-09
ENSMUSG00000115902.2	D730005E14Rik	1.22509	6.47836e-15	1.22509	6.47836e-15
ENSMUSG00000097121.3	D130020L05Rik	1.22479	6.48207e-14	1.22479	6.48207e-14
ENSMUSG00000101555.2	Gm28731	1.22454	1.90525e-07	1.22454	1.90525e-07
ENSMUSG00000108957.2	Gm45235	1.21955	0.0276679	1.21955	0.0276679
ENSMUSG00000111905.2	Gm48045	1.21389	1.225e-11	1.21389	1.225e-11
ENSMUSG00000086341.3	Gm15932	1.20649	2.18444e-07	1.20649	2.18444e-07
ENSMUSG00000085012.2	Gm15492	1.20108	6.28203e-05	1.20108	6.28203e-05
ENSMUSG00000097375.4	6720427I07Rik	1.19122	5.49007e-05	1.19122	5.49007e-05
ENSMUSG00000081512.2	Gm15821	1.18676	1.82227e-09	1.18676	1.82227e-09
ENSMUSG00000107142.2	4930566F21Rik	1.18283	0.0163109	1.18283	0.0163109
ENSMUSG00000091443.2	Gm17023	1.17973	2.17242e-08	1.17973	2.17242e-08
ENSMUSG00000097407.2	4933408J17Rik	1.17731	2.62827e-08	1.17731	2.62827e-08
ENSMUSG00000085242.2	Gm11537	1.16882	1.68926e-10	1.16882	1.68926e-10
ENSMUSG00000090387.2	Gm17056	1.16225	0.00379816	1.16225	0.00379816
ENSMUSG00000097090.2	Gm26724	1.1589	0.00293049	1.1589	0.00293049
ENSMUSG00000114922.2	Ppifos	1.15879	2.55247e-05	1.15879	2.55247e-05
ENSMUSG00000086502.2	B130055M24Rik	1.15097	2.22954e-06	1.15097	2.22954e-06
ENSMUSG00000092386.2	Gm20536	1.14607	1.70562e-28	1.14607	1.70562e-28
ENSMUSG00000101438.3	Gm19412	1.13878	9.6825e-11	1.13878	9.6825e-11
ENSMUSG00000114516.2	Gm46440	1.13713	0.0299771	1.13713	0.0299771
ENSMUSG00000115829.2	4921515G04Rik	1.11871	0.000238864	1.11871	0.000238864
ENSMUSG00000054247.7	Gm9939	1.11614	0.0017179	1.11614	0.0017179
ENSMUSG00000087190.3	D430001F17Rik	1.11281	3.0384e-06	1.11281	3.0384e-06
ENSMUSG00000115222.2	Gm49747	1.11096	0.00726909	1.11096	0.00726909
ENSMUSG00000052673.3	Gm9887	1.09992	1.13985e-05	1.09992	1.13985e-05
ENSMUSG00000086083.2	Gm15829	1.09741	3.297e-08	1.09741	3.297e-08
ENSMUSG00000117519.2	Gm41664	1.08636	2.73505e-11	1.08636	2.73505e-11
ENSMUSG00000085174.2	Gm16206	1.08082	2.22398e-07	1.08082	2.22398e-07
ENSMUSG00000086841.2	2410006H16Rik	1.07399	3.47057e-10	1.07399	3.47057e-10
ENSMUSG00000084997.8	Gm15471	1.07138	0.000149954	1.07138	0.000149954
ENSMUSG00000087026.8	A230103J11Rik	1.06929	0.000396154	1.06929	0.000396154
ENSMUSG00000037982.17	Gm9725	1.06405	1.10672e-08	1.06405	1.10672e-08
ENSMUSG00000097331.3	F420014N23Rik	1.06371	2.11103e-07	1.06371	2.11103e-07
ENSMUSG00000097827.2	5330439K02Rik	1.05926	0.014645	1.05926	0.014645
ENSMUSG00000087356.2	Gm13856	1.05916	1.41811e-09	1.05916	1.41811e-09
ENSMUSG00000066170.8	E230001N04Rik	1.05368	0.00597011	1.05368	0.00597011
ENSMUSG00000102869.3	Norad	1.0524	1.36455e-13	1.0524	1.36455e-13
ENSMUSG00000091050.2	9330020H09Rik	1.05222	4.04112e-05	1.05222	4.04112e-05
ENSMUSG00000087703.2	Gm15650	1.04863	0.00188281	1.04863	0.00188281
ENSMUSG00000086561.2	Gm15540	1.03766	0.00760797	1.03766	0.00760797
ENSMUSG00000104444.2	Gm33051	1.02519	4.81648e-06	1.02519	4.81648e-06
ENSMUSG00000109110.2	Gm45014	1.01719	0.00343183	1.01719	0.00343183
ENSMUSG00000040840.8	4930579G18Rik	1.00746	0.000349231	1.00746	0.000349231
ENSMUSG00000086816.2	Gm16726	1.00548	0.000707085	1.00548	0.000707085
ENSMUSG00000107802.2	1700126G02Rik	1.00458	3.34741e-05	1.00458	3.34741e-05
ENSMUSG00000098573.2	Gm27232	1.00454	0.016677	1.00454	0.016677
ENSMUSG00000111471.2	Gm47350	1.00243	8.85288e-05	1.00243	8.85288e-05
ENSMUSG00000097154.3	Gm26510	-1.00377	0.000137574	-1.00377	0.000137574
ENSMUSG00000103649.2	Gm37768	-1.01343	0.0211023	-1.01343	0.0211023
ENSMUSG00000100071.2	Gm28707	-1.01792	0.0461266	-1.01792	0.0461266
ENSMUSG00000086154.3	Gm16196	-1.01851	0.0418068	-1.01851	0.0418068
ENSMUSG00000098183.2	Gm27010	-1.02013	3.87614e-05	-1.02013	3.87614e-05
ENSMUSG00000087368.8	BC065397	-1.02399	0.00728813	-1.02399	0.00728813
ENSMUSG00000100876.2	2810454H06Rik	-1.02626	0.0391843	-1.02626	0.0391843
ENSMUSG00000109785.2	Gm45542	-1.02645	0.00505461	-1.02645	0.00505461
ENSMUSG00000085236.4	2610206C17Rik	-1.03107	0.00137226	-1.03107	0.00137226
ENSMUSG00000072847.5	A530017D24Rik	-1.03747	0.0346359	-1.03747	0.0346359
ENSMUSG00000097431.3	Gm26782	-1.03963	1.98127e-11	-1.03963	1.98127e-11
ENSMUSG00000080727.3	C920021L13Rik	-1.04913	3.62018e-15	-1.04913	3.62018e-15
ENSMUSG00000097903.3	Gm26679	-1.05099	6.62564e-06	-1.05099	6.62564e-06
ENSMUSG00000044471.13	Lncpint	-1.05121	4.29172e-05	-1.05121	4.29172e-05
ENSMUSG00000114835.2	Gm48194	-1.05259	0.0123042	-1.05259	0.0123042
ENSMUSG00000087174.8	5530601H04Rik	-1.05722	4.68969e-07	-1.05722	4.68969e-07
ENSMUSG00000097675.3	1700101I11Rik	-1.06435	1.52748e-06	-1.06435	1.52748e-06
ENSMUSG00000097093.3	C330013E15Rik	-1.07199	0.0408182	-1.07199	0.0408182
ENSMUSG00000044081.8	Zfp85os	-1.07379	0.00254656	-1.07379	0.00254656
ENSMUSG00000079467.9	Gm14966	-1.08226	0.0144323	-1.08226	0.0144323
ENSMUSG00000087478.2	4930506C21Rik	-1.08256	0.0065783	-1.08256	0.0065783
ENSMUSG00000087352.2	Gm12999	-1.08776	1.90657e-15	-1.08776	1.90657e-15
ENSMUSG00000112639.2	A730063M14Rik	-1.11181	0.0391073	-1.11181	0.0391073
ENSMUSG00000110586.2	4930578M07Rik	-1.1131	0.00265838	-1.1131	0.00265838
ENSMUSG00000110424.2	1700012D14Rik	-1.11738	1.20864e-06	-1.11738	1.20864e-06
ENSMUSG00000108621.2	Gm33989	-1.11769	1.56819e-13	-1.11769	1.56819e-13
ENSMUSG00000044867.6	Gimap1os	-1.12293	1.18323e-07	-1.12293	1.18323e-07
ENSMUSG00000089889.3	0610040B10Rik	-1.13806	0.00877737	-1.13806	0.00877737
ENSMUSG00000085335.2	Gm13684	-1.14173	0.00206815	-1.14173	0.00206815
ENSMUSG00000085274.2	BC046401	-1.14875	0.00645518	-1.14875	0.00645518
ENSMUSG00000114702.3	Gm40828	-1.14912	0.000540513	-1.14912	0.000540513
ENSMUSG00000105561.2	Gm43462	-1.15388	0.00106412	-1.15388	0.00106412
ENSMUSG00000101162.3	Gm26728	-1.16011	3.86214e-13	-1.16011	3.86214e-13
ENSMUSG00000086953.2	Aknaos	-1.16101	0.0217984	-1.16101	0.0217984
ENSMUSG00000113647.2	Gm47210	-1.18993	1.99759e-08	-1.18993	1.99759e-08
ENSMUSG00000118147.2	Gm41555	-1.19575	0.0488423	-1.19575	0.0488423
ENSMUSG00000086191.2	Zfp652os	-1.19712	2.00519e-05	-1.19712	2.00519e-05
ENSMUSG00000097279.2	Gm5106	-1.20154	4.66635e-08	-1.20154	4.66635e-08
ENSMUSG00000085695.2	Gm15243	-1.21152	0.0430418	-1.21152	0.0430418
ENSMUSG00000085741.9	5430405H02Rik	-1.21288	2.51726e-07	-1.21288	2.51726e-07
ENSMUSG00000054514.4	Atad3aos	-1.21377	0.0225792	-1.21377	0.0225792
ENSMUSG00000089701.2	Gm15978	-1.22487	0.0192537	-1.22487	0.0192537
ENSMUSG00000069223.11	4930451E10Rik	-1.2469	0.0136508	-1.2469	0.0136508
ENSMUSG00000105842.2	Gm43329	-1.25526	0.0123959	-1.25526	0.0123959
ENSMUSG00000099881.2	2810013P06Rik	-1.26228	2.14817e-10	-1.26228	2.14817e-10
ENSMUSG00000108624.2	Gm45091	-1.26967	0.00183378	-1.26967	0.00183378
ENSMUSG00000096935.6	1700113A16Rik	-1.27192	5.85166e-07	-1.27192	5.85166e-07
ENSMUSG00000085589.8	A430078I02Rik	-1.27451	4.80377e-05	-1.27451	4.80377e-05
ENSMUSG00000109967.2	Gm45883	-1.28109	3.5319e-06	-1.28109	3.5319e-06
ENSMUSG00000111434.2	Gm47121	-1.28333	0.0098634	-1.28333	0.0098634
ENSMUSG00000106227.2	Gm43464	-1.28404	0.000703348	-1.28404	0.000703348
ENSMUSG00000097204.3	Gm17690	-1.28548	0.000530749	-1.28548	0.000530749
ENSMUSG00000084864.2	1700027A07Rik	-1.28662	0.00168056	-1.28662	0.00168056
ENSMUSG00000054910.6	4931415C17Rik	-1.28752	0.0272689	-1.28752	0.0272689
ENSMUSG00000117775.2	Gm50462	-1.29842	1.08435e-05	-1.29842	1.08435e-05
ENSMUSG00000111583.2	Gm47962	-1.30713	0.0423765	-1.30713	0.0423765
ENSMUSG00000087515.2	Gm13554	-1.31514	5.26943e-05	-1.31514	5.26943e-05
ENSMUSG00000099137.2	Gm10603	-1.32904	0.0114011	-1.32904	0.0114011
ENSMUSG00000054945.5	Gm9958	-1.34313	0.00325468	-1.34313	0.00325468
ENSMUSG00000086717.2	Gm15655	-1.34355	4.34443e-17	-1.34355	4.34443e-17
ENSMUSG00000110148.2	5830408C22Rik	-1.34415	1.62837e-07	-1.34415	1.62837e-07
ENSMUSG00000085704.2	4921531C22Rik	-1.34476	3.39958e-06	-1.34476	3.39958e-06
ENSMUSG00000063714.16	Sp3os	-1.34709	4.12431e-10	-1.34709	4.12431e-10
ENSMUSG00000085081.2	Rptoros	-1.34997	7.79229e-05	-1.34997	7.79229e-05
ENSMUSG00000043644.5	0610009L18Rik	-1.35004	0.000103872	-1.35004	0.000103872
ENSMUSG00000100680.2	1810044D09Rik	-1.3504	0.0206681	-1.3504	0.0206681
ENSMUSG00000078635.4	1700028N14Rik	-1.36936	5.31567e-05	-1.36936	5.31567e-05
ENSMUSG00000054426.12	A930005H10Rik	-1.37596	2.96594e-10	-1.37596	2.96594e-10
ENSMUSG00000087578.2	Ccdc142os	-1.39335	0.000106901	-1.39335	0.000106901
ENSMUSG00000117613.2	Gm2629	-1.40038	8.43871e-17	-1.40038	8.43871e-17
ENSMUSG00000086150.2	Bach2os	-1.40915	3.31011e-08	-1.40915	3.31011e-08
ENSMUSG00000097068.3	Gm26760	-1.41208	0.000989788	-1.41208	0.000989788
ENSMUSG00000086484.2	Nron	-1.42072	0.000273464	-1.42072	0.000273464
ENSMUSG00000085735.2	Mettl5os	-1.45387	0.00241775	-1.45387	0.00241775
ENSMUSG00000105789.2	Gm42997	-1.45443	0.0227929	-1.45443	0.0227929
ENSMUSG00000115918.2	A930001M01Rik	-1.45489	7.48411e-18	-1.45489	7.48411e-18
ENSMUSG00000075463.4	4930594M22Rik	-1.46009	0.00645853	-1.46009	0.00645853
ENSMUSG00000102717.2	Gm37759	-1.47151	0.00129829	-1.47151	0.00129829
ENSMUSG00000103435.2	Gm36992	-1.48077	0.0116613	-1.48077	0.0116613
ENSMUSG00000108322.3	5430431A17Rik	-1.48764	0.0105921	-1.48764	0.0105921
ENSMUSG00000090397.2	Gm17096	-1.48976	0.0134704	-1.48976	0.0134704
ENSMUSG00000105355.2	Gm40117	-1.49019	1.55985e-16	-1.49019	1.55985e-16
ENSMUSG00000086424.2	Gm15569	-1.49888	0.0488766	-1.49888	0.0488766
ENSMUSG00000072809.3	9330160F10Rik	-1.49959	3.42138e-12	-1.49959	3.42138e-12
ENSMUSG00000118071.2	Gm50455	-1.50437	0.00380346	-1.50437	0.00380346
ENSMUSG00000100002.3	Gm29642	-1.50698	0.0237054	-1.50698	0.0237054
ENSMUSG00000087644.2	Gm14703	-1.50761	0.0213223	-1.50761	0.0213223
ENSMUSG00000099632.2	2900093K20Rik	-1.51868	0.000153093	-1.51868	0.000153093
ENSMUSG00000084866.3	A930006K02Rik	-1.51916	0.0213584	-1.51916	0.0213584
ENSMUSG00000104925.2	Gm43061	-1.53843	0.0161752	-1.53843	0.0161752
ENSMUSG00000090778.2	Gm3235	-1.54146	0.00726586	-1.54146	0.00726586
ENSMUSG00000109251.2	E230032D23Rik	-1.54414	1.59643e-05	-1.54414	1.59643e-05
ENSMUSG00000074178.4	Gm10638	-1.54851	0.000261373	-1.54851	0.000261373
ENSMUSG00000106472.2	Gm43111	-1.54911	0.00273288	-1.54911	0.00273288
ENSMUSG00000087013.8	2610027K06Rik	-1.55146	0.00258339	-1.55146	0.00258339
ENSMUSG00000085037.2	4933421O10Rik	-1.55505	5.78174e-06	-1.55505	5.78174e-06
ENSMUSG00000073787.5	Gm10575	-1.55616	2.31857e-08	-1.55616	2.31857e-08
ENSMUSG00000106184.2	Gm43463	-1.56063	0.0443348	-1.56063	0.0443348
ENSMUSG00000097251.3	5033417F24Rik	-1.56891	0.0471771	-1.56891	0.0471771
ENSMUSG00000112925.2	Gm31763	-1.57346	0.00446777	-1.57346	0.00446777
ENSMUSG00000117393.2	Gm36279	-1.5738	0.000251839	-1.5738	0.000251839
ENSMUSG00000052248.17	Zeb2os	-1.58288	1.10476e-36	-1.58288	1.10476e-36
ENSMUSG00000087543.2	Gm16576	-1.60388	2.315e-13	-1.60388	2.315e-13
ENSMUSG00000100039.2	Gm28959	-1.60959	5.7811e-05	-1.60959	5.7811e-05
ENSMUSG00000091475.5	Cerox1	-1.61256	0.000259706	-1.61256	0.000259706
ENSMUSG00000087535.3	Zmiz1os1	-1.61389	0.000556346	-1.61389	0.000556346
ENSMUSG00000086938.10	4930481A15Rik	-1.62585	5.7726e-14	-1.62585	5.7726e-14
ENSMUSG00000097325.3	Gm16897	-1.62692	1.53113e-08	-1.62692	1.53113e-08
ENSMUSG00000053749.13	Gm9920	-1.63761	3.81173e-07	-1.63761	3.81173e-07
ENSMUSG00000105957.2	Gm43254	-1.63802	3.07059e-07	-1.63802	3.07059e-07
ENSMUSG00000106057.2	Gm43560	-1.65187	0.00410381	-1.65187	0.00410381
ENSMUSG00000110498.2	A630001O12Rik	-1.65537	0.0481684	-1.65537	0.0481684
ENSMUSG00000117637.2	Gm30091	-1.66235	0.0308758	-1.66235	0.0308758
ENSMUSG00000085347.2	Hk1os	-1.66504	0.00997791	-1.66504	0.00997791
ENSMUSG00000013562.13	4833413E03Rik	-1.6684	0.0406971	-1.6684	0.0406971
ENSMUSG00000113170.2	Gm36839	-1.6703	0.0247743	-1.6703	0.0247743
ENSMUSG00000102142.2	Gm26930	-1.68279	0.000495501	-1.68279	0.000495501
ENSMUSG00000106202.2	Gm43727	-1.68518	0.0367157	-1.68518	0.0367157
ENSMUSG00000045075.4	Gm9796	-1.698	4.71853e-10	-1.698	4.71853e-10
ENSMUSG00000097908.8	4933404O12Rik	-1.70027	0.0129439	-1.70027	0.0129439
ENSMUSG00000101942.2	Gm19582	-1.7032	2.88234e-05	-1.7032	2.88234e-05
ENSMUSG00000087430.2	Gm13405	-1.70862	0.00444242	-1.70862	0.00444242
ENSMUSG00000112265.2	Gm34983	-1.71118	0.00641766	-1.71118	0.00641766
ENSMUSG00000114788.2	Gm48899	-1.71152	3.08613e-10	-1.71152	3.08613e-10
ENSMUSG00000100213.2	Gm28151	-1.71455	0.0167195	-1.71455	0.0167195
ENSMUSG00000098889.2	Gm27206	-1.71535	2.40195e-05	-1.71535	2.40195e-05
ENSMUSG00000117440.2	Gm50087	-1.71718	0.000122866	-1.71718	0.000122866
ENSMUSG00000100931.2	Gm28085	-1.71937	0.0396245	-1.71937	0.0396245
ENSMUSG00000107534.2	Gm43920	-1.7292	0.00118821	-1.7292	0.00118821
ENSMUSG00000087633.2	Gm14455	-1.72922	1.07166e-21	-1.72922	1.07166e-21
ENSMUSG00000108037.3	Gm44597	-1.72953	1.42163e-41	-1.72953	1.42163e-41
ENSMUSG00000091492.2	Gm17025	-1.73531	1.55162e-05	-1.73531	1.55162e-05
ENSMUSG00000106543.2	Gm43378	-1.75885	7.06914e-06	-1.75885	7.06914e-06
ENSMUSG00000105769.2	Gm43351	-1.76796	0.0215085	-1.76796	0.0215085
ENSMUSG00000104776.2	Gm43691	-1.76948	0.034702	-1.76948	0.034702
ENSMUSG00000101674.7	4930444A19Rik	-1.77143	1.41032e-11	-1.77143	1.41032e-11
ENSMUSG00000106108.2	Gm43221	-1.77178	5.53246e-14	-1.77178	5.53246e-14
ENSMUSG00000097787.3	2700046G09Rik	-1.77598	0.000209657	-1.77598	0.000209657
ENSMUSG00000052125.17	F730043M19Rik	-1.78127	0.00957258	-1.78127	0.00957258
ENSMUSG00000090016.2	Gm16578	-1.78241	0.00412064	-1.78241	0.00412064
ENSMUSG00000108934.2	Gm44732	-1.7893	1.58963e-05	-1.7893	1.58963e-05
ENSMUSG00000109954.2	Gm45371	-1.79381	1.83329e-05	-1.79381	1.83329e-05
ENSMUSG00000109556.2	Gm38843	-1.80506	7.41994e-14	-1.80506	7.41994e-14
ENSMUSG00000073538.11	E330020D12Rik	-1.8206	1.52845e-09	-1.8206	1.52845e-09
ENSMUSG00000090936.3	Gm17705	-1.82353	3.57026e-07	-1.82353	3.57026e-07
ENSMUSG00000087221.4	BC037032	-1.82418	6.36756e-17	-1.82418	6.36756e-17
ENSMUSG00000087088.3	Gm16638	-1.84566	3.03128e-05	-1.84566	3.03128e-05
ENSMUSG00000087475.4	4933406I18Rik	-1.84692	3.4293e-07	-1.84692	3.4293e-07
ENSMUSG00000097343.3	9030407P20Rik	-1.84837	0.00450576	-1.84837	0.00450576
ENSMUSG00000085672.2	Gm16193	-1.84892	0.00355524	-1.84892	0.00355524
ENSMUSG00000106019.2	Gm43672	-1.84975	1.3484e-12	-1.84975	1.3484e-12
ENSMUSG00000085287.9	4833418N02Rik	-1.8501	0.00459298	-1.8501	0.00459298
ENSMUSG00000101698.2	Gm29562	-1.85636	0.00302012	-1.85636	0.00302012
ENSMUSG00000086657.3	Stamos	-1.85689	8.02841e-06	-1.85689	8.02841e-06
ENSMUSG00000116590.2	Gm53028	-1.86166	0.00707857	-1.86166	0.00707857
ENSMUSG00000086119.3	Gm2415	-1.86199	0.0181279	-1.86199	0.0181279
ENSMUSG00000108709.2	4933431G14Rik	-1.87228	1.58853e-05	-1.87228	1.58853e-05
ENSMUSG00000117250.2	Gm49871	-1.87235	0.0310434	-1.87235	0.0310434
ENSMUSG00000114210.3	A330084C13Rik	-1.87277	0.00119748	-1.87277	0.00119748
ENSMUSG00000085776.9	5430402O13Rik	-1.87691	0.00988693	-1.87691	0.00988693
ENSMUSG00000113622.2	Gm49749	-1.88116	0.0332715	-1.88116	0.0332715
ENSMUSG00000114401.2	Gm38604	-1.88566	0.0330814	-1.88566	0.0330814
ENSMUSG00000098243.4	Gm4258	-1.88616	1.23029e-10	-1.88616	1.23029e-10
ENSMUSG00000118100.2	Gm50340	-1.8991	0.000183123	-1.8991	0.000183123
ENSMUSG00000116518.2	Gm49494	-1.91047	0.00136034	-1.91047	0.00136034
ENSMUSG00000072893.13	4933439C10Rik	-1.91236	3.67288e-10	-1.91236	3.67288e-10
ENSMUSG00000117818.2	Gm50105	-1.91238	1.32011e-07	-1.91238	1.32011e-07
ENSMUSG00000085587.2	Gm14493	-1.91413	2.18298e-30	-1.91413	2.18298e-30
ENSMUSG00000090564.10	A430057M04Rik	-1.9249	4.78558e-21	-1.9249	4.78558e-21
ENSMUSG00000111365.2	Gm47772	-1.9335	1.37973e-06	-1.9335	1.37973e-06
ENSMUSG00000101856.2	1700096K18Rik	-1.93922	1.35184e-08	-1.93922	1.35184e-08
ENSMUSG00000091985.2	Gm17354	-1.93981	7.5425e-17	-1.93981	7.5425e-17
ENSMUSG00000116884.2	C130040N14Rik	-1.94523	2.24678e-06	-1.94523	2.24678e-06
ENSMUSG00000116004.2	Gm49539	-1.94642	0.00308002	-1.94642	0.00308002
ENSMUSG00000087178.8	A230056P14Rik	-1.95237	9.64479e-19	-1.95237	9.64479e-19
ENSMUSG00000090293.2	Gm17034	-1.95291	5.34294e-05	-1.95291	5.34294e-05
ENSMUSG00000109108.2	Gm36371	-1.95469	3.64341e-06	-1.95469	3.64341e-06
ENSMUSG00000071181.3	3830408C21Rik	-1.96664	0.039562	-1.96664	0.039562
ENSMUSG00000085304.2	Gm12802	-1.97474	0.0166752	-1.97474	0.0166752
ENSMUSG00000052291.9	5330438D12Rik	-1.98636	1.90469e-10	-1.98636	1.90469e-10
ENSMUSG00000087305.9	A430035B10Rik	-1.98721	1.43012e-10	-1.98721	1.43012e-10
ENSMUSG00000097178.8	2310002F09Rik	-2.00721	0.00315738	-2.00721	0.00315738
ENSMUSG00000100813.2	Gm28874	-2.01591	2.59705e-06	-2.01591	2.59705e-06
ENSMUSG00000106951.2	5930430L01Rik	-2.01817	0.000214265	-2.01817	0.000214265
ENSMUSG00000097585.3	E230029C05Rik	-2.02066	8.93693e-38	-2.02066	8.93693e-38
ENSMUSG00000056735.6	A930024E05Rik	-2.02206	0.00567305	-2.02206	0.00567305
ENSMUSG00000114598.2	D130062J10Rik	-2.03235	1.07785e-05	-2.03235	1.07785e-05
ENSMUSG00000086013.2	Gm15706	-2.04042	0.000416241	-2.04042	0.000416241
ENSMUSG00000108714.2	Gm21057	-2.04166	0.0108186	-2.04166	0.0108186
ENSMUSG00000108171.2	Gm43915	-2.04916	0.000970211	-2.04916	0.000970211
ENSMUSG00000073478.7	D730003I15Rik	-2.05306	0.0178422	-2.05306	0.0178422
ENSMUSG00000118245.2	Gm30082	-2.05472	0.00230761	-2.05472	0.00230761
ENSMUSG00000085733.2	Arhgap27os1	-2.05773	8.776e-06	-2.05773	8.776e-06
ENSMUSG00000074635.4	3110070M22Rik	-2.06001	0.00203751	-2.06001	0.00203751
ENSMUSG00000111654.2	Gm47077	-2.07239	7.68017e-12	-2.07239	7.68017e-12
ENSMUSG00000072688.3	Gm10399	-2.0843	0.00312588	-2.0843	0.00312588
ENSMUSG00000117743.2	Gm50232	-2.08431	0.00975118	-2.08431	0.00975118
ENSMUSG00000108949.2	Gm45069	-2.10129	1.0912e-05	-2.10129	1.0912e-05
ENSMUSG00000109270.2	Gm10584	-2.10383	0.00157402	-2.10383	0.00157402
ENSMUSG00000087263.2	Gm15726	-2.12073	0.00121599	-2.12073	0.00121599
ENSMUSG00000097730.4	Gm26588	-2.12912	1.37664e-18	-2.12912	1.37664e-18
ENSMUSG00000109602.2	Gm31597	-2.1358	1.52479e-06	-2.1358	1.52479e-06
ENSMUSG00000085887.3	Arhgap27os3	-2.14051	0.000284341	-2.14051	0.000284341
ENSMUSG00000084960.2	B430010I23Rik	-2.14326	1.82202e-16	-2.14326	1.82202e-16
ENSMUSG00000106357.2	Gm8013	-2.14342	0.00118892	-2.14342	0.00118892
ENSMUSG00000117698.2	BC037704	-2.15333	1.88623e-11	-2.15333	1.88623e-11
ENSMUSG00000110166.2	Gm45641	-2.15379	2.67846e-17	-2.15379	2.67846e-17
ENSMUSG00000100954.5	Gm10138	-2.16047	3.82763e-42	-2.16047	3.82763e-42
ENSMUSG00000085112.2	A530072M11Rik	-2.16745	4.51225e-05	-2.16745	4.51225e-05
ENSMUSG00000074281.4	Gm12522	-2.17256	1.63815e-16	-2.17256	1.63815e-16
ENSMUSG00000097282.2	5031415H12Rik	-2.18283	0.0178397	-2.18283	0.0178397
ENSMUSG00000097832.2	Gm26912	-2.18611	0.00283493	-2.18611	0.00283493
ENSMUSG00000085828.2	Gm15612	-2.19694	5.12541e-05	-2.19694	5.12541e-05
ENSMUSG00000087351.2	Gm11464	-2.19762	0.00766434	-2.19762	0.00766434
ENSMUSG00000085501.2	Gm11772	-2.20191	0.000170367	-2.20191	0.000170367
ENSMUSG00000108703.2	Gm44793	-2.20691	0.00259074	-2.20691	0.00259074
ENSMUSG00000092625.3	Gm20404	-2.21297	0.000861756	-2.21297	0.000861756
ENSMUSG00000085118.3	Gm15774	-2.21386	2.50091e-09	-2.21386	2.50091e-09
ENSMUSG00000084822.2	Myadml2os	-2.21643	2.40378e-09	-2.21643	2.40378e-09
ENSMUSG00000117263.2	Gm35290	-2.2358	0.0120673	-2.2358	0.0120673
ENSMUSG00000110273.2	Gm41231	-2.24295	0.00169647	-2.24295	0.00169647
ENSMUSG00000104720.2	Gm43138	-2.25595	0.000485426	-2.25595	0.000485426
ENSMUSG00000095385.4	D630033O11Rik	-2.25817	0.0351541	-2.25817	0.0351541
ENSMUSG00000106967.2	Gm42477	-2.26101	4.32314e-14	-2.26101	4.32314e-14
ENSMUSG00000105402.5	Gm3716	-2.26828	2.34063e-06	-2.26828	2.34063e-06
ENSMUSG00000093465.2	Gm20682	-2.27272	4.92846e-05	-2.27272	4.92846e-05
ENSMUSG00000086782.3	E130102H24Rik	-2.27337	0.00765418	-2.27337	0.00765418
ENSMUSG00000116380.2	Gm39556	-2.28175	8.45225e-08	-2.28175	8.45225e-08
ENSMUSG00000052724.8	Gm9888	-2.29112	9.8368e-21	-2.29112	9.8368e-21
ENSMUSG00000073590.4	3222401L13Rik	-2.29704	1.04053e-53	-2.29704	1.04053e-53
ENSMUSG00000061510.4	Gm10101	-2.29727	1.47589e-05	-2.29727	1.47589e-05
ENSMUSG00000113238.2	Gm47251	-2.30252	0.0302714	-2.30252	0.0302714
ENSMUSG00000118651.2	Gm17315	-2.32013	4.2966e-07	-2.32013	4.2966e-07
ENSMUSG00000084821.2	Gm15880	-2.33418	0.0113854	-2.33418	0.0113854
ENSMUSG00000093637.2	Gm20636	-2.33604	9.93448e-18	-2.33604	9.93448e-18
ENSMUSG00000110592.2	4930488N15Rik	-2.34609	0.0135475	-2.34609	0.0135475
ENSMUSG00000079053.4	Gm14010	-2.3668	0.0144892	-2.3668	0.0144892
ENSMUSG00000112346.2	Gm48768	-2.37009	2.82882e-16	-2.37009	2.82882e-16
ENSMUSG00000055061.6	4931431C16Rik	-2.37353	6.16613e-34	-2.37353	6.16613e-34
ENSMUSG00000086637.2	Gm14040	-2.37382	1.18544e-05	-2.37382	1.18544e-05
ENSMUSG00000087165.8	2010001A14Rik	-2.37439	0.00199318	-2.37439	0.00199318
ENSMUSG00000100594.2	2810414N06Rik	-2.38541	2.52542e-15	-2.38541	2.52542e-15
ENSMUSG00000116366.2	Gm49475	-2.39153	1.19703e-06	-2.39153	1.19703e-06
ENSMUSG00000097047.3	1110020A21Rik	-2.39203	0.0231934	-2.39203	0.0231934
ENSMUSG00000097917.3	Gm26839	-2.39607	0.0163919	-2.39607	0.0163919
ENSMUSG00000117956.2	Gm50196	-2.40292	2.59992e-07	-2.40292	2.59992e-07
ENSMUSG00000072844.7	G530011O06Rik	-2.40314	4.46765e-05	-2.40314	4.46765e-05
ENSMUSG00000118354.2	Gm19437	-2.42911	0.0293168	-2.42911	0.0293168
ENSMUSG00000087362.8	Gm13710	-2.43115	4.03892e-08	-2.43115	4.03892e-08
ENSMUSG00000108655.2	Gm44949	-2.43347	0.000343207	-2.43347	0.000343207
ENSMUSG00000117841.2	Gm50371	-2.43348	7.90523e-17	-2.43348	7.90523e-17
ENSMUSG00000112593.2	Gm48882	-2.43968	9.09801e-11	-2.43968	9.09801e-11
ENSMUSG00000099384.7	1700110C19Rik	-2.44691	3.92594e-07	-2.44691	3.92594e-07
ENSMUSG00000086813.2	Gm13657	-2.44897	0.00182576	-2.44897	0.00182576
ENSMUSG00000085048.2	Gm15537	-2.45727	3.34121e-36	-2.45727	3.34121e-36
ENSMUSG00000112410.2	B230217J21Rik	-2.46607	0.00291024	-2.46607	0.00291024
ENSMUSG00000114150.2	Gm46367	-2.47285	1.35234e-25	-2.47285	1.35234e-25
ENSMUSG00000044522.9	A730020M07Rik	-2.47941	0.0326773	-2.47941	0.0326773
ENSMUSG00000085414.2	Sspnos	-2.48939	0.0316648	-2.48939	0.0316648
ENSMUSG00000086690.2	4933406J10Rik	-2.4904	0.000212341	-2.4904	0.000212341
ENSMUSG00000115230.2	AU022793	-2.49159	5.09792e-07	-2.49159	5.09792e-07
ENSMUSG00000099470.2	Gm29340	-2.49288	0.0486168	-2.49288	0.0486168
ENSMUSG00000114370.2	Gm46411	-2.50033	4.82586e-05	-2.50033	4.82586e-05
ENSMUSG00000109587.2	Gm31105	-2.52824	9.91829e-06	-2.52824	9.91829e-06
ENSMUSG00000111063.2	Zfp660	-2.52916	5.4775e-05	-2.52916	5.4775e-05
ENSMUSG00000043993.7	2900052L18Rik	-2.5418	0.00178857	-2.5418	0.00178857
ENSMUSG00000087289.3	4933424M12Rik	-2.5495	1.98135e-12	-2.5495	1.98135e-12
ENSMUSG00000085802.3	Gm16059	-2.55303	8.13391e-50	-2.55303	8.13391e-50
ENSMUSG00000117891.2	Gm41764	-2.55482	0.00470121	-2.55482	0.00470121
ENSMUSG00000107317.2	Gm19719	-2.55764	6.99456e-25	-2.55764	6.99456e-25
ENSMUSG00000108659.2	Gm34121	-2.5621	0.00160348	-2.5621	0.00160348
ENSMUSG00000085499.2	Gm15713	-2.59453	0.0265429	-2.59453	0.0265429
ENSMUSG00000112009.2	Gm48591	-2.59949	0.0139031	-2.59949	0.0139031
ENSMUSG00000111034.2	Gm48066	-2.59972	0.000314868	-2.59972	0.000314868
ENSMUSG00000110316.2	Gm45311	-2.61184	0.00194695	-2.61184	0.00194695
ENSMUSG00000087452.2	Gm11998	-2.61317	7.77217e-05	-2.61317	7.77217e-05
ENSMUSG00000085891.8	Gm14634	-2.62173	0.0290482	-2.62173	0.0290482
ENSMUSG00000112539.2	Gm40787	-2.64886	0.0013935	-2.64886	0.0013935
ENSMUSG00000115002.2	Gm10847	-2.67106	6.32597e-08	-2.67106	6.32597e-08
ENSMUSG00000087377.2	AV099323	-2.6754	0.0243766	-2.6754	0.0243766
ENSMUSG00000043794.9	D830025C05Rik	-2.67668	6.99972e-18	-2.67668	6.99972e-18
ENSMUSG00000105283.2	Gm33370	-2.68266	4.93603e-08	-2.68266	4.93603e-08
ENSMUSG00000104168.2	Gm38250	-2.6849	0.0301296	-2.6849	0.0301296
ENSMUSG00000084908.3	C79798	-2.70481	0.014499	-2.70481	0.014499
ENSMUSG00000087151.2	Gm14022	-2.71184	0.00938105	-2.71184	0.00938105
ENSMUSG00000097705.2	Gm26740	-2.71309	1.49e-47	-2.71309	1.49e-47
ENSMUSG00000038491.10	Cdk19os	-2.71616	4.91898e-06	-2.71616	4.91898e-06
ENSMUSG00000097636.9	Mirt1	-2.71952	0.000315948	-2.71952	0.000315948
ENSMUSG00000084803.9	5830444B04Rik	-2.72926	1.61335e-10	-2.72926	1.61335e-10
ENSMUSG00000097287.4	D130017N08Rik	-2.74989	3.56467e-07	-2.74989	3.56467e-07
ENSMUSG00000107552.2	Gm44096	-2.75568	0.0027094	-2.75568	0.0027094
ENSMUSG00000114784.2	Gm47754	-2.77043	5.18398e-08	-2.77043	5.18398e-08
ENSMUSG00000101585.7	1600010M07Rik	-2.77229	8.72821e-14	-2.77229	8.72821e-14
ENSMUSG00000090185.2	Gm15523	-2.78527	4.08764e-15	-2.78527	4.08764e-15
ENSMUSG00000097601.3	Gm26660	-2.81478	0.00477144	-2.81478	0.00477144
ENSMUSG00000046463.6	5930403N24Rik	-2.82841	1.80846e-34	-2.82841	1.80846e-34
ENSMUSG00000093622.2	Gm20703	-2.83549	1.59674e-10	-2.83549	1.59674e-10
ENSMUSG00000117335.2	Gm49870	-2.8593	0.00114261	-2.8593	0.00114261
ENSMUSG00000087176.2	D230022J07Rik	-2.8598	8.13883e-13	-2.8598	8.13883e-13
ENSMUSG00000098318.8	Lockd	-2.86433	0.018155	-2.86433	0.018155
ENSMUSG00000118099.2	Gm31356	-2.87367	0.000226718	-2.87367	0.000226718
ENSMUSG00000105699.2	Gm43703	-2.87428	5.19414e-05	-2.87428	5.19414e-05
ENSMUSG00000090706.2	Gm17233	-2.87581	9.43668e-38	-2.87581	9.43668e-38
ENSMUSG00000086773.2	Gm16192	-2.89687	2.31834e-15	-2.89687	2.31834e-15
ENSMUSG00000087331.9	1810021B22Rik	-2.90101	8.68137e-17	-2.90101	8.68137e-17
ENSMUSG00000056418.4	BC043934	-2.90906	6.33993e-35	-2.90906	6.33993e-35
ENSMUSG00000097471.9	5830432E09Rik	-2.92603	5.43803e-22	-2.92603	5.43803e-22
ENSMUSG00000097085.3	Gm26634	-2.93271	6.588e-07	-2.93271	6.588e-07
ENSMUSG00000118249.2	Gm36608	-2.95364	1.16358e-05	-2.95364	1.16358e-05
ENSMUSG00000117404.2	Gm50035	-2.96803	0.00517341	-2.96803	0.00517341
ENSMUSG00000114701.2	Gm47731	-2.96818	0.0133598	-2.96818	0.0133598
ENSMUSG00000085188.2	Gm11368	-2.96972	0.000671531	-2.96972	0.000671531
ENSMUSG00000103843.2	Gm31266	-2.98064	0.0255678	-2.98064	0.0255678
ENSMUSG00000085315.8	A430018G15Rik	-2.98319	1.81298e-05	-2.98319	1.81298e-05
ENSMUSG00000100121.2	1700025N23Rik	-2.98875	0.00266159	-2.98875	0.00266159
ENSMUSG00000046683.17	0610025J13Rik	-2.99652	0.0386161	-2.99652	0.0386161
ENSMUSG00000084806.2	Gm15232	-2.99809	4.76737e-09	-2.99809	4.76737e-09
ENSMUSG00000055323.6	Gm9967	-3.01826	1.21067e-12	-3.01826	1.21067e-12
ENSMUSG00000097633.3	Gm16617	-3.02829	1.08182e-17	-3.02829	1.08182e-17
ENSMUSG00000092593.2	Gm20492	-3.03524	3.32442e-07	-3.03524	3.32442e-07
ENSMUSG00000109783.2	Gm45338	-3.06415	0.000356695	-3.06415	0.000356695
ENSMUSG00000095366.3	Gm21860	-3.06846	0.0183399	-3.06846	0.0183399
ENSMUSG00000097974.2	Gm10605	-3.07275	2.62741e-07	-3.07275	2.62741e-07
ENSMUSG00000118330.2	Gm30042	-3.07381	0.00424037	-3.07381	0.00424037
ENSMUSG00000087685.2	1700122E12Rik	-3.09033	0.00210926	-3.09033	0.00210926
ENSMUSG00000116480.2	Gm49512	-3.09276	0.0335914	-3.09276	0.0335914
ENSMUSG00000085956.2	4930481B07Rik	-3.12765	0.00656748	-3.12765	0.00656748
ENSMUSG00000085558.8	4930412C18Rik	-3.13683	0.000777177	-3.13683	0.000777177
ENSMUSG00000074813.15	Morrbid	-3.13906	3.07443e-11	-3.13906	3.07443e-11
ENSMUSG00000110863.2	Gm34655	-3.19103	1.42169e-05	-3.19103	1.42169e-05
ENSMUSG00000105296.2	Gm19708	-3.19726	6.04267e-07	-3.19726	6.04267e-07
ENSMUSG00000097887.3	Gm26542	-3.20442	2.30683e-39	-3.20442	2.30683e-39
ENSMUSG00000114355.2	Gm40916	-3.20499	0.00177691	-3.20499	0.00177691
ENSMUSG00000097504.2	4930516B21Rik	-3.24248	2.39436e-05	-3.24248	2.39436e-05
ENSMUSG00000087612.2	A230005M16Rik	-3.24735	2.51575e-67	-3.24735	2.51575e-67
ENSMUSG00000097429.2	Gm26520	-3.248	2.06744e-30	-3.248	2.06744e-30
ENSMUSG00000084828.2	Gm12367	-3.25421	0.00328204	-3.25421	0.00328204
ENSMUSG00000112458.2	Gm40773	-3.25635	0.000130115	-3.25635	0.000130115
ENSMUSG00000052368.3	Gm9873	-3.25732	0.0247039	-3.25732	0.0247039
ENSMUSG00000085519.2	Gm13703	-3.26525	7.55595e-16	-3.26525	7.55595e-16
ENSMUSG00000097616.8	1110019D14Rik	-3.31804	2.24175e-13	-3.31804	2.24175e-13
ENSMUSG00000110374.2	Gm31172	-3.33901	0.019549	-3.33901	0.019549
ENSMUSG00000097276.2	4930525G20Rik	-3.34841	0.0316177	-3.34841	0.0316177
ENSMUSG00000101505.2	1700109G14Rik	-3.36275	0.0303973	-3.36275	0.0303973
ENSMUSG00000073731.13	AI507597	-3.36405	0.0123749	-3.36405	0.0123749
ENSMUSG00000087319.2	Gm15907	-3.36937	0.000450503	-3.36937	0.000450503
ENSMUSG00000097440.3	Gm6277	-3.38085	1.0265e-27	-3.38085	1.0265e-27
ENSMUSG00000114438.2	Gm47827	-3.38496	0.000519889	-3.38496	0.000519889
ENSMUSG00000086067.2	Gm16183	-3.39116	0.0423297	-3.39116	0.0423297
ENSMUSG00000052188.7	Gm14964	-3.41095	0.0270004	-3.41095	0.0270004
ENSMUSG00000087336.3	Gm15860	-3.41711	0.00819574	-3.41711	0.00819574
ENSMUSG00000114436.2	Gm48283	-3.42302	1.6296e-19	-3.42302	1.6296e-19
ENSMUSG00000096948.3	Gm4221	-3.42503	0.00951861	-3.42503	0.00951861
ENSMUSG00000086111.2	Gm15326	-3.43244	0.000617961	-3.43244	0.000617961
ENSMUSG00000089849.2	Runx2os2	-3.45479	0.0447442	-3.45479	0.0447442
ENSMUSG00000111673.2	Gm29724	-3.47069	0.0328364	-3.47069	0.0328364
ENSMUSG00000106737.2	Gm42962	-3.47137	1.41873e-05	-3.47137	1.41873e-05
ENSMUSG00000117905.2	Gm50230	-3.47654	0.000208527	-3.47654	0.000208527
ENSMUSG00000102923.2	Gm31728	-3.48638	0.0460946	-3.48638	0.0460946
ENSMUSG00000090565.8	4930405O22Rik	-3.48687	0.000626617	-3.48687	0.000626617
ENSMUSG00000086689.2	Gm16876	-3.49594	0.0196317	-3.49594	0.0196317
ENSMUSG00000075553.3	Gm5464	-3.49774	1.77323e-05	-3.49774	1.77323e-05
ENSMUSG00000112276.2	5033421B08Rik	-3.49945	0.0111538	-3.49945	0.0111538
ENSMUSG00000111535.2	Gm35154	-3.50392	6.80036e-10	-3.50392	6.80036e-10
ENSMUSG00000085936.8	2610307P16Rik	-3.5182	0.039918	-3.5182	0.039918
ENSMUSG00000104830.2	5830487J09Rik	-3.52699	0.0265905	-3.52699	0.0265905
ENSMUSG00000098146.2	Gm26935	-3.53082	0.00470555	-3.53082	0.00470555
ENSMUSG00000085591.2	Gm13479	-3.53253	2.30953e-16	-3.53253	2.30953e-16
ENSMUSG00000102202.2	Gm33280	-3.53256	0.00258126	-3.53256	0.00258126
ENSMUSG00000113183.2	Gm47664	-3.54039	1.93858e-32	-3.54039	1.93858e-32
ENSMUSG00000087187.2	Gm13431	-3.57158	0.00544261	-3.57158	0.00544261
ENSMUSG00000118314.2	1700001K23Rik	-3.5877	0.00570537	-3.5877	0.00570537
ENSMUSG00000085213.2	Gm13091	-3.59982	6.44071e-14	-3.59982	6.44071e-14
ENSMUSG00000108724.2	Gm44734	-3.60757	0.000133385	-3.60757	0.000133385
ENSMUSG00000060380.4	C030014I23Rik	-3.61239	0.0493195	-3.61239	0.0493195
ENSMUSG00000098645.2	Gm27201	-3.61781	1.11015e-13	-3.61781	1.11015e-13
ENSMUSG00000097456.8	Gm16958	-3.61786	0.0424464	-3.61786	0.0424464
ENSMUSG00000114846.2	Gm29927	-3.62482	0.0141291	-3.62482	0.0141291
ENSMUSG00000109559.2	Gm34280	-3.64778	0.000449281	-3.64778	0.000449281
ENSMUSG00000091329.3	1700112D23Rik	-3.65964	0.00398407	-3.65964	0.00398407
ENSMUSG00000117350.2	Gm49975	-3.6616	0.0391198	-3.6616	0.0391198
ENSMUSG00000086546.2	Gm13709	-3.66232	4.37766e-40	-3.66232	4.37766e-40
ENSMUSG00000097413.3	A830052D11Rik	-3.67651	1.93799e-56	-3.67651	1.93799e-56
ENSMUSG00000114857.2	Gm48770	-3.68114	0.0250301	-3.68114	0.0250301
ENSMUSG00000114291.2	Gm47471	-3.69714	0.0278769	-3.69714	0.0278769
ENSMUSG00000109089.2	4833411C07Rik	-3.70035	2.01591e-21	-3.70035	2.01591e-21
ENSMUSG00000104874.2	Gm43387	-3.70952	0.00365322	-3.70952	0.00365322
ENSMUSG00000117840.2	Gm50399	-3.71079	0.0346204	-3.71079	0.0346204
ENSMUSG00000100280.3	Gm28417	-3.71838	2.56451e-36	-3.71838	2.56451e-36
ENSMUSG00000101223.7	4930568A12Rik	-3.71936	5.43075e-09	-3.71936	5.43075e-09
ENSMUSG00000087142.8	Gm12454	-3.72472	0.0190653	-3.72472	0.0190653
ENSMUSG00000079671.9	2610203C22Rik	-3.73329	7.79533e-58	-3.73329	7.79533e-58
ENSMUSG00000087624.2	9230111E07Rik	-3.7338	0.0356533	-3.7338	0.0356533
ENSMUSG00000086291.2	Gm15513	-3.73469	0.00159303	-3.73469	0.00159303
ENSMUSG00000087674.8	4930447M23Rik	-3.75972	1.76133e-07	-3.75972	1.76133e-07
ENSMUSG00000087222.2	E030042O20Rik	-3.7826	1.61889e-07	-3.7826	1.61889e-07
ENSMUSG00000085732.2	Gm4279	-3.78299	6.16305e-07	-3.78299	6.16305e-07
ENSMUSG00000074388.4	Gm5544	-3.7934	2.54052e-07	-3.7934	2.54052e-07
ENSMUSG00000084896.2	Gm11632	-3.80106	2.06503e-10	-3.80106	2.06503e-10
ENSMUSG00000089797.2	Gm16118	-3.81331	4.5389e-35	-3.81331	4.5389e-35
ENSMUSG00000103217.2	Gm38287	-3.82065	8.37096e-40	-3.82065	8.37096e-40
ENSMUSG00000105245.2	Gm31305	-3.82599	5.91281e-06	-3.82599	5.91281e-06
ENSMUSG00000114656.2	2810403G07Rik	-3.82644	0.00510292	-3.82644	0.00510292
ENSMUSG00000099746.2	Ppnr	-3.84631	0.0106084	-3.84631	0.0106084
ENSMUSG00000086695.2	Gm15247	-3.87852	0.0425356	-3.87852	0.0425356
ENSMUSG00000085227.2	6330418K02Rik	-3.88069	1.31829e-74	-3.88069	1.31829e-74
ENSMUSG00000087698.2	Gm13031	-3.88836	3.61517e-30	-3.88836	3.61517e-30
ENSMUSG00000114302.2	Gm48683	-3.90133	0.0061898	-3.90133	0.0061898
ENSMUSG00000107388.2	Gm42788	-3.91365	0.0232254	-3.91365	0.0232254
ENSMUSG00000113919.2	Gm34466	-3.91388	0.0259388	-3.91388	0.0259388
ENSMUSG00000090203.3	AU015336	-3.91463	0.00737465	-3.91463	0.00737465
ENSMUSG00000055370.4	Gm9968	-3.91512	2.46897e-08	-3.91512	2.46897e-08
ENSMUSG00000097386.2	9130213A22Rik	-3.92594	0.0166645	-3.92594	0.0166645
ENSMUSG00000093628.2	Gm20616	-3.92721	0.0495039	-3.92721	0.0495039
ENSMUSG00000086675.2	Plxna4os2	-3.93091	5.31683e-08	-3.93091	5.31683e-08
ENSMUSG00000087486.2	Gm11723	-3.93243	0.00630792	-3.93243	0.00630792
ENSMUSG00000085095.3	Gm15635	-3.97327	1.02136e-08	-3.97327	1.02136e-08
ENSMUSG00000116617.2	Gm49767	-3.98111	0.00439614	-3.98111	0.00439614
ENSMUSG00000086763.2	Plxna4os1	-3.98889	7.21084e-120	-3.98889	7.21084e-120
ENSMUSG00000034764.16	1700006J14Rik	-4.02728	3.87017e-06	-4.02728	3.87017e-06
ENSMUSG00000101655.2	2310040G24Rik	-4.03692	4.98753e-62	-4.03692	4.98753e-62
ENSMUSG00000073485.4	H3f3aos	-4.04117	1.56271e-07	-4.04117	1.56271e-07
ENSMUSG00000109599.2	Gm31812	-4.05951	0.0040612	-4.05951	0.0040612
ENSMUSG00000075534.6	Gm13262	-4.06288	0.00529798	-4.06288	0.00529798
ENSMUSG00000085581.2	Gm12786	-4.09086	0.011091	-4.09086	0.011091
ENSMUSG00000054822.6	1700041G16Rik	-4.09602	8.6375e-10	-4.09602	8.6375e-10
ENSMUSG00000091510.5	Mtag2	-4.09743	0.0308559	-4.09743	0.0308559
ENSMUSG00000108950.2	9130015G15Rik	-4.10561	2.56767e-05	-4.10561	2.56767e-05
ENSMUSG00000087086.8	Gm13269	-4.11071	0.0028839	-4.11071	0.0028839
ENSMUSG00000112360.2	Gm48614	-4.11307	0.00274939	-4.11307	0.00274939
ENSMUSG00000093656.2	Gm20628	-4.11744	0.00010401	-4.11744	0.00010401
ENSMUSG00000097415.3	AU020206	-4.13429	9.44544e-63	-4.13429	9.44544e-63
ENSMUSG00000085129.2	5031425F14Rik	-4.14028	0.00226855	-4.14028	0.00226855
ENSMUSG00000116311.2	4930478M13Rik	-4.15159	0.0239151	-4.15159	0.0239151
ENSMUSG00000084978.2	Gm11655	-4.15883	5.2053e-08	-4.15883	5.2053e-08
ENSMUSG00000118369.2	Gm30541	-4.16482	1.63106e-20	-4.16482	1.63106e-20
ENSMUSG00000109634.2	Gm45474	-4.18467	0.0129263	-4.18467	0.0129263
ENSMUSG00000087120.2	Gm12279	-4.18664	0.000917374	-4.18664	0.000917374
ENSMUSG00000105881.2	4932422M17Rik	-4.1899	0.00794576	-4.1899	0.00794576
ENSMUSG00000115309.2	Gm49010	-4.1911	8.00488e-06	-4.1911	8.00488e-06
ENSMUSG00000103686.2	Gm37073	-4.2061	0.0494973	-4.2061	0.0494973
ENSMUSG00000110038.2	Gm45570	-4.22623	2.41503e-07	-4.22623	2.41503e-07
ENSMUSG00000091393.2	5330438I03Rik	-4.23077	0.00065642	-4.23077	0.00065642
ENSMUSG00000087381.9	Gm16008	-4.23474	0.024009	-4.23474	0.024009
ENSMUSG00000073242.5	Dnmt3aos	-4.24996	0.017504	-4.24996	0.017504
ENSMUSG00000116180.2	Gm49492	-4.26406	4.95e-07	-4.26406	4.95e-07
ENSMUSG00000101903.2	Gm29291	-4.26666	1.9611e-33	-4.26666	1.9611e-33
ENSMUSG00000097191.3	Mm2pr	-4.27296	3.53118e-06	-4.27296	3.53118e-06
ENSMUSG00000101905.2	4930439D14Rik	-4.28938	0.000237627	-4.28938	0.000237627
ENSMUSG00000085995.3	Gm2788	-4.29477	0.0100879	-4.29477	0.0100879
ENSMUSG00000107481.2	4833403J16Rik	-4.31276	0.0419954	-4.31276	0.0419954
ENSMUSG00000074782.4	4833422C13Rik	-4.31591	2.44507e-13	-4.31591	2.44507e-13
ENSMUSG00000075025.11	Gm10804	-4.33183	0.0118364	-4.33183	0.0118364
ENSMUSG00000116898.2	Gm49785	-4.33499	0.0025342	-4.33499	0.0025342
ENSMUSG00000097755.3	2010110K18Rik	-4.33636	0.0157452	-4.33636	0.0157452
ENSMUSG00000100335.3	2310008N11Rik	-4.35893	0.0245115	-4.35893	0.0245115
ENSMUSG00000074274.8	D930028M14Rik	-4.36328	0.00379235	-4.36328	0.00379235
ENSMUSG00000106888.2	Gm42848	-4.37978	1.01751e-05	-4.37978	1.01751e-05
ENSMUSG00000111362.2	Gm47389	-4.38146	0.00556344	-4.38146	0.00556344
ENSMUSG00000113010.2	Gm34084	-4.38806	0.0174335	-4.38806	0.0174335
ENSMUSG00000085089.2	Arhgap15os	-4.39674	0.00211637	-4.39674	0.00211637
ENSMUSG00000109722.2	Gm10578	-4.397	0.0165919	-4.397	0.0165919
ENSMUSG00000113005.2	Gm34408	-4.40017	0.00464489	-4.40017	0.00464489
ENSMUSG00000085914.2	Gm14320	-4.40524	0.0422545	-4.40524	0.0422545
ENSMUSG00000100783.2	2310047D07Rik	-4.42225	1.68642e-05	-4.42225	1.68642e-05
ENSMUSG00000104710.2	Gm31243	-4.42505	6.71616e-18	-4.42505	6.71616e-18
ENSMUSG00000087201.2	Gm15261	-4.43605	0.00571947	-4.43605	0.00571947
ENSMUSG00000104583.2	Gm42701	-4.43632	0.00331998	-4.43632	0.00331998
ENSMUSG00000115597.2	Gm49030	-4.44912	1.20169e-05	-4.44912	1.20169e-05
ENSMUSG00000117994.2	Gm5820	-4.45443	0.00199217	-4.45443	0.00199217
ENSMUSG00000116097.2	Gm36738	-4.45477	1.69653e-20	-4.45477	1.69653e-20
ENSMUSG00000085624.2	Gm14573	-4.47456	0.000510221	-4.47456	0.000510221
ENSMUSG00000109680.2	Gm32098	-4.47622	0.000638549	-4.47622	0.000638549
ENSMUSG00000111792.2	Gm33858	-4.494	5.52134e-22	-4.494	5.52134e-22
ENSMUSG00000118340.2	Gm50301	-4.49683	0.000383168	-4.49683	0.000383168
ENSMUSG00000086946.8	Gm15527	-4.50229	3.51736e-05	-4.50229	3.51736e-05
ENSMUSG00000087004.2	Gm14154	-4.50923	0.000858736	-4.50923	0.000858736
ENSMUSG00000085485.2	Gm14024	-4.51707	0.000703623	-4.51707	0.000703623
ENSMUSG00000091378.2	Gm4219	-4.54998	0.0174898	-4.54998	0.0174898
ENSMUSG00000052658.6	5830454E08Rik	-4.55373	0.0018242	-4.55373	0.0018242
ENSMUSG00000108470.2	Gm4598	-4.56159	0.00648531	-4.56159	0.00648531
ENSMUSG00000093726.2	Gm20667	-4.56466	0.015186	-4.56466	0.015186
ENSMUSG00000111797.2	Gm48081	-4.56747	3.33918e-09	-4.56747	3.33918e-09
ENSMUSG00000115816.2	Gm34589	-4.57102	2.63638e-67	-4.57102	2.63638e-67
ENSMUSG00000097108.2	Gm26581	-4.57104	0.00223782	-4.57104	0.00223782
ENSMUSG00000097613.2	Gm17597	-4.59358	0.00698713	-4.59358	0.00698713
ENSMUSG00000107061.2	Gm19590	-4.60939	0.00199685	-4.60939	0.00199685
ENSMUSG00000113313.2	Gm32036	-4.6143	1.34864e-33	-4.6143	1.34864e-33
ENSMUSG00000085201.2	Nr6a1os	-4.6315	8.36714e-80	-4.6315	8.36714e-80
ENSMUSG00000113575.2	A930023M06Rik	-4.6378	0.000216147	-4.6378	0.000216147
ENSMUSG00000099954.2	Gm28112	-4.65245	0.000411047	-4.65245	0.000411047
ENSMUSG00000109284.2	B230311B06Rik	-4.65656	3.09119e-07	-4.65656	3.09119e-07
ENSMUSG00000102674.2	8030442B05Rik	-4.65807	1.76702e-20	-4.65807	1.76702e-20
ENSMUSG00000085016.2	Gm11335	-4.69933	0.00796785	-4.69933	0.00796785
ENSMUSG00000087670.2	9530036M11Rik	-4.70213	0.0198339	-4.70213	0.0198339
ENSMUSG00000112888.2	Gm47634	-4.71638	0.00127613	-4.71638	0.00127613
ENSMUSG00000086801.2	Gm15943	-4.73498	7.52438e-26	-4.73498	7.52438e-26
ENSMUSG00000068463.5	B630019A10Rik	-4.73856	0.0011033	-4.73856	0.0011033
ENSMUSG00000087049.2	Bach2it1	-4.80011	0.00100028	-4.80011	0.00100028
ENSMUSG00000115100.2	Gm34934	-4.81134	0.0184718	-4.81134	0.0184718
ENSMUSG00000108371.2	Gm38832	-4.82306	2.73867e-08	-4.82306	2.73867e-08
ENSMUSG00000105311.2	Gm44574	-4.82853	2.13686e-05	-4.82853	2.13686e-05
ENSMUSG00000087604.8	Cdrt4os1	-4.84151	0.014241	-4.84151	0.014241
ENSMUSG00000085710.2	Gm12676	-4.87692	0.000961552	-4.87692	0.000961552
ENSMUSG00000070392.6	Gm20634	-4.91064	3.78045e-10	-4.91064	3.78045e-10
ENSMUSG00000106980.2	Gm43690	-4.91174	2.63143e-05	-4.91174	2.63143e-05
ENSMUSG00000087259.8	2610035D17Rik	-4.96002	3.95664e-26	-4.96002	3.95664e-26
ENSMUSG00000105062.2	Gm43113	-4.99217	0.000744784	-4.99217	0.000744784
ENSMUSG00000087307.2	Gm12925	-5.02526	0.000218603	-5.02526	0.000218603
ENSMUSG00000085759.2	1700061E18Rik	-5.03889	0.000341543	-5.03889	0.000341543
ENSMUSG00000112082.2	Gm35035	-5.06692	0.00293834	-5.06692	0.00293834
ENSMUSG00000103174.2	Gm37168	-5.10472	1.91281e-07	-5.10472	1.91281e-07
ENSMUSG00000104108.2	Gm37876	-5.10703	3.98206e-07	-5.10703	3.98206e-07
ENSMUSG00000087639.2	Gm15512	-5.11207	7.47655e-57	-5.11207	7.47655e-57
ENSMUSG00000084932.2	Gm15156	-5.11327	3.2282e-05	-5.11327	3.2282e-05
ENSMUSG00000097184.3	4632428C04Rik	-5.11552	1.02816e-06	-5.11552	1.02816e-06
ENSMUSG00000111014.2	Gm47795	-5.13618	0.00014474	-5.13618	0.00014474
ENSMUSG00000115405.2	Gm41307	-5.16174	0.000423017	-5.16174	0.000423017
ENSMUSG00000104867.2	Gm43728	-5.1624	0.00022814	-5.1624	0.00022814
ENSMUSG00000110388.2	Gm30329	-5.18042	2.37611e-35	-5.18042	2.37611e-35
ENSMUSG00000090708.2	Gm17196	-5.2049	0.000215004	-5.2049	0.000215004
ENSMUSG00000098620.2	Gm27209	-5.21498	8.54385e-05	-5.21498	8.54385e-05
ENSMUSG00000090017.2	Gm16213	-5.2382	0.000305279	-5.2382	0.000305279
ENSMUSG00000106820.2	D5Ertd605e	-5.25247	3.2202e-28	-5.25247	3.2202e-28
ENSMUSG00000108015.4	Gm32591	-5.25329	3.95499e-19	-5.25329	3.95499e-19
ENSMUSG00000109847.2	Gm45278	-5.26669	0.000184304	-5.26669	0.000184304
ENSMUSG00000097709.9	2810429I04Rik	-5.27826	7.19941e-14	-5.27826	7.19941e-14
ENSMUSG00000110682.2	A530010L16Rik	-5.27919	0.0010927	-5.27919	0.0010927
ENSMUSG00000115337.2	4930570B17Rik	-5.28863	0.000221831	-5.28863	0.000221831
ENSMUSG00000072618.3	Gm10384	-5.32975	2.79908e-08	-5.32975	2.79908e-08
ENSMUSG00000086686.2	F630206G17Rik	-5.33208	0.000172584	-5.33208	0.000172584
ENSMUSG00000115062.2	4930544F09Rik	-5.34513	4.6809e-05	-5.34513	4.6809e-05
ENSMUSG00000085912.3	Trp53cor1	-5.34539	2.3526e-25	-5.34539	2.3526e-25
ENSMUSG00000086786.2	Gm15908	-5.34577	6.0865e-05	-5.34577	6.0865e-05
ENSMUSG00000116114.2	Gm35853	-5.34715	6.13123e-10	-5.34715	6.13123e-10
ENSMUSG00000111147.2	Gm33699	-5.36432	3.15372e-90	-5.36432	3.15372e-90
ENSMUSG00000105219.2	Gm43821	-5.36639	2.07213e-06	-5.36639	2.07213e-06
ENSMUSG00000087060.8	Eldr	-5.37943	0.000107136	-5.37943	0.000107136
ENSMUSG00000074783.11	AU019990	-5.41766	8.9049e-06	-5.41766	8.9049e-06
ENSMUSG00000100320.2	Gm29417	-5.42741	1.86685e-05	-5.42741	1.86685e-05
ENSMUSG00000084964.3	Gm15503	-5.44274	3.9979e-231	-5.44274	3.9979e-231
ENSMUSG00000110647.3	Gm17745	-5.46264	7.70121e-05	-5.46264	7.70121e-05
ENSMUSG00000113856.2	Gm10790	-5.50342	7.91755e-296	-5.50342	7.91755e-296
ENSMUSG00000111180.2	Gm39348	-5.51022	2.18707e-05	-5.51022	2.18707e-05
ENSMUSG00000098204.2	Gm26984	-5.51831	0.000100108	-5.51831	0.000100108
ENSMUSG00000100627.7	A830008E24Rik	-5.53241	2.87774e-20	-5.53241	2.87774e-20
ENSMUSG00000104354.2	Gm37126	-5.56237	3.68456e-06	-5.56237	3.68456e-06
ENSMUSG00000085085.3	1700086P04Rik	-5.62686	2.09569e-05	-5.62686	2.09569e-05
ENSMUSG00000102494.2	Gm36988	-5.63951	1.32716e-05	-5.63951	1.32716e-05
ENSMUSG00000086006.3	Gm13293	-5.64564	4.18926e-06	-5.64564	4.18926e-06
ENSMUSG00000113303.2	4930423D22Rik	-5.73765	8.08869e-06	-5.73765	8.08869e-06
ENSMUSG00000117399.2	Gm19689	-5.74995	6.75431e-07	-5.74995	6.75431e-07
ENSMUSG00000109056.2	Leat1	-5.75994	0.000206322	-5.75994	0.000206322
ENSMUSG00000056716.11	Gm5420	-5.79696	5.12236e-06	-5.79696	5.12236e-06
ENSMUSG00000100367.2	Gm29336	-5.8295	3.48669e-06	-5.8295	3.48669e-06
ENSMUSG00000096573.3	1700009J07Rik	-5.83633	5.84942e-07	-5.83633	5.84942e-07
ENSMUSG00000073067.11	9130019P16Rik	-5.83786	2.26901e-61	-5.83786	2.26901e-61
ENSMUSG00000105534.2	Gm42435	-5.86971	6.43974e-06	-5.86971	6.43974e-06
ENSMUSG00000087355.8	Gm13187	-5.87695	6.27053e-07	-5.87695	6.27053e-07
ENSMUSG00000114869.2	Gm48876	-5.88874	8.25126e-06	-5.88874	8.25126e-06
ENSMUSG00000086874.2	Gm13175	-5.89412	1.18247e-06	-5.89412	1.18247e-06
ENSMUSG00000054391.13	4930517O19Rik	-5.89956	2.83594e-07	-5.89956	2.83594e-07
ENSMUSG00000084891.2	Gm12958	-5.92248	1.78839e-06	-5.92248	1.78839e-06
ENSMUSG00000086495.8	Gm13778	-5.93447	3.04443e-08	-5.93447	3.04443e-08
ENSMUSG00000117315.2	1600022D10Rik	-5.93603	5.41544e-12	-5.93603	5.41544e-12
ENSMUSG00000086008.9	Gm8817	-5.95232	2.43417e-05	-5.95232	2.43417e-05
ENSMUSG00000114422.2	Gm30411	-5.99398	2.27126e-11	-5.99398	2.27126e-11
ENSMUSG00000113645.2	Gm47076	-6.00515	4.33802e-05	-6.00515	4.33802e-05
ENSMUSG00000097288.2	Gm2155	-6.01968	4.86563e-07	-6.01968	4.86563e-07
ENSMUSG00000116851.2	Gm35576	-6.1651	0.000308394	-6.1651	0.000308394
ENSMUSG00000045231.6	BC106179	-6.23308	7.87992e-16	-6.23308	7.87992e-16
ENSMUSG00000109203.2	Gm32849	-6.30225	2.86252e-09	-6.30225	2.86252e-09
ENSMUSG00000100465.2	Gm29264	-6.33523	4.75591e-07	-6.33523	4.75591e-07
ENSMUSG00000098206.2	Mir181a-1hg	-6.41211	4.54695e-12	-6.41211	4.54695e-12
ENSMUSG00000078314.3	Gm14762	-6.41635	2.49668e-07	-6.41635	2.49668e-07
ENSMUSG00000084918.2	Gm12708	-6.44144	1.75591e-09	-6.44144	1.75591e-09
ENSMUSG00000111982.2	Gm35135	-6.5101	4.98145e-08	-6.5101	4.98145e-08
ENSMUSG00000087277.2	2010013B24Rik	-6.52196	5.24044e-09	-6.52196	5.24044e-09
ENSMUSG00000086720.2	Plxna4os3	-6.57137	2.54899e-10	-6.57137	2.54899e-10
ENSMUSG00000086487.2	Gm11638	-6.5815	6.33151e-09	-6.5815	6.33151e-09
ENSMUSG00000097654.2	Gm26714	-6.67056	3.38168e-18	-6.67056	3.38168e-18
ENSMUSG00000100502.2	Gm28286	-6.70205	3.99018e-09	-6.70205	3.99018e-09
ENSMUSG00000117545.2	Gm30794	-6.78983	4.71209e-08	-6.78983	4.71209e-08
ENSMUSG00000117079.2	Gm41611	-6.8312	2.63275e-11	-6.8312	2.63275e-11
ENSMUSG00000103043.2	Gm37306	-6.85186	6.87937e-35	-6.85186	6.87937e-35
ENSMUSG00000086264.10	Gm15850	-6.92537	8.26664e-19	-6.92537	8.26664e-19
ENSMUSG00000098108.8	Gm27008	-6.97515	2.36569e-10	-6.97515	2.36569e-10
ENSMUSG00000104835.5	Gm5547	-6.98974	9.87175e-11	-6.98974	9.87175e-11
ENSMUSG00000109876.2	Gm45449	-7.03952	9.08299e-10	-7.03952	9.08299e-10
ENSMUSG00000099162.2	Gm27168	-7.0437	7.10086e-11	-7.0437	7.10086e-11
ENSMUSG00000054589.2	Gm9949	-7.31542	1.13259e-11	-7.31542	1.13259e-11
ENSMUSG00000053360.5	F730035P03Rik	-7.3999	3.60292e-11	-7.3999	3.60292e-11
ENSMUSG00000101595.2	Gm29395	-7.68294	5.421e-12	-7.68294	5.421e-12
ENSMUSG00000085881.3	Gm15912	-7.86919	8.29977e-13	-7.86919	8.29977e-13
ENSMUSG00000113591.2	4930447K03Rik	-7.99438	5.42897e-14	-7.99438	5.42897e-14
ENSMUSG00000110235.2	Gm5086	-8.00443	7.43888e-127	-8.00443	7.43888e-127
ENSMUSG00000021600.6	8030423J24Rik	-8.42083	2.37057e-15	-8.42083	2.37057e-15
ENSMUSG00000086491.2	Gm13291	-8.47998	1.18195e-15	-8.47998	1.18195e-15
ENSMUSG00000117916.2	9630028I04Rik	-8.61965	3.11963e-16	-8.61965	3.11963e-16
ENSMUSG00000113771.2	Gm36529	-9.08432	5.51493e-17	-9.08432	5.51493e-17

## Sheet: GSE158510_mouse M2
Top 10% lncRNAs based on P-value from GSE158510
		Subread		STAR
Gene_ID	Symbol	log2FC	Pvalue	log2FC	Pvalue
ENSMUSG00000000031.17	H19	-6.72095	0.0090637	-6.70607	0.0095147
ENSMUSG00000006462.7	A530013C23Rik	-8.21579	4.34927e-05	-8.19761	5.50293e-05
ENSMUSG00000015451.17	C4a	-1.76723	0.0174875	-4.67193	0.0457466
ENSMUSG00000022639.15	Dubr	0.945966	0.00522914	0.960734	0.00264117
ENSMUSG00000026736.3	4930426L09Rik	-7.1949	0.00270518	-7.22409	0.00289538
ENSMUSG00000029092.10	D5Ertd615e	-7.22414	0.0345633	-7.52778	0.0233012
ENSMUSG00000031736.12	Crnde	1.28359	0.00545264	1.24814	0.00826517
ENSMUSG00000043488.6	Frmd8os	0.584639	0.0355981	0.604334	0.0312075
ENSMUSG00000043773.6	1700048O20Rik	-5.28283	0.00351018	-5.24717	0.00382105
ENSMUSG00000043833.7	2900005J15Rik	-9.57578	1.54022e-11	-9.55844	2.52897e-11
ENSMUSG00000043993.7	2900052L18Rik	-7.47669	0.000239639	-7.4885	0.000292735
ENSMUSG00000044522.9	A730020M07Rik	-8.83298	1.12518e-07	-8.84615	1.41189e-07
ENSMUSG00000044694.3	2010007H06Rik	-6.74319	0.000545016	-6.78753	0.000567175
ENSMUSG00000051832.8	E230016K23Rik	3.02438	0.0373395	3.00823	0.0376901
ENSMUSG00000052143.9	Gm9869	-7.69734	0.000209482	-7.83726	0.00015093
ENSMUSG00000052403.12	Fcnaos	1.08312	0.0133173	1.05736	0.00580897
ENSMUSG00000052769.8	Gm9889	-7.41052	3.61323e-05	-7.42295	5.58421e-05
ENSMUSG00000053442.5	4930597O21Rik	1.00741	6.01908e-08	0.999941	4.23854e-08
ENSMUSG00000053588.5	A730061H03Rik	-1.11739	0.00852824	-1.11571	0.00845757
ENSMUSG00000053615.2	Gm9913	-6.33115	0.0126134	-6.3482	0.0138841
ENSMUSG00000053821.5	Gm9922	-7.85669	3.02397e-05	-7.86042	3.65729e-05
ENSMUSG00000054135.3	A430110L20Rik	-7.92643	0.0115761	-7.93776	0.0114975
ENSMUSG00000054589.2	Gm9949	-9.24518	1.50768e-10	-9.24523	2.28368e-10
ENSMUSG00000055972.6	2810407A14Rik	-7.03974	0.00114698	-7.07023	0.00133821
ENSMUSG00000056145.6	AI504432	1.77089	0.0246055	1.81536	0.029178
ENSMUSG00000056445.9	Hoxaas2	-7.34648	6.60726e-05	-7.29567	0.000145893
ENSMUSG00000058934.9	Igf1os	3.8634	0.0280856	3.78163	0.0332033
ENSMUSG00000060029.14	4930473A02Rik	-0.525001	0.0321745	-0.517805	0.0228541
ENSMUSG00000063611.6	Gm10134	-0.865322	2.44364e-05	-0.870857	2.60574e-05
ENSMUSG00000066170.8	E230001N04Rik	-9.87715	1.42876e-11	-9.88664	1.56145e-11
ENSMUSG00000070315.13	4930581F22Rik	0.799297	7.07212e-06	0.648564	0.000481364
ENSMUSG00000071033.2	Gm10308	-7.19357	0.000676456	-7.20693	0.000820986
ENSMUSG00000072591.11	Fzd10os	-7.9576	0.000292628	-7.96921	0.000318454
ENSMUSG00000072673.3	Gm10392	-1.2178	0.0269459	-1.24821	0.0222922
ENSMUSG00000072874.5	Gm6116	5.89247	1.88621e-06	5.98586	8.65541e-05
ENSMUSG00000073415.5	Gm10501	-4.28187	0.00238334	-6.82554	6.89613e-05
ENSMUSG00000073594.4	Gm10545	-6.09177	0.0101797	-6.10452	0.0124492
ENSMUSG00000073627.8	C130036L24Rik	3.08165	0.0439214	3.06447	0.0453107
ENSMUSG00000073679.3	Mxra8os	-1.0317	0.0264682	-0.984951	0.0203459
ENSMUSG00000074256.4	Gm10655	-7.11611	0.000528944	-7.10998	0.000701753
ENSMUSG00000074346.7	Kcnd3os	7.44636	0.039827	7.41696	0.0416445
ENSMUSG00000074782.4	4833422C13Rik	-9.05546	3.32321e-08	-9.04463	5.071e-08
ENSMUSG00000074783.11	AU019990	-5.77059	0.0255838	-5.78358	0.0297408
ENSMUSG00000074912.11	Gm14207	1.29297	0.0220731	1.25652	0.0339575
ENSMUSG00000075010.6	AW112010	0.878285	0.00669475	0.864275	0.00679741
ENSMUSG00000075463.4	4930594M22Rik	2.06572	5.98378e-06	1.75494	3.24987e-05
ENSMUSG00000075514.5	Gm13375	-6.24161	0.00711677	-6.22327	0.00968427
ENSMUSG00000078956.4	Gm14221	-9.55105	9.75744e-11	-9.69027	2.47128e-11
ENSMUSG00000079143.4	Atxn7l1os1	-5.54334	0.00596288	-6.51736	0.0067506
ENSMUSG00000079414.4	Gm11110	-1.39623	0.030901	-1.44721	0.0291714
ENSMUSG00000079564.4	Gm11149	-1.36217	0.0196906	-1.42804	0.0120212
ENSMUSG00000079669.3	Gm17396	-8.08481	7.29573e-06	-8.11346	8.86737e-06
ENSMUSG00000084781.2	D930015M05Rik	-1.85954	0.0110725	-1.67887	0.027037
ENSMUSG00000084799.8	Ino80dos	0.535779	0.0134471	0.522207	0.0143808
ENSMUSG00000084803.9	5830444B04Rik	-2.40475	0.0470867	-2.51555	0.0371213
ENSMUSG00000084821.2	Gm15880	-3.17461	0.0133597	-3.14115	0.0146424
ENSMUSG00000084964.3	Gm15503	-1.14875	0.0314849	-1.14552	0.0386702
ENSMUSG00000084998.2	Gm16279	0.70132	0.0349609	0.83387	0.00273315
ENSMUSG00000085016.2	Gm11335	-6.44873	0.00885285	-6.4326	0.0128289
ENSMUSG00000085039.3	Gm15927	0.702862	0.00237056	0.680634	0.00297638
ENSMUSG00000085058.3	8030453O22Rik	1.80415	0.0032267	1.78542	0.00369875
ENSMUSG00000085067.3	Gm15631	-7.5811	0.0172812	-7.54574	0.0189522
ENSMUSG00000085069.3	Prdm16os	-7.43107	6.88835e-05	-7.37675	0.000123792
ENSMUSG00000085095.3	Gm15635	-0.711859	0.0330085	-0.737958	0.0211203
ENSMUSG00000085148.2	Mir22hg	0.671714	0.00708266	0.662894	0.00787052
ENSMUSG00000085156.9	Snhg15	1.11646	0.00044739	1.11022	0.000348209
ENSMUSG00000085169.3	Gm10785	1.26286	0.00553864	1.1039	0.000578266
ENSMUSG00000085181.2	Gm12709	-5.95158	0.0143541	-6.341	0.00605986
ENSMUSG00000085227.2	6330418K02Rik	-2.47697	1.03786e-12	-2.50912	2.06108e-13
ENSMUSG00000085287.9	4833418N02Rik	-8.34819	2.56484e-06	-8.30402	4.17623e-06
ENSMUSG00000085316.2	D330050G23Rik	-8.41585	4.35145e-07	-8.42223	6.41105e-07
ENSMUSG00000085331.2	Gm11274	-7.03974	0.0074629	-7.34996	0.00502575
ENSMUSG00000085376.2	Gm14508	-7.39312	0.00207279	-7.09538	0.00443482
ENSMUSG00000085382.2	Gm13861	-9.09111	4.14014e-06	-9.07112	4.82329e-06
ENSMUSG00000085558.8	4930412C18Rik	-8.85733	0.00167496	-8.87009	0.00158999
ENSMUSG00000085562.8	2610028E06Rik	-7.22488	0.0303771	-7.26822	0.0294647
ENSMUSG00000085569.2	Gm12602	-7.85769	0.0169729	-7.86226	0.0169678
ENSMUSG00000085587.2	Gm14493	-0.866542	4.6566e-09	-0.876614	1.20817e-09
ENSMUSG00000085596.2	Gm11476	-6.66637	1.35386e-06	-8.83412	3.66769e-07
ENSMUSG00000085636.2	Gm11769	-1.23813	3.99451e-08	-1.23969	6.82663e-08
ENSMUSG00000085645.2	Hoxb5os	-5.83515	0.00731141	-5.8058	0.00852897
ENSMUSG00000085710.2	Gm12676	-6.762	0.00130145	-6.77491	0.00169521
ENSMUSG00000085749.2	Gm12843	-6.12387	0.0187884	-6.68085	0.00573652
ENSMUSG00000085762.2	Lrrc75aos2	-2.73693	0.0356389	-2.68936	0.04172
ENSMUSG00000085779.2	Atcayos	-3.77991	0.0433431	-4.10161	0.0242982
ENSMUSG00000085802.3	Gm16059	-1.68376	8.07425e-05	-1.6059	6.43085e-05
ENSMUSG00000085828.2	Gm15612	-1.53125	0.000576596	-1.56305	0.000403136
ENSMUSG00000085838.2	Chn1os1	-8.6464	7.3544e-08	-8.71442	2.92282e-08
ENSMUSG00000085865.3	Gm15966	-1.55517	0.00134533	-1.56923	0.001223
ENSMUSG00000085882.2	2610507I01Rik	-1.92684	0.000184808	-1.94924	0.000140267
ENSMUSG00000085884.2	Gm15342	-4.91516	0.0306776	-4.21197	0.044903
ENSMUSG00000085890.8	Tnfsf13os	1.65158	1.3639e-05	1.62679	1.73139e-05
ENSMUSG00000086150.2	Bach2os	0.615866	0.00749726	0.591996	0.0106994
ENSMUSG00000086155.8	9430041J12Rik	-4.999	0.014911	-5.28353	0.00780489
ENSMUSG00000086283.8	2810433D01Rik	-8.1816	1.69399e-05	-8.21102	1.53183e-05
ENSMUSG00000086327.3	Slfn5os	0.569261	0.0424611	0.592188	0.0299585
ENSMUSG00000086341.3	Gm15932	0.597142	0.00275119	0.619007	0.000797389
ENSMUSG00000086443.2	4933421A08Rik	5.08951	0.000921723	5.05809	0.0010812
ENSMUSG00000086446.2	Prkag2os1	5.54103	0.048665	6.35879	0.0244018
ENSMUSG00000086459.3	1700030C12Rik	-0.86838	0.0252	-0.788314	0.0471623
ENSMUSG00000086472.2	Gm16172	-0.793234	0.0147086	-0.834538	0.00901534
ENSMUSG00000086491.2	Gm13291	-8.11539	0.00776726	-7.72438	0.0155926
ENSMUSG00000086509.3	Nkx2-2os	-5.09977	0.0244291	-5.14487	0.0210961
ENSMUSG00000086515.2	Erich2os	-7.65206	0.0169498	-7.64329	0.0175315
ENSMUSG00000086527.2	Gm15856	7.1552	8.65824e-08	7.29198	2.09817e-08
ENSMUSG00000086544.2	Chn1os3	-8.37327	5.27979e-08	-8.52755	2.55385e-08
ENSMUSG00000086582.2	Gm16272	0.588488	0.0151597	0.610635	0.0102972
ENSMUSG00000086584.9	Gm12002	-8.5185	6.28613e-06	-8.56888	3.76026e-06
ENSMUSG00000086602.2	Gm15609	3.58168	0.0354004	3.53976	0.03726
ENSMUSG00000086629.9	2810403D21Rik	1.69107	0.0109241	1.65453	0.0116633
ENSMUSG00000086644.2	Gm13470	-6.8909	0.00063918	-6.8818	0.000929139
ENSMUSG00000086682.2	Gm16023	-1.01248	0.0100212	-1.01303	0.0243582
ENSMUSG00000086683.2	Gm12867	-6.66691	0.00284039	-6.65643	0.00402349
ENSMUSG00000086686.2	F630206G17Rik	-6.95481	0.00315039	-7.07221	0.00229344
ENSMUSG00000086690.2	4933406J10Rik	-6.17451	0.00998952	-6.33792	0.00790789
ENSMUSG00000086742.9	Gm16201	2.82772	4.8147e-08	2.82767	3.21984e-08
ENSMUSG00000086767.2	Gm13070	-0.689622	0.0265653	-0.703054	0.0234081
ENSMUSG00000086843.4	E030013I19Rik	-5.59662	0.00643919	-5.61013	0.0073034
ENSMUSG00000086862.2	Gm13546	6.35976	0.00959732	6.65779	0.00611514
ENSMUSG00000086872.2	Gm14225	7.7596	0.0139956	7.75048	0.0144616
ENSMUSG00000086905.2	Gm13716	-7.16149	0.0349141	-7.19032	0.0346953
ENSMUSG00000086942.2	Gm15489	-4.73997	0.0109797	-4.78131	0.010776
ENSMUSG00000086968.9	4933431E20Rik	-0.933473	0.0416253	-0.911793	0.0175885
ENSMUSG00000086969.2	4930443O20Rik	7.50505	0.0294124	7.54448	0.0265811
ENSMUSG00000086976.2	Gm12316	1.89144	0.00302482	1.85999	0.0032887
ENSMUSG00000087002.2	Gm16277	-7.83639	3.23116e-06	-7.82878	6.44375e-06
ENSMUSG00000087028.8	Gm13387	-7.56176	2.15149e-05	-7.65809	2.13567e-05
ENSMUSG00000087088.3	Gm16638	-8.01241	0.000940182	-8.04145	0.000892247
ENSMUSG00000087107.9	AI662270	1.71289	1.85355e-13	1.7166	6.81438e-14
ENSMUSG00000087122.2	4930403D09Rik	-6.01789	0.0152137	-5.9909	0.0192816
ENSMUSG00000087151.2	Gm14022	-7.24874	0.0324459	-7.29022	0.0316129
ENSMUSG00000087168.2	Gm15983	0.906967	0.00475234	0.838991	0.0080249
ENSMUSG00000087174.8	5530601H04Rik	0.745744	0.0267628	0.725861	0.029096
ENSMUSG00000087190.3	D430001F17Rik	0.613882	0.000549295	0.680771	9.60389e-05
ENSMUSG00000087201.2	Gm15261	10.018	7.82382e-14	9.99352	1.54187e-13
ENSMUSG00000087228.2	Gm12827	-6.57294	0.00716426	-6.61114	0.00654358
ENSMUSG00000087231.8	E230016M11Rik	2.00461	0.023789	1.79649	0.0267646
ENSMUSG00000087232.2	Gm14764	-5.56157	0.0350975	-5.71667	0.0303874
ENSMUSG00000087252.2	Gm14379	-7.63038	0.01685	-7.63132	0.0173122
ENSMUSG00000087294.3	Gm13556	-5.81867	0.0104708	-5.80996	0.0120593
ENSMUSG00000087341.5	0610040F04Rik	0.822606	0.0111983	0.808584	0.0146631
ENSMUSG00000087347.2	1700047K16Rik	2.89083	0.0210062	2.88414	0.0212667
ENSMUSG00000087355.8	Gm13187	-6.21403	0.0203585	-6.34797	0.0150788
ENSMUSG00000087362.8	Gm13710	-7.3914	0.000697322	-7.39019	0.000909989
ENSMUSG00000087384.2	Gm15558	7.86563	0.0114873	7.79917	0.0131323
ENSMUSG00000087400.9	Gm15270	-2.64888	5.14721e-06	-2.72759	2.48478e-06
ENSMUSG00000087411.2	Gm16048	1.92207	1.80715e-10	1.96639	2.21364e-10
ENSMUSG00000087413.2	Gm11266	-7.34619	0.0325313	-7.34645	0.0332039
ENSMUSG00000087424.2	5730405O15Rik	-4.17344	1.40209e-05	-3.93473	5.31656e-06
ENSMUSG00000087439.2	Gm15788	1.9263	0.0184886	1.78925	0.0266157
ENSMUSG00000087480.2	Gm15910	-2.58017	0.0499582	-2.66587	0.0442137
ENSMUSG00000087515.2	Gm13554	-0.564325	0.0136619	-0.575409	0.0138352
ENSMUSG00000087516.8	Tbx3os1	-6.48811	1.2603e-07	-6.4734	1.69474e-07
ENSMUSG00000087526.3	Gm15738	-0.589594	0.013463	-0.622867	0.00817016
ENSMUSG00000087575.8	Gm12976	-5.90966	0.0174624	-6.64772	0.00291962
ENSMUSG00000087601.4	Uchl1os	-1.2175	0.0199369	-1.10884	0.0124389
ENSMUSG00000087612.2	A230005M16Rik	-1.06782	0.000484384	-1.08283	0.000334978
ENSMUSG00000087640.2	Gm14798	-2.03461	0.00087358	-2.0606	0.000382447
ENSMUSG00000087674.8	4930447M23Rik	-8.41685	2.26385e-07	-8.42885	3.26247e-07
ENSMUSG00000089635.2	Gm16559	-1.77136	0.00596543	-1.74383	0.00825878
ENSMUSG00000089679.2	Gm16299	9.2893	0.00125478	9.30276	0.00110073
ENSMUSG00000089797.2	Gm16118	-2.55589	0.0249103	-2.38016	0.04373
ENSMUSG00000089827.2	1700023H06Rik	-2.98624	0.0378596	-2.96677	0.0408589
ENSMUSG00000089902.2	Gm13625	0.829744	0.000909854	0.807928	0.000383099
ENSMUSG00000089961.2	Gm16567	-1.65575	0.000947117	-1.57085	0.00258853
ENSMUSG00000090062.3	Galnt6os	1.60563	0.00677001	1.63001	0.00311649
ENSMUSG00000090105.3	Gm15890	-4.05776	0.000361612	-4.03638	0.000504502
ENSMUSG00000090118.2	Gm16163	0.527082	0.011526	0.550207	0.00321778
ENSMUSG00000090185.2	Gm15523	-5.91262	0.0193488	-5.93071	0.0199107
ENSMUSG00000090208.2	Gm15851	-2.18327	0.00689489	-2.21397	0.00624358
ENSMUSG00000090230.2	Gm16315	3.68838	4.66475e-06	3.6398	7.98376e-06
ENSMUSG00000090260.2	2810442N19Rik	-6.88859	0.0016793	-6.88149	0.00212714
ENSMUSG00000090293.2	Gm17034	-7.81026	4.87196e-05	-7.84258	5.32377e-05
ENSMUSG00000090307.8	1700071M16Rik	-1.56481	0.000326212	-1.44911	0.000355437
ENSMUSG00000090458.2	Gm17122	0.519946	4.41004e-06	0.509604	8.06407e-06
ENSMUSG00000090570.2	Gm17041	2.72912	0.000338734	2.70141	0.000410289
ENSMUSG00000090576.3	Gm17055	-6.99624	0.041009	-6.98954	0.0430262
ENSMUSG00000090990.2	Gm17197	-5.73651	0.00131276	-6.21399	0.000275841
ENSMUSG00000091021.2	Gm17300	0.87798	0.0185697	0.794407	0.0493717
ENSMUSG00000091172.2	Gm17120	-2.02044	0.0151208	-1.91797	0.025782
ENSMUSG00000091523.2	AU040972	-5.64944	0.0365142	-5.70579	0.0367064
ENSMUSG00000092220.2	Gm20528	-0.740434	3.55841e-05	-0.746206	4.16295e-05
ENSMUSG00000092274.4	Neat1	1.21744	0.00598222	1.20085	0.00598809
ENSMUSG00000092283.2	Gm20412	3.09583	3.37163e-14	3.086	1.57322e-14
ENSMUSG00000092564.3	BC051226	-6.49556	0.00867753	-6.50744	0.00987255
ENSMUSG00000093594.2	Gm20707	0.814736	0.00209289	0.975875	0.000146356
ENSMUSG00000093629.2	Prox2os	-8.10072	1.19768e-06	-8.12278	1.63733e-06
ENSMUSG00000093650.3	Gm20631	-6.62877	0.0215055	-6.643	0.0226313
ENSMUSG00000093908.3	Gm5784	-5.10896	0.0132415	-7.17678	0.00727416
ENSMUSG00000095193.3	Gm20939	2.15853	0.0261728	2.18989	0.026271
ENSMUSG00000096056.2	Gm21986	-2.26681	0.000778957	-2.13092	0.000770881
ENSMUSG00000096221.4	1500002C15Rik	0.545888	0.00018215	0.548716	0.000183913
ENSMUSG00000096960.2	A230028O05Rik	-6.87396	0.0483995	-6.92773	0.0467716
ENSMUSG00000096965.8	3300005D01Rik	3.78972	0.00413678	3.78562	0.00398917
ENSMUSG00000096995.3	2810029C07Rik	-7.95127	0.000840106	-7.94421	0.000911821
ENSMUSG00000097027.3	Gm26559	-8.33917	1.49487e-05	-8.36581	1.64254e-05
ENSMUSG00000097040.7	2610316D01Rik	-6.56392	5.77526e-07	-6.598	9.90957e-07
ENSMUSG00000097099.3	Gm9917	0.60384	0.00362064	0.585355	0.00403933
ENSMUSG00000097113.8	Gm19705	-4.17899	0.013611	-4.35743	0.00911921
ENSMUSG00000097125.3	Gm26885	1.19988	0.00950373	1.13013	0.0170158
ENSMUSG00000097134.3	1110002J07Rik	4.05877	0.000143595	4.07659	0.000132526
ENSMUSG00000097139.4	Gm26626	1.46371	0.0228355	1.42183	0.0315818
ENSMUSG00000097154.3	Gm26510	0.537726	0.0226964	1.77674	0.00202095
ENSMUSG00000097156.8	Gm3764	-8.82118	9.45487e-09	-8.85574	9.7515e-09
ENSMUSG00000097170.2	Gm16982	1.20483	0.000394027	1.21431	0.000209086
ENSMUSG00000097174.3	Gm4890	-1.62758	0.0330054	-1.62461	0.0379673
ENSMUSG00000097178.8	2310002F09Rik	-5.7992	0.00201123	-3.29989	0.0192806
ENSMUSG00000097231.3	Gm26852	-0.59179	0.0382694	-0.708367	0.0243055
ENSMUSG00000097250.2	Gm26771	-5.84625	0.0450994	-5.89755	0.046584
ENSMUSG00000097261.3	4930532G15Rik	-8.64683	4.15817e-06	-8.60599	2.59408e-05
ENSMUSG00000097287.4	D130017N08Rik	1.20351	0.0129247	1.19825	0.0127976
ENSMUSG00000097288.2	Gm2155	-4.15583	0.0243543	-3.9302	0.0382108
ENSMUSG00000097303.3	3110083C13Rik	-6.99372	0.0469478	-6.98545	0.0495408
ENSMUSG00000097305.3	Gm17276	-8.1343	2.059e-08	-7.44494	3.20607e-08
ENSMUSG00000097313.3	Gm26569	3.03817	0.0439682	3.03479	0.0452914
ENSMUSG00000097324.9	Carmn	-6.16991	2.24941e-05	-6.17497	2.78265e-05
ENSMUSG00000097365.8	C030034L19Rik	-2.54239	0.00265856	-2.5866	0.00211564
ENSMUSG00000097378.9	B230208H11Rik	2.10984	0.00488217	2.02526	0.00808306
ENSMUSG00000097386.2	9130213A22Rik	-4.68205	0.0314761	-5.05637	0.014202
ENSMUSG00000097413.3	A830052D11Rik	-1.07796	7.54088e-09	-1.10073	1.05122e-09
ENSMUSG00000097416.4	Gm26670	-7.34412	0.0257062	-7.45387	0.0224802
ENSMUSG00000097418.8	Mir155hg	4.51949	0.00951318	4.50288	0.0107256
ENSMUSG00000097419.2	Gm26666	-5.63216	0.0347414	-5.54372	0.0472446
ENSMUSG00000097428.2	AW047730	-6.19702	0.013044	-5.92954	0.033886
ENSMUSG00000097466.9	D430036J16Rik	-8.09673	9.15208e-07	-8.11722	1.33967e-06
ENSMUSG00000097491.2	Gm2366	-8.55087	1.4428e-08	-8.75057	4.40892e-09
ENSMUSG00000097509.2	B230322F03Rik	0.821297	0.0159413	0.788032	0.0209882
ENSMUSG00000097535.2	Gm26592	-5.96823	0.0162806	-6.22592	0.0095044
ENSMUSG00000097536.3	2610037D02Rik	-6.39771	0.00844198	-6.41071	0.00980875
ENSMUSG00000097537.3	2610020C07Rik	0.649949	0.00777424	0.633692	0.0104762
ENSMUSG00000097558.2	Gm26902	0.763055	0.0291266	0.757108	0.0302894
ENSMUSG00000097576.3	D930030I03Rik	-7.48089	7.15191e-05	-7.46822	0.000111239
ENSMUSG00000097596.2	Gm26673	-9.45594	4.98744e-10	-9.47372	5.7583e-10
ENSMUSG00000097615.2	Gm2061	-6.12472	0.0121436	-6.13678	0.0143854
ENSMUSG00000097616.8	1110019D14Rik	1.15496	0.0175365	1.13608	0.0237525
ENSMUSG00000097623.8	B230323A14Rik	-5.81773	0.0255014	-5.78962	0.0333933
ENSMUSG00000097650.2	4921507G05Rik	-8.43788	4.06209e-07	-8.45174	4.77615e-07
ENSMUSG00000097685.3	Gm26646	-0.809512	0.0431378	-0.845775	0.0410313
ENSMUSG00000097692.3	A230060F14Rik	-1.08069	0.0200398	-0.908016	0.04951
ENSMUSG00000097738.3	4930445N18Rik	-6.22856	0.000689496	-6.21032	0.000871839
ENSMUSG00000097783.3	Gm26747	-9.28239	5.62621e-09	-9.2878	6.94825e-09
ENSMUSG00000097786.4	4933429H19Rik	-0.624277	0.0455064	-0.621404	0.0372406
ENSMUSG00000097805.3	Gm17473	-8.43856	0.00402357	-8.43776	0.0040055
ENSMUSG00000097806.4	Gm6556	-5.57627	0.00443895	-5.03005	0.00951947
ENSMUSG00000097816.2	Gm26811	2.07386	9.50341e-05	1.99673	0.000132128
ENSMUSG00000097832.2	Gm26912	-8.33603	8.28963e-07	-8.34886	1.00098e-06
ENSMUSG00000097836.2	Gm26903	-9.87264	9.58029e-13	-9.92633	6.97071e-13
ENSMUSG00000097855.9	A930007I19Rik	2.25135	5.83643e-10	2.2637	3.02357e-10
ENSMUSG00000097858.3	9530052C20Rik	-5.982	0.0175411	-5.99432	0.0204802
ENSMUSG00000097908.8	4933404O12Rik	-3.44084	0.0110066	-3.45032	0.0104089
ENSMUSG00000097915.3	A330009N23Rik	-1.36288	0.0176314	-1.33273	0.0227491
ENSMUSG00000097917.3	Gm26839	6.31399	1.93608e-06	5.89902	2.53867e-06
ENSMUSG00000097994.2	Gm26982	-4.21247	0.0142808	-4.39487	0.00954357
ENSMUSG00000098041.2	Gm26981	-5.57754	0.000995507	-5.91608	0.000392051
ENSMUSG00000098708.8	Gm27252	4.81987	0.0132843	4.91938	0.0108704
ENSMUSG00000098889.2	Gm27206	-0.770543	0.00449964	-0.727164	0.00404578
ENSMUSG00000099162.2	Gm27168	-6.87093	0.00716592	-6.86294	0.00805284
ENSMUSG00000099470.2	Gm29340	-7.47976	0.00157411	-7.40592	0.0235339
ENSMUSG00000099478.2	Gm28370	-5.82615	0.0128113	-7.68985	0.0168455
ENSMUSG00000099843.2	Gm7160	1.06154	0.041739	1.07377	0.0490093
ENSMUSG00000099966.2	2810402E24Rik	0.870692	0.0435307	0.871562	0.0456531
ENSMUSG00000100005.8	B130024G19Rik	-2.33862	0.0233367	-2.36887	0.0167115
ENSMUSG00000100017.3	2410022M11Rik	-0.972125	0.010087	-1.01451	0.0128284
ENSMUSG00000100192.2	Gm29587	-6.79788	0.0012464	-6.89578	0.00125279
ENSMUSG00000100220.2	Gm29331	-8.80616	1.08971e-09	-8.78156	2.75856e-09
ENSMUSG00000100252.7	Mir124-2hg	-7.6934	0.0149505	-7.70492	0.0150119
ENSMUSG00000100280.3	Gm28417	-0.70058	0.0136084	-0.755877	0.00783625
ENSMUSG00000100502.2	Gm28286	-5.67395	0.0368362	-5.68723	0.041604
ENSMUSG00000100680.2	1810044D09Rik	-1.61117	0.0349649	-1.57444	0.0427614
ENSMUSG00000100768.2	Gm29055	8.173	0.0066521	7.10058	0.00371722
ENSMUSG00000101162.3	Gm26728	-0.838769	0.000582395	-0.877235	0.000259676
ENSMUSG00000101168.2	Gm28892	-5.35553	0.0126311	-6.62792	0.0038535
ENSMUSG00000101191.7	Gm28809	-7.49867	3.70385e-05	-7.60863	3.52876e-05
ENSMUSG00000101778.2	Gm29488	-7.95921	0.000692064	-7.97081	0.000729777
ENSMUSG00000102009.7	4933400F21Rik	-6.25401	0.00823693	-6.23639	0.0107916
ENSMUSG00000102196.2	Gm38171	-7.5384	0.0184316	-7.55184	0.0185724
ENSMUSG00000102234.2	Gm37885	0.569003	0.00625569	0.522768	0.0137415
ENSMUSG00000102545.2	6430573P05Rik	-7.45196	6.5959e-05	-7.45172	9.66e-05
ENSMUSG00000102564.2	Gm37035	2.35535	0.00119577	2.34267	0.00130063
ENSMUSG00000102674.2	8030442B05Rik	-5.63202	0.0349712	-6.09066	0.0159746
ENSMUSG00000102828.6	Gm38182	-0.618057	0.0404188	-0.622349	0.0393693
ENSMUSG00000103156.2	Gm38293	-6.05479	0.0203486	-6.06649	0.0230451
ENSMUSG00000103309.2	BC037039	-0.822308	0.00963384	-0.833223	0.00817543
ENSMUSG00000103473.2	Gm37696	5.55288	0.0290525	6.51695	0.0276148
ENSMUSG00000103985.2	Gm37446	-8.37309	1.11234e-07	-8.3647	2.21002e-07
ENSMUSG00000104093.2	A330015K06Rik	-6.86234	0.00192914	-7.46391	0.000260838
ENSMUSG00000104340.2	Gm10522	10.2031	2.40067e-11	10.2028	2.8167e-11
ENSMUSG00000104507.2	A430027H14Rik	-7.0133	0.00335355	-7.02561	0.00375239
ENSMUSG00000104554.2	Gm4610	3.44301	1.12564e-10	3.43939	6.67762e-11
ENSMUSG00000104574.2	Gm42836	1.20539	1.29276e-08	1.18788	1.08139e-08
ENSMUSG00000104850.2	Gm42901	-2.47234	3.7491e-06	-2.39957	5.81071e-06
ENSMUSG00000105161.2	Gm42595	-7.73415	0.000108202	-7.71093	0.000126474
ENSMUSG00000105245.2	Gm31305	-6.77687	0.00313082	-6.74783	0.00407685
ENSMUSG00000105255.2	Gm42413	0.763998	3.4129e-06	0.742396	4.62931e-06
ENSMUSG00000105350.2	4930537H20Rik	-4.6609	0.0118202	-4.8216	0.00882459
ENSMUSG00000105402.5	Gm3716	-4.90854	0.00304417	-4.91126	0.00328849
ENSMUSG00000105659.2	4930509H03Rik	-7.66986	0.000164913	-7.68281	0.000197349
ENSMUSG00000105769.2	Gm43351	1.35376	0.000281869	1.29046	0.000290448
ENSMUSG00000105851.2	9130604C24Rik	-4.37911	0.0161593	-6.9225	0.000935121
ENSMUSG00000105933.2	Gm43260	8.27285	0.0059137	8.26246	0.00605885
ENSMUSG00000106082.5	4930404A12Rik	-0.784955	0.00556689	-0.798007	0.00466722
ENSMUSG00000106261.2	Gm34086	-6.23857	0.0103448	-6.82725	0.00275472
ENSMUSG00000106438.2	Gm32051	4.44818	0.0343609	4.36234	0.0389422
ENSMUSG00000106583.2	4930447N08Rik	-5.95955	0.0239636	-6.36152	0.00980834
ENSMUSG00000106659.2	Gm42161	-6.40978	0.00530813	-6.36834	0.00734655
ENSMUSG00000106820.2	D5Ertd605e	1.13897	0.0116658	1.11949	0.0133196
ENSMUSG00000106847.2	Peg13	-1.14573	0.0158923	-1.16428	0.0143561
ENSMUSG00000106981.2	Gm45495	-7.12871	0.0355756	-7.10933	0.038218
ENSMUSG00000107253.2	Gm43634	1.89541	0.00981144	1.79817	0.0108948
ENSMUSG00000107317.2	Gm19719	-0.536636	0.00161177	-0.541927	0.000672634
ENSMUSG00000107318.2	Gm30003	-2.94476	0.0151836	-3.2333	0.00263043
ENSMUSG00000107730.2	Gm44238	-5.93081	0.0396433	-5.90423	0.0453534
ENSMUSG00000107768.2	Gm44275	-7.02961	0.0394627	-7.09493	0.0371481
ENSMUSG00000107961.2	Gm44036	2.21131	3.09896e-34	2.20525	3.51413e-34
ENSMUSG00000108118.2	Gm34312	-6.90668	0.00985393	-6.92046	0.0105074
ENSMUSG00000108175.2	Gm16499	-2.13032	0.0384964	-2.15328	0.0394756
ENSMUSG00000108196.2	Gm36328	-5.70532	0.0332328	-5.71827	0.0378093
ENSMUSG00000108239.2	Gm19434	3.12144	0.000618363	3.36635	0.000224579
ENSMUSG00000108255.2	Gm16499	-3.90568	0.00169339	-3.8694	0.0020033
ENSMUSG00000108393.2	Gm32633	-6.54333	0.0024752	-6.50577	0.00385622
ENSMUSG00000108436.2	Gm44851	2.94876	0.0285493	2.92339	0.029798
ENSMUSG00000108624.2	Gm45091	-4.09523	0.0408339	-3.45286	0.0118951
ENSMUSG00000108713.2	Gm33027	-8.30724	4.44273e-06	-8.48099	5.53662e-06
ENSMUSG00000108801.2	Gm39090	0.882737	0.0384353	0.866211	0.044749
ENSMUSG00000109089.2	4833411C07Rik	-8.32501	3.09306e-07	-8.37208	2.42173e-07
ENSMUSG00000109111.2	6530437J22Rik	-2.20698	0.00240772	-2.21669	0.0019915
ENSMUSG00000109251.2	E230032D23Rik	1.04843	0.0191845	1.10117	0.0108393
ENSMUSG00000109270.2	Gm10584	-4.28968	0.000340292	-4.16399	0.000169336
ENSMUSG00000109284.2	B230311B06Rik	-7.98702	2.20633e-05	-7.04612	5.14766e-05
ENSMUSG00000109321.2	A330076H08Rik	-8.13484	0.0088773	-8.14083	0.00880959
ENSMUSG00000109341.2	Gm30873	-4.59941	0.0291752	-5.05117	0.0110075
ENSMUSG00000109556.2	Gm38843	-3.32028	7.69189e-06	-3.34692	4.34503e-06
ENSMUSG00000109598.2	Gm36356	9.97466	0.000126329	9.96614	0.00011655
ENSMUSG00000109603.2	Gm32389	-6.99756	0.0400457	-7.02837	0.0399275
ENSMUSG00000109644.2	0610005C13Rik	0.832527	0.0180571	0.813304	0.00601759
ENSMUSG00000109669.2	Gm45472	-1.46062	8.00836e-05	-1.47216	4.99098e-05
ENSMUSG00000109861.2	4930458B22Rik	7.57737	0.00348939	7.66364	0.020332
ENSMUSG00000109881.2	Gm45507	1.29052	5.96175e-07	1.22674	1.37701e-05
ENSMUSG00000109947.2	Gm45669	-1.33385	0.00159471	-1.37872	0.000357599
ENSMUSG00000110273.2	Gm41231	-5.93173	0.0357747	-5.94355	0.0391346
ENSMUSG00000110424.2	1700012D14Rik	-5.48306	4.04433e-05	-5.89704	0.000151562
ENSMUSG00000110462.2	Gm35572	1.26051	0.00559879	1.35923	0.000401344
ENSMUSG00000110652.2	Gm33023	-2.23723	0.00686954	-2.04039	0.0103671
ENSMUSG00000110702.2	Gm45767	-0.564958	0.023984	-0.58235	0.0207964
ENSMUSG00000110730.2	Gm19385	-7.15094	0.0332605	-7.16766	0.0335377
ENSMUSG00000111014.2	Gm47795	-6.62551	0.00392734	-6.94118	0.00168572
ENSMUSG00000111063.2	Zfp660	-7.04358	0.0387638	-7.05508	0.0395915
ENSMUSG00000111171.2	Gm47815	1.8568	0.00597891	1.84777	0.00662712
ENSMUSG00000111189.2	Gm48293	-3.45279	0.0355492	-3.383	0.0443887
ENSMUSG00000111219.2	Gm38642	1.25801	0.0134797	1.3444	0.00249987
ENSMUSG00000111329.2	A830035O19Rik	-1.62654	0.0446558	-1.6859	0.0181234
ENSMUSG00000111339.2	AC139579.1	0.581694	0.0488426	0.582048	0.0477241
ENSMUSG00000111390.2	Gm48796	-1.40123	0.00104143	-1.40419	0.00130538
ENSMUSG00000111471.2	Gm47350	0.731382	0.0275105	0.688669	0.0421019
ENSMUSG00000111521.2	Gm48529	-3.51167	1.93836e-24	-3.5175	5.10915e-24
ENSMUSG00000111531.2	Gm32688	1.14116	0.0478553	1.16011	0.044127
ENSMUSG00000111583.2	Gm47962	-6.59896	0.00383759	-6.53085	0.00575485
ENSMUSG00000111610.2	Gm34829	-7.12546	0.0406365	-7.12335	0.0418717
ENSMUSG00000111737.2	Gm47248	0.901984	1.44353e-06	0.918369	2.27227e-06
ENSMUSG00000111856.2	6530413G14Rik	3.17922	4.11524e-11	3.12759	3.92645e-11
ENSMUSG00000111929.2	Gm48780	3.34648	3.03865e-07	3.15459	6.18444e-06
ENSMUSG00000112082.2	Gm35035	-6.12674	0.0115724	-6.17148	0.0122191
ENSMUSG00000112121.2	C230072F16Rik	-5.83549	0.000543512	-6.80478	7.53205e-05
ENSMUSG00000112134.2	Gm40723	2.45505	0.00656972	2.4819	0.00622545
ENSMUSG00000112198.2	Gm4065	-6.97978	0.0410045	-6.99298	0.0418824
ENSMUSG00000112265.2	Gm34983	-4.90685	0.0101675	-4.87194	0.013636
ENSMUSG00000112280.2	A830082N09Rik	-6.97358	0.0449139	-6.96749	0.0471521
ENSMUSG00000112345.2	Gm40652	-6.73911	0.0110872	-6.6289	0.0146459
ENSMUSG00000112346.2	Gm48768	-1.0082	0.0333491	-1.06516	0.0294181
ENSMUSG00000112360.2	Gm48614	-7.2708	0.000199639	-7.28278	0.000266436
ENSMUSG00000112421.2	4933406B15Rik	-5.92815	0.0154294	-7.01533	0.000600242
ENSMUSG00000112459.2	Gm47689	-6.93946	0.000907895	-6.93314	0.00149241
ENSMUSG00000112510.2	Gm47566	0.815426	0.00135267	0.80799	0.00144468
ENSMUSG00000112652.2	4921516A02Rik	0.78501	0.000334712	0.775097	0.000293514
ENSMUSG00000112734.2	Gm47644	-3.39373	0.0016722	-3.42816	0.00548425
ENSMUSG00000112751.2	Gm48084	-6.73236	0.0011371	-7.36681	7.72934e-05
ENSMUSG00000112758.2	Gm36172	2.89857	0.00581848	2.9646	0.00387248
ENSMUSG00000112880.2	Gm20337	-6.88611	0.0484272	-7.16268	0.00297086
ENSMUSG00000113010.2	Gm34084	-4.44983	0.00921427	-4.45282	0.00985908
ENSMUSG00000113094.2	Gm47447	-7.86394	0.000136343	-7.89672	0.000127302
ENSMUSG00000113136.2	Gm19951	4.75502	1.14954e-11	4.76526	2.44857e-11
ENSMUSG00000113184.2	Gm49654	-6.97153	0.0447185	-7.00351	0.0445034
ENSMUSG00000113529.2	Gm47484	0.715419	0.0171525	0.706582	0.0168615
ENSMUSG00000113647.2	Gm47210	-2.44754	1.10183e-09	-2.45832	3.58267e-10
ENSMUSG00000113757.2	Gm47507	6.00786	0.0041968	6.0189	0.00418283
ENSMUSG00000113780.2	Gm33195	-7.75179	0.0142894	-7.79657	0.0136083
ENSMUSG00000113987.2	4930453C13Rik	-7.49058	0.000204285	-7.48981	0.000287256
ENSMUSG00000114220.2	Gm10353	0.598372	0.0205721	0.591333	0.00989562
ENSMUSG00000114253.3	Gm47798	-8.12979	0.00689316	-8.13301	0.00691908
ENSMUSG00000114264.2	Gm48095	2.15166	0.000108002	2.2025	8.66811e-05
ENSMUSG00000114329.2	Gm30489	-1.27748	0.0261498	-1.22614	0.0212433
ENSMUSG00000114369.2	Gm41077	-6.52522	5.77773e-05	-5.76047	0.000343087
ENSMUSG00000114370.2	Gm46411	-6.69951	0.00275588	-6.73555	0.00318967
ENSMUSG00000114536.2	Gm48837	7.69862	4.89991e-09	7.96162	7.3351e-10
ENSMUSG00000114608.2	Gm36161	1.97614	0.00560845	1.61682	0.0270896
ENSMUSG00000114633.2	Gm46416	0.598601	0.00244268	0.588993	0.00512304
ENSMUSG00000114833.2	Gm41192	-6.35052	0.0182154	-6.44339	0.0163388
ENSMUSG00000114864.2	Gm41071	-7.08969	0.000219285	-7.24802	0.000157744
ENSMUSG00000114891.2	Gm47272	-4.97436	0.0307068	-5.91057	0.039228
ENSMUSG00000114926.2	Gm2379	-5.71493	0.040894	-5.72762	0.0454089
ENSMUSG00000114961.2	A930002C04Rik	-7.20588	0.000117983	-7.1823	0.000229299
ENSMUSG00000114980.2	4933432I03Rik	-7.11146	0.00596809	-7.13983	0.00584555
ENSMUSG00000115009.2	G930009F23Rik	-6.79986	0.00572665	-7.07154	0.00370756
ENSMUSG00000115026.2	Gm49041	-6.75778	0.008866	-6.7693	0.00968061
ENSMUSG00000115220.2	Gm49768	-5.17182	0.0217988	-5.16462	0.0234842
ENSMUSG00000115222.2	Gm49747	2.41343	0.0297623	2.43389	0.0289832
ENSMUSG00000115317.2	Gm32618	-7.47636	9.20236e-06	-8.43181	6.85355e-06
ENSMUSG00000115405.2	Gm41307	3.63287	0.00694686	3.58404	0.00746728
ENSMUSG00000115410.2	2810457G06Rik	-4.52712	0.0128598	-4.55862	0.013864
ENSMUSG00000115620.2	Gm45924	-7.30048	0.0262337	-7.31382	0.0266127
ENSMUSG00000115680.2	Gm35167	-4.76669	0.0061656	-4.77805	0.0065813
ENSMUSG00000115724.2	Gm49087	11.812	2.4683e-19	11.8312	2.0992e-19
ENSMUSG00000115869.2	Gm31814	-8.0659	1.05064e-06	-8.12065	1.41866e-06
ENSMUSG00000116190.2	Gm41386	-7.32335	0.0282703	-7.28118	0.0305085
ENSMUSG00000116308.2	Gm49482	-2.46796	3.29308e-12	-2.48702	1.03425e-12
ENSMUSG00000116380.2	Gm39556	1.72817	0.00115638	1.77914	0.000625243
ENSMUSG00000116555.2	Gm38477	-7.8932	0.0136853	-7.92724	0.0129517
ENSMUSG00000116607.2	4930534H18Rik	-6.66165	0.00845869	-6.67476	0.00938456
ENSMUSG00000116665.2	E130310I04Rik	-2.73636	4.95621e-07	-2.85009	3.9139e-07
ENSMUSG00000116840.2	Gm21691	-1.54165	0.000239816	-1.22936	0.000104278
ENSMUSG00000116848.2	4930542D17Rik	9.34589	1.10586e-09	9.44426	2.69568e-10
ENSMUSG00000116894.2	4930547E14Rik	-4.3349	0.0394086	-4.349	0.0429347
ENSMUSG00000117231.2	Gm41609	-5.91569	0.0153609	-6.7216	0.00231495
ENSMUSG00000117404.2	Gm50035	-6.64271	0.00828988	-6.65473	0.00923952
ENSMUSG00000117413.2	Gm50044	-6.23305	0.0110064	-6.2151	0.0138917
ENSMUSG00000117442.2	1810073O08Rik	3.30154	0.0118624	3.27866	0.0118476
ENSMUSG00000117465.2	Gm49980	1.28461	0.0423436	1.30422	0.0437577
ENSMUSG00000117613.2	Gm2629	-1.41949	2.42092e-08	-1.43509	1.58456e-08
ENSMUSG00000117814.2	Gm50431	-5.58765	1.98813e-06	-5.59832	3.16738e-06
ENSMUSG00000117891.2	Gm41764	-5.99658	0.0334473	-5.97219	0.0382811
ENSMUSG00000117964.2	Gm36043	1.03287	0.00959777	0.977151	0.0134554
ENSMUSG00000117994.2	Gm5820	-7.43943	0.000346478	-7.55487	0.000137922
ENSMUSG00000118026.2	Gm50335	-5.88993	0.0259724	-5.90273	0.0304839
ENSMUSG00000118068.2	Gm50275	-7.29734	0.000123674	-7.29491	0.000179995
ENSMUSG00000118080.2	Gm41693	7.24616	0.0329184	7.2309	0.0346257
ENSMUSG00000118107.2	Gm34455	-2.83729	0.0373765	-2.71005	0.0389198
ENSMUSG00000118181.2	Gm53015	0.620295	9.21765e-05	0.60958	0.000129971
ENSMUSG00000118239.2	Gm50107	-8.07353	0.00793935	-8.10292	0.00763427
ENSMUSG00000118257.2	9630014M24Rik	-6.82298	0.000329423	-7.81987	0.000200404
ENSMUSG00000118314.2	1700001K23Rik	-7.59314	0.000257703	-7.63081	0.000288594
