# Supplementary material for: Comprehensive investigation of the expression profiles of common long noncoding RNAs during microglial activation
Source: Genomics Inform. 2023 Mar 31;21(1):e2. doi: 10.5808/gi.22061 (PMC10085744; doi:10.5808/gi.22061)
Supplement: Supplementary Table 4. — List of long noncoding RNAs (lncRNAs) whose expression correlated with mRNAs in M1 and M2 microglial activation states [file gi-22061-Supplementary-Table-4.xlsx]

## Sheet: mouse M1
Supplementary Table 4. List of long noncoding RNAs (lncRNAs) whose expression correlated with mRNAs in M1 and M2 microglial activation states.
DE lncRNAs and predicted trans-target genes in mouse M1 microglia activation
LncRNA		mRNA		GSE79898		GSE80304		GSE90046		GSE105155
Gene_id	Symbol	Gene_id	Symbol	Corr	P-value	Corr	P-value	Corr	P-value	Corr	P-value
ENSMUSG00000107802.2	1700126G02Rik	ENSMUSG00000033213.17	AA467197	0.93487	0.00622477	0.981519	0.000509171	0.962081	0.00212955	0.920405	0.0092509
ENSMUSG00000107802.2	1700126G02Rik	ENSMUSG00000039285.13	Azi2	0.965313	0.00178389	0.997336	1.06375e-05	0.981809	0.000493343	0.981302	0.000521165
ENSMUSG00000107802.2	1700126G02Rik	ENSMUSG00000030156.6	Cd69	0.928767	0.00743048	0.997052	1.30224e-05	0.960213	0.00234298	0.935172	0.00616785
ENSMUSG00000107802.2	1700126G02Rik	ENSMUSG00000053007.10	Creb5	0.958988	0.00248843	0.995173	3.48875e-05	0.987478	0.000234236	0.923876	0.0084718
ENSMUSG00000107802.2	1700126G02Rik	ENSMUSG00000040296.16	Ddx58	0.980476	0.000568032	0.997056	1.2991e-05	0.982685	0.000447101	0.926672	0.00786826
ENSMUSG00000107802.2	1700126G02Rik	ENSMUSG00000022014.16	Epsti1	0.928546	0.00747604	0.987164	0.000246089	0.991617	0.000105117	0.921777	0.00893897
ENSMUSG00000107802.2	1700126G02Rik	ENSMUSG00000104713.5	Gbp6	0.920721	0.00917857	0.994856	3.96247e-05	0.997056	1.29876e-05	0.928138	0.00756068
ENSMUSG00000107802.2	1700126G02Rik	ENSMUSG00000040253.16	Gbp7	0.924218	0.00839685	0.991188	0.000116126	0.988736	0.000189587	0.922682	0.00873597
ENSMUSG00000107802.2	1700126G02Rik	ENSMUSG00000058163.15	Gm5431	0.941086	0.00510405	0.995503	3.0291e-05	0.987512	0.000232933	0.921148	0.00908141
ENSMUSG00000107802.2	1700126G02Rik	ENSMUSG00000039934.13	Gsap	0.937106	0.00580904	0.985746	0.000303296	0.994667	4.2592e-05	0.931601	0.00685771
ENSMUSG00000107802.2	1700126G02Rik	ENSMUSG00000039997.17	Ifi203	0.939467	0.00538542	0.994569	4.41705e-05	0.992241	9.00654e-05	0.934667	0.00626316
ENSMUSG00000107802.2	1700126G02Rik	ENSMUSG00000026536.10	Ifi211	0.948939	0.00384432	0.976551	0.00081834	0.986864	0.000257683	0.919786	0.00939346
ENSMUSG00000107802.2	1700126G02Rik	ENSMUSG00000027399.2	Il1a	0.925194	0.00818454	0.998013	5.91876e-06	0.987785	0.000222884	0.930938	0.00698958
ENSMUSG00000107802.2	1700126G02Rik	ENSMUSG00000112023.2	Lilr4b	0.961599	0.00218366	0.995138	3.54072e-05	0.965683	0.00174624	0.939056	0.005458
ENSMUSG00000107802.2	1700126G02Rik	ENSMUSG00000026088.16	Mitd1	0.954438	0.00306662	0.994094	5.22169e-05	0.970348	0.00130585	0.937106	0.00580912
ENSMUSG00000107802.2	1700126G02Rik	ENSMUSG00000012519.15	Mlkl	0.973813	0.00101967	0.993373	6.57354e-05	0.997141	1.2247e-05	0.952447	0.00333813
ENSMUSG00000107802.2	1700126G02Rik	ENSMUSG00000050578.11	Mmp13	0.925682	0.00807941	0.990023	0.000148811	0.971932	0.00117062	0.931412	0.00689523
ENSMUSG00000107802.2	1700126G02Rik	ENSMUSG00000090272.10	Mndal	0.952803	0.00328877	0.996699	1.63272e-05	0.993255	6.80894e-05	0.925212	0.00818061
ENSMUSG00000107802.2	1700126G02Rik	ENSMUSG00000091649.4	Phf11b	0.953911	0.00313733	0.992397	8.64858e-05	0.999161	1.05503e-06	0.942853	0.00480528
ENSMUSG00000107802.2	1700126G02Rik	ENSMUSG00000068245.15	Phf11d	0.948725	0.00387631	0.99555	2.96542e-05	0.989942	0.000151237	0.941913	0.0049631
ENSMUSG00000107802.2	1700126G02Rik	ENSMUSG00000071350.13	Setdb2	0.960139	0.00235172	0.996268	2.08637e-05	0.961709	0.00217125	0.944495	0.00453574
ENSMUSG00000107802.2	1700126G02Rik	ENSMUSG00000054404.14	Slfn5	0.917926	0.00982768	0.994667	4.25874e-05	0.962672	0.00206402	0.917491	0.00993064
ENSMUSG00000107802.2	1700126G02Rik	ENSMUSG00000026222.17	Sp100	0.934726	0.00625207	0.994709	4.19141e-05	0.997158	1.21027e-05	0.929364	0.00730788
ENSMUSG00000107802.2	1700126G02Rik	ENSMUSG00000064289.16	Tank	0.955076	0.00298186	0.998169	5.02837e-06	0.981211	0.000526212	0.923212	0.0086182
ENSMUSG00000107802.2	1700126G02Rik	ENSMUSG00000031639.13	Tlr3	0.954522	0.00305537	0.979975	0.000597496	0.994697	4.21154e-05	0.923837	0.00848034
ENSMUSG00000107802.2	1700126G02Rik	ENSMUSG00000049488.15	Tmem67	0.917924	0.00982822	0.992968	7.40008e-05	0.995283	3.33236e-05	0.935413	0.00612251
ENSMUSG00000107802.2	1700126G02Rik	ENSMUSG00000039531.9	Zup1	0.948292	0.00394149	0.996086	2.29535e-05	0.986413	0.000275671	0.947302	0.00409243
ENSMUSG00000096917.3	2500002B13Rik	ENSMUSG00000090231.11	Cfb	0.963396	0.00198527	0.948011	0.003984	0.986869	0.000257492	0.987435	0.000235843
ENSMUSG00000096917.3	2500002B13Rik	ENSMUSG00000030157.6	Clec2d	0.995694	2.77735e-05	0.997528	9.15796e-06	0.948642	0.0038887	0.955164	0.00297039
ENSMUSG00000096917.3	2500002B13Rik	ENSMUSG00000030162.15	Olr1	0.961721	0.00216987	0.995855	2.57317e-05	0.957063	0.00272574	0.971416	0.00121389
ENSMUSG00000096917.3	2500002B13Rik	ENSMUSG00000027737.11	Slc7a11	0.949319	0.00378783	0.995856	2.57228e-05	0.939781	0.00533038	0.991468	0.000108889
ENSMUSG00000096917.3	2500002B13Rik	ENSMUSG00000035235.14	Trim13	0.979761	0.000610294	0.997358	1.04594e-05	0.922151	0.00885486	0.972106	0.00115624
ENSMUSG00000097262.3	4933416M07Rik	ENSMUSG00000022126.7	Acod1	0.955019	0.00298938	0.994143	5.13506e-05	0.995296	3.31464e-05	0.973328	0.00105763
ENSMUSG00000097262.3	4933416M07Rik	ENSMUSG00000018796.14	Acsl1	0.950383	0.00363163	0.984499	0.000358565	0.99176	0.000101578	0.946604	0.00420062
ENSMUSG00000097262.3	4933416M07Rik	ENSMUSG00000018500.3	Adora2b	0.927812	0.0076285	0.969027	0.00142411	0.952763	0.00329424	0.996446	1.89228e-05
ENSMUSG00000097262.3	4933416M07Rik	ENSMUSG00000021895.11	Arhgef3	0.979816	0.000606989	0.990849	0.000125219	0.983523	0.000405001	0.938349	0.00558411
ENSMUSG00000097262.3	4933416M07Rik	ENSMUSG00000099974.2	Bcl2a1d	0.919019	0.00957137	0.997116	1.24663e-05	0.974791	0.000945205	0.983585	0.000401966
ENSMUSG00000097262.3	4933416M07Rik	ENSMUSG00000032000.18	Birc3	0.966475	0.00166707	0.99811	5.35516e-06	0.961557	0.00218838	0.989375	0.000168726
ENSMUSG00000097262.3	4933416M07Rik	ENSMUSG00000027555.9	Car13	0.929804	0.00721824	0.988202	0.000207976	0.967427	0.0015742	0.964408	0.00187763
ENSMUSG00000097262.3	4933416M07Rik	ENSMUSG00000033538.14	Casp4	0.937837	0.00567628	0.997492	9.42484e-06	0.991617	0.000105119	0.979741	0.000611458
ENSMUSG00000097262.3	4933416M07Rik	ENSMUSG00000043953.13	Ccrl2	0.9512	0.0035141	0.992106	9.32156e-05	0.999455	4.45874e-07	0.941809	0.00498076
ENSMUSG00000097262.3	4933416M07Rik	ENSMUSG00000017652.17	Cd40	0.939921	0.00530589	0.990737	0.000128296	0.983025	0.000429756	0.98539	0.000318613
ENSMUSG00000097262.3	4933416M07Rik	ENSMUSG00000023067.15	Cdkn1a	0.925953	0.00802141	0.989471	0.000165692	0.97133	0.00122114	0.93889	0.00548753
ENSMUSG00000097262.3	4933416M07Rik	ENSMUSG00000026031.16	Cflar	0.970305	0.00130963	0.990811	0.000126264	0.985906	0.000296578	0.972567	0.00111854
ENSMUSG00000097262.3	4933416M07Rik	ENSMUSG00000030142.11	Clec4e	0.963283	0.00199747	0.999719	1.18261e-07	0.9961	2.27828e-05	0.928493	0.00748715
ENSMUSG00000097262.3	4933416M07Rik	ENSMUSG00000035107.14	Dcbld2	0.926523	0.00790001	0.99511	3.58076e-05	0.970587	0.00128493	0.957598	0.00265873
ENSMUSG00000097262.3	4933416M07Rik	ENSMUSG00000017830.16	Dhx58	0.937825	0.00567839	0.991884	9.85398e-05	0.954359	0.00307708	0.922655	0.00874203
ENSMUSG00000097262.3	4933416M07Rik	ENSMUSG00000049502.18	Dtx3l	0.962995	0.00202869	0.995103	3.59175e-05	0.987671	0.000227085	0.947441	0.00407106
ENSMUSG00000097262.3	4933416M07Rik	ENSMUSG00000024079.5	Eif2ak2	0.935189	0.00616453	0.98737	0.000238286	0.99536	3.22412e-05	0.92625	0.00795806
ENSMUSG00000097262.3	4933416M07Rik	ENSMUSG00000024778.14	Fas	0.983287	0.000416669	0.957825	0.00263062	0.953789	0.00315382	0.988001	0.000215103
ENSMUSG00000097262.3	4933416M07Rik	ENSMUSG00000045502.7	Hcar2	0.934676	0.0062614	0.992426	8.58312e-05	0.962198	0.00211643	0.996218	2.14291e-05
ENSMUSG00000097262.3	4933416M07Rik	ENSMUSG00000027398.14	Il1b	0.950365	0.00363435	0.998516	3.30211e-06	0.997991	6.04719e-06	0.925138	0.00819672
ENSMUSG00000097262.3	4933416M07Rik	ENSMUSG00000039236.19	Isg20	0.919236	0.00952072	0.982126	0.000476338	0.992611	8.16962e-05	0.919767	0.00939782
ENSMUSG00000097262.3	4933416M07Rik	ENSMUSG00000024789.14	Jak2	0.975951	0.000860572	0.991233	0.000114953	0.970129	0.00132506	0.935837	0.00604332
ENSMUSG00000097262.3	4933416M07Rik	ENSMUSG00000044350.15	Lacc1	0.947987	0.00398763	0.996098	2.28136e-05	0.954683	0.00303386	0.957739	0.00264123
ENSMUSG00000097262.3	4933416M07Rik	ENSMUSG00000112148.2	Lilrb4a	0.924691	0.00829357	0.997675	8.1017e-06	0.982306	0.000466869	0.938636	0.00553272
ENSMUSG00000097262.3	4933416M07Rik	ENSMUSG00000032688.10	Malt1	0.982673	0.000447718	0.998487	3.4312e-06	0.978447	0.000691797	0.923594	0.00853387
ENSMUSG00000097262.3	4933416M07Rik	ENSMUSG00000029490.5	Mfsd7a	0.963774	0.00194476	0.982304	0.00046696	0.985621	0.00030865	0.964377	0.00188087
ENSMUSG00000097262.3	4933416M07Rik	ENSMUSG00000031652.12	N4bp1	0.967026	0.00161299	0.991995	9.58639e-05	0.985485	0.000314493	0.964004	0.00192021
ENSMUSG00000097262.3	4933416M07Rik	ENSMUSG00000032691.15	Nlrp3	0.925906	0.00803146	0.993835	5.68951e-05	0.998834	2.03899e-06	0.979796	0.000608159
ENSMUSG00000097262.3	4933416M07Rik	ENSMUSG00000020826.10	Nos2	0.922597	0.00875498	0.977519	0.000752421	0.950335	0.0036386	0.966805	0.00163461
ENSMUSG00000097262.3	4933416M07Rik	ENSMUSG00000030717.10	Nupr1	0.966676	0.00164725	0.979951	0.000598943	0.98757	0.000230815	0.988985	0.000181341
ENSMUSG00000097262.3	4933416M07Rik	ENSMUSG00000066861.15	Oas1g	0.954989	0.00299343	0.987156	0.000246379	0.968682	0.00145585	0.977292	0.000767619
ENSMUSG00000097262.3	4933416M07Rik	ENSMUSG00000029561.18	Oasl2	0.972337	0.0011373	0.99498	3.77434e-05	0.970908	0.00125717	0.918718	0.00964153
ENSMUSG00000097262.3	4933416M07Rik	ENSMUSG00000041153.10	Osgin2	0.981738	0.00049723	0.996708	1.62364e-05	0.99905	1.35301e-06	0.994855	3.96398e-05
ENSMUSG00000097262.3	4933416M07Rik	ENSMUSG00000038507.7	Parp12	0.940961	0.00512554	0.99104	0.000120073	0.977174	0.000775614	0.940124	0.0052703
ENSMUSG00000097262.3	4933416M07Rik	ENSMUSG00000034422.15	Parp14	0.985785	0.000301644	0.994778	4.08282e-05	0.997282	1.10725e-05	0.949745	0.00372495
ENSMUSG00000097262.3	4933416M07Rik	ENSMUSG00000022906.16	Parp9	0.975786	0.000872407	0.994829	4.00389e-05	0.977394	0.000760757	0.949874	0.00370588
ENSMUSG00000097262.3	4933416M07Rik	ENSMUSG00000028525.17	Pde4b	0.975458	0.0008961	0.99642	1.91967e-05	0.992568	8.26384e-05	0.984568	0.000355389
ENSMUSG00000097262.3	4933416M07Rik	ENSMUSG00000021701.9	Plk2	0.954308	0.00308396	0.996495	1.84039e-05	0.973078	0.00107742	0.955463	0.00293121
ENSMUSG00000097262.3	4933416M07Rik	ENSMUSG00000032487.9	Ptgs2	0.980354	0.000575169	0.996427	1.91315e-05	0.99778	7.39007e-06	0.949754	0.0037235
ENSMUSG00000097262.3	4933416M07Rik	ENSMUSG00000031488.15	Rab11fip1	0.938428	0.00556999	0.991359	0.000111671	0.998738	2.38761e-06	0.99804	5.75634e-06
ENSMUSG00000097262.3	4933416M07Rik	ENSMUSG00000062232.15	Rapgef2	0.975408	0.000899743	0.987784	0.000222937	0.957461	0.00267582	0.941824	0.00497828
ENSMUSG00000097262.3	4933416M07Rik	ENSMUSG00000020275.10	Rel	0.948888	0.0038519	0.986279	0.000281095	0.989469	0.000165755	0.938997	0.0054686
ENSMUSG00000097262.3	4933416M07Rik	ENSMUSG00000041135.16	Ripk2	0.95848	0.00255013	0.99051	0.000134655	0.99629	2.06205e-05	0.934881	0.0062226
ENSMUSG00000097262.3	4933416M07Rik	ENSMUSG00000017009.4	Sdc4	0.937379	0.00575929	0.98773	0.000224914	0.997486	9.4701e-06	0.993026	7.27953e-05
ENSMUSG00000097262.3	4933416M07Rik	ENSMUSG00000038332.14	Sesn1	-0.9561	0.00284854	-0.959901	0.00237963	-0.932593	0.00666232	-0.96824	0.00149702
ENSMUSG00000097262.3	4933416M07Rik	ENSMUSG00000027737.11	Slc7a11	0.979569	0.000621875	0.999498	3.78278e-07	0.945663	0.00434857	0.952215	0.00337054
ENSMUSG00000097262.3	4933416M07Rik	ENSMUSG00000031596.16	Slc7a2	0.972452	0.00112786	0.994945	3.827e-05	0.997321	1.07552e-05	0.938239	0.00560388
ENSMUSG00000097262.3	4933416M07Rik	ENSMUSG00000072620.4	Slfn2	0.933831	0.00642265	0.995169	3.4956e-05	0.990542	0.000133769	0.988779	0.000188174
ENSMUSG00000097262.3	4933416M07Rik	ENSMUSG00000035208.17	Slfn8	0.952163	0.00337779	0.993876	5.61367e-05	0.996925	1.41685e-05	0.919549	0.00944829
ENSMUSG00000097262.3	4933416M07Rik	ENSMUSG00000038301.16	Snx10	0.980046	0.000593246	0.999674	1.59016e-07	0.989926	0.00015171	0.958288	0.00257358
ENSMUSG00000097262.3	4933416M07Rik	ENSMUSG00000006818.6	Sod2	0.932711	0.00663936	0.99763	8.41757e-06	0.998707	2.50813e-06	0.977267	0.000769318
ENSMUSG00000097262.3	4933416M07Rik	ENSMUSG00000013846.11	St3gal1	0.963288	0.00199696	0.994395	4.70411e-05	0.944147	0.00459219	0.96591	0.00172334
ENSMUSG00000097262.3	4933416M07Rik	ENSMUSG00000040033.17	Stat2	0.919265	0.00951399	0.99051	0.000134665	0.950526	0.00361092	0.923666	0.00851792
ENSMUSG00000097262.3	4933416M07Rik	ENSMUSG00000033450.9	Tagap	0.938251	0.00560166	0.983613	0.000400576	0.951233	0.00350931	0.918212	0.00976028
ENSMUSG00000097262.3	4933416M07Rik	ENSMUSG00000019850.12	Tnfaip3	0.954943	0.00299944	0.995634	2.85498e-05	0.976197	0.000843102	0.977753	0.000736902
ENSMUSG00000097262.3	4933416M07Rik	ENSMUSG00000028599.11	Tnfrsf1b	0.922372	0.00880525	0.987135	0.000247211	0.989115	0.000177074	0.985074	0.000332509
ENSMUSG00000097262.3	4933416M07Rik	ENSMUSG00000026875.15	Traf1	0.934457	0.00630299	0.992698	7.97809e-05	0.962419	0.00209191	0.990965	0.000122076
ENSMUSG00000097262.3	4933416M07Rik	ENSMUSG00000030966.14	Trim21	0.931733	0.00683143	0.991458	0.000109128	0.952662	0.00330829	0.933123	0.00655921
ENSMUSG00000097262.3	4933416M07Rik	ENSMUSG00000035164.9	Zc3h12c	0.986472	0.000273291	0.999174	1.02228e-06	0.928444	0.00749724	0.966513	0.00166327
ENSMUSG00000079499.10	6530402F18Rik	ENSMUSG00000006403.14	Adamts4	0.992387	8.67062e-05	0.979688	0.0006147	0.998727	2.43e-06	0.962513	0.00208155
ENSMUSG00000079499.10	6530402F18Rik	ENSMUSG00000018500.3	Adora2b	0.987011	0.000251962	0.97575	0.000874988	0.994534	4.47289e-05	0.970084	0.00132908
ENSMUSG00000079499.10	6530402F18Rik	ENSMUSG00000042759.13	Apobr	0.934707	0.00625563	0.972726	0.00110564	0.958159	0.00258935	0.929865	0.00720583
ENSMUSG00000079499.10	6530402F18Rik	ENSMUSG00000032000.18	Birc3	0.930002	0.00717819	0.978404	0.000694545	0.985092	0.000331704	0.933797	0.00642927
ENSMUSG00000079499.10	6530402F18Rik	ENSMUSG00000051439.8	Cd14	0.949693	0.00373246	0.986331	0.000279005	0.925407	0.0081387	0.92877	0.00742988
ENSMUSG00000079499.10	6530402F18Rik	ENSMUSG00000017652.17	Cd40	0.986274	0.000281312	0.98196	0.000485202	0.986108	0.000288142	0.919972	0.00935036
ENSMUSG00000079499.10	6530402F18Rik	ENSMUSG00000024754.14	Cemip2	0.921856	0.00892124	0.98583	0.000299775	0.921396	0.00902501	0.937707	0.00569976
ENSMUSG00000079499.10	6530402F18Rik	ENSMUSG00000024772.10	Ehd1	0.939949	0.00530085	0.984475	0.000359657	0.966068	0.0017075	0.953895	0.00313951
ENSMUSG00000079499.10	6530402F18Rik	ENSMUSG00000025278.10	Flnb	0.966893	0.00162599	0.991037	0.000120151	0.955902	0.0028741	0.955964	0.00286611
ENSMUSG00000079499.10	6530402F18Rik	ENSMUSG00000045502.7	Hcar2	0.996861	1.47639e-05	0.984582	0.000354749	0.979543	0.000623424	0.946349	0.00424045
ENSMUSG00000079499.10	6530402F18Rik	ENSMUSG00000037405.9	Icam1	0.979211	0.000643759	0.979678	0.000615273	0.987686	0.000226529	0.947479	0.00406518
ENSMUSG00000079499.10	6530402F18Rik	ENSMUSG00000000732.10	Icosl	0.989221	0.000173639	0.973217	0.00106636	0.986766	0.00026155	0.953614	0.00317755
ENSMUSG00000079499.10	6530402F18Rik	ENSMUSG00000042349.14	Ikbke	0.982217	0.000471515	0.984722	0.000348347	0.972955	0.00108728	0.96038	0.00232355
ENSMUSG00000079499.10	6530402F18Rik	ENSMUSG00000060477.15	Irak2	0.988218	0.000207399	0.983515	0.0004054	0.991005	0.000120988	0.934506	0.00629377
ENSMUSG00000079499.10	6530402F18Rik	ENSMUSG00000000555.9	Itga5	0.960817	0.00227284	0.984959	0.000337632	0.933893	0.00641083	0.944588	0.00452066
ENSMUSG00000079499.10	6530402F18Rik	ENSMUSG00000030269.15	Mtmr14	0.957177	0.00271148	0.97784	0.000731155	0.993254	6.81183e-05	0.932252	0.00672921
ENSMUSG00000079499.10	6530402F18Rik	ENSMUSG00000028163.18	Nfkb1	0.957941	0.00261629	0.9681	0.00151016	0.99785	6.92717e-06	0.948617	0.00389247
ENSMUSG00000079499.10	6530402F18Rik	ENSMUSG00000025225.16	Nfkb2	0.947466	0.00406727	0.976691	0.000808645	0.993535	6.25562e-05	0.968877	0.00143786
ENSMUSG00000079499.10	6530402F18Rik	ENSMUSG00000021025.9	Nfkbia	0.978637	0.000679715	0.976666	0.000810348	0.999454	4.47891e-07	0.942873	0.00480205
ENSMUSG00000079499.10	6530402F18Rik	ENSMUSG00000023947.9	Nfkbie	0.970439	0.00129787	0.987603	0.000229585	0.983311	0.000415478	0.944087	0.00460204
ENSMUSG00000079499.10	6530402F18Rik	ENSMUSG00000055994.16	Nod2	0.972558	0.00111926	0.972029	0.00116263	0.965587	0.00175596	0.957423	0.00268067
ENSMUSG00000079499.10	6530402F18Rik	ENSMUSG00000030717.10	Nupr1	0.947524	0.00405834	0.971083	0.00124223	0.973241	0.00106445	0.925717	0.00807195
ENSMUSG00000079499.10	6530402F18Rik	ENSMUSG00000041153.10	Osgin2	0.943132	0.00475903	0.974808	0.000943982	0.969063	0.00142087	0.959493	0.00242796
ENSMUSG00000079499.10	6530402F18Rik	ENSMUSG00000028525.17	Pde4b	0.988071	0.000212596	0.985032	0.000334387	0.983432	0.00040949	0.957687	0.00264768
ENSMUSG00000079499.10	6530402F18Rik	ENSMUSG00000038151.14	Prdm1	0.954481	0.00306082	0.991318	0.000112727	0.994415	4.67007e-05	0.926911	0.00781772
ENSMUSG00000079499.10	6530402F18Rik	ENSMUSG00000031488.15	Rab11fip1	0.975037	0.000926919	0.980405	0.000572211	0.980335	0.000576255	0.943166	0.00475336
ENSMUSG00000079499.10	6530402F18Rik	ENSMUSG00000031504.7	Rab20	0.976181	0.00084424	0.987605	0.000229488	0.994186	5.05971e-05	0.929493	0.00728168
ENSMUSG00000079499.10	6530402F18Rik	ENSMUSG00000017009.4	Sdc4	0.991394	0.000110787	0.978613	0.00068123	0.977808	0.000733271	0.969961	0.00133996
ENSMUSG00000079499.10	6530402F18Rik	ENSMUSG00000038332.14	Sesn1	-0.976107	0.000849465	-0.950119	0.00367013	-0.959119	0.00247276	-0.917563	0.00991368
ENSMUSG00000079499.10	6530402F18Rik	ENSMUSG00000021281.16	Tnfaip2	0.983653	0.000398641	0.971645	0.0011946	0.935443	0.00611695	0.943008	0.0047796
ENSMUSG00000079499.10	6530402F18Rik	ENSMUSG00000028599.11	Tnfrsf1b	0.97576	0.00087428	0.985888	0.000297318	0.993789	5.77359e-05	0.972018	0.00116355
ENSMUSG00000079499.10	6530402F18Rik	ENSMUSG00000020400.18	Tnip1	0.934165	0.00635872	0.979115	0.00064973	0.984963	0.00033745	0.951201	0.00351393
ENSMUSG00000079499.10	6530402F18Rik	ENSMUSG00000026875.15	Traf1	0.990837	0.000125546	0.989958	0.000150752	0.998979	1.56228e-06	0.946836	0.00416449
ENSMUSG00000097194.3	9330175E14Rik	ENSMUSG00000022126.7	Acod1	0.956445	0.00280423	0.986252	0.000282211	0.965204	0.00179509	0.945984	0.00429776
ENSMUSG00000097194.3	9330175E14Rik	ENSMUSG00000057346.13	Apol9a	0.979876	0.000603393	0.932898	0.00660294	0.964863	0.00183023	0.963648	0.00195819
ENSMUSG00000097194.3	9330175E14Rik	ENSMUSG00000039699.15	Batf2	0.939992	0.00529346	0.974396	0.000974976	0.985405	0.000317968	0.951916	0.00341255
ENSMUSG00000097194.3	9330175E14Rik	ENSMUSG00000024164.16	C3	0.961505	0.00219428	0.978241	0.000705007	0.988131	0.00021047	0.948022	0.00398242
ENSMUSG00000097194.3	9330175E14Rik	ENSMUSG00000027555.9	Car13	0.934169	0.00635803	0.977437	0.000757884	0.964652	0.00185211	0.93177	0.0068241
ENSMUSG00000097194.3	9330175E14Rik	ENSMUSG00000035385.6	Ccl2	0.961363	0.00221043	0.986194	0.000284582	0.944215	0.0045812	0.993279	6.7601e-05
ENSMUSG00000097194.3	9330175E14Rik	ENSMUSG00000000982.6	Ccl3	0.94196	0.00495518	0.991966	9.65562e-05	0.958274	0.00257531	0.961458	0.00219958
ENSMUSG00000097194.3	9330175E14Rik	ENSMUSG00000018930.4	Ccl4	0.975677	0.000880225	0.985169	0.000328305	0.967509	0.00156634	0.975419	0.000898895
ENSMUSG00000097194.3	9330175E14Rik	ENSMUSG00000035042.3	Ccl5	0.97461	0.000958769	0.98073	0.000553425	0.970684	0.00127652	0.991878	9.86755e-05
ENSMUSG00000097194.3	9330175E14Rik	ENSMUSG00000043953.13	Ccrl2	0.943488	0.00470018	0.98748	0.000234158	0.963185	0.00200808	0.974016	0.00100395
ENSMUSG00000097194.3	9330175E14Rik	ENSMUSG00000016496.8	Cd274	0.958381	0.00256217	0.987422	0.000236308	0.969146	0.00141325	0.97601	0.000856371
ENSMUSG00000097194.3	9330175E14Rik	ENSMUSG00000023067.15	Cdkn1a	0.970941	0.00125436	0.981542	0.000507878	0.960606	0.00229728	0.959348	0.00244527
ENSMUSG00000097194.3	9330175E14Rik	ENSMUSG00000026031.16	Cflar	0.933878	0.00641365	0.987579	0.000230446	0.958006	0.00260818	0.949718	0.00372885
ENSMUSG00000097194.3	9330175E14Rik	ENSMUSG00000030142.11	Clec4e	0.94678	0.00417319	0.990408	0.000137573	0.967187	0.00159737	0.934534	0.00628848
ENSMUSG00000097194.3	9330175E14Rik	ENSMUSG00000020638.9	Cmpk2	0.962461	0.00208727	0.980121	0.000588811	0.979619	0.000618848	0.974687	0.000952995
ENSMUSG00000097194.3	9330175E14Rik	ENSMUSG00000038067.3	Csf3	0.97121	0.00123135	0.969589	0.00137316	0.950959	0.00354852	0.934094	0.00637233
ENSMUSG00000097194.3	9330175E14Rik	ENSMUSG00000032515.9	Csrnp1	0.971952	0.001169	0.9688	0.00144501	0.976207	0.000842435	0.994806	4.03988e-05
ENSMUSG00000097194.3	9330175E14Rik	ENSMUSG00000034855.14	Cxcl10	0.965241	0.0017913	0.984437	0.000361441	0.965988	0.00171554	0.98752	0.00023266
ENSMUSG00000097194.3	9330175E14Rik	ENSMUSG00000058427.11	Cxcl2	0.969233	0.00140538	0.989521	0.000164143	0.924814	0.00826689	0.990577	0.000132762
ENSMUSG00000097194.3	9330175E14Rik	ENSMUSG00000035107.14	Dcbld2	0.942523	0.00486041	0.985287	0.00032312	0.982683	0.000447246	0.92984	0.007211
ENSMUSG00000097194.3	9330175E14Rik	ENSMUSG00000049502.18	Dtx3l	0.94875	0.00387261	0.987248	0.000242865	0.988911	0.000183775	0.958708	0.00252236
ENSMUSG00000097194.3	9330175E14Rik	ENSMUSG00000022014.16	Epsti1	0.934018	0.00638687	0.979286	0.000639175	0.969808	0.00135355	0.954791	0.00301962
ENSMUSG00000097194.3	9330175E14Rik	ENSMUSG00000050549.9	Fam241a	0.957106	0.00272039	0.991372	0.000111331	0.959508	0.00242618	0.935305	0.00614276
ENSMUSG00000097194.3	9330175E14Rik	ENSMUSG00000028270.13	Gbp2	0.920461	0.00923808	0.981132	0.000530626	0.975501	0.000892927	0.933674	0.00645273
ENSMUSG00000097194.3	9330175E14Rik	ENSMUSG00000037580.11	Gch1	0.971479	0.00120857	0.980352	0.000575272	0.957268	0.00269998	0.976371	0.000830876
ENSMUSG00000097194.3	9330175E14Rik	ENSMUSG00000027360.6	Hdc	0.974929	0.000934959	0.961482	0.00219686	0.984082	0.000378068	0.91843	0.0097091
ENSMUSG00000097194.3	9330175E14Rik	ENSMUSG00000078920.4	Ifi47	0.952565	0.00332169	0.987156	0.000246374	0.985612	0.000309037	0.952306	0.00335786
ENSMUSG00000097194.3	9330175E14Rik	ENSMUSG00000074896.4	Ifit3	0.923386	0.00857963	0.976889	0.000795005	0.957081	0.00272354	0.963387	0.00198625
ENSMUSG00000097194.3	9330175E14Rik	ENSMUSG00000062488.10	Ifit3b	0.933906	0.00640831	0.976488	0.000822714	0.976082	0.000851233	0.947582	0.00404951
ENSMUSG00000097194.3	9330175E14Rik	ENSMUSG00000078853.9	Igtp	0.945485	0.00437681	0.980347	0.000575582	0.973205	0.00106734	0.955276	0.00295563
ENSMUSG00000097194.3	9330175E14Rik	ENSMUSG00000031712.11	Il15	0.954748	0.00302522	0.99102	0.0001206	0.984753	0.000346919	0.951401	0.00348544
ENSMUSG00000097194.3	9330175E14Rik	ENSMUSG00000023206.17	Il15ra	0.925647	0.00808713	0.984174	0.000373688	0.982851	0.000438619	0.927907	0.00760868
ENSMUSG00000097194.3	9330175E14Rik	ENSMUSG00000027398.14	Il1b	0.954591	0.00304609	0.992769	7.82504e-05	0.96234	0.00210076	0.96287	0.00204236
ENSMUSG00000097194.3	9330175E14Rik	ENSMUSG00000026981.16	Il1rn	0.971009	0.00124854	0.978202	0.000707552	0.973503	0.00104381	0.980955	0.000540588
ENSMUSG00000097194.3	9330175E14Rik	ENSMUSG00000044701.6	Il27	0.958479	0.00255024	0.981507	0.00050985	0.934266	0.00633934	0.974933	0.000934686
ENSMUSG00000097194.3	9330175E14Rik	ENSMUSG00000025746.12	Il6	0.923385	0.00857992	0.993348	6.62248e-05	0.944371	0.00455584	0.959506	0.00242642
ENSMUSG00000097194.3	9330175E14Rik	ENSMUSG00000018899.18	Irf1	0.979464	0.000628289	0.990249	0.000142161	0.977529	0.000751765	0.923457	0.00856406
ENSMUSG00000097194.3	9330175E14Rik	ENSMUSG00000046879.8	Irgm1	0.956438	0.00280517	0.991863	9.90351e-05	0.986474	0.000273173	0.993287	6.74405e-05
ENSMUSG00000097194.3	9330175E14Rik	ENSMUSG00000069874.8	Irgm2	0.967669	0.00155101	0.989076	0.000178364	0.981313	0.000520562	0.92574	0.00806709
ENSMUSG00000097194.3	9330175E14Rik	ENSMUSG00000035692.8	Isg15	0.958269	0.0025759	0.97499	0.000930434	0.970178	0.0013208	0.976404	0.000828574
ENSMUSG00000097194.3	9330175E14Rik	ENSMUSG00000039236.19	Isg20	0.948178	0.00395864	0.97149	0.00120764	0.981116	0.000531522	0.930486	0.00708037
ENSMUSG00000097194.3	9330175E14Rik	ENSMUSG00000044350.15	Lacc1	0.958163	0.00258885	0.990292	0.000140904	0.92677	0.00784751	0.965755	0.00173897
ENSMUSG00000097194.3	9330175E14Rik	ENSMUSG00000001123.16	Lgals9	0.935556	0.00609571	0.973944	0.00100956	0.984188	0.000373035	0.977111	0.000779853
ENSMUSG00000097194.3	9330175E14Rik	ENSMUSG00000029490.5	Mfsd7a	0.936287	0.00595975	0.982393	0.000462259	0.969802	0.00135407	0.934588	0.0062782
ENSMUSG00000097194.3	9330175E14Rik	ENSMUSG00000050578.11	Mmp13	0.930473	0.00708287	0.980653	0.00055781	0.963228	0.00200345	0.989681	0.000159169
ENSMUSG00000097194.3	9330175E14Rik	ENSMUSG00000001156.10	Mxd1	0.964862	0.0018303	0.969153	0.0014126	0.967712	0.0015469	0.953808	0.00315124
ENSMUSG00000097194.3	9330175E14Rik	ENSMUSG00000031652.12	N4bp1	0.94392	0.00462931	0.992022	9.52176e-05	0.957271	0.0026996	0.948106	0.00396956
ENSMUSG00000097194.3	9330175E14Rik	ENSMUSG00000038058.15	Nod1	0.937267	0.00577974	0.986348	0.000278307	0.942638	0.0048412	0.934615	0.00627306
ENSMUSG00000097194.3	9330175E14Rik	ENSMUSG00000032690.17	Oas2	0.949761	0.00372261	0.98397	0.000383378	0.969719	0.00136156	0.975005	0.000929353
ENSMUSG00000097194.3	9330175E14Rik	ENSMUSG00000029561.18	Oasl2	0.93516	0.00617001	0.984678	0.00035035	0.979345	0.00063551	0.975865	0.000866701
ENSMUSG00000097194.3	9330175E14Rik	ENSMUSG00000022906.16	Parp9	0.924773	0.00827572	0.986151	0.000286364	0.978093	0.000714645	0.949995	0.00368823
ENSMUSG00000097194.3	9330175E14Rik	ENSMUSG00000044703.6	Phf11a	0.984183	0.000373311	0.994178	5.07456e-05	0.985498	0.000313926	0.933403	0.006505
ENSMUSG00000097194.3	9330175E14Rik	ENSMUSG00000024014.9	Pim1	0.968279	0.00149339	0.984989	0.000336311	0.971924	0.00117134	0.964405	0.00187798
ENSMUSG00000097194.3	9330175E14Rik	ENSMUSG00000021701.9	Plk2	0.953387	0.00320848	0.989363	0.000169133	0.930353	0.00710718	0.958013	0.00260734
ENSMUSG00000097194.3	9330175E14Rik	ENSMUSG00000036986.17	Pml	0.933851	0.00641884	0.966028	0.00171153	0.965491	0.0017658	0.949391	0.00377716
ENSMUSG00000097194.3	9330175E14Rik	ENSMUSG00000027611.13	Procr	0.97163	0.00119583	0.96681	0.00163405	0.966866	0.00162858	0.946841	0.00416372
ENSMUSG00000097194.3	9330175E14Rik	ENSMUSG00000025429.10	Pstpip2	0.949759	0.00372286	0.985266	0.000324047	0.971315	0.00122241	0.982114	0.000477028
ENSMUSG00000097194.3	9330175E14Rik	ENSMUSG00000041135.16	Ripk2	0.917284	0.00997996	0.976646	0.000811721	0.982731	0.000444735	0.97507	0.000924488
ENSMUSG00000097194.3	9330175E14Rik	ENSMUSG00000028793.16	Rnf19b	0.962191	0.00211725	0.980274	0.000579836	0.94063	0.00518263	0.917617	0.00990089
ENSMUSG00000097194.3	9330175E14Rik	ENSMUSG00000020641.17	Rsad2	0.945258	0.00441298	0.983797	0.00039168	0.955648	0.00290704	0.950954	0.00354924
ENSMUSG00000097194.3	9330175E14Rik	ENSMUSG00000033355.7	Rtp4	0.959344	0.00244579	0.986696	0.000264325	0.9633	0.00199567	0.995059	3.65647e-05
ENSMUSG00000097194.3	9330175E14Rik	ENSMUSG00000036067.13	Slc2a6	0.936114	0.00599171	0.979005	0.000656571	0.978823	0.000667953	0.981544	0.000507814
ENSMUSG00000097194.3	9330175E14Rik	ENSMUSG00000031596.16	Slc7a2	0.939058	0.00545781	0.989461	0.000166029	0.977461	0.000756318	0.972449	0.00112812
ENSMUSG00000097194.3	9330175E14Rik	ENSMUSG00000054404.14	Slfn5	0.948632	0.00389018	0.989391	0.000168225	0.936412	0.00593651	0.974958	0.000932804
ENSMUSG00000097194.3	9330175E14Rik	ENSMUSG00000038301.16	Snx10	0.920076	0.00932654	0.992267	8.94591e-05	0.980898	0.000543837	0.95866	0.00252815
ENSMUSG00000097194.3	9330175E14Rik	ENSMUSG00000038037.6	Socs1	0.950462	0.00362021	0.978484	0.000689429	0.98241	0.000461378	0.990982	0.000121626
ENSMUSG00000097194.3	9330175E14Rik	ENSMUSG00000053113.4	Socs3	0.980884	0.000544613	0.974892	0.000937702	0.977022	0.000785917	0.926568	0.00789036
ENSMUSG00000097194.3	9330175E14Rik	ENSMUSG00000070034.14	Sp110	0.941397	0.00505077	0.992215	9.06824e-05	0.971613	0.00119729	0.961139	0.00223597
ENSMUSG00000097194.3	9330175E14Rik	ENSMUSG00000021930.15	Spryd7	0.948652	0.00388726	0.99521	3.43596e-05	0.983429	0.000409598	0.975649	0.000882236
ENSMUSG00000097194.3	9330175E14Rik	ENSMUSG00000039232.13	Stx11	0.972502	0.00112382	0.993054	7.22072e-05	0.988698	0.000190882	0.925031	0.00821977
ENSMUSG00000097194.3	9330175E14Rik	ENSMUSG00000033450.9	Tagap	0.961445	0.00220102	0.976482	0.000823116	0.974513	0.000966088	0.947963	0.0039913
ENSMUSG00000097194.3	9330175E14Rik	ENSMUSG00000078921.4	Tgtp2	0.948735	0.00387485	0.959014	0.00248538	0.977119	0.000779315	0.963023	0.00202562
ENSMUSG00000097194.3	9330175E14Rik	ENSMUSG00000024401.15	Tnf	0.967226	0.00159364	0.99131	0.000112951	0.976028	0.000855099	0.985762	0.000302618
ENSMUSG00000097194.3	9330175E14Rik	ENSMUSG00000060519.12	Tor3a	0.957721	0.00264354	0.97885	0.000666262	0.979217	0.000643387	0.925071	0.00821111
ENSMUSG00000097194.3	9330175E14Rik	ENSMUSG00000030107.11	Usp18	0.970468	0.00129531	0.979185	0.000645404	0.948751	0.00387241	0.933853	0.00641839
ENSMUSG00000097194.3	9330175E14Rik	ENSMUSG00000040483.16	Xaf1	0.948912	0.0038483	0.989956	0.000150823	0.966422	0.00167228	0.993051	7.22707e-05
ENSMUSG00000109408.2	A930037H05Rik	ENSMUSG00000022126.7	Acod1	0.97322	0.00106612	0.997292	1.09932e-05	0.973345	0.00105628	0.978716	0.000674695
ENSMUSG00000109408.2	A930037H05Rik	ENSMUSG00000018796.14	Acsl1	0.977159	0.000776587	0.99224	9.00939e-05	0.941073	0.00510629	0.983719	0.000395457
ENSMUSG00000109408.2	A930037H05Rik	ENSMUSG00000006403.14	Adamts4	0.947918	0.00399818	0.999266	8.07506e-07	0.988333	0.000203396	0.954775	0.00302176
ENSMUSG00000109408.2	A930037H05Rik	ENSMUSG00000018500.3	Adora2b	0.977881	0.000728488	0.983075	0.000427238	0.961483	0.00219672	0.925782	0.00805807
ENSMUSG00000109408.2	A930037H05Rik	ENSMUSG00000042759.13	Apobr	0.991122	0.00011788	0.965051	0.00181086	0.979504	0.000625841	0.941397	0.00505092
ENSMUSG00000109408.2	A930037H05Rik	ENSMUSG00000021895.11	Arhgef3	0.949204	0.00380489	0.995284	3.33078e-05	0.976004	0.000856799	0.944437	0.00454503
ENSMUSG00000109408.2	A930037H05Rik	ENSMUSG00000026628.14	Atf3	0.989668	0.00015958	0.998683	2.60088e-06	0.95154	0.00346565	0.959791	0.00239264
ENSMUSG00000109408.2	A930037H05Rik	ENSMUSG00000059479.8	B3gnt8	-0.96322	0.0020043	-0.982965	0.000432807	-0.947245	0.00410121	-0.932518	0.00667715
ENSMUSG00000109408.2	A930037H05Rik	ENSMUSG00000099974.2	Bcl2a1d	0.962986	0.00202965	0.998367	3.99835e-06	0.950587	0.00360215	0.96536	0.00177911
ENSMUSG00000109408.2	A930037H05Rik	ENSMUSG00000032000.18	Birc3	0.971863	0.00117641	0.993038	7.25427e-05	0.999546	3.08868e-07	0.931481	0.00688142
ENSMUSG00000109408.2	A930037H05Rik	ENSMUSG00000027555.9	Car13	0.921529	0.00899498	0.993943	5.49206e-05	0.961725	0.00216942	0.962216	0.00211445
ENSMUSG00000109408.2	A930037H05Rik	ENSMUSG00000031779.4	Ccl22	0.996492	1.84352e-05	0.977056	0.000783601	0.957098	0.00272141	0.991107	0.000118272
ENSMUSG00000109408.2	A930037H05Rik	ENSMUSG00000018930.4	Ccl4	0.959424	0.00243621	0.998728	2.4258e-06	0.970325	0.00130786	0.951019	0.00353991
ENSMUSG00000109408.2	A930037H05Rik	ENSMUSG00000035042.3	Ccl5	0.94628	0.00425127	0.993818	5.72128e-05	0.942378	0.00488484	0.929526	0.00727495
ENSMUSG00000109408.2	A930037H05Rik	ENSMUSG00000035373.3	Ccl7	0.940877	0.00514001	0.998303	4.31809e-06	0.919279	0.00951086	0.943511	0.00469631
ENSMUSG00000109408.2	A930037H05Rik	ENSMUSG00000043953.13	Ccrl2	0.942535	0.00485845	0.998893	1.83837e-06	0.950433	0.00362446	0.97186	0.00117661
ENSMUSG00000109408.2	A930037H05Rik	ENSMUSG00000016496.8	Cd274	0.975195	0.000915299	0.995972	2.43063e-05	0.937679	0.00570488	0.968152	0.00150532
ENSMUSG00000109408.2	A930037H05Rik	ENSMUSG00000017652.17	Cd40	0.982278	0.000468329	0.998569	3.06859e-06	0.951652	0.00344983	0.989938	0.000151348
ENSMUSG00000109408.2	A930037H05Rik	ENSMUSG00000023067.15	Cdkn1a	0.985195	0.000327139	0.996439	1.8995e-05	0.956609	0.00278332	0.96592	0.00172241
ENSMUSG00000109408.2	A930037H05Rik	ENSMUSG00000026031.16	Cflar	0.985795	0.000301254	0.999132	1.1288e-06	0.988231	0.000206936	0.973649	0.00103245
ENSMUSG00000109408.2	A930037H05Rik	ENSMUSG00000020638.9	Cmpk2	0.978546	0.00068546	0.996172	2.19478e-05	0.95176	0.00343446	0.927276	0.00774081
ENSMUSG00000109408.2	A930037H05Rik	ENSMUSG00000020841.6	Cpd	0.939498	0.00537995	0.993734	5.87649e-05	0.940384	0.00522519	0.918216	0.00975934
ENSMUSG00000109408.2	A930037H05Rik	ENSMUSG00000032515.9	Csrnp1	0.990672	0.000130116	0.990177	0.000144262	0.961526	0.00219194	0.926723	0.00785749
ENSMUSG00000109408.2	A930037H05Rik	ENSMUSG00000034855.14	Cxcl10	0.959668	0.00240717	0.998465	3.5303e-06	0.948756	0.00387163	0.941471	0.0050382
ENSMUSG00000109408.2	A930037H05Rik	ENSMUSG00000002307.17	Daxx	0.989326	0.0001703	0.996726	1.60636e-05	0.961705	0.00217171	0.987915	0.000218197
ENSMUSG00000109408.2	A930037H05Rik	ENSMUSG00000040296.16	Ddx58	0.919723	0.009408	0.997494	9.40906e-06	0.979026	0.000655273	0.945844	0.00431995
ENSMUSG00000109408.2	A930037H05Rik	ENSMUSG00000017830.16	Dhx58	0.99364	6.05518e-05	0.996629	1.70313e-05	0.990482	0.000135452	0.979723	0.00061259
ENSMUSG00000109408.2	A930037H05Rik	ENSMUSG00000049502.18	Dtx3l	0.979143	0.000647982	0.997276	1.11182e-05	0.952146	0.00338016	0.989356	0.000169349
ENSMUSG00000109408.2	A930037H05Rik	ENSMUSG00000024772.10	Ehd1	0.995958	2.44787e-05	0.99325	6.81976e-05	0.981986	0.000483829	0.971325	0.00122163
ENSMUSG00000109408.2	A930037H05Rik	ENSMUSG00000001542.8	Ell2	0.954336	0.00308018	0.998347	4.09726e-06	0.969481	0.00138292	0.931155	0.00694623
ENSMUSG00000109408.2	A930037H05Rik	ENSMUSG00000105504.5	Gbp5	0.932561	0.00666874	0.998297	4.34912e-06	0.930689	0.00703955	0.941448	0.00504215
ENSMUSG00000109408.2	A930037H05Rik	ENSMUSG00000037580.11	Gch1	0.977681	0.000741659	0.995786	2.65971e-05	0.975732	0.000876227	0.961936	0.00214578
ENSMUSG00000109408.2	A930037H05Rik	ENSMUSG00000045502.7	Hcar2	0.962274	0.00210802	0.998314	4.25925e-06	0.994825	4.01032e-05	0.972615	0.00111465
ENSMUSG00000109408.2	A930037H05Rik	ENSMUSG00000027580.18	Helz2	0.992855	7.64044e-05	0.999453	4.48713e-07	0.951197	0.00351452	0.997747	7.60899e-06
ENSMUSG00000109408.2	A930037H05Rik	ENSMUSG00000037405.9	Icam1	0.956549	0.00279095	0.995649	2.83525e-05	0.995603	2.89574e-05	0.921675	0.00896189
ENSMUSG00000109408.2	A930037H05Rik	ENSMUSG00000010358.14	Ifi35	0.954353	0.00307795	0.995789	2.65626e-05	0.952905	0.00327468	0.98545	0.000316003
ENSMUSG00000109408.2	A930037H05Rik	ENSMUSG00000078920.4	Ifi47	0.96962	0.00137041	0.996122	2.25276e-05	0.92464	0.0083048	0.917244	0.00998934
ENSMUSG00000109408.2	A930037H05Rik	ENSMUSG00000034459.9	Ifit1	0.923662	0.0085189	0.996753	1.57974e-05	0.991389	0.000110916	0.920047	0.00933315
ENSMUSG00000109408.2	A930037H05Rik	ENSMUSG00000078853.9	Igtp	0.968711	0.00145318	0.995825	2.61036e-05	0.971397	0.00121547	0.954518	0.00305585
ENSMUSG00000109408.2	A930037H05Rik	ENSMUSG00000042349.14	Ikbke	0.984705	0.000349134	0.995899	2.51878e-05	0.969533	0.00137821	0.92874	0.00743614
ENSMUSG00000109408.2	A930037H05Rik	ENSMUSG00000031712.11	Il15	0.948316	0.00393787	0.999821	4.80427e-08	0.926969	0.0078056	0.969512	0.00138008
ENSMUSG00000109408.2	A930037H05Rik	ENSMUSG00000044701.6	Il27	0.948281	0.00394314	0.996255	2.10127e-05	0.951205	0.00351334	0.96415	0.00190483
ENSMUSG00000109408.2	A930037H05Rik	ENSMUSG00000018899.18	Irf1	0.972473	0.00112616	0.999638	1.96413e-07	0.948452	0.00391731	0.998937	1.69368e-06
ENSMUSG00000109408.2	A930037H05Rik	ENSMUSG00000025498.16	Irf7	0.977521	0.000752301	0.994019	5.35508e-05	0.981193	0.000527251	0.986686	0.000264696
ENSMUSG00000109408.2	A930037H05Rik	ENSMUSG00000046879.8	Irgm1	0.962656	0.00206577	0.999453	4.49317e-07	0.925645	0.00808747	0.942615	0.00484505
ENSMUSG00000109408.2	A930037H05Rik	ENSMUSG00000069874.8	Irgm2	0.979806	0.000607552	0.996772	1.56139e-05	0.973477	0.0010459	0.990597	0.000132216
ENSMUSG00000109408.2	A930037H05Rik	ENSMUSG00000035692.8	Isg15	0.954277	0.0030881	0.994453	4.60644e-05	0.966742	0.00164073	0.933199	0.0065446
ENSMUSG00000109408.2	A930037H05Rik	ENSMUSG00000039236.19	Isg20	0.923893	0.00846801	0.991855	9.92313e-05	0.92433	0.00837225	0.994041	5.31564e-05
ENSMUSG00000109408.2	A930037H05Rik	ENSMUSG00000000555.9	Itga5	0.988281	0.000205189	0.997856	6.89082e-06	0.961168	0.00223264	0.964811	0.00183563
ENSMUSG00000109408.2	A930037H05Rik	ENSMUSG00000044350.15	Lacc1	0.959248	0.00245728	0.998296	4.3512e-06	0.993474	6.37528e-05	0.964619	0.00185561
ENSMUSG00000109408.2	A930037H05Rik	ENSMUSG00000047945.7	Marcksl1	0.980601	0.000560806	0.996175	2.1914e-05	0.976437	0.000826247	0.958533	0.00254357
ENSMUSG00000109408.2	A930037H05Rik	ENSMUSG00000012519.15	Mlkl	0.926916	0.00781663	0.991707	0.000102883	0.960565	0.00230207	0.933413	0.0065031
ENSMUSG00000109408.2	A930037H05Rik	ENSMUSG00000079419.5	Ms4a6c	0.939057	0.0054579	0.992557	8.28976e-05	0.983806	0.000391234	0.93878	0.00550708
ENSMUSG00000109408.2	A930037H05Rik	ENSMUSG00000030269.15	Mtmr14	0.932597	0.00666166	0.999222	9.07705e-07	0.970826	0.00126423	0.984689	0.00034985
ENSMUSG00000109408.2	A930037H05Rik	ENSMUSG00000031652.12	N4bp1	0.981338	0.000519173	0.999631	2.04136e-07	0.977526	0.000751947	0.988749	0.000189164
ENSMUSG00000109408.2	A930037H05Rik	ENSMUSG00000028163.18	Nfkb1	0.992564	8.27255e-05	0.998705	2.51608e-06	0.986768	0.000261478	0.975837	0.000868696
ENSMUSG00000109408.2	A930037H05Rik	ENSMUSG00000025225.16	Nfkb2	0.991123	0.000117857	0.996514	1.82039e-05	0.980843	0.000546978	0.956223	0.00283264
ENSMUSG00000109408.2	A930037H05Rik	ENSMUSG00000021025.9	Nfkbia	0.972933	0.001089	0.999299	7.37402e-07	0.982658	0.000448492	0.971079	0.00124257
ENSMUSG00000109408.2	A930037H05Rik	ENSMUSG00000023947.9	Nfkbie	0.982717	0.000445469	0.997446	9.77448e-06	0.934593	0.00627725	0.94379	0.00465056
ENSMUSG00000109408.2	A930037H05Rik	ENSMUSG00000035356.18	Nfkbiz	0.977937	0.000724823	0.999796	6.26971e-08	0.973034	0.00108096	0.980434	0.000570489
ENSMUSG00000109408.2	A930037H05Rik	ENSMUSG00000032691.15	Nlrp3	0.996401	1.94009e-05	0.998959	1.62557e-06	0.953016	0.00325935	0.928389	0.00750859
ENSMUSG00000109408.2	A930037H05Rik	ENSMUSG00000055994.16	Nod2	0.9683	0.00149136	0.998051	5.69367e-06	0.936279	0.00596125	0.970418	0.0012997
ENSMUSG00000109408.2	A930037H05Rik	ENSMUSG00000066861.15	Oas1g	0.945712	0.00434082	0.998051	5.69323e-06	0.989607	0.00016147	0.992911	7.51993e-05
ENSMUSG00000109408.2	A930037H05Rik	ENSMUSG00000032690.17	Oas2	0.98	0.000595985	0.997955	6.26954e-06	0.980561	0.000563124	0.972383	0.00113351
ENSMUSG00000109408.2	A930037H05Rik	ENSMUSG00000032661.10	Oas3	0.977516	0.000752608	0.994226	4.99062e-05	0.978047	0.000717633	0.984796	0.000345003
ENSMUSG00000109408.2	A930037H05Rik	ENSMUSG00000041827.16	Oasl1	0.98266	0.000448428	0.997817	7.14603e-06	0.927782	0.00763481	0.995035	3.69202e-05
ENSMUSG00000109408.2	A930037H05Rik	ENSMUSG00000029561.18	Oasl2	0.967435	0.00157344	0.995259	3.36593e-05	0.922523	0.00877151	0.976768	0.000803293
ENSMUSG00000109408.2	A930037H05Rik	ENSMUSG00000063268.13	Parp10	0.976703	0.000807796	0.99563	2.86101e-05	0.945127	0.00443391	0.973802	0.00102049
ENSMUSG00000109408.2	A930037H05Rik	ENSMUSG00000038507.7	Parp12	0.977112	0.000779807	0.995188	3.46794e-05	0.935198	0.00616286	0.997755	7.55232e-06
ENSMUSG00000109408.2	A930037H05Rik	ENSMUSG00000022906.16	Parp9	0.950209	0.00365694	0.996715	1.61735e-05	0.96304	0.00202377	0.993823	5.71191e-05
ENSMUSG00000109408.2	A930037H05Rik	ENSMUSG00000024805.17	Pcgf5	0.9616	0.00218355	0.994149	5.12526e-05	0.926625	0.00787835	0.977498	0.00075383
ENSMUSG00000109408.2	A930037H05Rik	ENSMUSG00000028525.17	Pde4b	0.954536	0.00305341	0.998067	5.59959e-06	0.953208	0.00323296	0.967722	0.00154603
ENSMUSG00000109408.2	A930037H05Rik	ENSMUSG00000020134.14	Peli1	0.96081	0.00227371	0.999669	1.64361e-07	0.98891	0.000183798	0.986834	0.000258886
ENSMUSG00000109408.2	A930037H05Rik	ENSMUSG00000044703.6	Phf11a	0.983983	0.000382784	0.999715	1.22068e-07	0.955053	0.00298499	0.945445	0.00438314
ENSMUSG00000109408.2	A930037H05Rik	ENSMUSG00000020901.14	Pik3r5	0.981377	0.000517003	0.995403	3.16541e-05	0.974808	0.000943938	0.978289	0.000701959
ENSMUSG00000109408.2	A930037H05Rik	ENSMUSG00000024014.9	Pim1	0.959327	0.00244775	0.998642	2.76477e-06	0.947257	0.00409942	0.971258	0.00122731
ENSMUSG00000109408.2	A930037H05Rik	ENSMUSG00000051413.18	Plagl2	0.99773	7.72075e-06	0.991526	0.000107417	0.974273	0.0009843	0.9837	0.000396346
ENSMUSG00000109408.2	A930037H05Rik	ENSMUSG00000036986.17	Pml	0.988904	0.000183989	0.988259	0.000205983	0.949753	0.00372373	0.968702	0.00145398
ENSMUSG00000109408.2	A930037H05Rik	ENSMUSG00000038151.14	Prdm1	0.942194	0.00491577	0.99564	2.84759e-05	0.962102	0.00212721	0.982206	0.000472135
ENSMUSG00000109408.2	A930037H05Rik	ENSMUSG00000032487.9	Ptgs2	0.92279	0.00871196	0.984164	0.000374162	0.959113	0.00247343	0.961206	0.00222822
ENSMUSG00000109408.2	A930037H05Rik	ENSMUSG00000025314.17	Ptprj	0.980708	0.000554664	0.998416	3.76171e-06	0.930515	0.00707459	0.967445	0.00157252
ENSMUSG00000109408.2	A930037H05Rik	ENSMUSG00000031488.15	Rab11fip1	0.99149	0.000108316	0.99896	1.62277e-06	0.96654	0.00166061	0.954265	0.00308974
ENSMUSG00000109408.2	A930037H05Rik	ENSMUSG00000031504.7	Rab20	0.937393	0.00575671	0.997476	9.55003e-06	0.965689	0.00174568	0.938429	0.00556969
ENSMUSG00000109408.2	A930037H05Rik	ENSMUSG00000062232.15	Rapgef2	0.981681	0.000500302	0.9978	7.25661e-06	0.997174	1.19675e-05	0.992382	8.68348e-05
ENSMUSG00000109408.2	A930037H05Rik	ENSMUSG00000004952.14	Rasa4	0.934243	0.0063438	0.99658	1.75234e-05	0.991859	9.91532e-05	0.934577	0.00628026
ENSMUSG00000109408.2	A930037H05Rik	ENSMUSG00000042129.9	Rassf4	0.991564	0.000106444	0.997072	1.28453e-05	0.969429	0.00138758	0.950635	0.00359521
ENSMUSG00000109408.2	A930037H05Rik	ENSMUSG00000020806.16	Rhbdf2	0.96785	0.0015338	0.986053	0.000290426	0.992881	7.5842e-05	0.977205	0.000773501
ENSMUSG00000109408.2	A930037H05Rik	ENSMUSG00000028793.16	Rnf19b	0.961497	0.00219519	0.995718	2.74605e-05	0.975249	0.000911313	0.999504	3.69197e-07
ENSMUSG00000109408.2	A930037H05Rik	ENSMUSG00000070327.15	Rnf213	0.992399	8.64462e-05	0.999774	7.656e-08	0.999286	7.64153e-07	0.998202	4.8482e-06
ENSMUSG00000109408.2	A930037H05Rik	ENSMUSG00000020641.17	Rsad2	0.975183	0.000916175	0.997848	6.94483e-06	0.960134	0.0023523	0.971906	0.00117283
ENSMUSG00000109408.2	A930037H05Rik	ENSMUSG00000017009.4	Sdc4	0.974505	0.00096671	0.998336	4.14881e-06	0.954066	0.00311642	0.957432	0.00267943
ENSMUSG00000109408.2	A930037H05Rik	ENSMUSG00000038332.14	Sesn1	-0.950123	0.00366954	-0.972427	0.00112994	-0.975343	0.00090444	-0.933465	0.00649308
ENSMUSG00000109408.2	A930037H05Rik	ENSMUSG00000005043.14	Sgsh	-0.968705	0.00145377	-0.982525	0.000455409	-0.920575	0.00921191	-0.921419	0.00901977
ENSMUSG00000109408.2	A930037H05Rik	ENSMUSG00000031596.16	Slc7a2	0.968485	0.00147416	0.998612	2.88924e-06	0.946804	0.00416939	0.935939	0.0060243
ENSMUSG00000109408.2	A930037H05Rik	ENSMUSG00000072620.4	Slfn2	0.978217	0.000706564	0.998411	3.78458e-06	0.97645	0.000825376	0.97922	0.000643252
ENSMUSG00000109408.2	A930037H05Rik	ENSMUSG00000000204.17	Slfn4	0.945804	0.00432626	0.988787	0.000187904	0.923216	0.00861742	0.968101	0.00151011
ENSMUSG00000109408.2	A930037H05Rik	ENSMUSG00000053113.4	Socs3	0.97781	0.00073314	0.994549	4.44889e-05	0.941251	0.00507575	0.999154	1.07273e-06
ENSMUSG00000109408.2	A930037H05Rik	ENSMUSG00000070034.14	Sp110	0.96535	0.00178016	0.998021	5.87295e-06	0.976499	0.000821936	0.922233	0.00883637
ENSMUSG00000109408.2	A930037H05Rik	ENSMUSG00000070031.12	Sp140	0.917928	0.00982731	0.996872	1.46569e-05	0.982897	0.000436269	0.95369	0.00316721
ENSMUSG00000109408.2	A930037H05Rik	ENSMUSG00000015837.16	Sqstm1	0.973153	0.00107145	0.996069	2.31493e-05	0.967492	0.00156801	0.983494	0.000406435
ENSMUSG00000109408.2	A930037H05Rik	ENSMUSG00000013846.11	St3gal1	0.974517	0.000965777	0.998777	2.24439e-06	0.992163	9.18823e-05	0.971558	0.00120194
ENSMUSG00000109408.2	A930037H05Rik	ENSMUSG00000040033.17	Stat2	0.998723	2.44576e-06	0.998792	2.18869e-06	0.987574	0.000230634	0.995758	2.69516e-05
ENSMUSG00000109408.2	A930037H05Rik	ENSMUSG00000033450.9	Tagap	0.972716	0.00110644	0.995106	3.58715e-05	0.9618	0.00216096	0.989865	0.000153553
ENSMUSG00000109408.2	A930037H05Rik	ENSMUSG00000037321.18	Tap1	0.987331	0.000239736	0.99418	5.07165e-05	0.975342	0.00090454	0.942137	0.00492527
ENSMUSG00000109408.2	A930037H05Rik	ENSMUSG00000037731.6	Themis2	0.975686	0.000879602	0.984058	0.000379209	0.973863	0.00101577	0.92399	0.00844674
ENSMUSG00000109408.2	A930037H05Rik	ENSMUSG00000021281.16	Tnfaip2	0.976228	0.000840923	0.999034	1.39963e-06	0.964908	0.00182556	0.967	0.00161552
ENSMUSG00000109408.2	A930037H05Rik	ENSMUSG00000019850.12	Tnfaip3	0.990935	0.000122877	0.999332	6.69834e-07	0.968634	0.00146027	0.992816	7.72343e-05
ENSMUSG00000109408.2	A930037H05Rik	ENSMUSG00000028599.11	Tnfrsf1b	0.988437	0.000199786	0.994731	4.15632e-05	0.983712	0.000395784	0.953192	0.00323523
ENSMUSG00000109408.2	A930037H05Rik	ENSMUSG00000020400.18	Tnip1	0.984703	0.000349224	0.993398	6.52308e-05	0.969672	0.00136569	0.959181	0.00246533
ENSMUSG00000109408.2	A930037H05Rik	ENSMUSG00000060519.12	Tor3a	0.960619	0.00229572	0.99502	3.71425e-05	0.96053	0.00230613	0.999086	1.25278e-06
ENSMUSG00000109408.2	A930037H05Rik	ENSMUSG00000026875.15	Traf1	0.970965	0.00125229	0.994914	3.87359e-05	0.986306	0.000280002	0.978071	0.000716044
ENSMUSG00000109408.2	A930037H05Rik	ENSMUSG00000042726.15	Trafd1	0.982889	0.000436698	0.997568	8.86617e-06	0.952779	0.00329205	0.977746	0.000737322
ENSMUSG00000109408.2	A930037H05Rik	ENSMUSG00000030966.14	Trim21	0.969303	0.00139902	0.999089	1.24403e-06	0.994373	4.74068e-05	0.993055	7.21774e-05
ENSMUSG00000109408.2	A930037H05Rik	ENSMUSG00000000275.17	Trim25	0.983322	0.000414907	0.993624	6.08545e-05	0.983101	0.000425966	0.96751	0.00156622
ENSMUSG00000109408.2	A930037H05Rik	ENSMUSG00000043279.10	Trim56	0.986676	0.000265106	0.998177	4.9817e-06	0.986977	0.000253289	0.998209	4.80711e-06
ENSMUSG00000109408.2	A930037H05Rik	ENSMUSG00000024424.16	Ttc39c	0.983411	0.000410507	0.999406	5.29811e-07	0.979525	0.000624565	0.994452	4.60907e-05
ENSMUSG00000109408.2	A930037H05Rik	ENSMUSG00000032596.15	Uba7	0.987295	0.000241082	0.999957	2.72355e-09	0.965271	0.00178818	0.989227	0.000173448
ENSMUSG00000109408.2	A930037H05Rik	ENSMUSG00000030107.11	Usp18	0.977436	0.000757942	0.995467	3.07785e-05	0.990403	0.000137709	0.982253	0.000469619
ENSMUSG00000109408.2	A930037H05Rik	ENSMUSG00000040483.16	Xaf1	0.960241	0.00233975	0.999049	1.35531e-06	0.980003	0.000595835	0.929824	0.0072143
ENSMUSG00000109408.2	A930037H05Rik	ENSMUSG00000042677.8	Zc3h12a	0.980026	0.00059444	0.991241	0.000114745	0.963032	0.00202471	0.979044	0.000654156
ENSMUSG00000109408.2	A930037H05Rik	ENSMUSG00000044786.7	Zfp36	0.950213	0.00365639	0.983775	0.000392758	0.966569	0.00165775	0.941219	0.00508119
ENSMUSG00000109408.2	A930037H05Rik	ENSMUSG00000039501.15	Znfx1	0.995907	2.50982e-05	0.99915	1.08467e-06	0.961778	0.00216343	0.994888	3.91253e-05
ENSMUSG00000078349.4	AW011738	ENSMUSG00000026628.14	Atf3	0.996817	1.51836e-05	0.994208	5.02269e-05	0.986453	0.000274023	0.918439	0.00970692
ENSMUSG00000078349.4	AW011738	ENSMUSG00000035373.3	Ccl7	0.955884	0.00287644	0.992564	8.27271e-05	0.942192	0.00491604	0.974391	0.000975307
ENSMUSG00000078349.4	AW011738	ENSMUSG00000024772.10	Ehd1	0.997234	1.14662e-05	0.995925	2.48806e-05	0.93692	0.00584318	0.939244	0.00542487
ENSMUSG00000078349.4	AW011738	ENSMUSG00000001542.8	Ell2	0.942146	0.00492379	0.993688	5.96441e-05	0.95762	0.00265609	0.945511	0.00437262
ENSMUSG00000078349.4	AW011738	ENSMUSG00000027580.18	Helz2	0.991772	0.000101276	0.986697	0.000264273	0.989366	0.000169033	0.98159	0.000505265
ENSMUSG00000078349.4	AW011738	ENSMUSG00000000555.9	Itga5	0.997925	6.45341e-06	0.995322	3.27776e-05	0.984438	0.000361381	0.92624	0.00796011
ENSMUSG00000078349.4	AW011738	ENSMUSG00000020393.17	Kremen1	0.947426	0.00407332	0.991943	9.70996e-05	0.985145	0.000329361	0.979759	0.000610376
ENSMUSG00000078349.4	AW011738	ENSMUSG00000047945.7	Marcksl1	0.991878	9.86732e-05	0.997953	6.28135e-06	0.96497	0.00181912	0.972638	0.00111278
ENSMUSG00000078349.4	AW011738	ENSMUSG00000035356.18	Nfkbiz	0.987759	0.000223845	0.991201	0.000115792	0.963999	0.00192077	0.990879	0.000124413
ENSMUSG00000078349.4	AW011738	ENSMUSG00000041827.16	Oasl1	0.992074	9.39832e-05	0.996476	1.86057e-05	0.977914	0.0007263	0.979979	0.000597237
ENSMUSG00000078349.4	AW011738	ENSMUSG00000020134.14	Peli1	0.964053	0.00191506	0.991622	0.000104997	0.95373	0.00316181	0.987071	0.000249676
ENSMUSG00000078349.4	AW011738	ENSMUSG00000020901.14	Pik3r5	0.968219	0.00149901	0.988844	0.000185981	0.928781	0.0074275	0.981082	0.000533455
ENSMUSG00000078349.4	AW011738	ENSMUSG00000042129.9	Rassf4	0.97611	0.00084931	0.997139	1.22698e-05	0.938533	0.00555111	0.943033	0.00477535
ENSMUSG00000078349.4	AW011738	ENSMUSG00000038332.14	Sesn1	-0.954452	0.00306463	-0.951471	0.00347541	-0.927394	0.00771602	-0.919786	0.00939325
ENSMUSG00000078349.4	AW011738	ENSMUSG00000000204.17	Slfn4	0.955582	0.00291567	0.999856	3.10418e-08	0.972375	0.00113421	0.979595	0.000620322
ENSMUSG00000078349.4	AW011738	ENSMUSG00000013846.11	St3gal1	0.981226	0.000525413	0.994756	4.11787e-05	0.926401	0.00792592	0.978555	0.000684932
ENSMUSG00000078349.4	AW011738	ENSMUSG00000021281.16	Tnfaip2	0.990627	0.000131372	0.987056	0.000250242	0.980256	0.00058088	0.951704	0.00344247
ENSMUSG00000078349.4	AW011738	ENSMUSG00000000275.17	Trim25	0.987512	0.000232942	0.996418	1.92199e-05	0.930748	0.00702778	0.939935	0.00530341
ENSMUSG00000078349.4	AW011738	ENSMUSG00000024424.16	Ttc39c	0.985372	0.000319393	0.992245	8.99838e-05	0.958617	0.00253342	0.999266	8.07473e-07
ENSMUSG00000078349.4	AW011738	ENSMUSG00000044786.7	Zfp36	0.965507	0.0017641	0.993792	5.76883e-05	0.947495	0.00406278	0.971878	0.00117512
ENSMUSG00000045231.6	BC106179	ENSMUSG00000051212.9	Gpr183	0.98778	0.000223063	0.940898	0.00513641	0.934516	0.00629179	0.92126	0.00905579
ENSMUSG00000099757.2	BE692007	ENSMUSG00000035373.3	Ccl7	0.921714	0.00895308	0.983499	0.000406178	0.924877	0.00825331	0.959304	0.00245052
ENSMUSG00000099757.2	BE692007	ENSMUSG00000040296.16	Ddx58	0.968392	0.00148283	0.994318	4.83399e-05	0.922884	0.00869093	0.962515	0.00208135
ENSMUSG00000099757.2	BE692007	ENSMUSG00000029798.12	Herc6	0.987326	0.00023994	0.995499	3.03375e-05	0.933535	0.00647963	0.936904	0.00584609
ENSMUSG00000099757.2	BE692007	ENSMUSG00000028037.14	Ifi44	0.983655	0.000398554	0.99545	3.1002e-05	0.990951	0.000122464	0.960142	0.00235132
ENSMUSG00000099757.2	BE692007	ENSMUSG00000026896.15	Ifih1	0.990465	0.000135934	0.990748	0.000128015	0.925129	0.00819862	0.955229	0.00296185
ENSMUSG00000099757.2	BE692007	ENSMUSG00000034459.9	Ifit1	0.972266	0.00114313	0.994414	4.67101e-05	0.929319	0.00731706	0.959332	0.00244718
ENSMUSG00000099757.2	BE692007	ENSMUSG00000039217.14	Il18	0.944848	0.00447877	0.98971	0.000158277	0.96097	0.00225525	0.983882	0.000387582
ENSMUSG00000099757.2	BE692007	ENSMUSG00000002699.14	Lcp2	0.920238	0.00928921	0.991716	0.000102658	0.965807	0.00173371	0.935076	0.00618579
ENSMUSG00000099757.2	BE692007	ENSMUSG00000079419.5	Ms4a6c	0.968137	0.0015067	0.996828	1.50731e-05	0.968262	0.001495	0.936243	0.00596789
ENSMUSG00000099757.2	BE692007	ENSMUSG00000032690.17	Oas2	0.933218	0.00654082	0.984639	0.000352143	0.944717	0.00449991	0.94095	0.00512741
ENSMUSG00000099757.2	BE692007	ENSMUSG00000091144.3	Phf11c	0.960003	0.00236766	0.992344	8.76992e-05	0.95881	0.00250998	0.974935	0.000934527
ENSMUSG00000099757.2	BE692007	ENSMUSG00000071350.13	Setdb2	0.973457	0.00104743	0.983616	0.000400464	0.931702	0.00683759	0.981278	0.000522498
ENSMUSG00000099757.2	BE692007	ENSMUSG00000070034.14	Sp110	0.952526	0.00332716	0.992529	8.35076e-05	0.929764	0.00722645	0.963702	0.00195242
ENSMUSG00000099757.2	BE692007	ENSMUSG00000039531.9	Zup1	0.994444	4.62127e-05	0.996578	1.75476e-05	0.924388	0.00835954	0.963689	0.00195382
ENSMUSG00000085604.2	Dhx58os	ENSMUSG00000026628.14	Atf3	0.970996	0.00124961	0.986558	0.000269815	0.948685	0.00388232	0.978909	0.000662566
ENSMUSG00000085604.2	Dhx58os	ENSMUSG00000031779.4	Ccl22	0.9866	0.000268144	0.988536	0.000196397	0.931404	0.00689681	0.959406	0.00243832
ENSMUSG00000085604.2	Dhx58os	ENSMUSG00000024772.10	Ehd1	0.98554	0.00031211	0.995338	3.25543e-05	0.963942	0.0019268	0.951868	0.00341934
ENSMUSG00000085604.2	Dhx58os	ENSMUSG00000027580.18	Helz2	0.986504	0.000271997	0.985875	0.000297878	0.940744	0.0051628	0.983718	0.000395501
ENSMUSG00000085604.2	Dhx58os	ENSMUSG00000042349.14	Ikbke	0.96503	0.00181294	0.992172	9.16783e-05	0.936043	0.00600497	0.936241	0.00596813
ENSMUSG00000085604.2	Dhx58os	ENSMUSG00000000555.9	Itga5	0.970051	0.00133201	0.990235	0.000142556	0.948676	0.0038836	0.962325	0.00210238
ENSMUSG00000085604.2	Dhx58os	ENSMUSG00000025225.16	Nfkb2	0.977948	0.000724055	0.994557	4.43653e-05	0.918361	0.00972533	0.917775	0.00986337
ENSMUSG00000085604.2	Dhx58os	ENSMUSG00000035356.18	Nfkbiz	0.955961	0.00286646	0.983683	0.000397182	0.94427	0.00457227	0.919959	0.0093534
ENSMUSG00000085604.2	Dhx58os	ENSMUSG00000026483.14	Niban1	0.978171	0.000709548	0.993599	6.13204e-05	0.920777	0.00916592	0.963542	0.0019696
ENSMUSG00000085604.2	Dhx58os	ENSMUSG00000032661.10	Oas3	0.954676	0.0030349	0.990286	0.000141098	0.931098	0.00695772	0.99061	0.000131837
ENSMUSG00000085604.2	Dhx58os	ENSMUSG00000020134.14	Peli1	0.942651	0.004839	0.983076	0.00042719	0.928478	0.00749016	0.933514	0.00648368
ENSMUSG00000085604.2	Dhx58os	ENSMUSG00000020901.14	Pik3r5	0.986102	0.000288407	0.994939	3.83619e-05	0.950099	0.003673	0.917462	0.00993765
ENSMUSG00000085604.2	Dhx58os	ENSMUSG00000051413.18	Plagl2	0.98451	0.000358053	0.986141	0.000286769	0.955046	0.00298587	0.935972	0.00601816
ENSMUSG00000085604.2	Dhx58os	ENSMUSG00000000275.17	Trim25	0.976205	0.000842563	0.992516	8.3808e-05	0.919781	0.00939441	0.990118	0.000146007
ENSMUSG00000085604.2	Dhx58os	ENSMUSG00000024424.16	Ttc39c	0.968557	0.00146746	0.98103	0.000536366	0.939212	0.0054304	0.958748	0.00251745
ENSMUSG00000085604.2	Dhx58os	ENSMUSG00000042677.8	Zc3h12a	0.960831	0.00227122	0.963942	0.00192687	0.921815	0.00893046	0.982652	0.000448831
ENSMUSG00000096957.2	E230013L22Rik	ENSMUSG00000006403.14	Adamts4	0.932421	0.00669598	0.997699	7.93494e-06	0.921921	0.00890655	0.988389	0.000201454
ENSMUSG00000096957.2	E230013L22Rik	ENSMUSG00000024164.16	C3	0.919573	0.00944256	0.997832	7.04775e-06	0.941106	0.00510059	0.939712	0.00534242
ENSMUSG00000096957.2	E230013L22Rik	ENSMUSG00000051439.8	Cd14	0.986664	0.000265578	0.999607	2.31189e-07	0.962872	0.00204212	0.937732	0.00569516
ENSMUSG00000096957.2	E230013L22Rik	ENSMUSG00000024014.9	Pim1	0.945867	0.00431623	0.998366	4.003e-06	0.977875	0.00072884	0.946217	0.00426119
ENSMUSG00000096957.2	E230013L22Rik	ENSMUSG00000046223.11	Plaur	0.974311	0.000981375	0.998664	2.67501e-06	0.977912	0.000726461	0.928386	0.0075093
ENSMUSG00000096957.2	E230013L22Rik	ENSMUSG00000027611.13	Procr	0.938735	0.00551512	0.989205	0.000174179	0.935151	0.00617178	0.969733	0.00136023
ENSMUSG00000096957.2	E230013L22Rik	ENSMUSG00000020806.16	Rhbdf2	0.95007	0.0036773	0.99301	7.31267e-05	0.93944	0.00539017	0.972205	0.0011481
ENSMUSG00000096957.2	E230013L22Rik	ENSMUSG00000015837.16	Sqstm1	0.936844	0.00585701	0.998861	1.94653e-06	0.958397	0.00256026	0.989476	0.000165562
ENSMUSG00000096957.2	E230013L22Rik	ENSMUSG00000037820.16	Tgm2	0.935493	0.00610752	0.991155	0.000116993	0.942121	0.00492807	0.988685	0.000191322
ENSMUSG00000078122.5	F630028O10Rik	ENSMUSG00000026012.3	Cd28	0.978349	0.000698101	0.986342	0.00027852	0.928302	0.00752669	0.952538	0.00332553
ENSMUSG00000073529.10	F830208F22Rik	ENSMUSG00000022126.7	Acod1	0.962544	0.00207813	0.968943	0.00143184	0.956762	0.00276388	0.998136	5.21064e-06
ENSMUSG00000073529.10	F830208F22Rik	ENSMUSG00000018796.14	Acsl1	0.975846	0.000868052	0.983969	0.000383437	0.959337	0.00244663	0.938784	0.00550642
ENSMUSG00000073529.10	F830208F22Rik	ENSMUSG00000018500.3	Adora2b	0.969578	0.00137415	0.99353	6.26494e-05	0.920905	0.00913656	0.942022	0.00494477
ENSMUSG00000073529.10	F830208F22Rik	ENSMUSG00000057346.13	Apol9a	0.960346	0.00232746	0.970105	0.00132718	0.96511	0.00180476	0.934426	0.00630885
ENSMUSG00000073529.10	F830208F22Rik	ENSMUSG00000021895.11	Arhgef3	0.948301	0.00394009	0.974589	0.000960402	0.936	0.00601291	0.988286	0.00020503
ENSMUSG00000073529.10	F830208F22Rik	ENSMUSG00000024164.16	C3	0.988964	0.000182032	0.975806	0.000870946	0.996168	2.20033e-05	0.972776	0.00110163
ENSMUSG00000073529.10	F830208F22Rik	ENSMUSG00000027555.9	Car13	0.960601	0.00229786	0.980247	0.000581431	0.947725	0.00402758	0.979576	0.000621443
ENSMUSG00000073529.10	F830208F22Rik	ENSMUSG00000035385.6	Ccl2	0.961997	0.00213894	0.970197	0.00131905	0.926896	0.00782099	0.939218	0.00542934
ENSMUSG00000073529.10	F830208F22Rik	ENSMUSG00000018930.4	Ccl4	0.975444	0.000897083	0.969629	0.00136957	0.960566	0.00230195	0.990478	0.000135582
ENSMUSG00000073529.10	F830208F22Rik	ENSMUSG00000035042.3	Ccl5	0.958831	0.00250742	0.973573	0.00103831	0.958614	0.00253377	0.958575	0.00253846
ENSMUSG00000073529.10	F830208F22Rik	ENSMUSG00000043953.13	Ccrl2	0.952667	0.00330763	0.968122	0.00150815	0.966155	0.00169889	0.996454	1.88419e-05
ENSMUSG00000073529.10	F830208F22Rik	ENSMUSG00000016496.8	Cd274	0.956494	0.00279797	0.963739	0.00194846	0.971507	0.00120621	0.97445	0.000970897
ENSMUSG00000073529.10	F830208F22Rik	ENSMUSG00000017652.17	Cd40	0.965813	0.00173311	0.970722	0.00127326	0.97124	0.00122884	0.980584	0.000561808
ENSMUSG00000073529.10	F830208F22Rik	ENSMUSG00000030156.6	Cd69	0.942668	0.00483614	0.952048	0.00339402	0.94394	0.00462602	0.932116	0.0067559
ENSMUSG00000073529.10	F830208F22Rik	ENSMUSG00000023067.15	Cdkn1a	0.95822	0.00258189	0.976721	0.000806573	0.951154	0.00352057	0.994599	4.36746e-05
ENSMUSG00000073529.10	F830208F22Rik	ENSMUSG00000026031.16	Cflar	0.92754	0.00768551	0.968267	0.00149449	0.936157	0.00598378	0.996576	1.75666e-05
ENSMUSG00000073529.10	F830208F22Rik	ENSMUSG00000030142.11	Clec4e	0.954244	0.00309257	0.945032	0.00444913	0.976086	0.000850988	0.95061	0.00359888
ENSMUSG00000073529.10	F830208F22Rik	ENSMUSG00000020638.9	Cmpk2	0.962419	0.00209199	0.977979	0.000722066	0.978001	0.000720616	0.938111	0.00562688
ENSMUSG00000073529.10	F830208F22Rik	ENSMUSG00000038067.3	Csf3	0.963655	0.00195743	0.952963	0.00326668	0.970394	0.00130181	0.942624	0.00484352
ENSMUSG00000073529.10	F830208F22Rik	ENSMUSG00000032515.9	Csrnp1	0.966358	0.0016786	0.976057	0.000853048	0.961741	0.00216763	0.967482	0.00156892
ENSMUSG00000073529.10	F830208F22Rik	ENSMUSG00000034855.14	Cxcl10	0.961637	0.00217936	0.971754	0.00118546	0.968615	0.00146203	0.962235	0.00211234
ENSMUSG00000073529.10	F830208F22Rik	ENSMUSG00000058427.11	Cxcl2	0.958339	0.00256734	0.950506	0.00361387	0.950639	0.00359457	0.933429	0.00650003
ENSMUSG00000073529.10	F830208F22Rik	ENSMUSG00000002307.17	Daxx	0.969313	0.00139807	0.976928	0.000792309	0.957186	0.00271036	0.957776	0.00263667
ENSMUSG00000073529.10	F830208F22Rik	ENSMUSG00000035107.14	Dcbld2	0.925366	0.00814746	0.968455	0.00147692	0.987736	0.000224677	0.967144	0.00160152
ENSMUSG00000073529.10	F830208F22Rik	ENSMUSG00000049502.18	Dtx3l	0.953515	0.0031911	0.966846	0.00163054	0.979347	0.000635399	0.995648	2.83654e-05
ENSMUSG00000073529.10	F830208F22Rik	ENSMUSG00000025278.10	Flnb	0.973227	0.0010656	0.974919	0.000935678	0.98554	0.000312111	0.918751	0.00963391
ENSMUSG00000073529.10	F830208F22Rik	ENSMUSG00000028270.13	Gbp2	0.946399	0.00423267	0.976418	0.000827637	0.977465	0.000756001	0.950252	0.00365077
ENSMUSG00000073529.10	F830208F22Rik	ENSMUSG00000105504.5	Gbp5	0.933685	0.00645072	0.964833	0.00183334	0.986776	0.000261153	0.945959	0.00430171
ENSMUSG00000073529.10	F830208F22Rik	ENSMUSG00000037580.11	Gch1	0.963856	0.00193595	0.977396	0.000760633	0.948398	0.00392542	0.994385	4.71962e-05
ENSMUSG00000073529.10	F830208F22Rik	ENSMUSG00000027360.6	Hdc	0.96369	0.00195372	0.940451	0.00521351	0.990032	0.000148541	0.972273	0.00114255
ENSMUSG00000073529.10	F830208F22Rik	ENSMUSG00000010358.14	Ifi35	0.930697	0.00703786	0.979575	0.000621511	0.971095	0.0012412	0.936522	0.00591627
ENSMUSG00000073529.10	F830208F22Rik	ENSMUSG00000034459.9	Ifit1	0.935754	0.00605876	0.963635	0.00195956	0.92146	0.00901052	0.918782	0.00962659
ENSMUSG00000073529.10	F830208F22Rik	ENSMUSG00000078853.9	Igtp	0.960193	0.00234532	0.977573	0.000748813	0.962402	0.00209381	0.946412	0.0042305
ENSMUSG00000073529.10	F830208F22Rik	ENSMUSG00000031712.11	Il15	0.964878	0.00182868	0.961168	0.00223258	0.990409	0.000137534	0.960603	0.00229761
ENSMUSG00000073529.10	F830208F22Rik	ENSMUSG00000023206.17	Il15ra	0.9551	0.00297871	0.973551	0.00104004	0.996483	1.85334e-05	0.968465	0.00147603
ENSMUSG00000073529.10	F830208F22Rik	ENSMUSG00000027398.14	Il1b	0.960764	0.00227905	0.95281	0.00328774	0.958557	0.00254072	0.969007	0.00142598
ENSMUSG00000073529.10	F830208F22Rik	ENSMUSG00000018899.18	Irf1	0.970066	0.00133069	0.962805	0.00204949	0.975041	0.000926631	0.98908	0.000178218
ENSMUSG00000073529.10	F830208F22Rik	ENSMUSG00000025498.16	Irf7	0.978456	0.000691196	0.981467	0.000512036	0.931173	0.00694277	0.939587	0.00536441
ENSMUSG00000073529.10	F830208F22Rik	ENSMUSG00000046879.8	Irgm1	0.96114	0.00223584	0.959857	0.00238479	0.984499	0.000358539	0.971533	0.00120404
ENSMUSG00000073529.10	F830208F22Rik	ENSMUSG00000069874.8	Irgm2	0.950524	0.00361131	0.961408	0.00220525	0.959698	0.0024037	0.967443	0.00157266
ENSMUSG00000073529.10	F830208F22Rik	ENSMUSG00000035692.8	Isg15	0.960619	0.00229574	0.982341	0.000465013	0.958356	0.00256523	0.94397	0.00462102
ENSMUSG00000073529.10	F830208F22Rik	ENSMUSG00000039236.19	Isg20	0.9678	0.00153857	0.985458	0.000315678	0.989347	0.000169614	0.977494	0.000754088
ENSMUSG00000073529.10	F830208F22Rik	ENSMUSG00000001123.16	Lgals9	0.995834	2.5995e-05	0.977517	0.000752542	0.966539	0.00166068	0.943126	0.00476006
ENSMUSG00000073529.10	F830208F22Rik	ENSMUSG00000029490.5	Mfsd7a	0.927185	0.0077599	0.970685	0.00127649	0.988423	0.000200253	0.976734	0.000805674
ENSMUSG00000073529.10	F830208F22Rik	ENSMUSG00000050578.11	Mmp13	0.94854	0.00390414	0.962483	0.0020849	0.987118	0.000247831	0.971142	0.00123714
ENSMUSG00000073529.10	F830208F22Rik	ENSMUSG00000031652.12	N4bp1	0.940727	0.00516584	0.961818	0.00215896	0.944553	0.00452639	0.996075	2.30824e-05
ENSMUSG00000073529.10	F830208F22Rik	ENSMUSG00000028163.18	Nfkb1	0.962885	0.00204076	0.962042	0.00213387	0.93142	0.00689359	0.953785	0.00315432
ENSMUSG00000073529.10	F830208F22Rik	ENSMUSG00000023947.9	Nfkbie	0.979677	0.000615317	0.95593	0.00287043	0.929071	0.00736803	0.967048	0.00161083
ENSMUSG00000073529.10	F830208F22Rik	ENSMUSG00000032691.15	Nlrp3	0.952392	0.00334589	0.965436	0.00177136	0.974728	0.000949928	0.970565	0.0012869
ENSMUSG00000073529.10	F830208F22Rik	ENSMUSG00000038058.15	Nod1	0.984107	0.000376893	0.968815	0.00144355	0.917441	0.00994262	0.92832	0.00752291
ENSMUSG00000073529.10	F830208F22Rik	ENSMUSG00000055994.16	Nod2	0.963092	0.00201821	0.970626	0.00128161	0.975647	0.000882411	0.956559	0.00278975
ENSMUSG00000073529.10	F830208F22Rik	ENSMUSG00000020826.10	Nos2	0.939326	0.00541029	0.980196	0.000584401	0.996971	1.37456e-05	0.967345	0.00158216
ENSMUSG00000073529.10	F830208F22Rik	ENSMUSG00000032690.17	Oas2	0.962687	0.00206246	0.974316	0.000981024	0.928992	0.00738413	0.977507	0.000753235
ENSMUSG00000073529.10	F830208F22Rik	ENSMUSG00000029561.18	Oasl2	0.955146	0.00297268	0.968887	0.00143694	0.980498	0.000566801	0.990027	0.000148699
ENSMUSG00000073529.10	F830208F22Rik	ENSMUSG00000038507.7	Parp12	0.958671	0.00252686	0.976113	0.000849059	0.9806	0.000560874	0.966694	0.00164543
ENSMUSG00000073529.10	F830208F22Rik	ENSMUSG00000021725.10	Parp8	0.936235	0.00596933	0.972586	0.00111698	0.981941	0.000486268	0.970417	0.0012998
ENSMUSG00000073529.10	F830208F22Rik	ENSMUSG00000022906.16	Parp9	0.928781	0.00742761	0.968132	0.00150719	0.961381	0.00220833	0.993587	6.156e-05
ENSMUSG00000073529.10	F830208F22Rik	ENSMUSG00000028525.17	Pde4b	0.945073	0.00444257	0.959496	0.00242759	0.972359	0.00113546	0.94444	0.0045446
ENSMUSG00000073529.10	F830208F22Rik	ENSMUSG00000044703.6	Phf11a	0.960419	0.00231895	0.954181	0.00310092	0.976237	0.000840281	0.925622	0.00809247
ENSMUSG00000073529.10	F830208F22Rik	ENSMUSG00000068245.15	Phf11d	0.922875	0.00869306	0.958215	0.00258253	0.954387	0.00307335	0.918098	0.00978718
ENSMUSG00000073529.10	F830208F22Rik	ENSMUSG00000024014.9	Pim1	0.973385	0.0010531	0.970864	0.00126102	0.974866	0.000939659	0.997952	6.2866e-06
ENSMUSG00000073529.10	F830208F22Rik	ENSMUSG00000021701.9	Plk2	0.96804	0.00151581	0.962812	0.00204875	0.966124	0.00170196	0.996113	2.26333e-05
ENSMUSG00000073529.10	F830208F22Rik	ENSMUSG00000036986.17	Pml	0.954394	0.00307247	0.988974	0.000181703	0.950113	0.003671	0.955484	0.00292842
ENSMUSG00000073529.10	F830208F22Rik	ENSMUSG00000027611.13	Procr	0.977128	0.000778718	0.965446	0.00177029	0.994584	4.39153e-05	0.998185	4.93799e-06
ENSMUSG00000073529.10	F830208F22Rik	ENSMUSG00000025429.10	Pstpip2	0.94176	0.00498901	0.96988	0.00134713	0.997066	1.29008e-05	0.981114	0.000531628
ENSMUSG00000073529.10	F830208F22Rik	ENSMUSG00000032487.9	Ptgs2	0.926644	0.00787435	0.950156	0.00366473	0.970827	0.0012642	0.994737	4.14766e-05
ENSMUSG00000073529.10	F830208F22Rik	ENSMUSG00000031488.15	Rab11fip1	0.966491	0.0016655	0.966492	0.00166532	0.960927	0.00226022	0.972977	0.00108552
ENSMUSG00000073529.10	F830208F22Rik	ENSMUSG00000041135.16	Ripk2	0.919089	0.00955509	0.976775	0.000802838	0.982568	0.000453175	0.983296	0.000416188
ENSMUSG00000073529.10	F830208F22Rik	ENSMUSG00000020641.17	Rsad2	0.957074	0.00272442	0.973638	0.00103323	0.953351	0.00321344	0.959974	0.00237109
ENSMUSG00000073529.10	F830208F22Rik	ENSMUSG00000033355.7	Rtp4	0.958842	0.00250614	0.970085	0.001329	0.970803	0.00126622	0.94782	0.00401311
ENSMUSG00000073529.10	F830208F22Rik	ENSMUSG00000017009.4	Sdc4	0.970614	0.00128264	0.972521	0.00112224	0.973956	0.00100858	0.945354	0.00439761
ENSMUSG00000073529.10	F830208F22Rik	ENSMUSG00000036067.13	Slc2a6	0.995913	2.50232e-05	0.978711	0.000675038	0.986708	0.000263838	0.991351	0.000111875
ENSMUSG00000073529.10	F830208F22Rik	ENSMUSG00000031596.16	Slc7a2	0.945145	0.004431	0.964092	0.00191089	0.979992	0.000596457	0.983059	0.000428047
ENSMUSG00000073529.10	F830208F22Rik	ENSMUSG00000072620.4	Slfn2	0.960774	0.00227789	0.964399	0.00187859	0.947419	0.00407447	0.987629	0.000228616
ENSMUSG00000073529.10	F830208F22Rik	ENSMUSG00000054404.14	Slfn5	0.952463	0.00333597	0.961899	0.00214985	0.953381	0.0032094	0.94523	0.00441744
ENSMUSG00000073529.10	F830208F22Rik	ENSMUSG00000038037.6	Socs1	0.993579	6.17196e-05	0.969503	0.00138092	0.986844	0.000258501	0.970792	0.00126719
ENSMUSG00000073529.10	F830208F22Rik	ENSMUSG00000053113.4	Socs3	0.971862	0.00117652	0.978893	0.000663542	0.977357	0.000763248	0.986714	0.000263622
ENSMUSG00000073529.10	F830208F22Rik	ENSMUSG00000006818.6	Sod2	0.962292	0.00210601	0.960578	0.00230051	0.973016	0.00108236	0.959863	0.00238419
ENSMUSG00000073529.10	F830208F22Rik	ENSMUSG00000070034.14	Sp110	0.925144	0.00819534	0.957789	0.00263508	0.937386	0.00575803	0.922104	0.00886546
ENSMUSG00000073529.10	F830208F22Rik	ENSMUSG00000070031.12	Sp140	0.93528	0.00614743	0.977365	0.000762695	0.942821	0.00481076	0.939	0.00546794
ENSMUSG00000073529.10	F830208F22Rik	ENSMUSG00000027646.16	Src	0.957746	0.00264038	0.987459	0.000234922	0.993053	7.22229e-05	0.953716	0.00316369
ENSMUSG00000073529.10	F830208F22Rik	ENSMUSG00000039232.13	Stx11	0.935802	0.00604978	0.948454	0.00391707	0.995762	2.69054e-05	0.994005	5.38054e-05
ENSMUSG00000073529.10	F830208F22Rik	ENSMUSG00000033450.9	Tagap	0.980402	0.000572347	0.981112	0.000531763	0.929007	0.00738106	0.977765	0.000736107
ENSMUSG00000073529.10	F830208F22Rik	ENSMUSG00000037820.16	Tgm2	0.960882	0.00226545	0.991337	0.000112234	0.948508	0.00390888	0.918135	0.00977855
ENSMUSG00000073529.10	F830208F22Rik	ENSMUSG00000024401.15	Tnf	0.9724	0.00113212	0.960614	0.00229636	0.975678	0.000880179	0.957293	0.00269684
ENSMUSG00000073529.10	F830208F22Rik	ENSMUSG00000019850.12	Tnfaip3	0.957374	0.00268676	0.955191	0.00296683	0.947694	0.00403229	0.974537	0.0009643
ENSMUSG00000073529.10	F830208F22Rik	ENSMUSG00000028599.11	Tnfrsf1b	0.971838	0.00117852	0.98066	0.000557455	0.938177	0.00561499	0.931501	0.00687743
ENSMUSG00000073529.10	F830208F22Rik	ENSMUSG00000028602.13	Tnfrsf8	0.971326	0.00122149	0.956937	0.00274168	0.982176	0.000473716	0.989033	0.000179759
ENSMUSG00000073529.10	F830208F22Rik	ENSMUSG00000060519.12	Tor3a	0.993162	6.99733e-05	0.979027	0.000655177	0.953205	0.00323336	0.985372	0.000319416
ENSMUSG00000073529.10	F830208F22Rik	ENSMUSG00000042726.15	Trafd1	0.943384	0.0047173	0.973252	0.0010636	0.970199	0.00131892	0.920558	0.00921594
ENSMUSG00000073529.10	F830208F22Rik	ENSMUSG00000035235.14	Trim13	0.926527	0.00789913	0.950975	0.00354632	0.928453	0.00749528	0.975893	0.000864737
ENSMUSG00000073529.10	F830208F22Rik	ENSMUSG00000030107.11	Usp18	0.967646	0.00155324	0.97917	0.000646323	0.924864	0.00825598	0.960742	0.00228153
ENSMUSG00000073529.10	F830208F22Rik	ENSMUSG00000040483.16	Xaf1	0.960819	0.00227266	0.965331	0.0017821	0.94301	0.00477926	0.974538	0.000964237
ENSMUSG00000073529.10	F830208F22Rik	ENSMUSG00000039501.15	Znfx1	0.941313	0.00506523	0.96673	0.00164192	0.963877	0.0019337	0.970262	0.00131337
ENSMUSG00000072844.7	G530011O06Rik	ENSMUSG00000039699.15	Batf2	0.917995	0.00981141	0.992716	7.93866e-05	0.932971	0.00658882	0.975243	0.000911798
ENSMUSG00000072844.7	G530011O06Rik	ENSMUSG00000035042.3	Ccl5	0.926651	0.00787279	0.996914	1.4266e-05	0.98601	0.000292218	0.961705	0.00217173
ENSMUSG00000072844.7	G530011O06Rik	ENSMUSG00000020638.9	Cmpk2	0.928747	0.00743463	0.994152	5.11999e-05	0.953461	0.00319848	0.959318	0.00244885
ENSMUSG00000072844.7	G530011O06Rik	ENSMUSG00000105504.5	Gbp5	0.960732	0.00228268	0.998524	3.26437e-06	0.965453	0.0017696	0.948274	0.00394415
ENSMUSG00000072844.7	G530011O06Rik	ENSMUSG00000048852.14	Gm12185	0.945825	0.00432297	0.997001	1.3478e-05	0.958396	0.00256033	0.952802	0.00328887
ENSMUSG00000072844.7	G530011O06Rik	ENSMUSG00000078920.4	Ifi47	0.943329	0.00472634	0.999065	1.31003e-06	0.96828	0.00149325	0.949349	0.0037833
ENSMUSG00000072844.7	G530011O06Rik	ENSMUSG00000026896.15	Ifih1	0.951202	0.0035138	0.998195	4.88573e-06	0.928941	0.00739462	0.945546	0.00436716
ENSMUSG00000072844.7	G530011O06Rik	ENSMUSG00000079339.8	Ifit1bl1	0.961855	0.00215483	0.989798	0.0001556	0.918316	0.0097358	0.94466	0.00450908
ENSMUSG00000072844.7	G530011O06Rik	ENSMUSG00000078853.9	Igtp	0.944552	0.00452648	0.994911	3.87804e-05	0.934388	0.00631611	0.929589	0.00726211
ENSMUSG00000072844.7	G530011O06Rik	ENSMUSG00000054072.13	Iigp1	0.97917	0.000646297	0.998132	5.23109e-06	0.941934	0.0049596	0.919662	0.00942193
ENSMUSG00000072844.7	G530011O06Rik	ENSMUSG00000031712.11	Il15	0.965078	0.00180799	0.996371	1.97353e-05	0.952449	0.00333794	0.918544	0.00968244
ENSMUSG00000072844.7	G530011O06Rik	ENSMUSG00000044701.6	Il27	0.95682	0.00275647	0.995578	2.92828e-05	0.979881	0.000603073	0.927336	0.00772829
ENSMUSG00000072844.7	G530011O06Rik	ENSMUSG00000046879.8	Irgm1	0.951056	0.00353463	0.997965	6.2053e-06	0.967365	0.00158018	0.953668	0.00317029
ENSMUSG00000072844.7	G530011O06Rik	ENSMUSG00000035692.8	Isg15	0.954941	0.00299973	0.989728	0.000157721	0.96386	0.00193559	0.957534	0.00266672
ENSMUSG00000072844.7	G530011O06Rik	ENSMUSG00000001123.16	Lgals9	0.935897	0.00603208	0.994541	4.46128e-05	0.963053	0.00202236	0.934188	0.0063544
ENSMUSG00000072844.7	G530011O06Rik	ENSMUSG00000032690.17	Oas2	0.925958	0.00802036	0.994357	4.76766e-05	0.929196	0.00734241	0.930671	0.00704305
ENSMUSG00000072844.7	G530011O06Rik	ENSMUSG00000091649.4	Phf11b	0.943324	0.00472729	0.998914	1.76767e-06	0.935891	0.0060332	0.98447	0.000359917
ENSMUSG00000072844.7	G530011O06Rik	ENSMUSG00000068245.15	Phf11d	0.952247	0.00336603	0.999089	1.24565e-06	0.953618	0.00317707	0.980044	0.000593403
ENSMUSG00000072844.7	G530011O06Rik	ENSMUSG00000026222.17	Sp100	0.958545	0.00254213	0.999622	2.14004e-07	0.946229	0.00425924	0.975456	0.000896184
ENSMUSG00000072844.7	G530011O06Rik	ENSMUSG00000021930.15	Spryd7	0.930463	0.00708498	0.997356	1.04786e-05	0.954023	0.0031222	0.928565	0.00747223
ENSMUSG00000072844.7	G530011O06Rik	ENSMUSG00000078922.10	Tgtp1	0.971338	0.0012205	0.989183	0.000174888	0.978634	0.000679875	0.954847	0.00301218
ENSMUSG00000072844.7	G530011O06Rik	ENSMUSG00000031639.13	Tlr3	0.94708	0.00412673	0.991049	0.000119834	0.931524	0.00687296	0.976087	0.00085089
ENSMUSG00000072844.7	G530011O06Rik	ENSMUSG00000049488.15	Tmem67	0.958177	0.00258715	0.998256	4.56086e-06	0.937747	0.00569261	0.98144	0.000513509
ENSMUSG00000072844.7	G530011O06Rik	ENSMUSG00000024401.15	Tnf	0.928671	0.00745034	0.997067	1.28902e-05	0.93561	0.00608561	0.929937	0.00719118
ENSMUSG00000072844.7	G530011O06Rik	ENSMUSG00000039304.12	Tnfsf10	0.950626	0.00359657	0.99409	5.22973e-05	0.937689	0.00570303	0.935635	0.00608098
ENSMUSG00000072844.7	G530011O06Rik	ENSMUSG00000060509.6	Xcr1	0.929519	0.00727625	0.983993	0.000382305	0.976488	0.000822741	0.918925	0.00959321
ENSMUSG00000072844.7	G530011O06Rik	ENSMUSG00000039531.9	Zup1	0.94565	0.00435055	0.999394	5.50985e-07	0.928741	0.00743593	0.95914	0.0024702
ENSMUSG00000099843.2	Gm7160	ENSMUSG00000070327.15	Rnf213	0.920163	0.00930647	0.992827	7.69887e-05	0.935249	0.00615331	0.994026	5.34187e-05
ENSMUSG00000097081.2	Gm10425	ENSMUSG00000022126.7	Acod1	0.927371	0.00772092	0.945185	0.00442461	0.98777	0.000223427	0.970947	0.00125389
ENSMUSG00000097081.2	Gm10425	ENSMUSG00000099974.2	Bcl2a1d	0.934708	0.00625541	0.966239	0.00169042	0.92454	0.00832651	0.985647	0.000307548
ENSMUSG00000097081.2	Gm10425	ENSMUSG00000027555.9	Car13	0.936604	0.00590122	0.928608	0.0074632	0.993592	6.14543e-05	0.966855	0.00162968
ENSMUSG00000097081.2	Gm10425	ENSMUSG00000018930.4	Ccl4	0.960564	0.00230211	0.950339	0.00363807	0.984882	0.000341109	0.971496	0.00120718
ENSMUSG00000097081.2	Gm10425	ENSMUSG00000019122.9	Ccl9	0.925382	0.00814405	0.944502	0.00453455	0.979569	0.000621893	0.945164	0.00442799
ENSMUSG00000097081.2	Gm10425	ENSMUSG00000043953.13	Ccrl2	0.918761	0.00963158	0.950315	0.00364159	0.961094	0.00224112	0.954416	0.00306943
ENSMUSG00000097081.2	Gm10425	ENSMUSG00000051439.8	Cd14	0.996435	1.90404e-05	0.945075	0.00444223	0.920104	0.00932002	0.985457	0.000315702
ENSMUSG00000097081.2	Gm10425	ENSMUSG00000017652.17	Cd40	0.935476	0.00611075	0.947509	0.0040607	0.986824	0.000259284	0.94136	0.00505707
ENSMUSG00000097081.2	Gm10425	ENSMUSG00000075122.6	Cd80	0.918493	0.00969436	0.951315	0.00349764	0.935766	0.00605641	0.950344	0.00363734
ENSMUSG00000097081.2	Gm10425	ENSMUSG00000023067.15	Cdkn1a	0.931743	0.0068295	0.937255	0.00578183	0.993433	6.45443e-05	0.944189	0.00458537
ENSMUSG00000097081.2	Gm10425	ENSMUSG00000027368.7	Dusp2	0.97748	0.000755024	0.984682	0.000350156	0.948899	0.00385023	0.981339	0.000519088
ENSMUSG00000097081.2	Gm10425	ENSMUSG00000037580.11	Gch1	0.944906	0.00446935	0.935159	0.00617014	0.980997	0.000538232	0.965168	0.00179878
ENSMUSG00000097081.2	Gm10425	ENSMUSG00000045502.7	Hcar2	0.95621	0.00283433	0.947236	0.00410262	0.977138	0.000778017	0.955397	0.00293971
ENSMUSG00000097081.2	Gm10425	ENSMUSG00000027398.14	Il1b	0.92824	0.00753957	0.958795	0.00251184	0.981798	0.000493961	0.978979	0.0006582
ENSMUSG00000097081.2	Gm10425	ENSMUSG00000018899.18	Irf1	0.95323	0.00322994	0.957014	0.00273198	0.983304	0.000415819	0.925292	0.00816352
ENSMUSG00000097081.2	Gm10425	ENSMUSG00000044350.15	Lacc1	0.933793	0.00642991	0.954208	0.00309736	0.994108	5.19638e-05	0.975417	0.000899081
ENSMUSG00000097081.2	Gm10425	ENSMUSG00000047945.7	Marcksl1	0.944255	0.00457463	0.939396	0.00539805	0.961405	0.00220558	0.978269	0.000703202
ENSMUSG00000097081.2	Gm10425	ENSMUSG00000030269.15	Mtmr14	0.991298	0.000113262	0.951917	0.00341235	0.994993	3.75484e-05	0.917994	0.00981183
ENSMUSG00000097081.2	Gm10425	ENSMUSG00000028163.18	Nfkb1	0.936936	0.00584014	0.958602	0.00253521	0.997791	7.31432e-06	0.917938	0.00982496
ENSMUSG00000097081.2	Gm10425	ENSMUSG00000025225.16	Nfkb2	0.934034	0.00638367	0.938375	0.00557941	0.993742	5.86303e-05	0.945095	0.0044391
ENSMUSG00000097081.2	Gm10425	ENSMUSG00000023947.9	Nfkbie	0.954807	0.00301746	0.957138	0.00271637	0.984495	0.000358755	0.984855	0.000342309
ENSMUSG00000097081.2	Gm10425	ENSMUSG00000035356.18	Nfkbiz	0.935134	0.00617487	0.95932	0.00244864	0.925692	0.00807744	0.955976	0.00286446
ENSMUSG00000097081.2	Gm10425	ENSMUSG00000032691.15	Nlrp3	0.918412	0.0097133	0.952501	0.00333063	0.972673	0.00110994	0.997906	6.57532e-06
ENSMUSG00000097081.2	Gm10425	ENSMUSG00000055994.16	Nod2	0.949451	0.00376815	0.948958	0.0038414	0.962836	0.00204603	0.931995	0.00677976
ENSMUSG00000097081.2	Gm10425	ENSMUSG00000066861.15	Oas1g	0.93525	0.00615307	0.944522	0.00453138	0.974306	0.000981767	0.925107	0.00820332
ENSMUSG00000097081.2	Gm10425	ENSMUSG00000024014.9	Pim1	0.970705	0.00127472	0.94857	0.00389961	0.963371	0.00198797	0.960142	0.00235131
ENSMUSG00000097081.2	Gm10425	ENSMUSG00000021701.9	Plk2	0.933807	0.00642726	0.95073	0.00358149	0.933285	0.00652794	0.951021	0.00353972
ENSMUSG00000097081.2	Gm10425	ENSMUSG00000031488.15	Rab11fip1	0.933093	0.00656503	0.952369	0.00334901	0.979276	0.000639776	0.980048	0.000593142
ENSMUSG00000097081.2	Gm10425	ENSMUSG00000031504.7	Rab20	0.982626	0.000450182	0.945265	0.00441194	0.994855	3.9646e-05	0.991405	0.000110506
ENSMUSG00000097081.2	Gm10425	ENSMUSG00000017009.4	Sdc4	0.94254	0.00485759	0.946279	0.00425132	0.976927	0.000792412	0.93381	0.00642661
ENSMUSG00000097081.2	Gm10425	ENSMUSG00000036067.13	Slc2a6	0.981098	0.000532561	0.934435	0.00630718	0.945487	0.00437658	0.961695	0.00217278
ENSMUSG00000097081.2	Gm10425	ENSMUSG00000072620.4	Slfn2	0.932959	0.00659104	0.951863	0.00342001	0.989781	0.000156112	0.971112	0.00123969
ENSMUSG00000097081.2	Gm10425	ENSMUSG00000006818.6	Sod2	0.934096	0.00637195	0.948162	0.00396116	0.963134	0.00201365	0.996844	1.49284e-05
ENSMUSG00000097081.2	Gm10425	ENSMUSG00000015837.16	Sqstm1	0.969855	0.00134935	0.94911	0.00381878	0.945888	0.00431297	0.952239	0.00336718
ENSMUSG00000097081.2	Gm10425	ENSMUSG00000013846.11	St3gal1	0.918786	0.00962577	0.952571	0.00332089	0.969681	0.0013649	0.975125	0.000920468
ENSMUSG00000097081.2	Gm10425	ENSMUSG00000039232.13	Stx11	0.926507	0.00790343	0.959789	0.00239293	0.950662	0.00359132	0.950608	0.00359904
ENSMUSG00000097081.2	Gm10425	ENSMUSG00000024401.15	Tnf	0.943499	0.00469829	0.959184	0.00246492	0.975171	0.000917044	0.943677	0.00466916
ENSMUSG00000097081.2	Gm10425	ENSMUSG00000021281.16	Tnfaip2	0.95407	0.00311585	0.955893	0.00287524	0.932535	0.00667383	0.969935	0.00134228
ENSMUSG00000097081.2	Gm10425	ENSMUSG00000020400.18	Tnip1	0.920418	0.00924787	0.926839	0.00783302	0.987443	0.000235541	0.966431	0.00167137
ENSMUSG00000097081.2	Gm10425	ENSMUSG00000060519.12	Tor3a	0.974312	0.000981351	0.932103	0.00675853	0.985093	0.00033166	0.918382	0.00972035
ENSMUSG00000097081.2	Gm10425	ENSMUSG00000026875.15	Traf1	0.938946	0.00547753	0.93582	0.00604645	0.998634	2.79648e-06	0.93642	0.00593514
ENSMUSG00000097081.2	Gm10425	ENSMUSG00000040483.16	Xaf1	0.925618	0.0080932	0.952863	0.00328042	0.972046	0.00116124	0.936465	0.00592687
ENSMUSG00000079505.3	Gm11131	ENSMUSG00000020901.14	Pik3r5	0.953136	0.00324288	0.986893	0.000256554	0.92293	0.00868071	0.949795	0.0037176
ENSMUSG00000079505.3	Gm11131	ENSMUSG00000070327.15	Rnf213	0.942831	0.00480902	0.972673	0.00110995	0.933219	0.00654067	0.996744	1.5883e-05
ENSMUSG00000079505.3	Gm11131	ENSMUSG00000043279.10	Trim56	0.929749	0.00722944	0.986584	0.000268794	0.923757	0.0084978	0.992626	8.13694e-05
ENSMUSG00000086347.2	Gm11626	ENSMUSG00000018796.14	Acsl1	0.953485	0.00319516	0.991252	0.000114448	0.918716	0.00964209	0.952011	0.00339911
ENSMUSG00000086347.2	Gm11626	ENSMUSG00000006403.14	Adamts4	0.976649	0.000811535	0.997028	1.32356e-05	0.988168	0.00020917	0.924695	0.00829283
ENSMUSG00000086347.2	Gm11626	ENSMUSG00000042759.13	Apobr	0.91916	0.00953855	0.956339	0.00281779	0.926738	0.00785432	0.975337	0.000904899
ENSMUSG00000086347.2	Gm11626	ENSMUSG00000017830.16	Dhx58	0.931066	0.00696397	0.994891	3.90931e-05	0.990261	0.000141807	0.957869	0.00262515
ENSMUSG00000086347.2	Gm11626	ENSMUSG00000025278.10	Flnb	0.940063	0.00528097	0.990613	0.000131763	0.964184	0.00190118	0.951156	0.00352028
ENSMUSG00000086347.2	Gm11626	ENSMUSG00000037405.9	Icam1	0.970254	0.00131411	0.995582	2.92351e-05	0.974993	0.000930172	0.976426	0.000827048
ENSMUSG00000086347.2	Gm11626	ENSMUSG00000000732.10	Icosl	0.966048	0.00170955	0.997262	1.12336e-05	0.996696	1.63583e-05	0.970869	0.00126055
ENSMUSG00000086347.2	Gm11626	ENSMUSG00000010358.14	Ifi35	0.951891	0.00341609	0.996054	2.33247e-05	0.947975	0.00398956	0.939537	0.00537308
ENSMUSG00000086347.2	Gm11626	ENSMUSG00000042349.14	Ikbke	0.962027	0.00213552	0.994798	4.05153e-05	0.985756	0.000302888	0.964148	0.00190502
ENSMUSG00000086347.2	Gm11626	ENSMUSG00000060477.15	Irak2	0.989802	0.000155484	0.996545	1.78897e-05	0.982336	0.000465294	0.947185	0.00411041
ENSMUSG00000086347.2	Gm11626	ENSMUSG00000025498.16	Irf7	0.96937	0.00139293	0.9927	7.97396e-05	0.987834	0.000221123	0.923312	0.00859614
ENSMUSG00000086347.2	Gm11626	ENSMUSG00000034271.17	Jdp2	0.978106	0.000713773	0.991282	0.000113675	0.922494	0.00877802	0.965799	0.00173459
ENSMUSG00000086347.2	Gm11626	ENSMUSG00000030269.15	Mtmr14	0.961515	0.0021931	0.998824	2.07454e-06	0.998691	2.56736e-06	0.918137	0.00977793
ENSMUSG00000086347.2	Gm11626	ENSMUSG00000028163.18	Nfkb1	0.931464	0.00688488	0.999735	1.05257e-07	0.990642	0.000130959	0.921023	0.00910964
ENSMUSG00000086347.2	Gm11626	ENSMUSG00000021025.9	Nfkbia	0.969125	0.00141519	0.999194	9.74662e-07	0.993899	5.57227e-05	0.946461	0.00422283
ENSMUSG00000086347.2	Gm11626	ENSMUSG00000032661.10	Oas3	0.96705	0.00161066	0.992033	9.4961e-05	0.980874	0.000545203	0.951034	0.00353785
ENSMUSG00000086347.2	Gm11626	ENSMUSG00000063268.13	Parp10	0.969599	0.00137233	0.995328	3.2696e-05	0.974411	0.000973844	0.960468	0.00231332
ENSMUSG00000086347.2	Gm11626	ENSMUSG00000028525.17	Pde4b	0.946631	0.00419639	0.995872	2.55202e-05	0.975832	0.000869066	0.922581	0.00875854
ENSMUSG00000086347.2	Gm11626	ENSMUSG00000046223.11	Plaur	0.953643	0.0031736	0.995692	2.78029e-05	0.957021	0.00273106	0.989519	0.000164196
ENSMUSG00000086347.2	Gm11626	ENSMUSG00000038151.14	Prdm1	0.944032	0.00461094	0.99245	8.5295e-05	0.983655	0.000398561	0.935388	0.0061272
ENSMUSG00000086347.2	Gm11626	ENSMUSG00000004952.14	Rasa4	0.939028	0.005463	0.996871	1.46729e-05	0.983378	0.000412151	0.988015	0.000214607
ENSMUSG00000086347.2	Gm11626	ENSMUSG00000020806.16	Rhbdf2	0.930073	0.0071638	0.984803	0.000344655	0.971471	0.00120928	0.92895	0.00739279
ENSMUSG00000086347.2	Gm11626	ENSMUSG00000037321.18	Tap1	0.94157	0.00502141	0.994589	4.38378e-05	0.99242	8.59691e-05	0.982441	0.000459779
ENSMUSG00000086347.2	Gm11626	ENSMUSG00000024339.13	Tap2	0.976018	0.000855783	0.998678	2.61857e-06	0.9687	0.00145419	0.993064	7.19971e-05
ENSMUSG00000086347.2	Gm11626	ENSMUSG00000028599.11	Tnfrsf1b	0.951894	0.00341557	0.993566	6.19614e-05	0.980054	0.00059279	0.919648	0.00942533
ENSMUSG00000086347.2	Gm11626	ENSMUSG00000042726.15	Trafd1	0.929376	0.00730541	0.996689	1.64288e-05	0.986103	0.000288365	0.942554	0.00485532
ENSMUSG00000086347.2	Gm11626	ENSMUSG00000000275.17	Trim25	0.93235	0.00671003	0.991858	9.91799e-05	0.970641	0.00128026	0.957957	0.00261431
ENSMUSG00000086347.2	Gm11626	ENSMUSG00000032596.15	Uba7	0.948268	0.00394511	0.999098	1.221e-06	0.991493	0.000108241	0.930522	0.007073
ENSMUSG00000086347.2	Gm11626	ENSMUSG00000042677.8	Zc3h12a	0.960844	0.00226974	0.98582	0.000300172	0.992779	7.80192e-05	0.943216	0.00474508
ENSMUSG00000087477.2	Gm13822	ENSMUSG00000022126.7	Acod1	0.975416	0.00089913	0.995145	3.53013e-05	0.957755	0.0026393	0.979658	0.00061647
ENSMUSG00000087477.2	Gm13822	ENSMUSG00000018796.14	Acsl1	0.975753	0.000874733	0.998668	2.65895e-06	0.988349	0.000202821	0.932196	0.00674024
ENSMUSG00000087477.2	Gm13822	ENSMUSG00000021895.11	Arhgef3	0.971889	0.0011742	0.997003	1.34619e-05	0.934348	0.00632377	0.973311	0.00105894
ENSMUSG00000087477.2	Gm13822	ENSMUSG00000039285.13	Azi2	0.969528	0.00137863	0.986913	0.000255769	0.925626	0.00809151	0.919753	0.00940094
ENSMUSG00000087477.2	Gm13822	ENSMUSG00000099974.2	Bcl2a1d	0.953906	0.00313802	0.985308	0.000322188	0.997913	6.52773e-06	0.961359	0.0022108
ENSMUSG00000087477.2	Gm13822	ENSMUSG00000035385.6	Ccl2	0.96961	0.00137131	0.99393	5.51485e-05	0.982505	0.000456447	0.955195	0.00296627
ENSMUSG00000087477.2	Gm13822	ENSMUSG00000018930.4	Ccl4	0.940169	0.00526259	0.990262	0.000141777	0.960654	0.00229168	0.977515	0.000752658
ENSMUSG00000087477.2	Gm13822	ENSMUSG00000043953.13	Ccrl2	0.954407	0.00307065	0.992939	7.4614e-05	0.977375	0.000762013	0.991661	0.000104012
ENSMUSG00000087477.2	Gm13822	ENSMUSG00000016496.8	Cd274	0.975143	0.00091915	0.994091	5.22658e-05	0.979073	0.000652321	0.997164	1.20513e-05
ENSMUSG00000087477.2	Gm13822	ENSMUSG00000017652.17	Cd40	0.974505	0.000966741	0.993593	6.14483e-05	0.918382	0.00972039	0.958798	0.0025114
ENSMUSG00000087477.2	Gm13822	ENSMUSG00000030156.6	Cd69	0.966347	0.00167972	0.988309	0.00020421	0.987322	0.000240091	0.960436	0.00231704
ENSMUSG00000087477.2	Gm13822	ENSMUSG00000024754.14	Cemip2	0.982802	0.000441118	0.993779	5.79279e-05	0.944072	0.00460439	0.935575	0.00609209
ENSMUSG00000087477.2	Gm13822	ENSMUSG00000026031.16	Cflar	0.998054	5.67758e-06	0.992091	9.35925e-05	0.95327	0.00322457	0.977339	0.000764451
ENSMUSG00000087477.2	Gm13822	ENSMUSG00000020638.9	Cmpk2	0.976442	0.000825915	0.996591	1.74143e-05	0.941283	0.0050703	0.977672	0.000742241
ENSMUSG00000087477.2	Gm13822	ENSMUSG00000053007.10	Creb5	0.990228	0.000142773	0.98744	0.000235644	0.9774	0.000760359	0.939859	0.00531669
ENSMUSG00000087477.2	Gm13822	ENSMUSG00000034855.14	Cxcl10	0.95529	0.00295378	0.99211	9.31377e-05	0.97728	0.000768419	0.98796	0.00021656
ENSMUSG00000087477.2	Gm13822	ENSMUSG00000058427.11	Cxcl2	0.93886	0.00549291	0.988894	0.000184333	0.962651	0.00206642	0.944919	0.00446735
ENSMUSG00000087477.2	Gm13822	ENSMUSG00000002307.17	Daxx	0.964287	0.00189039	0.996013	2.38166e-05	0.981759	0.000496069	0.981366	0.000517622
ENSMUSG00000087477.2	Gm13822	ENSMUSG00000040296.16	Ddx58	0.963747	0.00194758	0.987969	0.000216247	0.919844	0.00937999	0.989799	0.000155559
ENSMUSG00000087477.2	Gm13822	ENSMUSG00000049502.18	Dtx3l	0.981497	0.000510394	0.994488	4.54903e-05	0.936328	0.00595206	0.995757	2.69601e-05
ENSMUSG00000087477.2	Gm13822	ENSMUSG00000022014.16	Epsti1	0.972335	0.00113747	0.997948	6.31045e-06	0.976458	0.000824837	0.941933	0.0049597
ENSMUSG00000087477.2	Gm13822	ENSMUSG00000105504.5	Gbp5	0.964182	0.0019014	0.993113	7.09792e-05	0.919104	0.00955155	0.983462	0.000408007
ENSMUSG00000087477.2	Gm13822	ENSMUSG00000037580.11	Gch1	0.952235	0.00336769	0.997228	1.15191e-05	0.968555	0.00146768	0.985401	0.000318136
ENSMUSG00000087477.2	Gm13822	ENSMUSG00000045502.7	Hcar2	0.958164	0.00258874	0.994201	5.03524e-05	0.951865	0.00341965	0.936944	0.00583869
ENSMUSG00000087477.2	Gm13822	ENSMUSG00000029798.12	Herc6	0.918905	0.00959784	0.995031	3.69682e-05	0.97315	0.00107171	0.998926	1.731e-06
ENSMUSG00000087477.2	Gm13822	ENSMUSG00000054203.8	Ifi205	0.934891	0.00622069	0.997051	1.30356e-05	0.951506	0.00347049	0.959672	0.00240671
ENSMUSG00000087477.2	Gm13822	ENSMUSG00000026536.10	Ifi211	0.934033	0.00638393	0.999039	1.38592e-06	0.96544	0.00177099	0.994651	4.28473e-05
ENSMUSG00000087477.2	Gm13822	ENSMUSG00000026896.15	Ifih1	0.922132	0.00885905	0.992318	8.83018e-05	0.950012	0.00368572	0.950404	0.00362858
ENSMUSG00000087477.2	Gm13822	ENSMUSG00000034459.9	Ifit1	0.954126	0.00310843	0.993728	5.8875e-05	0.965042	0.00181169	0.967781	0.00154039
ENSMUSG00000087477.2	Gm13822	ENSMUSG00000045932.13	Ifit2	0.958809	0.00251005	0.996087	2.29376e-05	0.968296	0.00149181	0.982306	0.000466824
ENSMUSG00000087477.2	Gm13822	ENSMUSG00000074896.4	Ifit3	0.968284	0.00149291	0.997806	7.21839e-06	0.965288	0.00178644	0.960733	0.00228255
ENSMUSG00000087477.2	Gm13822	ENSMUSG00000062488.10	Ifit3b	0.939442	0.00538988	0.998312	4.27201e-06	0.960668	0.00229008	0.955203	0.00296523
ENSMUSG00000087477.2	Gm13822	ENSMUSG00000078853.9	Igtp	0.977242	0.000771017	0.997224	1.1551e-05	0.957199	0.00270868	0.984692	0.000349695
ENSMUSG00000087477.2	Gm13822	ENSMUSG00000031712.11	Il15	0.959514	0.0024255	0.988864	0.000185314	0.930796	0.00701802	0.986626	0.000267085
ENSMUSG00000087477.2	Gm13822	ENSMUSG00000027398.14	Il1b	0.964303	0.00188864	0.988687	0.00019125	0.964974	0.00181872	0.943823	0.00464521
ENSMUSG00000087477.2	Gm13822	ENSMUSG00000025746.12	Il6	0.94579	0.00432838	0.985788	0.000301534	0.989054	0.000179054	0.920488	0.00923184
ENSMUSG00000087477.2	Gm13822	ENSMUSG00000018899.18	Irf1	0.949769	0.00372141	0.990067	0.000147498	0.922441	0.00878991	0.985239	0.000325235
ENSMUSG00000087477.2	Gm13822	ENSMUSG00000025498.16	Irf7	0.956534	0.00279287	0.998203	4.84311e-06	0.918238	0.00975417	0.956514	0.00279549
ENSMUSG00000087477.2	Gm13822	ENSMUSG00000069874.8	Irgm2	0.969781	0.00135597	0.992759	7.84608e-05	0.945558	0.00436524	0.987759	0.000223833
ENSMUSG00000087477.2	Gm13822	ENSMUSG00000035692.8	Isg15	0.95544	0.0029342	0.995462	3.08443e-05	0.923721	0.00850592	0.981214	0.00052606
ENSMUSG00000087477.2	Gm13822	ENSMUSG00000039236.19	Isg20	0.925638	0.00808888	0.998166	5.04066e-06	0.951608	0.00345599	0.990839	0.000125508
ENSMUSG00000087477.2	Gm13822	ENSMUSG00000112023.2	Lilr4b	0.947331	0.00408803	0.991098	0.000118519	0.937075	0.00581473	0.954873	0.00300873
ENSMUSG00000087477.2	Gm13822	ENSMUSG00000029490.5	Mfsd7a	0.994611	4.34816e-05	0.988056	0.000213143	0.951604	0.00345657	0.939524	0.00537546
ENSMUSG00000087477.2	Gm13822	ENSMUSG00000026088.16	Mitd1	0.943678	0.00466891	0.986972	0.000253469	0.952946	0.00326897	0.968683	0.00145581
ENSMUSG00000087477.2	Gm13822	ENSMUSG00000012519.15	Mlkl	0.967051	0.00161056	0.992857	7.63414e-05	0.950082	0.00367547	0.983238	0.000419068
ENSMUSG00000087477.2	Gm13822	ENSMUSG00000050578.11	Mmp13	0.973467	0.00104667	0.994464	4.58839e-05	0.940934	0.00513007	0.992009	9.55324e-05
ENSMUSG00000087477.2	Gm13822	ENSMUSG00000079419.5	Ms4a6c	0.961916	0.00214791	0.983766	0.000393198	0.953527	0.00318942	0.965334	0.00178178
ENSMUSG00000087477.2	Gm13822	ENSMUSG00000031652.12	N4bp1	0.985595	0.00030978	0.988192	0.000208323	0.936303	0.00595665	0.987956	0.000216723
ENSMUSG00000087477.2	Gm13822	ENSMUSG00000028163.18	Nfkb1	0.966776	0.00163746	0.984219	0.000371616	0.934772	0.00624323	0.923984	0.00844805
ENSMUSG00000087477.2	Gm13822	ENSMUSG00000032691.15	Nlrp3	0.983574	0.000402498	0.992486	8.4486e-05	0.962203	0.00211593	0.926578	0.00788818
ENSMUSG00000087477.2	Gm13822	ENSMUSG00000055994.16	Nod2	0.943868	0.00463782	0.988729	0.000189827	0.94806	0.00397655	0.920536	0.00922094
ENSMUSG00000087477.2	Gm13822	ENSMUSG00000030717.10	Nupr1	0.963695	0.00195317	0.988837	0.000186208	0.981345	0.000518752	0.955619	0.00291077
ENSMUSG00000087477.2	Gm13822	ENSMUSG00000066861.15	Oas1g	0.944046	0.0046086	0.992977	7.38168e-05	0.947315	0.00409044	0.95815	0.00259043
ENSMUSG00000087477.2	Gm13822	ENSMUSG00000032690.17	Oas2	0.978062	0.000716617	0.994209	5.02079e-05	0.922038	0.00888015	0.998427	3.7084e-06
ENSMUSG00000087477.2	Gm13822	ENSMUSG00000063268.13	Parp10	0.965914	0.00172299	0.995614	2.88154e-05	0.927028	0.00779314	0.922115	0.00886289
ENSMUSG00000087477.2	Gm13822	ENSMUSG00000034422.15	Parp14	0.953473	0.00319677	0.992875	7.59764e-05	0.973391	0.00105267	0.977306	0.000766701
ENSMUSG00000087477.2	Gm13822	ENSMUSG00000044703.6	Phf11a	0.957356	0.00268901	0.985832	0.00029966	0.932257	0.00672825	0.972006	0.00116453
ENSMUSG00000087477.2	Gm13822	ENSMUSG00000091649.4	Phf11b	0.976697	0.000808202	0.995037	3.68843e-05	0.950507	0.00361377	0.930501	0.00707729
ENSMUSG00000087477.2	Gm13822	ENSMUSG00000068245.15	Phf11d	0.96692	0.0016233	0.990161	0.000144718	0.93004	0.00717033	0.955743	0.00289472
ENSMUSG00000087477.2	Gm13822	ENSMUSG00000037826.6	Ppm1k	0.9763	0.000835886	0.989931	0.000151561	0.936959	0.005836	0.996578	1.7545e-05
ENSMUSG00000087477.2	Gm13822	ENSMUSG00000032487.9	Ptgs2	0.959074	0.00247809	0.988684	0.000191363	0.957379	0.00268611	0.98138	0.000516854
ENSMUSG00000087477.2	Gm13822	ENSMUSG00000031488.15	Rab11fip1	0.980822	0.000548173	0.991513	0.000107742	0.967752	0.00154318	0.928737	0.00743669
ENSMUSG00000087477.2	Gm13822	ENSMUSG00000062232.15	Rapgef2	0.994973	3.78452e-05	0.994074	5.25751e-05	0.930468	0.007084	0.996724	1.60844e-05
ENSMUSG00000087477.2	Gm13822	ENSMUSG00000020275.10	Rel	0.972664	0.00111063	0.974084	0.000998747	0.964667	0.00185061	0.943913	0.00463033
ENSMUSG00000087477.2	Gm13822	ENSMUSG00000020806.16	Rhbdf2	0.928269	0.00753347	0.998972	1.5842e-06	0.952372	0.00334857	0.931049	0.00696749
ENSMUSG00000087477.2	Gm13822	ENSMUSG00000041135.16	Ripk2	0.949995	0.0036882	0.998529	3.24556e-06	0.956369	0.00281396	0.968195	0.00150127
ENSMUSG00000087477.2	Gm13822	ENSMUSG00000070327.15	Rnf213	0.973759	0.00102389	0.98318	0.000422002	0.948158	0.00396165	0.969426	0.00138783
ENSMUSG00000087477.2	Gm13822	ENSMUSG00000020641.17	Rsad2	0.983488	0.000406694	0.994699	4.20747e-05	0.984446	0.000360988	0.990842	0.000125422
ENSMUSG00000087477.2	Gm13822	ENSMUSG00000033355.7	Rtp4	0.96262	0.00206974	0.993764	5.8218e-05	0.97594	0.000861333	0.962373	0.00209708
ENSMUSG00000087477.2	Gm13822	ENSMUSG00000071350.13	Setdb2	0.974535	0.000964461	0.970089	0.00132858	0.967494	0.0015678	0.974358	0.00097783
ENSMUSG00000087477.2	Gm13822	ENSMUSG00000031596.16	Slc7a2	0.982806	0.000440913	0.992487	8.44503e-05	0.956069	0.00285252	0.965606	0.00175408
ENSMUSG00000087477.2	Gm13822	ENSMUSG00000072620.4	Slfn2	0.968435	0.00147875	0.992798	7.76225e-05	0.948438	0.00391935	0.96211	0.00212628
ENSMUSG00000087477.2	Gm13822	ENSMUSG00000054404.14	Slfn5	0.980068	0.000591946	0.992823	7.70777e-05	0.975349	0.000904049	0.982502	0.000456611
ENSMUSG00000087477.2	Gm13822	ENSMUSG00000038301.16	Snx10	0.988391	0.000201369	0.983253	0.00041832	0.953112	0.00324617	0.973689	0.00102929
ENSMUSG00000087477.2	Gm13822	ENSMUSG00000026222.17	Sp100	0.965185	0.00179705	0.992309	8.85017e-05	0.933256	0.00653349	0.953987	0.00312711
ENSMUSG00000087477.2	Gm13822	ENSMUSG00000070034.14	Sp110	0.988847	0.000185884	0.990496	0.000135062	0.962323	0.00210258	0.970388	0.0013023
ENSMUSG00000087477.2	Gm13822	ENSMUSG00000070031.12	Sp140	0.947535	0.00405662	0.995379	3.19744e-05	0.969014	0.00142531	0.981165	0.000528811
ENSMUSG00000087477.2	Gm13822	ENSMUSG00000021930.15	Spryd7	0.95462	0.00304231	0.98118	0.000527938	0.924264	0.00838659	0.919121	0.00954756
ENSMUSG00000087477.2	Gm13822	ENSMUSG00000015837.16	Sqstm1	0.947484	0.00406453	0.99305	7.22768e-05	0.9621	0.00212737	0.959907	0.0023789
ENSMUSG00000087477.2	Gm13822	ENSMUSG00000013846.11	St3gal1	0.977278	0.000768584	0.992474	8.47559e-05	0.93741	0.00575361	0.979818	0.000606832
ENSMUSG00000087477.2	Gm13822	ENSMUSG00000039232.13	Stx11	0.920407	0.00925036	0.987026	0.000251389	0.931831	0.00681211	0.979747	0.000611121
ENSMUSG00000087477.2	Gm13822	ENSMUSG00000033450.9	Tagap	0.972088	0.00115772	0.995752	2.70321e-05	0.928928	0.00739735	0.993915	5.54297e-05
ENSMUSG00000087477.2	Gm13822	ENSMUSG00000037731.6	Themis2	0.952853	0.00328188	0.999144	1.09981e-06	0.928293	0.00752854	0.951464	0.00347641
ENSMUSG00000087477.2	Gm13822	ENSMUSG00000052485.8	Tmem171	0.969432	0.00138736	0.971505	0.00120635	0.992461	8.50484e-05	0.939574	0.0053667
ENSMUSG00000087477.2	Gm13822	ENSMUSG00000024401.15	Tnf	0.970413	0.00130009	0.989146	0.000176087	0.958673	0.0025266	0.951278	0.0035029
ENSMUSG00000087477.2	Gm13822	ENSMUSG00000028602.13	Tnfrsf8	0.962373	0.00209704	0.991661	0.000104023	0.948065	0.00397583	0.961072	0.00224357
ENSMUSG00000087477.2	Gm13822	ENSMUSG00000030966.14	Trim21	0.964512	0.00186675	0.991126	0.000117764	0.94781	0.00401467	0.997114	1.24844e-05
ENSMUSG00000087477.2	Gm13822	ENSMUSG00000043279.10	Trim56	0.94699	0.00414061	0.994201	5.03413e-05	0.961407	0.00220539	0.976739	0.00080535
ENSMUSG00000087477.2	Gm13822	ENSMUSG00000030107.11	Usp18	0.970305	0.00130961	0.997322	1.07487e-05	0.939422	0.00539336	0.988204	0.0002079
ENSMUSG00000087477.2	Gm13822	ENSMUSG00000040483.16	Xaf1	0.967214	0.00159477	0.992123	9.28262e-05	0.969455	0.00138527	0.977657	0.000743257
ENSMUSG00000087477.2	Gm13822	ENSMUSG00000039501.15	Znfx1	0.969542	0.00137744	0.992329	8.8036e-05	0.920371	0.0092586	0.959031	0.00248325
ENSMUSG00000087477.2	Gm13822	ENSMUSG00000039531.9	Zup1	0.926785	0.0078444	0.990805	0.00012642	0.95446	0.00306355	0.975387	0.000901225
ENSMUSG00000085498.2	Gm14023	ENSMUSG00000033213.17	AA467197	0.973595	0.00103659	0.992157	9.20331e-05	0.967788	0.00153974	0.949403	0.00377529
ENSMUSG00000085498.2	Gm14023	ENSMUSG00000022126.7	Acod1	0.991743	0.000101977	0.997534	9.11631e-06	0.992374	8.70123e-05	0.947834	0.00401092
ENSMUSG00000085498.2	Gm14023	ENSMUSG00000057346.13	Apol9a	0.960152	0.0023502	0.974733	0.00094959	0.931544	0.006869	0.973912	0.00101201
ENSMUSG00000085498.2	Gm14023	ENSMUSG00000021895.11	Arhgef3	0.991291	0.000113449	0.995621	2.87185e-05	0.977677	0.000741937	0.972759	0.001103
ENSMUSG00000085498.2	Gm14023	ENSMUSG00000034842.17	Art3	0.925981	0.00801544	0.935162	0.00616968	0.960018	0.00236587	0.946329	0.00424356
ENSMUSG00000085498.2	Gm14023	ENSMUSG00000039285.13	Azi2	0.952962	0.00326687	0.999275	7.87978e-07	0.974636	0.000956819	0.96521	0.00179443
ENSMUSG00000085498.2	Gm14023	ENSMUSG00000039699.15	Batf2	0.919343	0.00949604	0.992554	8.29507e-05	0.994622	4.331e-05	0.960491	0.00231066
ENSMUSG00000085498.2	Gm14023	ENSMUSG00000099974.2	Bcl2a1d	0.977323	0.000765531	0.997357	1.04713e-05	0.976269	0.000838025	0.926335	0.00793984
ENSMUSG00000085498.2	Gm14023	ENSMUSG00000024164.16	C3	0.978417	0.000693708	0.996373	1.97108e-05	0.97771	0.000739746	0.952257	0.0033647
ENSMUSG00000085498.2	Gm14023	ENSMUSG00000027555.9	Car13	0.988473	0.000198554	0.993851	5.66029e-05	0.961745	0.0021672	0.930774	0.00702258
ENSMUSG00000085498.2	Gm14023	ENSMUSG00000035385.6	Ccl2	0.990856	0.000125024	0.995366	3.21609e-05	0.988143	0.000210039	0.996395	1.94711e-05
ENSMUSG00000085498.2	Gm14023	ENSMUSG00000000982.6	Ccl3	0.988164	0.000209293	0.99822	4.75101e-06	0.997186	1.18691e-05	0.955366	0.00294385
ENSMUSG00000085498.2	Gm14023	ENSMUSG00000018930.4	Ccl4	0.969473	0.00138359	0.990724	0.000128663	0.99441	4.67766e-05	0.9751	0.000922323
ENSMUSG00000085498.2	Gm14023	ENSMUSG00000035042.3	Ccl5	0.962618	0.00206998	0.997135	1.23018e-05	0.95632	0.00282029	0.997888	6.6892e-06
ENSMUSG00000085498.2	Gm14023	ENSMUSG00000019122.9	Ccl9	0.990277	0.000141346	0.999246	8.53608e-07	0.976988	0.000788216	0.940268	0.00524539
ENSMUSG00000085498.2	Gm14023	ENSMUSG00000043953.13	Ccrl2	0.996639	1.69234e-05	0.995441	3.11274e-05	0.999873	2.42134e-08	0.977171	0.000775763
ENSMUSG00000085498.2	Gm14023	ENSMUSG00000016496.8	Cd274	0.989224	0.000173565	0.999191	9.82523e-07	0.998039	5.76266e-06	0.982303	0.000466979
ENSMUSG00000085498.2	Gm14023	ENSMUSG00000030156.6	Cd69	0.999139	1.11224e-06	0.999225	9.00735e-07	0.981744	0.000496871	0.996093	2.28706e-05
ENSMUSG00000085498.2	Gm14023	ENSMUSG00000023067.15	Cdkn1a	0.969144	0.00141345	0.994356	4.76912e-05	0.965324	0.00178278	0.970457	0.00129626
ENSMUSG00000085498.2	Gm14023	ENSMUSG00000090231.11	Cfb	0.952272	0.00336263	0.947205	0.00410744	0.927253	0.00774573	0.955626	0.00290991
ENSMUSG00000085498.2	Gm14023	ENSMUSG00000026031.16	Cflar	0.976205	0.000842601	0.994173	5.08358e-05	0.981887	0.000489159	0.948288	0.00394198
ENSMUSG00000085498.2	Gm14023	ENSMUSG00000030142.11	Clec4e	0.996302	2.04912e-05	0.999579	2.65601e-07	0.998229	4.70048e-06	0.929393	0.00730205
ENSMUSG00000085498.2	Gm14023	ENSMUSG00000020638.9	Cmpk2	0.987114	0.000248015	0.993219	6.88213e-05	0.991089	0.000118747	0.983443	0.000408932
ENSMUSG00000085498.2	Gm14023	ENSMUSG00000053007.10	Creb5	0.95294	0.00326981	0.998892	1.8407e-06	0.997053	1.3017e-05	0.983589	0.000401762
ENSMUSG00000085498.2	Gm14023	ENSMUSG00000038067.3	Csf3	0.980411	0.000571858	0.993875	5.61601e-05	0.984706	0.000349087	0.93206	0.00676694
ENSMUSG00000085498.2	Gm14023	ENSMUSG00000032515.9	Csrnp1	0.962277	0.00210775	0.973172	0.00106993	0.973643	0.0010329	0.999142	1.1028e-06
ENSMUSG00000085498.2	Gm14023	ENSMUSG00000034855.14	Cxcl10	0.986071	0.000289668	0.991789	0.000100862	0.999971	1.29402e-09	0.994236	4.97427e-05
ENSMUSG00000085498.2	Gm14023	ENSMUSG00000058427.11	Cxcl2	0.975711	0.000877802	0.999929	7.55188e-09	0.965633	0.00175133	0.992789	7.78196e-05
ENSMUSG00000085498.2	Gm14023	ENSMUSG00000015340.11	Cybb	0.976074	0.000851845	0.999738	1.02583e-07	0.992557	8.28953e-05	0.925574	0.00810281
ENSMUSG00000085498.2	Gm14023	ENSMUSG00000002307.17	Daxx	0.948014	0.00398353	0.993246	6.82666e-05	0.998583	3.0108e-06	0.921396	0.00902505
ENSMUSG00000085498.2	Gm14023	ENSMUSG00000035107.14	Dcbld2	0.936562	0.00590896	0.998423	3.73039e-06	0.96881	0.00144409	0.924467	0.00834239
ENSMUSG00000085498.2	Gm14023	ENSMUSG00000049502.18	Dtx3l	0.9898	0.000155541	0.998138	5.19952e-06	0.986771	0.00026136	0.962317	0.00210329
ENSMUSG00000085498.2	Gm14023	ENSMUSG00000022014.16	Epsti1	0.976366	0.00083125	0.996867	1.47041e-05	0.997691	7.98873e-06	0.960034	0.00236404
ENSMUSG00000085498.2	Gm14023	ENSMUSG00000050549.9	Fam241a	0.97518	0.000916383	0.998849	1.98701e-06	0.990589	0.00013242	0.92726	0.00774412
ENSMUSG00000085498.2	Gm14023	ENSMUSG00000024778.14	Fas	0.963017	0.0020263	0.968059	0.00151401	0.959861	0.00238441	0.921352	0.00903507
ENSMUSG00000085498.2	Gm14023	ENSMUSG00000028270.13	Gbp2	0.99985	3.38889e-08	0.995032	3.69674e-05	0.947811	0.00401454	0.943978	0.00461974
ENSMUSG00000085498.2	Gm14023	ENSMUSG00000028268.15	Gbp3	0.977239	0.000771184	0.996002	2.39429e-05	0.974565	0.000962192	0.961147	0.00223495
ENSMUSG00000085498.2	Gm14023	ENSMUSG00000105504.5	Gbp5	0.996179	2.18702e-05	0.997739	7.6626e-06	0.98217	0.000474045	0.979341	0.000635776
ENSMUSG00000085498.2	Gm14023	ENSMUSG00000040253.16	Gbp7	0.918877	0.00960438	0.998694	2.55561e-06	0.99377	5.80952e-05	0.985422	0.000317225
ENSMUSG00000085498.2	Gm14023	ENSMUSG00000037580.11	Gch1	0.960631	0.00229437	0.99417	5.08861e-05	0.993853	5.65552e-05	0.97646	0.0008247
ENSMUSG00000085498.2	Gm14023	ENSMUSG00000048852.14	Gm12185	0.97451	0.000966346	0.996783	1.55041e-05	0.958165	0.00258864	0.946187	0.00426581
ENSMUSG00000085498.2	Gm14023	ENSMUSG00000058163.15	Gm5431	0.997514	9.26441e-06	0.999978	7.10852e-10	0.986978	0.000253239	0.963306	0.00199492
ENSMUSG00000085498.2	Gm14023	ENSMUSG00000039934.13	Gsap	0.956497	0.00279758	0.991714	0.000102708	0.98561	0.000309116	0.937912	0.00566273
ENSMUSG00000085498.2	Gm14023	ENSMUSG00000016283.14	H2-M2	0.949559	0.00375226	0.999129	1.13751e-06	0.994973	3.78391e-05	0.980174	0.000585702
ENSMUSG00000085498.2	Gm14023	ENSMUSG00000027360.6	Hdc	0.965432	0.00177172	0.949725	0.0037278	0.970055	0.00133166	0.930331	0.00711157
ENSMUSG00000085498.2	Gm14023	ENSMUSG00000018925.4	Heatr9	0.964794	0.00183741	0.982633	0.000449811	0.953733	0.00316139	0.954971	0.00299575
ENSMUSG00000085498.2	Gm14023	ENSMUSG00000029798.12	Herc6	0.95556	0.00291851	0.998986	1.54106e-06	0.981768	0.000495603	0.981937	0.00048647
ENSMUSG00000085498.2	Gm14023	ENSMUSG00000039997.17	Ifi203	0.955963	0.0028662	0.998518	3.29379e-06	0.992977	7.38022e-05	0.996985	1.36191e-05
ENSMUSG00000085498.2	Gm14023	ENSMUSG00000073489.7	Ifi204	0.95673	0.00276787	0.999439	4.72577e-07	0.989994	0.000149685	0.960381	0.00232343
ENSMUSG00000085498.2	Gm14023	ENSMUSG00000054203.8	Ifi205	0.987272	0.000241964	0.996682	1.64915e-05	0.991185	0.00011622	0.971673	0.00119223
ENSMUSG00000085498.2	Gm14023	ENSMUSG00000073490.12	Ifi207	0.968417	0.00148052	0.999149	1.08506e-06	0.996527	1.80677e-05	0.98061	0.000560316
ENSMUSG00000085498.2	Gm14023	ENSMUSG00000026536.10	Ifi211	0.963356	0.00198961	0.989192	0.000174594	0.995114	3.57462e-05	0.989676	0.000159324
ENSMUSG00000085498.2	Gm14023	ENSMUSG00000078920.4	Ifi47	0.994349	4.78039e-05	0.998998	1.50553e-06	0.975505	0.000892644	0.961713	0.00217079
ENSMUSG00000085498.2	Gm14023	ENSMUSG00000026896.15	Ifih1	0.968534	0.00146963	0.997213	1.16363e-05	0.980475	0.000568111	0.952112	0.00338497
ENSMUSG00000085498.2	Gm14023	ENSMUSG00000034459.9	Ifit1	0.997849	6.93223e-06	0.998975	1.57504e-06	0.981378	0.000516962	0.966654	0.00164941
ENSMUSG00000085498.2	Gm14023	ENSMUSG00000045932.13	Ifit2	0.987682	0.000226651	0.997254	1.13021e-05	0.995057	3.65882e-05	0.977773	0.000735584
ENSMUSG00000085498.2	Gm14023	ENSMUSG00000074896.4	Ifit3	0.999606	2.32278e-07	0.992386	8.67401e-05	0.98417	0.000373889	0.973271	0.00106212
ENSMUSG00000085498.2	Gm14023	ENSMUSG00000062488.10	Ifit3b	0.994257	4.93776e-05	0.992929	7.48265e-05	0.986736	0.000262725	0.958676	0.00252621
ENSMUSG00000085498.2	Gm14023	ENSMUSG00000078853.9	Igtp	0.995386	3.18779e-05	0.994268	4.9186e-05	0.993075	7.17748e-05	0.965313	0.00178393
ENSMUSG00000085498.2	Gm14023	ENSMUSG00000031712.11	Il15	0.994831	4.0005e-05	0.994623	4.32982e-05	0.987572	0.00023073	0.960142	0.00235138
ENSMUSG00000085498.2	Gm14023	ENSMUSG00000023206.17	Il15ra	0.954449	0.00306511	0.995949	2.4578e-05	0.968336	0.00148805	0.93828	0.00559644
ENSMUSG00000085498.2	Gm14023	ENSMUSG00000039217.14	Il18	0.990524	0.000134259	0.996254	2.10239e-05	0.942665	0.00483669	0.963009	0.00202715
ENSMUSG00000085498.2	Gm14023	ENSMUSG00000027399.2	Il1a	0.99857	3.06677e-06	0.99922	9.11316e-07	0.996723	1.60942e-05	0.970415	0.00129994
ENSMUSG00000085498.2	Gm14023	ENSMUSG00000027398.14	Il1b	0.994092	5.22607e-05	0.999263	8.14441e-07	0.995757	2.69602e-05	0.961138	0.00223606
ENSMUSG00000085498.2	Gm14023	ENSMUSG00000026981.16	Il1rn	0.976956	0.000790441	0.993919	5.53605e-05	0.956287	0.0028245	0.976818	0.000799907
ENSMUSG00000085498.2	Gm14023	ENSMUSG00000044701.6	Il27	0.988672	0.000191767	0.994915	3.87255e-05	0.926723	0.00785748	0.984545	0.000356455
ENSMUSG00000085498.2	Gm14023	ENSMUSG00000025746.12	Il6	0.997908	6.55719e-06	0.99938	5.76124e-07	0.992282	8.91178e-05	0.968166	0.00150394
ENSMUSG00000085498.2	Gm14023	ENSMUSG00000018899.18	Irf1	0.963227	0.00200348	0.99524	3.393e-05	0.982595	0.000451763	0.928622	0.0074603
ENSMUSG00000085498.2	Gm14023	ENSMUSG00000046879.8	Irgm1	0.99416	5.1053e-05	0.996684	1.64743e-05	0.973173	0.00106992	0.997417	1.00031e-05
ENSMUSG00000085498.2	Gm14023	ENSMUSG00000069874.8	Irgm2	0.976423	0.000827258	0.999199	9.62027e-07	0.984196	0.000372676	0.934578	0.00627998
ENSMUSG00000085498.2	Gm14023	ENSMUSG00000035692.8	Isg15	0.991081	0.000118977	0.98831	0.000204173	0.978582	0.000683155	0.984768	0.00034624
ENSMUSG00000085498.2	Gm14023	ENSMUSG00000039236.19	Isg20	0.985992	0.000292964	0.989106	0.000177388	0.994206	5.02566e-05	0.940225	0.00525274
ENSMUSG00000085498.2	Gm14023	ENSMUSG00000024789.14	Jak2	0.969487	0.00138232	0.994905	3.88685e-05	0.967232	0.00159304	0.969824	0.00135212
ENSMUSG00000085498.2	Gm14023	ENSMUSG00000044350.15	Lacc1	0.994166	5.09626e-05	0.998215	4.77524e-06	0.947028	0.00413466	0.964048	0.00191556
ENSMUSG00000085498.2	Gm14023	ENSMUSG00000002699.14	Lcp2	0.981058	0.000534798	0.99767	8.13929e-06	0.920141	0.00931157	0.96064	0.00229334
ENSMUSG00000085498.2	Gm14023	ENSMUSG00000001123.16	Lgals9	0.965478	0.00176704	0.995155	3.51613e-05	0.971658	0.00119349	0.989334	0.000170042
ENSMUSG00000085498.2	Gm14023	ENSMUSG00000112023.2	Lilr4b	0.968947	0.00143144	0.999356	6.22523e-07	0.972758	0.00110311	0.967508	0.00156646
ENSMUSG00000085498.2	Gm14023	ENSMUSG00000032688.10	Malt1	0.977123	0.000779073	0.998916	1.76084e-06	0.972338	0.00113718	0.929162	0.00734929
ENSMUSG00000085498.2	Gm14023	ENSMUSG00000029490.5	Mfsd7a	0.970057	0.00133145	0.98684	0.000258623	0.989135	0.000176429	0.932029	0.00677301
ENSMUSG00000085498.2	Gm14023	ENSMUSG00000026088.16	Mitd1	0.962647	0.0020668	0.995208	3.43925e-05	0.976819	0.000799803	0.995197	3.45464e-05
ENSMUSG00000085498.2	Gm14023	ENSMUSG00000012519.15	Mlkl	0.929273	0.00732652	0.99953	3.31717e-07	0.992999	7.33501e-05	0.988325	0.000203669
ENSMUSG00000085498.2	Gm14023	ENSMUSG00000050578.11	Mmp13	0.998912	1.77453e-06	0.998639	2.77652e-06	0.97666	0.000810755	0.994272	4.91204e-05
ENSMUSG00000085498.2	Gm14023	ENSMUSG00000090272.10	Mndal	0.940344	0.00523207	0.999917	1.03776e-08	0.992102	9.33211e-05	0.986611	0.000267681
ENSMUSG00000085498.2	Gm14023	ENSMUSG00000079419.5	Ms4a6c	0.991244	0.000114673	0.99894	1.68461e-06	0.933417	0.00650243	0.935822	0.00604611
ENSMUSG00000085498.2	Gm14023	ENSMUSG00000031652.12	N4bp1	0.987007	0.000252139	0.994157	5.11057e-05	0.980916	0.000542843	0.949578	0.00374945
ENSMUSG00000085498.2	Gm14023	ENSMUSG00000032690.17	Oas2	0.987838	0.000220983	0.993207	6.90545e-05	0.958801	0.00251113	0.980129	0.000588354
ENSMUSG00000085498.2	Gm14023	ENSMUSG00000029561.18	Oasl2	0.994907	3.88482e-05	0.998388	3.89743e-06	0.968786	0.00144622	0.981305	0.000520986
ENSMUSG00000085498.2	Gm14023	ENSMUSG00000030162.15	Olr1	0.988354	0.000202668	0.992587	8.22302e-05	0.950988	0.00354437	0.929437	0.00729308
ENSMUSG00000085498.2	Gm14023	ENSMUSG00000022906.16	Parp9	0.997121	1.24179e-05	0.998119	5.30537e-06	0.973908	0.00101231	0.95306	0.00325339
ENSMUSG00000085498.2	Gm14023	ENSMUSG00000044703.6	Phf11a	0.933674	0.00645283	0.995417	3.14574e-05	0.985254	0.000324557	0.945326	0.00440211
ENSMUSG00000085498.2	Gm14023	ENSMUSG00000091649.4	Phf11b	0.994264	4.92499e-05	0.999128	1.13915e-06	0.993127	7.06894e-05	0.981764	0.000495816
ENSMUSG00000085498.2	Gm14023	ENSMUSG00000091144.3	Phf11c	0.923826	0.00848262	0.996426	1.91381e-05	0.93566	0.00607629	0.996172	2.19552e-05
ENSMUSG00000085498.2	Gm14023	ENSMUSG00000068245.15	Phf11d	0.996096	2.28327e-05	0.998226	4.7196e-06	0.977761	0.000736357	0.990974	0.000121825
ENSMUSG00000085498.2	Gm14023	ENSMUSG00000021701.9	Plk2	0.993783	5.78482e-05	0.998788	2.20146e-06	0.971947	0.00116941	0.959123	0.00247228
ENSMUSG00000085498.2	Gm14023	ENSMUSG00000036986.17	Pml	0.939937	0.00530296	0.987197	0.00024482	0.954259	0.00309055	0.958697	0.00252365
ENSMUSG00000085498.2	Gm14023	ENSMUSG00000037826.6	Ppm1k	0.965285	0.0017868	0.9998	5.97272e-08	0.988066	0.000212769	0.973464	0.00104691
ENSMUSG00000085498.2	Gm14023	ENSMUSG00000027611.13	Procr	0.929561	0.00726779	0.993601	6.12947e-05	0.9587	0.00252335	0.94765	0.00403898
ENSMUSG00000085498.2	Gm14023	ENSMUSG00000025429.10	Pstpip2	0.990011	0.000149184	0.988827	0.000186545	0.966097	0.00170468	0.982409	0.000461427
ENSMUSG00000085498.2	Gm14023	ENSMUSG00000032487.9	Ptgs2	0.993962	5.45711e-05	0.997767	7.47638e-06	0.996052	2.33541e-05	0.971457	0.00121042
ENSMUSG00000085498.2	Gm14023	ENSMUSG00000062232.15	Rapgef2	0.981469	0.000511891	0.992426	8.58339e-05	0.950259	0.00364972	0.958726	0.00252012
ENSMUSG00000085498.2	Gm14023	ENSMUSG00000020275.10	Rel	0.924306	0.00837745	0.986117	0.000287759	0.985744	0.000303411	0.952541	0.00332511
ENSMUSG00000085498.2	Gm14023	ENSMUSG00000041135.16	Ripk2	0.993517	6.29017e-05	0.995764	2.68764e-05	0.996339	2.00779e-05	0.972902	0.00109152
ENSMUSG00000085498.2	Gm14023	ENSMUSG00000028793.16	Rnf19b	0.925582	0.00810097	0.993827	5.70417e-05	0.948288	0.0039421	0.92349	0.0085568
ENSMUSG00000085498.2	Gm14023	ENSMUSG00000020641.17	Rsad2	0.992652	8.07963e-05	0.993948	5.48223e-05	0.998112	5.34521e-06	0.960323	0.00233021
ENSMUSG00000085498.2	Gm14023	ENSMUSG00000033355.7	Rtp4	0.992315	8.83552e-05	0.995387	3.18739e-05	0.993814	5.72824e-05	0.998274	4.46643e-06
ENSMUSG00000085498.2	Gm14023	ENSMUSG00000066363.13	Serpina3f	0.975852	0.000867637	0.989828	0.000154693	0.983004	0.000430847	0.921032	0.00910765
ENSMUSG00000085498.2	Gm14023	ENSMUSG00000071350.13	Setdb2	0.9894	0.000167935	0.990396	0.000137925	0.972892	0.00109229	0.993296	6.72695e-05
ENSMUSG00000085498.2	Gm14023	ENSMUSG00000038179.14	Slamf7	0.924216	0.00839722	0.992677	8.02362e-05	0.978928	0.000661366	0.940031	0.00528653
ENSMUSG00000085498.2	Gm14023	ENSMUSG00000036067.13	Slc2a6	0.964063	0.00191401	0.992628	8.13239e-05	0.952445	0.0033384	0.9805	0.000566694
ENSMUSG00000085498.2	Gm14023	ENSMUSG00000031596.16	Slc7a2	0.995335	3.25941e-05	0.99751	9.29597e-06	0.996887	1.45192e-05	0.969391	0.00139103
ENSMUSG00000085498.2	Gm14023	ENSMUSG00000018986.11	Slfn3	0.934717	0.00625377	0.975102	0.000922132	0.966966	0.00161881	0.964168	0.00190286
ENSMUSG00000085498.2	Gm14023	ENSMUSG00000054404.14	Slfn5	0.994566	4.42199e-05	0.999127	1.1427e-06	0.981435	0.000513806	0.983172	0.00042238
ENSMUSG00000085498.2	Gm14023	ENSMUSG00000035208.17	Slfn8	0.940152	0.00526546	0.996997	1.35167e-05	0.996214	2.14765e-05	0.954659	0.00303709
ENSMUSG00000085498.2	Gm14023	ENSMUSG00000038301.16	Snx10	0.987847	0.000220659	0.99871	2.49396e-06	0.992557	8.28974e-05	0.958756	0.00251651
ENSMUSG00000085498.2	Gm14023	ENSMUSG00000038037.6	Socs1	0.924266	0.00838622	0.981253	0.000523858	0.970639	0.00128041	0.99738	1.02862e-05
ENSMUSG00000085498.2	Gm14023	ENSMUSG00000053113.4	Socs3	0.962319	0.002103	0.98342	0.000410064	0.980715	0.000554295	0.932774	0.00662712
ENSMUSG00000085498.2	Gm14023	ENSMUSG00000026222.17	Sp100	0.998836	2.03255e-06	0.999832	4.25764e-08	0.98178	0.000494943	0.983832	0.000389979
ENSMUSG00000085498.2	Gm14023	ENSMUSG00000070034.14	Sp110	0.985932	0.000295452	0.998386	3.9045e-06	0.976189	0.000843693	0.969108	0.0014167
ENSMUSG00000085498.2	Gm14023	ENSMUSG00000070031.12	Sp140	0.99751	9.29359e-06	0.992507	8.39975e-05	0.990682	0.00012983	0.956866	0.00275066
ENSMUSG00000085498.2	Gm14023	ENSMUSG00000021930.15	Spryd7	0.977857	0.000730056	0.995435	3.12077e-05	0.98431	0.000367344	0.96602	0.00171231
ENSMUSG00000085498.2	Gm14023	ENSMUSG00000013846.11	St3gal1	0.975921	0.000862729	0.996911	1.42968e-05	0.936743	0.00587553	0.953525	0.00318964
ENSMUSG00000085498.2	Gm14023	ENSMUSG00000039232.13	Stx11	0.937205	0.00579105	0.999442	4.67364e-07	0.985893	0.000297094	0.928062	0.00757643
ENSMUSG00000085498.2	Gm14023	ENSMUSG00000033450.9	Tagap	0.981422	0.000514528	0.989738	0.000157411	0.950538	0.00360918	0.951405	0.00348482
ENSMUSG00000085498.2	Gm14023	ENSMUSG00000064289.16	Tank	0.930951	0.00698696	0.999033	1.4023e-06	0.987408	0.000236832	0.921726	0.00895035
ENSMUSG00000085498.2	Gm14023	ENSMUSG00000078921.4	Tgtp2	0.955061	0.00298391	0.976495	0.000822233	0.993856	5.65044e-05	0.969628	0.00136971
ENSMUSG00000085498.2	Gm14023	ENSMUSG00000037731.6	Themis2	0.963019	0.00202608	0.989755	0.000156897	0.974386	0.000975676	0.920981	0.00911931
ENSMUSG00000085498.2	Gm14023	ENSMUSG00000031639.13	Tlr3	0.979724	0.000612513	0.993093	7.13955e-05	0.99088	0.000124383	0.970185	0.00132013
ENSMUSG00000085498.2	Gm14023	ENSMUSG00000052485.8	Tmem171	0.950901	0.00355691	0.930035	0.0071715	0.98756	0.000231184	0.988748	0.000189208
ENSMUSG00000085498.2	Gm14023	ENSMUSG00000049488.15	Tmem67	0.963776	0.00194451	0.997142	1.22426e-05	0.990399	0.000137829	0.979152	0.000647409
ENSMUSG00000085498.2	Gm14023	ENSMUSG00000024401.15	Tnf	0.983592	0.000401626	0.995451	3.09932e-05	0.997075	1.28207e-05	0.985777	0.000302001
ENSMUSG00000085498.2	Gm14023	ENSMUSG00000039304.12	Tnfsf10	0.99814	5.18429e-06	0.994528	4.48278e-05	0.9877	0.000226013	0.931243	0.0069288
ENSMUSG00000085498.2	Gm14023	ENSMUSG00000060519.12	Tor3a	0.968719	0.00145246	0.993951	5.47686e-05	0.960272	0.00233612	0.927726	0.00764644
ENSMUSG00000085498.2	Gm14023	ENSMUSG00000030966.14	Trim21	0.984172	0.000373803	0.994536	4.46995e-05	0.94648	0.00422	0.956629	0.00278076
ENSMUSG00000085498.2	Gm14023	ENSMUSG00000030107.11	Usp18	0.982509	0.000456206	0.9934	6.51875e-05	0.973285	0.00106103	0.942932	0.00479217
ENSMUSG00000085498.2	Gm14023	ENSMUSG00000040483.16	Xaf1	0.996236	2.12281e-05	0.996595	1.73745e-05	0.98727	0.000242049	0.995364	3.21912e-05
ENSMUSG00000085498.2	Gm14023	ENSMUSG00000039531.9	Zup1	0.969795	0.0013547	0.999813	5.26958e-08	0.983939	0.000384883	0.997905	6.58056e-06
ENSMUSG00000073274.5	Gm14636	ENSMUSG00000003617.17	Cp	0.98244	0.000459845	0.994876	3.93093e-05	0.966443	0.00167019	0.930817	0.00701394
ENSMUSG00000073274.5	Gm14636	ENSMUSG00000015340.11	Cybb	0.923124	0.00863766	0.995375	3.20298e-05	0.933916	0.00640639	0.949765	0.00372189
ENSMUSG00000073274.5	Gm14636	ENSMUSG00000040296.16	Ddx58	0.932053	0.00676835	0.997757	7.54305e-06	0.921812	0.00893101	0.934817	0.00623473
ENSMUSG00000073274.5	Gm14636	ENSMUSG00000045868.13	Gvin1	0.950201	0.00365815	0.991688	0.000103344	0.978361	0.00069732	0.987488	0.000233854
ENSMUSG00000073274.5	Gm14636	ENSMUSG00000078606.9	Gvin2	0.973852	0.00101663	0.999049	1.35693e-06	0.938624	0.0055349	0.921118	0.00908813
ENSMUSG00000073274.5	Gm14636	ENSMUSG00000029798.12	Herc6	0.963332	0.00199219	0.991845	9.9489e-05	0.946499	0.00421693	0.961014	0.00225018
ENSMUSG00000073274.5	Gm14636	ENSMUSG00000112023.2	Lilr4b	0.950388	0.00363102	0.995449	3.10214e-05	0.948835	0.00385984	0.970291	0.00131083
ENSMUSG00000073274.5	Gm14636	ENSMUSG00000032688.10	Malt1	0.938192	0.0056122	0.997851	6.92101e-06	0.950843	0.00356518	0.960453	0.00231502
ENSMUSG00000073274.5	Gm14636	ENSMUSG00000047735.15	Samd9l	0.980732	0.000553288	0.992563	8.27678e-05	0.923914	0.00846337	0.92797	0.00759553
ENSMUSG00000073274.5	Gm14636	ENSMUSG00000033799.11	Tasor2	0.978322	0.000699809	0.999327	6.79527e-07	0.9991	1.21514e-06	0.979981	0.000597109
ENSMUSG00000073274.5	Gm14636	ENSMUSG00000055202.12	Zfp811	0.948677	0.00388346	0.979907	0.00060152	0.981218	0.000525809	0.969859	0.00134905
ENSMUSG00000073274.5	Gm14636	ENSMUSG00000039531.9	Zup1	0.952887	0.0032771	0.994565	4.42226e-05	0.939212	0.00543041	0.943964	0.00462208
ENSMUSG00000087502.2	Gm16091	ENSMUSG00000041827.16	Oasl1	0.925004	0.00822577	0.993438	6.44409e-05	0.9296	0.00725971	0.976455	0.000824994
ENSMUSG00000087502.2	Gm16091	ENSMUSG00000044162.13	Tnip3	0.969023	0.00142454	0.980966	0.000539977	0.998819	2.09068e-06	0.959519	0.00242493
ENSMUSG00000090216.2	Gm16549	ENSMUSG00000057346.13	Apol9a	0.956789	0.00276039	0.948901	0.00384995	0.998274	4.46832e-06	0.933411	0.00650354
ENSMUSG00000090216.2	Gm16549	ENSMUSG00000039699.15	Batf2	0.972712	0.0011068	0.990393	0.000138004	0.956831	0.00275507	0.961484	0.00219662
ENSMUSG00000090216.2	Gm16549	ENSMUSG00000000982.6	Ccl3	0.930543	0.00706887	0.983602	0.000401149	0.926102	0.00798964	0.971808	0.00118099
ENSMUSG00000090216.2	Gm16549	ENSMUSG00000018930.4	Ccl4	0.955428	0.00293574	0.994563	4.4257e-05	0.950034	0.00368258	0.926584	0.00788706
ENSMUSG00000090216.2	Gm16549	ENSMUSG00000035042.3	Ccl5	0.969729	0.00136064	0.984913	0.000339719	0.993006	7.32016e-05	0.964706	0.0018465
ENSMUSG00000090216.2	Gm16549	ENSMUSG00000043953.13	Ccrl2	0.933339	0.00651739	0.990585	0.000132557	0.926185	0.00797179	0.919873	0.0093733
ENSMUSG00000090216.2	Gm16549	ENSMUSG00000016496.8	Cd274	0.93171	0.00683595	0.981959	0.000485261	0.918557	0.00967934	0.931956	0.00678741
ENSMUSG00000090216.2	Gm16549	ENSMUSG00000020638.9	Cmpk2	0.930841	0.00700899	0.992931	7.478e-05	0.969851	0.00134972	0.948282	0.00394298
ENSMUSG00000090216.2	Gm16549	ENSMUSG00000032515.9	Csrnp1	0.923863	0.00847456	0.99844	3.65039e-06	0.982443	0.000459646	0.966391	0.00167539
ENSMUSG00000090216.2	Gm16549	ENSMUSG00000034855.14	Cxcl10	0.9512	0.0035141	0.994328	4.8168e-05	0.92699	0.00780116	0.955855	0.00288015
ENSMUSG00000090216.2	Gm16549	ENSMUSG00000022014.16	Epsti1	0.920435	0.00924407	0.984929	0.000339002	0.924003	0.00844395	0.94874	0.00387411
ENSMUSG00000090216.2	Gm16549	ENSMUSG00000050549.9	Fam241a	0.943404	0.00471407	0.981148	0.000529742	0.941667	0.00500479	0.934093	0.00637244
ENSMUSG00000090216.2	Gm16549	ENSMUSG00000037580.11	Gch1	0.941025	0.00511447	0.991429	0.000109881	0.935859	0.0060392	0.926755	0.00785067
ENSMUSG00000090216.2	Gm16549	ENSMUSG00000018925.4	Heatr9	0.931192	0.00693885	0.974885	0.000938232	0.924356	0.0083665	0.928725	0.00743924
ENSMUSG00000090216.2	Gm16549	ENSMUSG00000078920.4	Ifi47	0.92384	0.0084797	0.982693	0.000446709	0.986333	0.000278899	0.927694	0.00765315
ENSMUSG00000090216.2	Gm16549	ENSMUSG00000062488.10	Ifit3b	0.933577	0.00647142	0.991514	0.000107716	0.917327	0.00996978	0.926823	0.00783646
ENSMUSG00000090216.2	Gm16549	ENSMUSG00000027398.14	Il1b	0.935406	0.00612378	0.978373	0.000696517	0.943244	0.00474043	0.92042	0.00924757
ENSMUSG00000090216.2	Gm16549	ENSMUSG00000026981.16	Il1rn	0.939959	0.00529909	0.990989	0.00012142	0.95863	0.00253178	0.983244	0.000418771
ENSMUSG00000090216.2	Gm16549	ENSMUSG00000044701.6	Il27	0.950407	0.00362824	0.990932	0.000122958	0.978371	0.000696665	0.931072	0.00696283
ENSMUSG00000090216.2	Gm16549	ENSMUSG00000046879.8	Irgm1	0.934873	0.00622423	0.986552	0.000270048	0.987594	0.000229906	0.960467	0.0023134
ENSMUSG00000090216.2	Gm16549	ENSMUSG00000035692.8	Isg15	0.945357	0.00439724	0.99629	2.06203e-05	0.976514	0.000820909	0.947969	0.0039904
ENSMUSG00000090216.2	Gm16549	ENSMUSG00000025429.10	Pstpip2	0.930923	0.00699267	0.993969	5.44422e-05	0.946576	0.00420491	0.946869	0.00415939
ENSMUSG00000090216.2	Gm16549	ENSMUSG00000021930.15	Spryd7	0.952669	0.00330727	0.979404	0.00063194	0.971021	0.00124751	0.962619	0.00206984
ENSMUSG00000090216.2	Gm16549	ENSMUSG00000024401.15	Tnf	0.933017	0.00657981	0.988366	0.000202235	0.954382	0.00307405	0.960112	0.00235487
ENSMUSG00000090216.2	Gm16549	ENSMUSG00000040483.16	Xaf1	0.926357	0.00793526	0.987698	0.000226093	0.929304	0.00732012	0.960281	0.00233502
ENSMUSG00000097804.2	Gm16685	ENSMUSG00000042759.13	Apobr	0.942794	0.0048151	0.987904	0.000218599	0.955878	0.00287713	0.936547	0.00591173
ENSMUSG00000097804.2	Gm16685	ENSMUSG00000024754.14	Cemip2	0.937011	0.00582638	0.980779	0.000550618	0.986744	0.0002624	0.972998	0.00108383
ENSMUSG00000097804.2	Gm16685	ENSMUSG00000002307.17	Daxx	0.91794	0.00982452	0.974749	0.000948358	0.99242	8.59626e-05	0.94389	0.00463415
ENSMUSG00000097804.2	Gm16685	ENSMUSG00000028163.18	Nfkb1	0.925669	0.00808232	0.980179	0.000585397	0.948066	0.00397562	0.964756	0.00184135
ENSMUSG00000097804.2	Gm16685	ENSMUSG00000020826.10	Nos2	0.932892	0.00660414	0.947934	0.00399576	0.956059	0.00285383	0.970939	0.00125454
ENSMUSG00000097804.2	Gm16685	ENSMUSG00000027611.13	Procr	0.918357	0.00972621	0.966126	0.00170177	0.964762	0.0018407	0.932954	0.00659212
ENSMUSG00000097804.2	Gm16685	ENSMUSG00000020806.16	Rhbdf2	0.91749	0.00993092	0.954135	0.00310711	0.947503	0.00406163	0.995565	2.94564e-05
ENSMUSG00000097804.2	Gm16685	ENSMUSG00000070327.15	Rnf213	0.956612	0.00278289	0.988308	0.000204238	0.935226	0.00615763	0.967588	0.00155875
ENSMUSG00000097804.2	Gm16685	ENSMUSG00000027646.16	Src	0.931371	0.00690333	0.957299	0.00269617	0.96925	0.00140382	0.977777	0.000735291
ENSMUSG00000097804.2	Gm16685	ENSMUSG00000037820.16	Tgm2	0.93662	0.00589831	0.951177	0.00351737	0.939579	0.00536568	0.94375	0.00465711
ENSMUSG00000097804.2	Gm16685	ENSMUSG00000042726.15	Trafd1	0.943637	0.00467568	0.977736	0.000737994	0.957682	0.00264829	0.950865	0.00356212
ENSMUSG00000097804.2	Gm16685	ENSMUSG00000043279.10	Trim56	0.971574	0.00120058	0.982285	0.000467975	0.966813	0.00163374	0.958672	0.00252667
ENSMUSG00000097804.2	Gm16685	ENSMUSG00000039501.15	Znfx1	0.947619	0.00404386	0.983653	0.000398641	0.956209	0.00283445	0.966908	0.0016245
ENSMUSG00000085990.2	Gm16731	ENSMUSG00000038151.14	Prdm1	0.950005	0.0036868	0.993848	5.66512e-05	0.919253	0.00951694	0.918344	0.00972943
ENSMUSG00000090246.2	Gm17017	ENSMUSG00000018796.14	Acsl1	0.976416	0.000827775	0.985052	0.000333482	0.960377	0.00232387	0.983852	0.000389019
ENSMUSG00000090246.2	Gm17017	ENSMUSG00000006403.14	Adamts4	0.94202	0.00494506	0.9911	0.000118453	0.99472	4.17427e-05	0.927134	0.00777072
ENSMUSG00000090246.2	Gm17017	ENSMUSG00000042759.13	Apobr	0.983084	0.000426785	0.937018	0.00582525	0.978825	0.000667827	0.956432	0.00280587
ENSMUSG00000090246.2	Gm17017	ENSMUSG00000026628.14	Atf3	0.981937	0.000486441	0.991624	0.000104943	0.928036	0.00758179	0.978971	0.000658702
ENSMUSG00000090246.2	Gm17017	ENSMUSG00000024164.16	C3	0.951715	0.00344081	0.97928	0.000639504	0.937168	0.00579785	0.947614	0.00404454
ENSMUSG00000090246.2	Gm17017	ENSMUSG00000031779.4	Ccl22	0.989672	0.000159452	0.963968	0.00192403	0.957978	0.00261168	0.944846	0.0044791
ENSMUSG00000090246.2	Gm17017	ENSMUSG00000017652.17	Cd40	0.973968	0.00100765	0.992693	7.9883e-05	0.974788	0.00094549	0.941182	0.00508758
ENSMUSG00000090246.2	Gm17017	ENSMUSG00000024754.14	Cemip2	0.990578	0.000132734	0.9904	0.000137788	0.930277	0.00712237	0.949813	0.00371484
ENSMUSG00000090246.2	Gm17017	ENSMUSG00000002307.17	Daxx	0.984488	0.000359045	0.990891	0.000124086	0.979097	0.000650859	0.972969	0.00108617
ENSMUSG00000090246.2	Gm17017	ENSMUSG00000017830.16	Dhx58	0.992063	9.42497e-05	0.988352	0.00020274	0.994065	5.2723e-05	0.993327	6.66417e-05
ENSMUSG00000090246.2	Gm17017	ENSMUSG00000049502.18	Dtx3l	0.972533	0.00112127	0.986959	0.000254009	0.97546	0.000895896	0.922048	0.00887786
ENSMUSG00000090246.2	Gm17017	ENSMUSG00000024772.10	Ehd1	0.993758	5.8316e-05	0.986949	0.000254383	0.968218	0.00149907	0.941127	0.00509693
ENSMUSG00000090246.2	Gm17017	ENSMUSG00000025278.10	Flnb	0.98496	0.000337619	0.983299	0.000416036	0.934781	0.00624152	0.946885	0.00415685
ENSMUSG00000090246.2	Gm17017	ENSMUSG00000028270.13	Gbp2	0.933283	0.00652817	0.987902	0.000218657	0.931399	0.00689773	0.949158	0.0038117
ENSMUSG00000090246.2	Gm17017	ENSMUSG00000028268.15	Gbp3	0.918141	0.00977702	0.984911	0.000339794	0.963085	0.00201894	0.940164	0.00526334
ENSMUSG00000090246.2	Gm17017	ENSMUSG00000027360.6	Hdc	0.949524	0.00375743	0.994019	5.35518e-05	0.942429	0.0048763	0.966143	0.0017
ENSMUSG00000090246.2	Gm17017	ENSMUSG00000027580.18	Helz2	0.989793	0.00015574	0.997473	9.57279e-06	0.92231	0.00881912	0.97316	0.00107088
ENSMUSG00000090246.2	Gm17017	ENSMUSG00000037405.9	Icam1	0.950743	0.00357961	0.991818	0.000100145	0.990269	0.000141569	0.940333	0.00523397
ENSMUSG00000090246.2	Gm17017	ENSMUSG00000010358.14	Ifi35	0.930583	0.00706083	0.992212	9.07489e-05	0.974179	0.000991491	0.994872	3.9375e-05
ENSMUSG00000090246.2	Gm17017	ENSMUSG00000042349.14	Ikbke	0.976381	0.000830222	0.988977	0.000181593	0.968329	0.00148868	0.933764	0.00643554
ENSMUSG00000090246.2	Gm17017	ENSMUSG00000031712.11	Il15	0.94132	0.0050639	0.994352	4.77615e-05	0.957517	0.00266889	0.925876	0.00803796
ENSMUSG00000090246.2	Gm17017	ENSMUSG00000018899.18	Irf1	0.958867	0.00250304	0.993575	6.17977e-05	0.97327	0.00106215	0.952791	0.00329046
ENSMUSG00000090246.2	Gm17017	ENSMUSG00000025498.16	Irf7	0.968344	0.00148725	0.986584	0.000268785	0.990942	0.000122686	0.993443	6.43407e-05
ENSMUSG00000090246.2	Gm17017	ENSMUSG00000069874.8	Irgm2	0.966655	0.00164925	0.984845	0.000342757	0.989131	0.000176552	0.966053	0.00170902
ENSMUSG00000090246.2	Gm17017	ENSMUSG00000000555.9	Itga5	0.981477	0.000511456	0.990846	0.0001253	0.937508	0.0057359	0.956705	0.00277117
ENSMUSG00000090246.2	Gm17017	ENSMUSG00000079419.5	Ms4a6c	0.929722	0.00723501	0.975681	0.000879928	0.973055	0.00107927	0.922124	0.00886079
ENSMUSG00000090246.2	Gm17017	ENSMUSG00000030269.15	Mtmr14	0.925132	0.00819797	0.995467	3.07783e-05	0.97795	0.000723976	0.953906	0.00313806
ENSMUSG00000090246.2	Gm17017	ENSMUSG00000031652.12	N4bp1	0.974199	0.000989964	0.99351	6.3053e-05	0.992371	8.70699e-05	0.918173	0.00976947
ENSMUSG00000090246.2	Gm17017	ENSMUSG00000028163.18	Nfkb1	0.988655	0.000192319	0.998539	3.20044e-06	0.995747	2.70921e-05	0.944058	0.0046068
ENSMUSG00000090246.2	Gm17017	ENSMUSG00000021025.9	Nfkbia	0.966115	0.00170287	0.995807	2.63294e-05	0.989606	0.000161494	0.95782	0.00263119
ENSMUSG00000090246.2	Gm17017	ENSMUSG00000026483.14	Niban1	0.980589	0.00056154	0.993405	6.51007e-05	0.97805	0.000717416	0.975487	0.000893981
ENSMUSG00000090246.2	Gm17017	ENSMUSG00000055994.16	Nod2	0.952649	0.00331006	0.997304	1.08965e-05	0.964897	0.00182673	0.927644	0.00766369
ENSMUSG00000090246.2	Gm17017	ENSMUSG00000066861.15	Oas1g	0.942426	0.00487677	0.994184	5.06442e-05	0.99471	4.19041e-05	0.95641	0.00280872
ENSMUSG00000090246.2	Gm17017	ENSMUSG00000032661.10	Oas3	0.967646	0.00155324	0.984321	0.000366822	0.976799	0.000801185	0.985233	0.000325474
ENSMUSG00000090246.2	Gm17017	ENSMUSG00000063268.13	Parp10	0.971199	0.00123233	0.991623	0.000104978	0.969983	0.00133798	0.997871	6.79723e-06
ENSMUSG00000090246.2	Gm17017	ENSMUSG00000038507.7	Parp12	0.965597	0.00175496	0.985701	0.000305244	0.963561	0.00196755	0.980814	0.000548644
ENSMUSG00000090246.2	Gm17017	ENSMUSG00000022906.16	Parp9	0.944301	0.0045672	0.986002	0.000292538	0.982204	0.000472213	0.934704	0.00625621
ENSMUSG00000090246.2	Gm17017	ENSMUSG00000024805.17	Pcgf5	0.959228	0.00245968	0.983024	0.000429843	0.95683	0.00275522	0.997466	9.62702e-06
ENSMUSG00000090246.2	Gm17017	ENSMUSG00000028525.17	Pde4b	0.950804	0.00357077	0.98813	0.000210521	0.977011	0.00078665	0.936997	0.00582906
ENSMUSG00000090246.2	Gm17017	ENSMUSG00000044703.6	Phf11a	0.977049	0.000784063	0.992774	7.81235e-05	0.977592	0.000747576	0.922937	0.00867925
ENSMUSG00000090246.2	Gm17017	ENSMUSG00000051413.18	Plagl2	0.993822	5.71391e-05	0.978142	0.00071142	0.955204	0.00296508	0.917603	0.00990422
ENSMUSG00000090246.2	Gm17017	ENSMUSG00000046223.11	Plaur	0.930516	0.00707425	0.990674	0.000130055	0.981217	0.000525915	0.960398	0.0023214
ENSMUSG00000090246.2	Gm17017	ENSMUSG00000036986.17	Pml	0.994986	3.7654e-05	0.981465	0.000512145	0.969961	0.00133993	0.933839	0.00642115
ENSMUSG00000090246.2	Gm17017	ENSMUSG00000037826.6	Ppm1k	0.930999	0.00697746	0.974694	0.000952497	0.94696	0.00414529	0.921058	0.00910177
ENSMUSG00000090246.2	Gm17017	ENSMUSG00000062232.15	Rapgef2	0.98361	0.000400762	0.993216	6.88761e-05	0.994464	4.58839e-05	0.93349	0.00648817
ENSMUSG00000090246.2	Gm17017	ENSMUSG00000004952.14	Rasa4	0.928225	0.00754266	0.995856	2.57261e-05	0.987294	0.000241126	0.988223	0.000207233
ENSMUSG00000090246.2	Gm17017	ENSMUSG00000020806.16	Rhbdf2	0.966328	0.0016816	0.978534	0.000686268	0.99617	2.19745e-05	0.968991	0.00142747
ENSMUSG00000090246.2	Gm17017	ENSMUSG00000028793.16	Rnf19b	0.96075	0.00228062	0.988193	0.000208269	0.984418	0.000362286	0.966672	0.00164764
ENSMUSG00000090246.2	Gm17017	ENSMUSG00000070327.15	Rnf213	0.994637	4.30685e-05	0.995934	2.47613e-05	0.997569	8.85942e-06	0.97787	0.000729176
ENSMUSG00000090246.2	Gm17017	ENSMUSG00000020641.17	Rsad2	0.97195	0.00116915	0.992115	9.30245e-05	0.977022	0.00078592	0.934934	0.00621269
ENSMUSG00000090246.2	Gm17017	ENSMUSG00000053113.4	Socs3	0.966422	0.00167226	0.99554	2.97964e-05	0.968255	0.00149566	0.957342	0.00269078
ENSMUSG00000090246.2	Gm17017	ENSMUSG00000015837.16	Sqstm1	0.968683	0.00145576	0.983529	0.000404712	0.969035	0.00142343	0.926405	0.00792499
ENSMUSG00000090246.2	Gm17017	ENSMUSG00000040033.17	Stat2	0.993423	6.47368e-05	0.99336	6.5997e-05	0.99122	0.000115283	0.981701	0.000499205
ENSMUSG00000090246.2	Gm17017	ENSMUSG00000039232.13	Stx11	0.929422	0.00729613	0.981829	0.000492299	0.94641	0.0042309	0.931349	0.00690771
ENSMUSG00000090246.2	Gm17017	ENSMUSG00000033450.9	Tagap	0.972016	0.00116367	0.991316	0.000112794	0.966976	0.00161782	0.947241	0.0041019
ENSMUSG00000090246.2	Gm17017	ENSMUSG00000037321.18	Tap1	0.982213	0.000471762	0.991899	9.81791e-05	0.988716	0.000190275	0.993162	6.99846e-05
ENSMUSG00000090246.2	Gm17017	ENSMUSG00000019850.12	Tnfaip3	0.990223	0.000142918	0.991142	0.000117352	0.984853	0.00034242	0.956429	0.00280623
ENSMUSG00000090246.2	Gm17017	ENSMUSG00000028599.11	Tnfrsf1b	0.982632	0.000449875	0.987594	0.00022992	0.995055	3.66121e-05	0.920937	0.00912929
ENSMUSG00000090246.2	Gm17017	ENSMUSG00000060519.12	Tor3a	0.956467	0.00280138	0.987278	0.000241756	0.977398	0.00076049	0.957338	0.00269121
ENSMUSG00000090246.2	Gm17017	ENSMUSG00000026875.15	Traf1	0.959588	0.00241671	0.984161	0.000374303	0.99142	0.000110108	0.933261	0.00653256
ENSMUSG00000090246.2	Gm17017	ENSMUSG00000042726.15	Trafd1	0.971975	0.00116711	0.990618	0.000131627	0.976093	0.000850508	0.998556	3.12794e-06
ENSMUSG00000090246.2	Gm17017	ENSMUSG00000030966.14	Trim21	0.962201	0.00211617	0.993739	5.86792e-05	0.987508	0.000233098	0.941158	0.00509171
ENSMUSG00000090246.2	Gm17017	ENSMUSG00000000275.17	Trim25	0.968682	0.00145589	0.985206	0.000326664	0.978676	0.000677204	0.993029	7.27162e-05
ENSMUSG00000090246.2	Gm17017	ENSMUSG00000043279.10	Trim56	0.978926	0.000661484	0.989731	0.00015764	0.995823	2.61353e-05	0.977818	0.000732605
ENSMUSG00000090246.2	Gm17017	ENSMUSG00000024424.16	Ttc39c	0.975196	0.000915201	0.991479	0.000108603	0.966358	0.00167868	0.941661	0.00500593
ENSMUSG00000090246.2	Gm17017	ENSMUSG00000032596.15	Uba7	0.979409	0.000631615	0.995611	2.88489e-05	0.972595	0.00111624	0.992826	7.70126e-05
ENSMUSG00000090246.2	Gm17017	ENSMUSG00000030107.11	Usp18	0.968129	0.00150742	0.988503	0.000197496	0.997876	6.7612e-06	0.956753	0.00276497
ENSMUSG00000090246.2	Gm17017	ENSMUSG00000042677.8	Zc3h12a	0.970191	0.00131963	0.973887	0.00101394	0.966783	0.00163673	0.977245	0.000770812
ENSMUSG00000090246.2	Gm17017	ENSMUSG00000039501.15	Znfx1	0.992482	8.45787e-05	0.992119	9.29192e-05	0.981823	0.000492579	0.967158	0.00160016
ENSMUSG00000092006.2	Gm17139	ENSMUSG00000022126.7	Acod1	0.929791	0.007221	0.995035	3.69098e-05	0.946048	0.00428774	0.969133	0.00141445
ENSMUSG00000092006.2	Gm17139	ENSMUSG00000027555.9	Car13	0.930278	0.00712228	0.99602	2.37298e-05	0.977846	0.000730756	0.964854	0.00183117
ENSMUSG00000092006.2	Gm17139	ENSMUSG00000043953.13	Ccrl2	0.948676	0.00388364	0.996588	1.74447e-05	0.923888	0.00846903	0.973784	0.00102188
ENSMUSG00000092006.2	Gm17139	ENSMUSG00000026031.16	Cflar	0.923085	0.0086463	0.996932	1.41048e-05	0.933847	0.00641959	0.96591	0.00172335
ENSMUSG00000092006.2	Gm17139	ENSMUSG00000020638.9	Cmpk2	0.924488	0.00833791	0.997326	1.0718e-05	0.967548	0.00156257	0.955103	0.00297841
ENSMUSG00000092006.2	Gm17139	ENSMUSG00000034855.14	Cxcl10	0.931364	0.00690463	0.997889	6.67687e-06	0.924628	0.00830735	0.963442	0.00198033
ENSMUSG00000092006.2	Gm17139	ENSMUSG00000049502.18	Dtx3l	0.933533	0.00647988	0.994485	4.55449e-05	0.967959	0.00152346	0.989099	0.000177601
ENSMUSG00000092006.2	Gm17139	ENSMUSG00000022014.16	Epsti1	0.96489	0.00182747	0.992406	8.6295e-05	0.918977	0.00958125	0.919324	0.00950029
ENSMUSG00000092006.2	Gm17139	ENSMUSG00000028270.13	Gbp2	0.947802	0.00401583	0.996379	1.96431e-05	0.997194	1.18007e-05	0.982848	0.000438761
ENSMUSG00000092006.2	Gm17139	ENSMUSG00000028268.15	Gbp3	0.928428	0.00750051	0.995031	3.69694e-05	0.986845	0.000258445	0.990019	0.000148935
ENSMUSG00000092006.2	Gm17139	ENSMUSG00000105504.5	Gbp5	0.942091	0.00493303	0.994756	4.11807e-05	0.9807	0.000555163	0.964696	0.00184756
ENSMUSG00000092006.2	Gm17139	ENSMUSG00000039997.17	Ifi203	0.917909	0.00983168	0.993763	5.82368e-05	0.927492	0.0076956	0.956103	0.00284811
ENSMUSG00000092006.2	Gm17139	ENSMUSG00000073489.7	Ifi204	0.932018	0.00677526	0.990211	0.000143255	0.966617	0.00165302	0.991069	0.000119286
ENSMUSG00000092006.2	Gm17139	ENSMUSG00000054203.8	Ifi205	0.945111	0.00443646	0.99514	3.53729e-05	0.939602	0.00536169	0.935595	0.00608845
ENSMUSG00000092006.2	Gm17139	ENSMUSG00000078920.4	Ifi47	0.936021	0.00600894	0.992664	8.05267e-05	0.985014	0.000335185	0.948433	0.00392024
ENSMUSG00000092006.2	Gm17139	ENSMUSG00000026896.15	Ifih1	0.933143	0.00655529	0.995176	3.48471e-05	0.934268	0.00633895	0.931748	0.00682851
ENSMUSG00000092006.2	Gm17139	ENSMUSG00000045932.13	Ifit2	0.937443	0.00574764	0.995065	3.64685e-05	0.920787	0.0091636	0.964535	0.00186437
ENSMUSG00000092006.2	Gm17139	ENSMUSG00000078853.9	Igtp	0.932489	0.00668281	0.996703	1.62842e-05	0.948455	0.00391693	0.97339	0.00105268
ENSMUSG00000092006.2	Gm17139	ENSMUSG00000031712.11	Il15	0.930934	0.00699049	0.995501	3.03138e-05	0.971969	0.00116756	0.98998	0.00015009
ENSMUSG00000092006.2	Gm17139	ENSMUSG00000044701.6	Il27	0.937338	0.00576684	0.996587	1.745e-05	0.971513	0.00120574	0.973998	0.00100539
ENSMUSG00000092006.2	Gm17139	ENSMUSG00000046879.8	Irgm1	0.937027	0.00582361	0.994699	4.20735e-05	0.984882	0.0003411	0.962635	0.00206809
ENSMUSG00000092006.2	Gm17139	ENSMUSG00000069874.8	Irgm2	0.926207	0.00796717	0.992292	8.88892e-05	0.95066	0.00359164	0.99129	0.000113475
ENSMUSG00000092006.2	Gm17139	ENSMUSG00000035692.8	Isg15	0.937593	0.0057205	0.997885	6.70538e-06	0.971	0.00124927	0.959392	0.00244
ENSMUSG00000092006.2	Gm17139	ENSMUSG00000039236.19	Isg20	0.920574	0.00921211	0.996047	2.34133e-05	0.950701	0.00358562	0.990438	0.000136724
ENSMUSG00000092006.2	Gm17139	ENSMUSG00000024789.14	Jak2	0.94782	0.00401308	0.997144	1.22245e-05	0.990881	0.000124359	0.990534	0.00013399
ENSMUSG00000092006.2	Gm17139	ENSMUSG00000044350.15	Lacc1	0.929528	0.00727441	0.993676	5.9865e-05	0.91809	0.00978905	0.962681	0.0020631
ENSMUSG00000092006.2	Gm17139	ENSMUSG00000112023.2	Lilr4b	0.953468	0.00319752	0.990094	0.000146697	0.931764	0.00682542	0.933733	0.00644147
ENSMUSG00000092006.2	Gm17139	ENSMUSG00000112148.2	Lilrb4a	0.918074	0.00979287	0.987227	0.000243675	0.968037	0.00151616	0.960317	0.00233084
ENSMUSG00000092006.2	Gm17139	ENSMUSG00000012519.15	Mlkl	0.958717	0.00252122	0.987408	0.00023683	0.95839	0.00256101	0.963945	0.00192647
ENSMUSG00000092006.2	Gm17139	ENSMUSG00000031652.12	N4bp1	0.940903	0.0051355	0.996591	1.74084e-05	0.954733	0.00302725	0.985284	0.000323248
ENSMUSG00000092006.2	Gm17139	ENSMUSG00000032690.17	Oas2	0.920789	0.009163	0.998287	4.39782e-06	0.934836	0.00623117	0.985876	0.000297807
ENSMUSG00000092006.2	Gm17139	ENSMUSG00000029561.18	Oasl2	0.92966	0.00724753	0.993091	7.14347e-05	0.989896	0.000152628	0.98373	0.000394915
ENSMUSG00000092006.2	Gm17139	ENSMUSG00000038507.7	Parp12	0.925968	0.00801833	0.995665	2.81464e-05	0.982351	0.000464497	0.984945	0.00033826
ENSMUSG00000092006.2	Gm17139	ENSMUSG00000034422.15	Parp14	0.936356	0.00594697	0.995125	3.55847e-05	0.930622	0.00705305	0.986438	0.000274662
ENSMUSG00000092006.2	Gm17139	ENSMUSG00000021725.10	Parp8	0.925631	0.0080904	0.997154	1.21422e-05	0.975521	0.000891518	0.99188	9.86338e-05
ENSMUSG00000092006.2	Gm17139	ENSMUSG00000022906.16	Parp9	0.962711	0.00205976	0.994446	4.61875e-05	0.974421	0.000973071	0.991731	0.000102286
ENSMUSG00000092006.2	Gm17139	ENSMUSG00000024805.17	Pcgf5	0.954726	0.00302817	0.990286	0.00014107	0.985129	0.00033007	0.957687	0.0026477
ENSMUSG00000092006.2	Gm17139	ENSMUSG00000028525.17	Pde4b	0.948161	0.00396121	0.99275	7.8658e-05	0.967271	0.00158929	0.93199	0.00678078
ENSMUSG00000092006.2	Gm17139	ENSMUSG00000068245.15	Phf11d	0.95642	0.00280748	0.993147	7.02833e-05	0.961582	0.00218554	0.920179	0.00930287
ENSMUSG00000092006.2	Gm17139	ENSMUSG00000021701.9	Plk2	0.925914	0.00802987	0.993268	6.78264e-05	0.946815	0.00416782	0.986793	0.000260502
ENSMUSG00000092006.2	Gm17139	ENSMUSG00000037826.6	Ppm1k	0.950532	0.0036101	0.985823	0.000300067	0.961045	0.0022467	0.98742	0.000236385
ENSMUSG00000092006.2	Gm17139	ENSMUSG00000038151.14	Prdm1	0.922495	0.00877771	0.993461	6.39995e-05	0.954619	0.0030424	0.953683	0.00316824
ENSMUSG00000092006.2	Gm17139	ENSMUSG00000025429.10	Pstpip2	0.951559	0.00346292	0.998964	1.60896e-06	0.953744	0.00316001	0.935228	0.0061573
ENSMUSG00000092006.2	Gm17139	ENSMUSG00000032487.9	Ptgs2	0.94173	0.00499425	0.97815	0.0007109	0.95232	0.00335587	0.961321	0.00221514
ENSMUSG00000092006.2	Gm17139	ENSMUSG00000041135.16	Ripk2	0.965857	0.0017287	0.993115	7.0942e-05	0.953609	0.00317827	0.944162	0.00458984
ENSMUSG00000092006.2	Gm17139	ENSMUSG00000031596.16	Slc7a2	0.945424	0.00438649	0.994953	3.81487e-05	0.953999	0.0031255	0.940941	0.00512896
ENSMUSG00000092006.2	Gm17139	ENSMUSG00000072620.4	Slfn2	0.919632	0.00942907	0.994888	3.91285e-05	0.947147	0.00411632	0.964009	0.00191971
ENSMUSG00000092006.2	Gm17139	ENSMUSG00000038301.16	Snx10	0.954784	0.00302055	0.98114	0.000530189	0.942819	0.00481101	0.961884	0.00215153
ENSMUSG00000092006.2	Gm17139	ENSMUSG00000026222.17	Sp100	0.959616	0.00241339	0.989421	0.000167294	0.962553	0.00207716	0.92035	0.00926355
ENSMUSG00000092006.2	Gm17139	ENSMUSG00000070031.12	Sp140	0.952441	0.00333901	0.998345	4.10739e-06	0.924894	0.00824956	0.975562	0.00088851
ENSMUSG00000092006.2	Gm17139	ENSMUSG00000026875.15	Traf1	0.921839	0.00892494	0.994253	4.94456e-05	0.9368	0.0058651	0.946011	0.00429355
ENSMUSG00000092006.2	Gm17139	ENSMUSG00000060509.6	Xcr1	0.95056	0.00360598	0.996863	1.47503e-05	0.978282	0.00070239	0.980941	0.000541427
ENSMUSG00000092006.2	Gm17139	ENSMUSG00000039531.9	Zup1	0.934035	0.00638346	0.989383	0.000168473	0.935877	0.00603581	0.947236	0.00410264
ENSMUSG00000111713.2	Gm20234	ENSMUSG00000027555.9	Car13	0.922401	0.00879878	0.999787	6.77671e-08	0.980856	0.000546233	0.925898	0.00803319
ENSMUSG00000111713.2	Gm20234	ENSMUSG00000035042.3	Ccl5	0.946194	0.00426478	0.998612	2.88745e-06	0.979703	0.000613762	0.92195	0.00889996
ENSMUSG00000111713.2	Gm20234	ENSMUSG00000027360.6	Hdc	0.926982	0.00780284	0.967684	0.00154962	0.989496	0.000164915	0.994854	3.96562e-05
ENSMUSG00000111713.2	Gm20234	ENSMUSG00000010358.14	Ifi35	0.933039	0.00657556	0.99928	7.7693e-07	0.99389	5.58882e-05	0.990854	0.000125085
ENSMUSG00000111713.2	Gm20234	ENSMUSG00000023206.17	Il15ra	0.963374	0.00198763	0.999034	1.39928e-06	0.986004	0.00029248	0.994766	4.10183e-05
ENSMUSG00000111713.2	Gm20234	ENSMUSG00000044701.6	Il27	0.918242	0.00975326	0.999713	1.23268e-07	0.952332	0.00335426	0.960334	0.0023289
ENSMUSG00000111713.2	Gm20234	ENSMUSG00000060477.15	Irak2	0.923847	0.00847815	0.999137	1.11737e-06	0.944238	0.00457748	0.952394	0.00334562
ENSMUSG00000111713.2	Gm20234	ENSMUSG00000039236.19	Isg20	0.923131	0.00863606	0.999526	3.36751e-07	0.996331	2.01702e-05	0.993262	6.79475e-05
ENSMUSG00000111713.2	Gm20234	ENSMUSG00000038058.15	Nod1	0.925639	0.00808881	0.998186	4.93243e-06	0.960653	0.00229186	0.967837	0.00153508
ENSMUSG00000111713.2	Gm20234	ENSMUSG00000038151.14	Prdm1	0.943398	0.00471498	0.997551	8.98576e-06	0.971244	0.00122849	0.962454	0.00208809
ENSMUSG00000111713.2	Gm20234	ENSMUSG00000039232.13	Stx11	0.942312	0.0048959	0.991504	0.000107956	0.994231	4.98258e-05	0.964834	0.00183323
ENSMUSG00000111713.2	Gm20234	ENSMUSG00000024339.13	Tap2	0.952296	0.00335926	0.995594	2.90789e-05	0.987052	0.000250374	0.922371	0.00880542
ENSMUSG00000106734.4	Gm20559	ENSMUSG00000021895.11	Arhgef3	0.98849	0.000197974	0.993945	5.48838e-05	0.946603	0.00420066	0.917503	0.00992789
ENSMUSG00000106734.4	Gm20559	ENSMUSG00000034842.17	Art3	0.928297	0.00752766	0.925814	0.00805127	0.974528	0.00096499	0.987422	0.000236327
ENSMUSG00000106734.4	Gm20559	ENSMUSG00000039285.13	Azi2	0.973688	0.00102936	0.993078	7.17025e-05	0.948005	0.00398493	0.956544	0.00279159
ENSMUSG00000106734.4	Gm20559	ENSMUSG00000089929.2	Bcl2a1b	0.961636	0.00217945	0.992608	8.17538e-05	0.951934	0.00340993	0.921348	0.00903591
ENSMUSG00000106734.4	Gm20559	ENSMUSG00000035352.4	Ccl12	0.984631	0.000352514	0.988847	0.000185885	0.984157	0.000374505	0.972262	0.00114343
ENSMUSG00000106734.4	Gm20559	ENSMUSG00000035385.6	Ccl2	0.975245	0.00091165	0.990437	0.000136734	0.988603	0.000194091	0.988752	0.000189068
ENSMUSG00000106734.4	Gm20559	ENSMUSG00000000982.6	Ccl3	0.970572	0.00128624	0.991718	0.000102615	0.973177	0.00106958	0.970563	0.00128704
ENSMUSG00000106734.4	Gm20559	ENSMUSG00000018930.4	Ccl4	0.941038	0.00511232	0.983494	0.00040644	0.963227	0.00200347	0.918376	0.00972184
ENSMUSG00000106734.4	Gm20559	ENSMUSG00000019122.9	Ccl9	0.975642	0.000882723	0.996712	1.61997e-05	0.95836	0.00256472	0.921453	0.00901225
ENSMUSG00000106734.4	Gm20559	ENSMUSG00000016496.8	Cd274	0.974125	0.000995628	0.996065	2.31955e-05	0.962062	0.00213162	0.937642	0.00571158
ENSMUSG00000106734.4	Gm20559	ENSMUSG00000030156.6	Cd69	0.996697	1.63445e-05	0.992825	7.70332e-05	0.948335	0.00393501	0.991668	0.000103833
ENSMUSG00000106734.4	Gm20559	ENSMUSG00000020638.9	Cmpk2	0.970786	0.00126769	0.990644	0.000130894	0.942039	0.00494184	0.964163	0.00190338
ENSMUSG00000106734.4	Gm20559	ENSMUSG00000053007.10	Creb5	0.949202	0.00380518	0.996614	1.71779e-05	0.972511	0.00112304	0.965047	0.00181123
ENSMUSG00000106734.4	Gm20559	ENSMUSG00000032515.9	Csrnp1	0.938359	0.00558239	0.965424	0.00177261	0.93476	0.00624559	0.972946	0.00108795
ENSMUSG00000106734.4	Gm20559	ENSMUSG00000034855.14	Cxcl10	0.966705	0.00164438	0.985674	0.000306393	0.962641	0.00206751	0.966438	0.00167066
ENSMUSG00000106734.4	Gm20559	ENSMUSG00000040296.16	Ddx58	0.934846	0.00622932	0.991968	9.65156e-05	0.952387	0.00334658	0.962476	0.00208561
ENSMUSG00000106734.4	Gm20559	ENSMUSG00000022014.16	Epsti1	0.967239	0.0015923	0.99694	1.40345e-05	0.964803	0.00183643	0.963194	0.00200704
ENSMUSG00000106734.4	Gm20559	ENSMUSG00000050549.9	Fam241a	0.967298	0.00158666	0.992774	7.81274e-05	0.97248	0.0011256	0.927702	0.00765146
ENSMUSG00000106734.4	Gm20559	ENSMUSG00000105504.5	Gbp5	0.997735	7.68993e-06	0.992713	7.94639e-05	0.918489	0.00969521	0.951848	0.00342207
ENSMUSG00000106734.4	Gm20559	ENSMUSG00000040253.16	Gbp7	0.948588	0.00389678	0.997459	9.67404e-06	0.977188	0.000774675	0.968589	0.00146446
ENSMUSG00000106734.4	Gm20559	ENSMUSG00000037580.11	Gch1	0.931348	0.00690794	0.992157	9.20178e-05	0.971909	0.00117257	0.917664	0.00988977
ENSMUSG00000106734.4	Gm20559	ENSMUSG00000058163.15	Gm5431	0.997885	6.70442e-06	0.996682	1.64947e-05	0.922104	0.00886542	0.989225	0.000173519
ENSMUSG00000106734.4	Gm20559	ENSMUSG00000039934.13	Gsap	0.944357	0.00455806	0.988877	0.000184879	0.975677	0.000880235	0.919423	0.00947733
ENSMUSG00000106734.4	Gm20559	ENSMUSG00000016283.14	H2-M2	0.932303	0.00671926	0.996082	2.29993e-05	0.943458	0.00470517	0.932174	0.00674457
ENSMUSG00000106734.4	Gm20559	ENSMUSG00000018925.4	Heatr9	0.952024	0.00339733	0.964606	0.00185696	0.957962	0.00261367	0.968425	0.00147974
ENSMUSG00000106734.4	Gm20559	ENSMUSG00000029798.12	Herc6	0.979482	0.000627169	0.996973	1.37331e-05	0.991286	0.000113572	0.931933	0.00679196
ENSMUSG00000106734.4	Gm20559	ENSMUSG00000039997.17	Ifi203	0.977222	0.000772367	0.993379	6.56201e-05	0.952906	0.0032745	0.973923	0.00101116
ENSMUSG00000106734.4	Gm20559	ENSMUSG00000054203.8	Ifi205	0.995185	3.47143e-05	0.994836	3.99339e-05	0.926499	0.00790499	0.964146	0.00190524
ENSMUSG00000106734.4	Gm20559	ENSMUSG00000073490.12	Ifi207	0.980358	0.000574927	0.997361	1.04352e-05	0.960281	0.00233512	0.978092	0.000714694
ENSMUSG00000106734.4	Gm20559	ENSMUSG00000026536.10	Ifi211	0.981532	0.000508477	0.990792	0.000126791	0.940803	0.00515271	0.951878	0.00341787
ENSMUSG00000106734.4	Gm20559	ENSMUSG00000028037.14	Ifi44	0.980203	0.000584007	0.996582	1.75022e-05	0.938452	0.00556562	0.984171	0.000373842
ENSMUSG00000106734.4	Gm20559	ENSMUSG00000026896.15	Ifih1	0.985993	0.000292911	0.991472	0.000108786	0.969687	0.0013644	0.942602	0.0048473
ENSMUSG00000106734.4	Gm20559	ENSMUSG00000034459.9	Ifit1	0.997652	8.26351e-06	0.995219	3.42393e-05	0.981609	0.000504233	0.948848	0.00385794
ENSMUSG00000106734.4	Gm20559	ENSMUSG00000045932.13	Ifit2	0.99593	2.48146e-05	0.994536	4.47021e-05	0.944929	0.00446567	0.950886	0.00355902
ENSMUSG00000106734.4	Gm20559	ENSMUSG00000074896.4	Ifit3	0.995219	3.4234e-05	0.991283	0.000113644	0.932878	0.00660687	0.965543	0.00176049
ENSMUSG00000106734.4	Gm20559	ENSMUSG00000062488.10	Ifit3b	0.984275	0.000368954	0.992422	8.59182e-05	0.940727	0.00516578	0.948511	0.00390835
ENSMUSG00000106734.4	Gm20559	ENSMUSG00000048806.5	Ifnb1	0.931903	0.00679788	0.979043	0.000654178	0.979117	0.000649567	0.944103	0.00459937
ENSMUSG00000106734.4	Gm20559	ENSMUSG00000078853.9	Igtp	0.984505	0.000358284	0.992278	8.92138e-05	0.965063	0.00180956	0.927766	0.00763818
ENSMUSG00000106734.4	Gm20559	ENSMUSG00000054072.13	Iigp1	0.989966	0.000150518	0.994105	5.20299e-05	0.951141	0.00352248	0.925318	0.00815774
ENSMUSG00000106734.4	Gm20559	ENSMUSG00000039217.14	Il18	0.975649	0.000882271	0.992189	9.12724e-05	0.963776	0.00194454	0.993173	6.97621e-05
ENSMUSG00000106734.4	Gm20559	ENSMUSG00000027399.2	Il1a	0.997658	8.22182e-06	0.992456	8.5142e-05	0.947181	0.00411102	0.983874	0.000387956
ENSMUSG00000106734.4	Gm20559	ENSMUSG00000025746.12	Il6	0.991006	0.000120972	0.993015	7.30093e-05	0.958986	0.0024887	0.988704	0.000190677
ENSMUSG00000106734.4	Gm20559	ENSMUSG00000035692.8	Isg15	0.974456	0.000970383	0.985745	0.000303353	0.940691	0.00517206	0.962407	0.00209334
ENSMUSG00000106734.4	Gm20559	ENSMUSG00000002699.14	Lcp2	0.962622	0.0020696	0.991621	0.000105009	0.974783	0.000945808	0.974715	0.000950928
ENSMUSG00000106734.4	Gm20559	ENSMUSG00000001123.16	Lgals9	0.940245	0.0052493	0.997509	9.29682e-06	0.935319	0.00614007	0.975639	0.000882982
ENSMUSG00000106734.4	Gm20559	ENSMUSG00000112023.2	Lilr4b	0.989231	0.000173345	0.994738	4.14585e-05	0.948904	0.0038495	0.921537	0.00899303
ENSMUSG00000106734.4	Gm20559	ENSMUSG00000026088.16	Mitd1	0.982502	0.000456579	0.986179	0.00028522	0.919605	0.00943511	0.968911	0.00143472
ENSMUSG00000106734.4	Gm20559	ENSMUSG00000012519.15	Mlkl	0.945835	0.00432134	0.998309	4.28707e-06	0.954966	0.00299638	0.9635	0.00197405
ENSMUSG00000106734.4	Gm20559	ENSMUSG00000090272.10	Mndal	0.967479	0.00156919	0.995432	3.12533e-05	0.978723	0.000674243	0.972181	0.00115007
ENSMUSG00000106734.4	Gm20559	ENSMUSG00000032690.17	Oas2	0.971985	0.00116625	0.988548	0.000195972	0.965195	0.00179597	0.932038	0.00677123
ENSMUSG00000106734.4	Gm20559	ENSMUSG00000091649.4	Phf11b	0.997402	1.01193e-05	0.997217	1.16082e-05	0.950808	0.00357028	0.997378	1.03033e-05
ENSMUSG00000106734.4	Gm20559	ENSMUSG00000091144.3	Phf11c	0.951385	0.00348773	0.985949	0.000294776	0.960827	0.00227169	0.982943	0.000433938
ENSMUSG00000106734.4	Gm20559	ENSMUSG00000068245.15	Phf11d	0.997209	1.16728e-05	0.991723	0.000102472	0.954613	0.0030432	0.991765	0.000101456
ENSMUSG00000106734.4	Gm20559	ENSMUSG00000037826.6	Ppm1k	0.982544	0.000454387	0.997096	1.26344e-05	0.92325	0.00860989	0.924794	0.00827118
ENSMUSG00000106734.4	Gm20559	ENSMUSG00000041135.16	Ripk2	0.994831	4.00105e-05	0.996721	1.61115e-05	0.950276	0.00364725	0.919758	0.00939984
ENSMUSG00000106734.4	Gm20559	ENSMUSG00000033355.7	Rtp4	0.977543	0.00075081	0.990324	0.000139981	0.952441	0.00333902	0.985273	0.000323716
ENSMUSG00000106734.4	Gm20559	ENSMUSG00000041481.18	Serpina3g	0.982653	0.000448762	0.986152	0.000286318	0.931067	0.00696389	0.918312	0.00973678
ENSMUSG00000106734.4	Gm20559	ENSMUSG00000071350.13	Setdb2	0.992456	8.51624e-05	0.975473	0.000894983	0.982613	0.000450845	0.979845	0.000605229
ENSMUSG00000106734.4	Gm20559	ENSMUSG00000054404.14	Slfn5	0.9849	0.000340309	0.99487	3.94024e-05	0.93676	0.00587255	0.958871	0.00250261
ENSMUSG00000106734.4	Gm20559	ENSMUSG00000026222.17	Sp100	0.995581	2.92477e-05	0.996528	1.80573e-05	0.949016	0.00383279	0.985387	0.000318735
ENSMUSG00000106734.4	Gm20559	ENSMUSG00000070034.14	Sp110	0.985688	0.000305803	0.992255	8.97493e-05	0.98727	0.000242047	0.950741	0.00357991
ENSMUSG00000106734.4	Gm20559	ENSMUSG00000070031.12	Sp140	0.996177	2.18961e-05	0.98896	0.000182137	0.978688	0.000676449	0.918045	0.00979961
ENSMUSG00000106734.4	Gm20559	ENSMUSG00000078921.4	Tgtp2	0.940488	0.00520708	0.976254	0.00083913	0.947597	0.00404717	0.996943	1.40053e-05
ENSMUSG00000106734.4	Gm20559	ENSMUSG00000031639.13	Tlr3	0.994474	4.57272e-05	0.998997	1.50981e-06	0.931043	0.00696872	0.996223	2.13762e-05
ENSMUSG00000106734.4	Gm20559	ENSMUSG00000052485.8	Tmem171	0.936191	0.00597742	0.949974	0.00369125	0.959798	0.00239186	0.997573	8.82766e-06
ENSMUSG00000106734.4	Gm20559	ENSMUSG00000049488.15	Tmem67	0.980581	0.000561968	0.991259	0.000114278	0.92937	0.00730682	0.987301	0.000240875
ENSMUSG00000106734.4	Gm20559	ENSMUSG00000024401.15	Tnf	0.963857	0.00193589	0.987536	0.000232071	0.953548	0.00318662	0.959998	0.00236827
ENSMUSG00000106734.4	Gm20559	ENSMUSG00000039304.12	Tnfsf10	0.993182	6.95669e-05	0.996235	2.12355e-05	0.921808	0.00893195	0.955008	0.00299085
ENSMUSG00000106734.4	Gm20559	ENSMUSG00000040483.16	Xaf1	0.983539	0.000404225	0.990619	0.000131606	0.985611	0.000309078	0.962272	0.0021083
ENSMUSG00000106734.4	Gm20559	ENSMUSG00000039531.9	Zup1	0.985988	0.00029311	0.995785	2.6613e-05	0.973666	0.00103107	0.972967	0.0010863
ENSMUSG00000097472.2	Gm26586	ENSMUSG00000020134.14	Peli1	0.948759	0.00387123	0.960209	0.00234347	0.944345	0.00455995	0.94642	0.00422925
ENSMUSG00000097472.2	Gm26586	ENSMUSG00000044162.13	Tnip3	0.959659	0.00240828	0.955191	0.00296675	0.945874	0.00431519	0.948152	0.00396261
ENSMUSG00000097472.2	Gm26586	ENSMUSG00000024424.16	Ttc39c	0.934121	0.00636718	0.958593	0.00253629	0.957107	0.00272026	0.942133	0.00492599
ENSMUSG00000096992.4	Gm26788	ENSMUSG00000020901.14	Pik3r5	0.931905	0.00679754	0.964582	0.00185945	0.982118	0.000476772	0.98417	0.000373886
ENSMUSG00000096992.4	Gm26788	ENSMUSG00000042129.9	Rassf4	0.944146	0.00459245	0.974079	0.000999168	0.975357	0.000903439	0.943958	0.00462307
ENSMUSG00000096992.4	Gm26788	ENSMUSG00000070327.15	Rnf213	0.934086	0.00637385	0.981985	0.000483869	0.994649	4.2873e-05	0.96693	0.00162232
ENSMUSG00000097125.3	Gm26885	ENSMUSG00000026628.14	Atf3	0.97424	0.000986857	0.991373	0.000111311	0.925815	0.0080509	0.969225	0.00140611
ENSMUSG00000097125.3	Gm26885	ENSMUSG00000017830.16	Dhx58	0.979457	0.000628695	0.993515	6.29512e-05	0.954249	0.00309183	0.945504	0.00437386
ENSMUSG00000097125.3	Gm26885	ENSMUSG00000037405.9	Icam1	0.987856	0.000220324	0.997554	8.9655e-06	0.945691	0.00434416	0.973201	0.00106766
ENSMUSG00000097125.3	Gm26885	ENSMUSG00000000732.10	Icosl	0.96822	0.00149888	0.978286	0.000702127	0.982647	0.000449102	0.971613	0.00119734
ENSMUSG00000097125.3	Gm26885	ENSMUSG00000042349.14	Ikbke	0.971308	0.001223	0.995892	2.52831e-05	0.967664	0.00155149	0.95953	0.0024236
ENSMUSG00000097125.3	Gm26885	ENSMUSG00000060477.15	Irak2	0.949115	0.00381809	0.993814	5.72766e-05	0.951345	0.00349334	0.93675	0.00587437
ENSMUSG00000097125.3	Gm26885	ENSMUSG00000000555.9	Itga5	0.988252	0.000206201	0.993838	5.68463e-05	0.921115	0.00908871	0.943919	0.0046295
ENSMUSG00000097125.3	Gm26885	ENSMUSG00000021025.9	Nfkbia	0.98498	0.000336728	0.992052	9.45e-05	0.963853	0.00193631	0.936466	0.00592662
ENSMUSG00000097125.3	Gm26885	ENSMUSG00000026483.14	Niban1	0.956723	0.00276888	0.996563	1.76945e-05	0.957046	0.00272791	0.983436	0.000409278
ENSMUSG00000097125.3	Gm26885	ENSMUSG00000032661.10	Oas3	0.981275	0.000522658	0.994492	4.54213e-05	0.955133	0.0029744	0.938696	0.00552207
ENSMUSG00000097125.3	Gm26885	ENSMUSG00000004952.14	Rasa4	0.987858	0.000220247	0.995036	3.68958e-05	0.956375	0.00281322	0.982528	0.000455216
ENSMUSG00000097125.3	Gm26885	ENSMUSG00000020806.16	Rhbdf2	0.999561	2.8887e-07	0.998131	5.23589e-06	0.918283	0.00974363	0.919163	0.00953785
ENSMUSG00000097125.3	Gm26885	ENSMUSG00000037321.18	Tap1	0.948206	0.00395448	0.998536	3.21149e-06	0.937012	0.00582627	0.975215	0.000913844
ENSMUSG00000097125.3	Gm26885	ENSMUSG00000042726.15	Trafd1	0.97402	0.00100364	0.993437	6.44702e-05	0.924355	0.00836682	0.928828	0.00741801
ENSMUSG00000097125.3	Gm26885	ENSMUSG00000000275.17	Trim25	0.963484	0.00197573	0.995745	2.71131e-05	0.960272	0.00233613	0.946724	0.00418193
ENSMUSG00000097125.3	Gm26885	ENSMUSG00000042677.8	Zc3h12a	0.981749	0.000496634	0.971911	0.00117239	0.990503	0.000134848	0.934093	0.00637251
ENSMUSG00000100113.2	Gm28592	ENSMUSG00000022126.7	Acod1	0.970289	0.00131097	0.991197	0.000115909	0.971965	0.00116789	0.998112	5.34619e-06
ENSMUSG00000100113.2	Gm28592	ENSMUSG00000006403.14	Adamts4	0.971927	0.00117106	0.982186	0.000473196	0.989951	0.000150972	0.922237	0.00883554
ENSMUSG00000100113.2	Gm28592	ENSMUSG00000018500.3	Adora2b	0.963019	0.0020261	0.979644	0.000617343	0.998139	5.19447e-06	0.946986	0.0041412
ENSMUSG00000100113.2	Gm28592	ENSMUSG00000057346.13	Apol9a	0.952526	0.00332722	0.988291	0.000204839	0.955007	0.00299099	0.921359	0.00903353
ENSMUSG00000100113.2	Gm28592	ENSMUSG00000021895.11	Arhgef3	0.955737	0.00289551	0.992982	7.3706e-05	0.988247	0.000206387	0.993566	6.19575e-05
ENSMUSG00000100113.2	Gm28592	ENSMUSG00000024164.16	C3	0.975969	0.000859295	0.993847	5.66642e-05	0.926102	0.00798964	0.959962	0.00237242
ENSMUSG00000100113.2	Gm28592	ENSMUSG00000027555.9	Car13	0.993333	6.65313e-05	0.990907	0.000123652	0.990174	0.000144352	0.98208	0.00047883
ENSMUSG00000100113.2	Gm28592	ENSMUSG00000035385.6	Ccl2	0.974736	0.000949344	0.987916	0.000218159	0.945307	0.00440522	0.943691	0.00466685
ENSMUSG00000100113.2	Gm28592	ENSMUSG00000018930.4	Ccl4	0.971413	0.00121413	0.981295	0.000521566	0.96789	0.00152999	0.995249	3.38071e-05
ENSMUSG00000100113.2	Gm28592	ENSMUSG00000035042.3	Ccl5	0.970335	0.00130697	0.994098	5.21397e-05	0.981873	0.000489888	0.955378	0.00294221
ENSMUSG00000100113.2	Gm28592	ENSMUSG00000019122.9	Ccl9	0.964819	0.0018348	0.993774	5.80294e-05	0.970335	0.00130696	0.92731	0.00773361
ENSMUSG00000100113.2	Gm28592	ENSMUSG00000043953.13	Ccrl2	0.987452	0.000235189	0.987216	0.000244113	0.937732	0.00569526	0.995842	2.58947e-05
ENSMUSG00000100113.2	Gm28592	ENSMUSG00000016496.8	Cd274	0.966774	0.00163764	0.992902	7.53876e-05	0.917518	0.00992441	0.965465	0.00176838
ENSMUSG00000100113.2	Gm28592	ENSMUSG00000017652.17	Cd40	0.960186	0.0023462	0.986801	0.000260174	0.977834	0.000731529	0.973627	0.00103416
ENSMUSG00000100113.2	Gm28592	ENSMUSG00000075122.6	Cd80	0.972784	0.00110098	0.964665	0.00185075	0.938859	0.00549303	0.928831	0.00741722
ENSMUSG00000100113.2	Gm28592	ENSMUSG00000023067.15	Cdkn1a	0.947836	0.00401071	0.989126	0.00017672	0.990487	0.000135315	0.993762	5.82427e-05
ENSMUSG00000100113.2	Gm28592	ENSMUSG00000026031.16	Cflar	0.926186	0.00797172	0.98499	0.000336247	0.976455	0.000824993	0.997779	7.39278e-06
ENSMUSG00000100113.2	Gm28592	ENSMUSG00000030142.11	Clec4e	0.973806	0.00102022	0.990946	0.000122588	0.918556	0.00967963	0.967708	0.00154729
ENSMUSG00000100113.2	Gm28592	ENSMUSG00000020638.9	Cmpk2	0.965137	0.00180194	0.988544	0.000196091	0.966046	0.00170978	0.928032	0.00758281
ENSMUSG00000100113.2	Gm28592	ENSMUSG00000032515.9	Csrnp1	0.937975	0.0056513	0.963436	0.0019809	0.98239	0.000462449	0.968733	0.00145116
ENSMUSG00000100113.2	Gm28592	ENSMUSG00000034855.14	Cxcl10	0.978989	0.000657571	0.983469	0.000407647	0.935513	0.00610379	0.956559	0.00278968
ENSMUSG00000100113.2	Gm28592	ENSMUSG00000015340.11	Cybb	0.926258	0.00795635	0.991271	0.000113972	0.960746	0.00228111	0.949597	0.0037466
ENSMUSG00000100113.2	Gm28592	ENSMUSG00000002307.17	Daxx	0.92456	0.00832215	0.987824	0.000221486	0.940516	0.00520235	0.938775	0.005508
ENSMUSG00000100113.2	Gm28592	ENSMUSG00000049502.18	Dtx3l	0.959605	0.00241464	0.991371	0.00011138	0.961147	0.002235	0.989852	0.000153942
ENSMUSG00000100113.2	Gm28592	ENSMUSG00000027368.7	Dusp2	0.959179	0.00246549	0.965032	0.0018128	0.956312	0.00282132	0.972873	0.0010938
ENSMUSG00000100113.2	Gm28592	ENSMUSG00000028270.13	Gbp2	0.980832	0.00054757	0.990664	0.000130326	0.953208	0.00323297	0.932119	0.00675528
ENSMUSG00000100113.2	Gm28592	ENSMUSG00000028268.15	Gbp3	0.929641	0.00725134	0.992563	8.27544e-05	0.969569	0.00137499	0.958952	0.00249278
ENSMUSG00000100113.2	Gm28592	ENSMUSG00000105504.5	Gbp5	0.966155	0.00169884	0.989708	0.000158356	0.959038	0.00248244	0.93431	0.00633106
ENSMUSG00000100113.2	Gm28592	ENSMUSG00000037580.11	Gch1	0.94749	0.0040636	0.989956	0.000150816	0.964071	0.0019131	0.996425	1.91489e-05
ENSMUSG00000100113.2	Gm28592	ENSMUSG00000045502.7	Hcar2	0.978912	0.000662382	0.988609	0.000193892	0.961529	0.00219159	0.970617	0.00128236
ENSMUSG00000100113.2	Gm28592	ENSMUSG00000027360.6	Hdc	0.961267	0.00222136	0.931173	0.00694263	0.948784	0.00386737	0.956278	0.0028256
ENSMUSG00000100113.2	Gm28592	ENSMUSG00000073490.12	Ifi207	0.951519	0.00346859	0.993266	6.78672e-05	0.946881	0.00415744	0.929975	0.00718364
ENSMUSG00000100113.2	Gm28592	ENSMUSG00000028037.14	Ifi44	0.93445	0.00630442	0.99261	8.17109e-05	0.950911	0.00355548	0.918948	0.00958783
ENSMUSG00000100113.2	Gm28592	ENSMUSG00000078853.9	Igtp	0.970698	0.00127534	0.989972	0.000150331	0.967894	0.00152967	0.931326	0.00691231
ENSMUSG00000100113.2	Gm28592	ENSMUSG00000031712.11	Il15	0.987603	0.000229591	0.983477	0.000407264	0.94863	0.00389061	0.94928	0.0037935
ENSMUSG00000100113.2	Gm28592	ENSMUSG00000023206.17	Il15ra	0.970613	0.00128274	0.989313	0.000170707	0.925471	0.00812481	0.952185	0.00337474
ENSMUSG00000100113.2	Gm28592	ENSMUSG00000027398.14	Il1b	0.980439	0.000570222	0.989325	0.00017032	0.964348	0.0018839	0.981484	0.000511107
ENSMUSG00000100113.2	Gm28592	ENSMUSG00000044701.6	Il27	0.985476	0.000314908	0.990264	0.000141716	0.994143	5.13514e-05	0.967426	0.00157436
ENSMUSG00000100113.2	Gm28592	ENSMUSG00000060477.15	Irak2	0.982737	0.000444448	0.988905	0.00018395	0.981386	0.000516514	0.922248	0.00883298
ENSMUSG00000100113.2	Gm28592	ENSMUSG00000018899.18	Irf1	0.957082	0.00272337	0.985008	0.000335433	0.974059	0.0010007	0.979275	0.000639828
ENSMUSG00000100113.2	Gm28592	ENSMUSG00000025498.16	Irf7	0.955307	0.00295156	0.98971	0.00015829	0.975131	0.000920022	0.917483	0.00993276
ENSMUSG00000100113.2	Gm28592	ENSMUSG00000046879.8	Irgm1	0.979188	0.000645214	0.985961	0.000294259	0.957285	0.00269791	0.969408	0.00138948
ENSMUSG00000100113.2	Gm28592	ENSMUSG00000069874.8	Irgm2	0.955269	0.0029565	0.991827	9.99341e-05	0.966366	0.00167781	0.950857	0.00356327
ENSMUSG00000100113.2	Gm28592	ENSMUSG00000035692.8	Isg15	0.983636	0.000399475	0.98418	0.000373437	0.985141	0.000329539	0.934165	0.00635877
ENSMUSG00000100113.2	Gm28592	ENSMUSG00000039236.19	Isg20	0.995817	2.62147e-05	0.987682	0.00022668	0.930881	0.00700113	0.96315	0.00201184
ENSMUSG00000100113.2	Gm28592	ENSMUSG00000024789.14	Jak2	0.929315	0.00731794	0.986984	0.000253019	0.966129	0.0017014	0.986929	0.000255148
ENSMUSG00000100113.2	Gm28592	ENSMUSG00000044350.15	Lacc1	0.982343	0.000464909	0.989673	0.000159412	0.984411	0.000362634	0.998069	5.59042e-06
ENSMUSG00000100113.2	Gm28592	ENSMUSG00000001123.16	Lgals9	0.963633	0.00195982	0.99564	2.84696e-05	0.971723	0.00118804	0.942061	0.0049381
ENSMUSG00000100113.2	Gm28592	ENSMUSG00000112023.2	Lilr4b	0.921776	0.00893928	0.992592	8.21182e-05	0.985904	0.000296651	0.976596	0.000815186
ENSMUSG00000100113.2	Gm28592	ENSMUSG00000032688.10	Malt1	0.934769	0.0062438	0.988056	0.00021312	0.988202	0.000207982	0.96391	0.00193027
ENSMUSG00000100113.2	Gm28592	ENSMUSG00000047945.7	Marcksl1	0.959579	0.00241771	0.991815	0.000100223	0.959996	0.00236851	0.9986	2.93981e-06
ENSMUSG00000100113.2	Gm28592	ENSMUSG00000030269.15	Mtmr14	0.929814	0.00721616	0.981402	0.000515623	0.993556	6.21452e-05	0.951711	0.0034414
ENSMUSG00000100113.2	Gm28592	ENSMUSG00000031652.12	N4bp1	0.950517	0.00361234	0.980304	0.000578077	0.986728	0.000263041	0.992178	9.15281e-05
ENSMUSG00000100113.2	Gm28592	ENSMUSG00000021025.9	Nfkbia	0.951087	0.0035302	0.982134	0.000475946	0.99608	2.30212e-05	0.922385	0.00880226
ENSMUSG00000100113.2	Gm28592	ENSMUSG00000023947.9	Nfkbie	0.935729	0.00606334	0.988733	0.000189708	0.990747	0.000128037	0.972486	0.00112512
ENSMUSG00000100113.2	Gm28592	ENSMUSG00000032691.15	Nlrp3	0.919749	0.00940198	0.987811	0.000221962	0.95359	0.00318083	0.980786	0.000550234
ENSMUSG00000100113.2	Gm28592	ENSMUSG00000055994.16	Nod2	0.952006	0.00339989	0.977322	0.000765587	0.950217	0.00365588	0.950308	0.00364263
ENSMUSG00000100113.2	Gm28592	ENSMUSG00000030717.10	Nupr1	0.942742	0.00482391	0.983006	0.000430724	0.948158	0.00396171	0.974554	0.000963011
ENSMUSG00000100113.2	Gm28592	ENSMUSG00000066861.15	Oas1g	0.965536	0.00176114	0.983772	0.000392898	0.957763	0.00263825	0.964188	0.00190073
ENSMUSG00000100113.2	Gm28592	ENSMUSG00000032690.17	Oas2	0.959957	0.00237307	0.985365	0.000319714	0.964318	0.00188714	0.968482	0.00147438
ENSMUSG00000100113.2	Gm28592	ENSMUSG00000032661.10	Oas3	0.948337	0.00393458	0.991777	0.000101143	0.967235	0.00159269	0.92211	0.00886395
ENSMUSG00000100113.2	Gm28592	ENSMUSG00000029561.18	Oasl2	0.964139	0.00190594	0.993273	6.77365e-05	0.963331	0.00199222	0.984511	0.000358016
ENSMUSG00000100113.2	Gm28592	ENSMUSG00000041153.10	Osgin2	0.935301	0.00614345	0.978939	0.000660682	0.945398	0.00439073	0.952912	0.00327369
ENSMUSG00000100113.2	Gm28592	ENSMUSG00000038507.7	Parp12	0.963094	0.00201799	0.991885	9.85212e-05	0.962971	0.00203133	0.950413	0.00362741
ENSMUSG00000100113.2	Gm28592	ENSMUSG00000034422.15	Parp14	0.938984	0.00547086	0.989054	0.000179078	0.942882	0.00480049	0.962749	0.00205565
ENSMUSG00000100113.2	Gm28592	ENSMUSG00000022906.16	Parp9	0.967611	0.00155654	0.992006	9.55995e-05	0.980615	0.000560026	0.986016	0.000291981
ENSMUSG00000100113.2	Gm28592	ENSMUSG00000028525.17	Pde4b	0.971384	0.00121662	0.990181	0.000144156	0.971489	0.00120774	0.935932	0.00602563
ENSMUSG00000100113.2	Gm28592	ENSMUSG00000020134.14	Peli1	0.96528	0.00178731	0.984941	0.00033846	0.952013	0.00339892	0.993836	5.68734e-05
ENSMUSG00000100113.2	Gm28592	ENSMUSG00000021701.9	Plk2	0.976062	0.000852657	0.990875	0.000124515	0.92656	0.00789211	0.992324	8.81492e-05
ENSMUSG00000100113.2	Gm28592	ENSMUSG00000038151.14	Prdm1	0.932054	0.00676822	0.992292	8.88935e-05	0.992999	7.33529e-05	0.937061	0.00581735
ENSMUSG00000100113.2	Gm28592	ENSMUSG00000032487.9	Ptgs2	0.963935	0.00192752	0.9945	4.52874e-05	0.962916	0.00203732	0.997857	6.88625e-06
ENSMUSG00000100113.2	Gm28592	ENSMUSG00000031488.15	Rab11fip1	0.938585	0.00554192	0.986561	0.000269678	0.960409	0.00232012	0.976476	0.000823585
ENSMUSG00000100113.2	Gm28592	ENSMUSG00000031504.7	Rab20	0.959569	0.002419	0.990025	0.000148748	0.997678	8.08323e-06	0.976799	0.000801168
ENSMUSG00000100113.2	Gm28592	ENSMUSG00000062232.15	Rapgef2	0.933668	0.00645394	0.984878	0.000341287	0.977686	0.000741298	0.984611	0.000353411
ENSMUSG00000100113.2	Gm28592	ENSMUSG00000041135.16	Ripk2	0.979033	0.000654832	0.994791	4.06333e-05	0.94833	0.00393576	0.990669	0.000130193
ENSMUSG00000100113.2	Gm28592	ENSMUSG00000028793.16	Rnf19b	0.920325	0.00926938	0.988506	0.00019742	0.996553	1.78041e-05	0.96692	0.00162331
ENSMUSG00000100113.2	Gm28592	ENSMUSG00000020641.17	Rsad2	0.962571	0.00207514	0.987278	0.000241726	0.937098	0.00581057	0.944891	0.00447185
ENSMUSG00000100113.2	Gm28592	ENSMUSG00000017009.4	Sdc4	0.969873	0.00134777	0.984041	0.000380011	0.96084	0.00227026	0.940821	0.00514965
ENSMUSG00000100113.2	Gm28592	ENSMUSG00000038332.14	Sesn1	-0.967422	0.00157471	-0.923823	0.00848339	-0.94484	0.00448001	-0.956532	0.00279316
ENSMUSG00000100113.2	Gm28592	ENSMUSG00000071350.13	Setdb2	0.946079	0.00428278	0.971079	0.00124256	0.958998	0.00248733	0.93459	0.00627769
ENSMUSG00000100113.2	Gm28592	ENSMUSG00000036067.13	Slc2a6	0.971471	0.00120921	0.988618	0.000193584	0.939025	0.00546358	0.993642	6.05127e-05
ENSMUSG00000100113.2	Gm28592	ENSMUSG00000031596.16	Slc7a2	0.964103	0.00190981	0.989012	0.000180444	0.952285	0.00336078	0.990925	0.000123159
ENSMUSG00000100113.2	Gm28592	ENSMUSG00000072620.4	Slfn2	0.962043	0.0021338	0.989295	0.000171275	0.979586	0.000620852	0.986526	0.000271119
ENSMUSG00000100113.2	Gm28592	ENSMUSG00000038037.6	Socs1	0.948508	0.00390885	0.970772	0.00126889	0.954123	0.00310876	0.968386	0.00148341
ENSMUSG00000100113.2	Gm28592	ENSMUSG00000053113.4	Socs3	0.952784	0.00329138	0.976288	0.000836694	0.971568	0.00120107	0.975401	0.000900217
ENSMUSG00000100113.2	Gm28592	ENSMUSG00000006818.6	Sod2	0.951448	0.00347876	0.992651	8.08093e-05	0.944035	0.00461041	0.972474	0.00112609
ENSMUSG00000100113.2	Gm28592	ENSMUSG00000070031.12	Sp140	0.98328	0.000416976	0.986353	0.000278092	0.964661	0.00185118	0.922282	0.00882541
ENSMUSG00000100113.2	Gm28592	ENSMUSG00000021930.15	Spryd7	0.961301	0.00221742	0.982228	0.000470978	0.941555	0.00502394	0.942932	0.00479226
ENSMUSG00000100113.2	Gm28592	ENSMUSG00000015837.16	Sqstm1	0.944038	0.00461007	0.992766	7.83007e-05	0.931175	0.00694239	0.973284	0.0010611
ENSMUSG00000100113.2	Gm28592	ENSMUSG00000013846.11	St3gal1	0.935845	0.00604173	0.987524	0.000232503	0.954667	0.0030361	0.99678	1.55404e-05
ENSMUSG00000100113.2	Gm28592	ENSMUSG00000039232.13	Stx11	0.936883	0.00584984	0.989382	0.0001685	0.931198	0.00693773	0.988504	0.000197477
ENSMUSG00000100113.2	Gm28592	ENSMUSG00000033450.9	Tagap	0.964081	0.00191207	0.985527	0.000312688	0.925006	0.00822536	0.966067	0.00170767
ENSMUSG00000100113.2	Gm28592	ENSMUSG00000024401.15	Tnf	0.966927	0.00162269	0.984583	0.00035468	0.956733	0.00276754	0.96742	0.00157487
ENSMUSG00000100113.2	Gm28592	ENSMUSG00000021281.16	Tnfaip2	0.958354	0.00256545	0.978141	0.00071148	0.928559	0.00747349	0.974726	0.00095006
ENSMUSG00000100113.2	Gm28592	ENSMUSG00000019850.12	Tnfaip3	0.937027	0.00582346	0.98512	0.000330456	0.990872	0.000124608	0.964436	0.00187472
ENSMUSG00000100113.2	Gm28592	ENSMUSG00000028599.11	Tnfrsf1b	0.940545	0.00519735	0.989143	0.000176157	0.979231	0.000642544	0.92429	0.00838106
ENSMUSG00000100113.2	Gm28592	ENSMUSG00000060519.12	Tor3a	0.964258	0.00189336	0.990375	0.000138517	0.976415	0.000827825	0.974231	0.000987469
ENSMUSG00000100113.2	Gm28592	ENSMUSG00000026875.15	Traf1	0.971748	0.00118598	0.993212	6.89681e-05	0.993718	5.90683e-05	0.959143	0.0024699
ENSMUSG00000100113.2	Gm28592	ENSMUSG00000030966.14	Trim21	0.97456	0.000962562	0.986349	0.000278262	0.954341	0.00307953	0.978519	0.000687226
ENSMUSG00000100113.2	Gm28592	ENSMUSG00000024424.16	Ttc39c	0.95247	0.00333494	0.985783	0.000301747	0.965638	0.00175086	0.981427	0.000514234
ENSMUSG00000100113.2	Gm28592	ENSMUSG00000032596.15	Uba7	0.927886	0.00761322	0.979084	0.000651615	0.972441	0.00112878	0.92303	0.00865862
ENSMUSG00000100113.2	Gm28592	ENSMUSG00000030107.11	Usp18	0.966291	0.00168525	0.989184	0.000174839	0.985173	0.000328127	0.943707	0.00466423
ENSMUSG00000100113.2	Gm28592	ENSMUSG00000040483.16	Xaf1	0.979625	0.000618512	0.986512	0.000271672	0.950562	0.00360581	0.978327	0.0006995
ENSMUSG00000100113.2	Gm28592	ENSMUSG00000042677.8	Zc3h12a	0.937481	0.00574068	0.989491	0.00016508	0.993411	6.49826e-05	0.921381	0.00902839
ENSMUSG00000100113.2	Gm28592	ENSMUSG00000035164.9	Zc3h12c	0.948783	0.00386765	0.988078	0.000212337	0.920725	0.00917759	0.969934	0.0013424
ENSMUSG00000100113.2	Gm28592	ENSMUSG00000039531.9	Zup1	0.927984	0.00759269	0.990941	0.00012272	0.97513	0.000920079	0.965221	0.00179338
ENSMUSG00000102055.2	Gm28913	ENSMUSG00000017830.16	Dhx58	0.980926	0.000542264	0.994833	3.99771e-05	0.937001	0.00582828	0.947385	0.00407965
ENSMUSG00000102055.2	Gm28913	ENSMUSG00000024772.10	Ehd1	0.990584	0.000132583	0.988832	0.000186393	0.965167	0.00179891	0.965188	0.00179668
ENSMUSG00000102055.2	Gm28913	ENSMUSG00000037405.9	Icam1	0.934541	0.00628717	0.989095	0.000177734	0.924966	0.00823388	0.997899	6.6193e-06
ENSMUSG00000102055.2	Gm28913	ENSMUSG00000000732.10	Icosl	0.962125	0.00212465	0.994564	4.4245e-05	0.944141	0.00459323	0.999377	5.81412e-07
ENSMUSG00000102055.2	Gm28913	ENSMUSG00000042349.14	Ikbke	0.969631	0.00136943	0.99273	7.90839e-05	0.975364	0.000902952	0.995214	3.43046e-05
ENSMUSG00000102055.2	Gm28913	ENSMUSG00000025225.16	Nfkb2	0.986037	0.000291079	0.988005	0.000214956	0.945897	0.00431146	0.9473	0.0040928
ENSMUSG00000102055.2	Gm28913	ENSMUSG00000021025.9	Nfkbia	0.9574	0.00268344	0.992151	9.2166e-05	0.925142	0.00819577	0.974227	0.000987839
ENSMUSG00000102055.2	Gm28913	ENSMUSG00000026483.14	Niban1	0.986618	0.000267431	0.989845	0.000154177	0.926034	0.00800407	0.939518	0.00537645
ENSMUSG00000102055.2	Gm28913	ENSMUSG00000032661.10	Oas3	0.961041	0.00224717	0.993969	5.44469e-05	0.962712	0.00205965	0.954162	0.00310351
ENSMUSG00000102055.2	Gm28913	ENSMUSG00000004952.14	Rasa4	0.921532	0.00899425	0.986163	0.000285888	0.952719	0.00330042	0.959871	0.00238316
ENSMUSG00000102055.2	Gm28913	ENSMUSG00000020400.18	Tnip1	0.972792	0.00110035	0.985793	0.000301318	0.970099	0.00132774	0.918549	0.00968125
ENSMUSG00000102055.2	Gm28913	ENSMUSG00000026875.15	Traf1	0.951522	0.00346826	0.995681	2.7946e-05	0.92329	0.00860096	0.945973	0.00429947
ENSMUSG00000102055.2	Gm28913	ENSMUSG00000000275.17	Trim25	0.976548	0.000818528	0.991219	0.000115317	0.924553	0.00832356	0.938829	0.0054983
ENSMUSG00000102055.2	Gm28913	ENSMUSG00000042677.8	Zc3h12a	0.967465	0.00157055	0.998576	3.04171e-06	0.9625	0.00208303	0.952781	0.00329184
ENSMUSG00000115855.2	Gm34643	ENSMUSG00000015340.11	Cybb	0.943954	0.00462372	0.977673	0.000742189	0.97704	0.000784705	0.980427	0.000570882
ENSMUSG00000115855.2	Gm34643	ENSMUSG00000001542.8	Ell2	0.917887	0.00983699	0.976451	0.000825325	0.92936	0.00730868	0.95802	0.00260647
ENSMUSG00000115855.2	Gm34643	ENSMUSG00000112023.2	Lilr4b	0.941057	0.00510894	0.974484	0.000968258	0.98367	0.000397838	0.966598	0.0016549
ENSMUSG00000115855.2	Gm34643	ENSMUSG00000112148.2	Lilrb4a	0.936108	0.00599295	0.985235	0.000325379	0.973771	0.00102294	0.9352	0.0061625
ENSMUSG00000115855.2	Gm34643	ENSMUSG00000032688.10	Malt1	0.949728	0.00372736	0.980836	0.00054736	0.993945	5.48797e-05	0.986395	0.000276388
ENSMUSG00000115855.2	Gm34643	ENSMUSG00000064289.16	Tank	0.945701	0.00434247	0.982538	0.000454714	0.980441	0.000570085	0.990905	0.0001237
ENSMUSG00000115855.2	Gm34643	ENSMUSG00000035164.9	Zc3h12c	0.920679	0.00918815	0.981655	0.000501719	0.958207	0.00258344	0.955916	0.0028723
ENSMUSG00000115855.2	Gm34643	ENSMUSG00000039531.9	Zup1	0.943323	0.00472739	0.97499	0.000930408	0.991239	0.000114799	0.929226	0.00733627
ENSMUSG00000117964.2	Gm36043	ENSMUSG00000022126.7	Acod1	0.997694	7.96732e-06	0.997756	7.54514e-06	0.996861	1.47599e-05	0.94316	0.00475442
ENSMUSG00000117964.2	Gm36043	ENSMUSG00000018796.14	Acsl1	0.991934	9.73313e-05	0.99816	5.07633e-06	0.989658	0.000159868	0.988488	0.000198011
ENSMUSG00000117964.2	Gm36043	ENSMUSG00000006403.14	Adamts4	0.975433	0.000897886	0.990231	0.000142676	0.982262	0.000469183	0.941694	0.0050003
ENSMUSG00000117964.2	Gm36043	ENSMUSG00000042759.13	Apobr	0.977444	0.000757409	0.962418	0.00209206	0.981206	0.000526499	0.949508	0.00375978
ENSMUSG00000117964.2	Gm36043	ENSMUSG00000057346.13	Apol9a	0.990127	0.000145743	0.986232	0.000283045	0.929412	0.0072981	0.92521	0.00818104
ENSMUSG00000117964.2	Gm36043	ENSMUSG00000099974.2	Bcl2a1d	0.992827	7.69954e-05	0.990904	0.000123716	0.978274	0.000702892	0.923654	0.0085205
ENSMUSG00000117964.2	Gm36043	ENSMUSG00000024164.16	C3	0.98515	0.000329144	0.999772	7.77854e-08	0.966345	0.00167995	0.979255	0.000641038
ENSMUSG00000117964.2	Gm36043	ENSMUSG00000027555.9	Car13	0.97357	0.00103861	0.998837	2.02793e-06	0.972479	0.00112572	0.924459	0.00834423
ENSMUSG00000117964.2	Gm36043	ENSMUSG00000031779.4	Ccl22	0.986651	0.000266123	0.99635	1.99641e-05	0.920048	0.00933293	0.979211	0.000643776
ENSMUSG00000117964.2	Gm36043	ENSMUSG00000043953.13	Ccrl2	0.98621	0.000283928	0.995415	3.1484e-05	0.995203	3.44599e-05	0.937105	0.00580935
ENSMUSG00000117964.2	Gm36043	ENSMUSG00000016496.8	Cd274	0.998859	1.95132e-06	0.997702	7.91406e-06	0.990818	0.00012608	0.951308	0.00349863
ENSMUSG00000117964.2	Gm36043	ENSMUSG00000017652.17	Cd40	0.9988	2.1599e-06	0.995552	2.96273e-05	0.981504	0.000509984	0.970156	0.0013227
ENSMUSG00000117964.2	Gm36043	ENSMUSG00000023067.15	Cdkn1a	0.996892	1.44706e-05	0.997677	8.09077e-06	0.972727	0.00110556	0.930721	0.00703306
ENSMUSG00000117964.2	Gm36043	ENSMUSG00000024754.14	Cemip2	0.976856	0.000797267	0.996203	2.15973e-05	0.968847	0.00144067	0.969359	0.00139395
ENSMUSG00000117964.2	Gm36043	ENSMUSG00000026031.16	Cflar	0.99018	0.000144187	0.994296	4.87187e-05	0.99434	4.79678e-05	0.935407	0.00612365
ENSMUSG00000117964.2	Gm36043	ENSMUSG00000034855.14	Cxcl10	0.993274	6.77132e-05	0.993544	6.23894e-05	0.994864	3.94991e-05	0.917754	0.00986832
ENSMUSG00000117964.2	Gm36043	ENSMUSG00000002307.17	Daxx	0.985336	0.000320987	0.996808	1.52697e-05	0.99801	5.93595e-06	0.992795	7.7676e-05
ENSMUSG00000117964.2	Gm36043	ENSMUSG00000017830.16	Dhx58	0.990534	0.000133991	0.998026	5.84371e-06	0.972854	0.00109535	0.992745	7.87659e-05
ENSMUSG00000117964.2	Gm36043	ENSMUSG00000049502.18	Dtx3l	0.998547	3.16603e-06	0.99755	8.99971e-06	0.987975	0.000216038	0.965833	0.00173117
ENSMUSG00000117964.2	Gm36043	ENSMUSG00000024772.10	Ehd1	0.977113	0.000779718	0.997306	1.08759e-05	0.925868	0.00803969	0.957753	0.00263949
ENSMUSG00000117964.2	Gm36043	ENSMUSG00000024778.14	Fas	0.966896	0.00162566	0.981048	0.000535353	0.934999	0.00620029	0.930749	0.00702754
ENSMUSG00000117964.2	Gm36043	ENSMUSG00000025278.10	Flnb	0.984268	0.000369312	0.99701	1.33948e-05	0.95311	0.00324649	0.951848	0.00342215
ENSMUSG00000117964.2	Gm36043	ENSMUSG00000028270.13	Gbp2	0.979876	0.000603385	0.998314	4.26217e-06	0.943524	0.00469423	0.975444	0.000897118
ENSMUSG00000117964.2	Gm36043	ENSMUSG00000028268.15	Gbp3	0.942059	0.0049385	0.999198	9.63773e-07	0.973599	0.00103634	0.974692	0.000952672
ENSMUSG00000117964.2	Gm36043	ENSMUSG00000105504.5	Gbp5	0.970614	0.00128264	0.99639	1.95203e-05	0.977394	0.00076078	0.930668	0.00704374
ENSMUSG00000117964.2	Gm36043	ENSMUSG00000037580.11	Gch1	0.990924	0.000123192	0.997984	6.08985e-06	0.998891	1.84426e-06	0.921447	0.00901342
ENSMUSG00000117964.2	Gm36043	ENSMUSG00000045502.7	Hcar2	0.990292	0.000140909	0.99653	1.80436e-05	0.97739	0.000761028	0.944377	0.00455478
ENSMUSG00000117964.2	Gm36043	ENSMUSG00000027360.6	Hdc	0.989352	0.000169461	0.95077	0.00357579	0.962408	0.00209321	0.990875	0.000124527
ENSMUSG00000117964.2	Gm36043	ENSMUSG00000037405.9	Icam1	0.971555	0.00120221	0.995458	3.08985e-05	0.964642	0.00185314	0.929205	0.0073404
ENSMUSG00000117964.2	Gm36043	ENSMUSG00000010358.14	Ifi35	0.966307	0.00168367	0.995068	3.64276e-05	0.996112	2.26508e-05	0.998176	4.98842e-06
ENSMUSG00000117964.2	Gm36043	ENSMUSG00000045932.13	Ifit2	0.954391	0.00307285	0.998331	4.17565e-06	0.983249	0.00041852	0.930421	0.00709352
ENSMUSG00000117964.2	Gm36043	ENSMUSG00000078853.9	Igtp	0.994749	4.12831e-05	0.998059	5.64853e-06	0.997586	8.73582e-06	0.951092	0.00352956
ENSMUSG00000117964.2	Gm36043	ENSMUSG00000042349.14	Ikbke	0.996654	1.6774e-05	0.99781	7.18588e-06	0.936874	0.0058516	0.929299	0.00732122
ENSMUSG00000117964.2	Gm36043	ENSMUSG00000031712.11	Il15	0.987256	0.000242566	0.992243	9.00291e-05	0.980177	0.000585515	0.960229	0.00234118
ENSMUSG00000117964.2	Gm36043	ENSMUSG00000023206.17	Il15ra	0.954771	0.00302219	0.997699	7.93522e-06	0.954431	0.00306745	0.988387	0.000201508
ENSMUSG00000117964.2	Gm36043	ENSMUSG00000044701.6	Il27	0.988809	0.000187156	0.998064	5.62052e-06	0.943974	0.00462051	0.945147	0.00443083
ENSMUSG00000117964.2	Gm36043	ENSMUSG00000060477.15	Irak2	0.953975	0.00312872	0.996772	1.56083e-05	0.968184	0.00150226	0.970479	0.00129435
ENSMUSG00000117964.2	Gm36043	ENSMUSG00000018899.18	Irf1	0.990262	0.000141768	0.993344	6.63138e-05	0.982918	0.000435201	0.984199	0.000372549
ENSMUSG00000117964.2	Gm36043	ENSMUSG00000025498.16	Irf7	0.99095	0.000122471	0.998264	4.51572e-06	0.980055	0.000592743	0.999496	3.80573e-07
ENSMUSG00000117964.2	Gm36043	ENSMUSG00000069874.8	Irgm2	0.998188	4.92405e-06	0.996784	1.54951e-05	0.99303	7.27056e-05	0.990377	0.000138452
ENSMUSG00000117964.2	Gm36043	ENSMUSG00000035692.8	Isg15	0.991683	0.000103468	0.994776	4.08631e-05	0.985666	0.000306719	0.918603	0.00966858
ENSMUSG00000117964.2	Gm36043	ENSMUSG00000039236.19	Isg20	0.974602	0.000959415	0.996984	1.36287e-05	0.984072	0.000378544	0.988682	0.000191434
ENSMUSG00000117964.2	Gm36043	ENSMUSG00000024789.14	Jak2	0.920034	0.0093361	0.995496	3.03834e-05	0.966069	0.00170742	0.961864	0.00215376
ENSMUSG00000117964.2	Gm36043	ENSMUSG00000044350.15	Lacc1	0.992448	8.53442e-05	0.995702	2.76713e-05	0.97111	0.00123992	0.923036	0.00865734
ENSMUSG00000117964.2	Gm36043	ENSMUSG00000050578.11	Mmp13	0.989077	0.00017833	0.998065	5.61515e-06	0.953388	0.00320836	0.924117	0.00841882
ENSMUSG00000117964.2	Gm36043	ENSMUSG00000079419.5	Ms4a6c	0.977088	0.000781408	0.990599	0.000132155	0.960616	0.00229609	0.947629	0.00404222
ENSMUSG00000117964.2	Gm36043	ENSMUSG00000030269.15	Mtmr14	0.94456	0.00452523	0.99245	8.52959e-05	0.955638	0.00290831	0.972435	0.00112924
ENSMUSG00000117964.2	Gm36043	ENSMUSG00000001156.10	Mxd1	0.966901	0.00162515	0.998832	2.04542e-06	0.919933	0.00935952	0.931123	0.00695261
ENSMUSG00000117964.2	Gm36043	ENSMUSG00000031652.12	N4bp1	0.99808	5.52756e-06	0.991544	0.000106943	0.990296	0.000140803	0.961762	0.00216522
ENSMUSG00000117964.2	Gm36043	ENSMUSG00000028163.18	Nfkb1	0.983848	0.000389233	0.986598	0.000268201	0.987775	0.000223272	0.961996	0.00213905
ENSMUSG00000117964.2	Gm36043	ENSMUSG00000025225.16	Nfkb2	0.977422	0.000758919	0.993229	6.86233e-05	0.953214	0.00323225	0.929407	0.00729922
ENSMUSG00000117964.2	Gm36043	ENSMUSG00000021025.9	Nfkbia	0.983714	0.000395669	0.992208	9.08322e-05	0.971983	0.00116639	0.966181	0.00169624
ENSMUSG00000117964.2	Gm36043	ENSMUSG00000026483.14	Niban1	0.929854	0.00720807	0.99453	4.48055e-05	0.946993	0.00414014	0.940392	0.00522375
ENSMUSG00000117964.2	Gm36043	ENSMUSG00000055994.16	Nod2	0.985864	0.000298332	0.98979	0.000155832	0.986868	0.000257552	0.950347	0.00363694
ENSMUSG00000117964.2	Gm36043	ENSMUSG00000020826.10	Nos2	0.983235	0.000419257	0.995425	3.13471e-05	0.931235	0.00693044	0.987262	0.000242333
ENSMUSG00000117964.2	Gm36043	ENSMUSG00000030717.10	Nupr1	0.953779	0.00315519	0.989962	0.000150631	0.993919	5.5362e-05	0.964315	0.00188744
ENSMUSG00000117964.2	Gm36043	ENSMUSG00000066861.15	Oas1g	0.975642	0.000882775	0.994178	5.07435e-05	0.986729	0.000263019	0.979742	0.000611436
ENSMUSG00000117964.2	Gm36043	ENSMUSG00000032690.17	Oas2	0.997706	7.8851e-06	0.995496	3.03817e-05	0.97828	0.000702498	0.955513	0.00292468
ENSMUSG00000117964.2	Gm36043	ENSMUSG00000032661.10	Oas3	0.987872	0.000219758	0.999201	9.58438e-07	0.945888	0.00431287	0.990276	0.000141383
ENSMUSG00000117964.2	Gm36043	ENSMUSG00000029561.18	Oasl2	0.990965	0.000122073	0.998782	2.22564e-06	0.966026	0.00171179	0.952297	0.00335916
ENSMUSG00000117964.2	Gm36043	ENSMUSG00000063268.13	Parp10	0.991956	9.67946e-05	0.99546	3.08714e-05	0.982903	0.000435969	0.992347	8.76244e-05
ENSMUSG00000117964.2	Gm36043	ENSMUSG00000038507.7	Parp12	0.998514	3.31255e-06	0.998972	1.58377e-06	0.975368	0.000902635	0.997552	8.98116e-06
ENSMUSG00000117964.2	Gm36043	ENSMUSG00000034422.15	Parp14	0.943769	0.004654	0.996113	2.26391e-05	0.997692	7.98495e-06	0.993963	5.45527e-05
ENSMUSG00000117964.2	Gm36043	ENSMUSG00000022906.16	Parp9	0.985639	0.000307867	0.998038	5.77045e-06	0.982101	0.00047771	0.974106	0.00099703
ENSMUSG00000117964.2	Gm36043	ENSMUSG00000024805.17	Pcgf5	0.982567	0.000453218	0.998235	4.67124e-06	0.972845	0.00109606	0.994044	5.31042e-05
ENSMUSG00000117964.2	Gm36043	ENSMUSG00000028525.17	Pde4b	0.987567	0.000230921	0.995336	3.25774e-05	0.989149	0.000175975	0.953163	0.00323919
ENSMUSG00000117964.2	Gm36043	ENSMUSG00000020134.14	Peli1	0.990238	0.000142473	0.992748	7.87065e-05	0.93938	0.00540073	0.957093	0.002722
ENSMUSG00000117964.2	Gm36043	ENSMUSG00000044703.6	Phf11a	0.978721	0.00067436	0.99048	0.000135521	0.987426	0.000236157	0.951363	0.00349081
ENSMUSG00000117964.2	Gm36043	ENSMUSG00000024014.9	Pim1	0.959653	0.00240898	0.993248	6.82299e-05	0.994331	4.81183e-05	0.934322	0.00632874
ENSMUSG00000117964.2	Gm36043	ENSMUSG00000046223.11	Plaur	0.941745	0.0049917	0.996878	1.46065e-05	0.996999	1.34981e-05	0.935651	0.00607791
ENSMUSG00000117964.2	Gm36043	ENSMUSG00000021701.9	Plk2	0.994833	3.99747e-05	0.996738	1.59408e-05	0.953488	0.00319469	0.959069	0.0024787
ENSMUSG00000117964.2	Gm36043	ENSMUSG00000036986.17	Pml	0.971967	0.00116774	0.997024	1.32723e-05	0.963733	0.00194908	0.96655	0.00165959
ENSMUSG00000117964.2	Gm36043	ENSMUSG00000037826.6	Ppm1k	0.948513	0.00390816	0.99523	3.40807e-05	0.976951	0.000790741	0.96155	0.00218919
ENSMUSG00000117964.2	Gm36043	ENSMUSG00000038151.14	Prdm1	0.97017	0.00132145	0.998426	3.71643e-06	0.970877	0.00125983	0.976445	0.000825735
ENSMUSG00000117964.2	Gm36043	ENSMUSG00000027611.13	Procr	0.969638	0.00136877	0.996607	1.72525e-05	0.934023	0.00638594	0.94737	0.00408191
ENSMUSG00000117964.2	Gm36043	ENSMUSG00000032487.9	Ptgs2	0.963582	0.00196522	0.994053	5.29372e-05	0.995188	3.4674e-05	0.918892	0.0096009
ENSMUSG00000117964.2	Gm36043	ENSMUSG00000062232.15	Rapgef2	0.989058	0.00017892	0.995117	3.57129e-05	0.974206	0.000989411	0.973488	0.00104502
ENSMUSG00000117964.2	Gm36043	ENSMUSG00000004952.14	Rasa4	0.930149	0.00714836	0.990991	0.000121378	0.958798	0.00251149	0.965164	0.00179922
ENSMUSG00000117964.2	Gm36043	ENSMUSG00000020806.16	Rhbdf2	0.957811	0.00263234	0.99665	1.68122e-05	0.9872	0.000244707	0.979224	0.00064301
ENSMUSG00000117964.2	Gm36043	ENSMUSG00000028793.16	Rnf19b	0.95937	0.00244263	0.997775	7.41904e-06	0.966481	0.00166647	0.992412	8.6142e-05
ENSMUSG00000117964.2	Gm36043	ENSMUSG00000070327.15	Rnf213	0.955956	0.00286707	0.987426	0.000236159	0.982837	0.000439336	0.995652	2.83147e-05
ENSMUSG00000117964.2	Gm36043	ENSMUSG00000020641.17	Rsad2	0.995763	2.68959e-05	0.996129	2.24451e-05	0.996883	1.45582e-05	0.968308	0.00149064
ENSMUSG00000117964.2	Gm36043	ENSMUSG00000017009.4	Sdc4	0.997157	1.21099e-05	0.994033	5.3296e-05	0.993789	5.77416e-05	0.934385	0.00631678
ENSMUSG00000117964.2	Gm36043	ENSMUSG00000072620.4	Slfn2	0.998216	4.7697e-06	0.996182	2.18425e-05	0.994403	4.69016e-05	0.946969	0.0041438
ENSMUSG00000117964.2	Gm36043	ENSMUSG00000054404.14	Slfn5	0.996228	2.13172e-05	0.996761	1.57236e-05	0.964655	0.00185186	0.923178	0.00862571
ENSMUSG00000117964.2	Gm36043	ENSMUSG00000038301.16	Snx10	0.98324	0.000418977	0.990228	0.000142771	0.980016	0.000595062	0.917373	0.00995883
ENSMUSG00000117964.2	Gm36043	ENSMUSG00000053113.4	Socs3	0.991197	0.000115902	0.989347	0.000169632	0.979476	0.000627519	0.987502	0.000233314
ENSMUSG00000117964.2	Gm36043	ENSMUSG00000070031.12	Sp140	0.968827	0.00144252	0.996149	2.22149e-05	0.99898	1.55872e-06	0.954254	0.00309113
ENSMUSG00000117964.2	Gm36043	ENSMUSG00000015837.16	Sqstm1	0.98027	0.000580072	0.997057	1.29815e-05	0.967022	0.00161341	0.959638	0.00241074
ENSMUSG00000117964.2	Gm36043	ENSMUSG00000027646.16	Src	0.981586	0.000505495	0.992752	7.86193e-05	0.934144	0.00636274	0.983636	0.000399483
ENSMUSG00000117964.2	Gm36043	ENSMUSG00000013846.11	St3gal1	0.98075	0.000552281	0.995496	3.03861e-05	0.962297	0.00210545	0.933373	0.00651079
ENSMUSG00000117964.2	Gm36043	ENSMUSG00000040033.17	Stat2	0.986635	0.000266746	0.994986	3.76403e-05	0.967582	0.00155938	0.998503	3.3612e-06
ENSMUSG00000117964.2	Gm36043	ENSMUSG00000039232.13	Stx11	0.974458	0.000970258	0.992955	7.4283e-05	0.975261	0.000910458	0.969258	0.00140308
ENSMUSG00000117964.2	Gm36043	ENSMUSG00000033450.9	Tagap	0.989675	0.000159369	0.995491	3.04503e-05	0.966599	0.00165485	0.979889	0.000602614
ENSMUSG00000117964.2	Gm36043	ENSMUSG00000037321.18	Tap1	0.997897	6.62649e-06	0.994013	5.36598e-05	0.983968	0.000383476	0.972522	0.00112216
ENSMUSG00000117964.2	Gm36043	ENSMUSG00000024339.13	Tap2	0.974176	0.000991737	0.989508	0.000164552	0.961397	0.0022065	0.943517	0.0046954
ENSMUSG00000117964.2	Gm36043	ENSMUSG00000037731.6	Themis2	0.991532	0.000107257	0.998275	4.46157e-06	0.98639	0.000276584	0.939018	0.00546476
ENSMUSG00000117964.2	Gm36043	ENSMUSG00000019850.12	Tnfaip3	0.994234	4.97817e-05	0.9922	9.10259e-05	0.980174	0.000585701	0.979637	0.000617739
ENSMUSG00000117964.2	Gm36043	ENSMUSG00000028599.11	Tnfrsf1b	0.992389	8.66778e-05	0.997973	6.15875e-06	0.994554	4.44019e-05	0.936367	0.00594489
ENSMUSG00000117964.2	Gm36043	ENSMUSG00000028602.13	Tnfrsf8	0.994057	5.28663e-05	0.996141	2.23033e-05	0.955375	0.00294266	0.939214	0.00543019
ENSMUSG00000117964.2	Gm36043	ENSMUSG00000020400.18	Tnip1	0.970687	0.00127628	0.994897	3.89936e-05	0.941085	0.00510422	0.926225	0.00796345
ENSMUSG00000117964.2	Gm36043	ENSMUSG00000060519.12	Tor3a	0.980104	0.000589859	0.998386	3.90424e-06	0.972395	0.00113256	0.987172	0.000245782
ENSMUSG00000117964.2	Gm36043	ENSMUSG00000026875.15	Traf1	0.99674	1.59195e-05	0.999239	8.67978e-07	0.973658	0.00103175	0.958083	0.00259868
ENSMUSG00000117964.2	Gm36043	ENSMUSG00000042726.15	Trafd1	0.971447	0.0012113	0.995737	2.72199e-05	0.981133	0.000530593	0.996392	1.95017e-05
ENSMUSG00000117964.2	Gm36043	ENSMUSG00000030966.14	Trim21	0.993809	5.73822e-05	0.993899	5.57167e-05	0.970303	0.00130976	0.978252	0.000704329
ENSMUSG00000117964.2	Gm36043	ENSMUSG00000000275.17	Trim25	0.97718	0.000775206	0.997472	9.58079e-06	0.945214	0.00441996	0.985302	0.000322442
ENSMUSG00000117964.2	Gm36043	ENSMUSG00000043279.10	Trim56	0.956685	0.00277365	0.99664	1.69123e-05	0.996401	1.94029e-05	0.996975	1.37144e-05
ENSMUSG00000117964.2	Gm36043	ENSMUSG00000024424.16	Ttc39c	0.99953	3.31461e-07	0.993056	7.21542e-05	0.92606	0.00799863	0.978659	0.000678308
ENSMUSG00000117964.2	Gm36043	ENSMUSG00000032596.15	Uba7	0.986382	0.00027693	0.989735	0.000157514	0.952944	0.00326933	0.999534	3.26162e-07
ENSMUSG00000117964.2	Gm36043	ENSMUSG00000030107.11	Usp18	0.998006	5.9587e-06	0.99784	6.99516e-06	0.988888	0.000184514	0.983012	0.000430414
ENSMUSG00000117964.2	Gm36043	ENSMUSG00000042677.8	Zc3h12a	0.984998	0.000335886	0.991038	0.00012011	0.934493	0.00629613	0.983314	0.000415301
ENSMUSG00000117964.2	Gm36043	ENSMUSG00000044786.7	Zfp36	0.939533	0.00537384	0.995315	3.28702e-05	0.922214	0.00884061	0.926015	0.00800823
ENSMUSG00000117964.2	Gm36043	ENSMUSG00000039501.15	Znfx1	0.976614	0.000813996	0.99507	3.63909e-05	0.983784	0.000392309	0.986571	0.000269293
ENSMUSG00000103219.2	Gm37787	ENSMUSG00000057346.13	Apol9a	0.984428	0.000361839	0.993757	5.83396e-05	0.987846	0.000220668	0.970602	0.00128364
ENSMUSG00000103219.2	Gm37787	ENSMUSG00000039699.15	Batf2	0.918529	0.00968584	0.993876	5.61369e-05	0.938171	0.00561607	0.989776	0.000156251
ENSMUSG00000103219.2	Gm37787	ENSMUSG00000035042.3	Ccl5	0.974871	0.000939273	0.995895	2.52418e-05	0.992979	7.37682e-05	0.95247	0.00333491
ENSMUSG00000103219.2	Gm37787	ENSMUSG00000020638.9	Cmpk2	0.999051	1.35054e-06	0.990109	0.000146262	0.960939	0.00225889	0.971936	0.0011703
ENSMUSG00000103219.2	Gm37787	ENSMUSG00000032515.9	Csrnp1	0.992348	8.76152e-05	0.965748	0.0017397	0.982307	0.000466787	0.93037	0.00710364
ENSMUSG00000103219.2	Gm37787	ENSMUSG00000040296.16	Ddx58	0.920594	0.00920762	0.987295	0.000241084	0.974158	0.000993122	0.95058	0.00360322
ENSMUSG00000103219.2	Gm37787	ENSMUSG00000028270.13	Gbp2	0.985383	0.000318945	0.992276	8.92515e-05	0.981991	0.000483571	0.921339	0.00903792
ENSMUSG00000103219.2	Gm37787	ENSMUSG00000105504.5	Gbp5	0.979229	0.000642679	0.989845	0.000154158	0.967022	0.00161338	0.964179	0.00190176
ENSMUSG00000103219.2	Gm37787	ENSMUSG00000048852.14	Gm12185	0.941026	0.0051143	0.980504	0.000566458	0.950134	0.00366799	0.997909	6.55245e-06
ENSMUSG00000103219.2	Gm37787	ENSMUSG00000018925.4	Heatr9	0.931569	0.00686407	0.956286	0.00282458	0.946985	0.00414132	0.995859	2.56891e-05
ENSMUSG00000103219.2	Gm37787	ENSMUSG00000078920.4	Ifi47	0.998152	5.11963e-06	0.993389	6.54049e-05	0.970465	0.00129561	0.975999	0.000857153
ENSMUSG00000103219.2	Gm37787	ENSMUSG00000026896.15	Ifih1	0.928341	0.00751851	0.988449	0.000199355	0.95219	0.003374	0.983379	0.000412104
ENSMUSG00000103219.2	Gm37787	ENSMUSG00000034459.9	Ifit1	0.976986	0.000788404	0.992381	8.68422e-05	0.930359	0.00710583	0.976552	0.000818278
ENSMUSG00000103219.2	Gm37787	ENSMUSG00000078853.9	Igtp	0.997974	6.15492e-06	0.991742	0.000102015	0.950693	0.00358678	0.951746	0.00343653
ENSMUSG00000103219.2	Gm37787	ENSMUSG00000054072.13	Iigp1	0.939185	0.00543522	0.991982	9.61657e-05	0.950008	0.00368633	0.990239	0.000142448
ENSMUSG00000103219.2	Gm37787	ENSMUSG00000039217.14	Il18	0.979642	0.000617474	0.990173	0.000144386	0.92969	0.0072415	0.956673	0.00277521
ENSMUSG00000103219.2	Gm37787	ENSMUSG00000044701.6	Il27	0.98747	0.0002345	0.991747	0.000101886	0.995018	3.71739e-05	0.936972	0.00583354
ENSMUSG00000103219.2	Gm37787	ENSMUSG00000046879.8	Irgm1	0.995759	2.69351e-05	0.985509	0.00031348	0.971374	0.00121741	0.934467	0.00630119
ENSMUSG00000103219.2	Gm37787	ENSMUSG00000035692.8	Isg15	0.991086	0.000118826	0.986146	0.000286565	0.977536	0.000751276	0.967869	0.00153199
ENSMUSG00000103219.2	Gm37787	ENSMUSG00000001123.16	Lgals9	0.973498	0.00104419	0.997725	7.75472e-06	0.976861	0.000796916	0.955917	0.00287211
ENSMUSG00000103219.2	Gm37787	ENSMUSG00000012519.15	Mlkl	0.932671	0.00664718	0.995437	3.11852e-05	0.954749	0.00302513	0.945199	0.00442251
ENSMUSG00000103219.2	Gm37787	ENSMUSG00000001156.10	Mxd1	0.957669	0.00264995	0.995394	3.17763e-05	0.934225	0.00634729	0.963703	0.00195226
ENSMUSG00000103219.2	Gm37787	ENSMUSG00000038058.15	Nod1	0.919845	0.00937968	0.98595	0.000294723	0.993308	6.70219e-05	0.951494	0.00347213
ENSMUSG00000103219.2	Gm37787	ENSMUSG00000032690.17	Oas2	0.999257	8.27163e-07	0.987248	0.000242887	0.955616	0.00291113	0.924509	0.00833334
ENSMUSG00000103219.2	Gm37787	ENSMUSG00000044703.6	Phf11a	0.975727	0.000876652	0.981323	0.000520008	0.968542	0.00146887	0.95088	0.00355984
ENSMUSG00000103219.2	Gm37787	ENSMUSG00000091649.4	Phf11b	0.982925	0.000434837	0.994898	3.89766e-05	0.945008	0.00445305	0.975139	0.000919421
ENSMUSG00000103219.2	Gm37787	ENSMUSG00000068245.15	Phf11d	0.980667	0.000557051	0.987794	0.000222581	0.971636	0.0011954	0.974225	0.000987955
ENSMUSG00000103219.2	Gm37787	ENSMUSG00000036986.17	Pml	0.977188	0.000774662	0.992067	9.416e-05	0.993776	5.79801e-05	0.933635	0.00646035
ENSMUSG00000103219.2	Gm37787	ENSMUSG00000037826.6	Ppm1k	0.954513	0.0030566	0.993392	6.53575e-05	0.936583	0.00590514	0.927341	0.00772716
ENSMUSG00000103219.2	Gm37787	ENSMUSG00000038179.14	Slamf7	0.959524	0.00242432	0.994603	4.36118e-05	0.9748	0.000944542	0.976733	0.000805702
ENSMUSG00000103219.2	Gm37787	ENSMUSG00000078763.3	Slfn1	0.955507	0.0029254	0.990716	0.000128898	0.927658	0.00766085	0.998389	3.8893e-06
ENSMUSG00000103219.2	Gm37787	ENSMUSG00000038037.6	Socs1	0.944172	0.0045881	0.970394	0.00130178	0.970683	0.00127667	0.939947	0.00530129
ENSMUSG00000103219.2	Gm37787	ENSMUSG00000026222.17	Sp100	0.98579	0.00030146	0.993203	6.91366e-05	0.958156	0.00258978	0.984628	0.000352617
ENSMUSG00000103219.2	Gm37787	ENSMUSG00000070034.14	Sp110	0.989237	0.000173136	0.988568	0.00019528	0.917896	0.00983493	0.9745	0.000967111
ENSMUSG00000103219.2	Gm37787	ENSMUSG00000070031.12	Sp140	0.974952	0.000933218	0.98821	0.000207697	0.935176	0.00616709	0.946531	0.00421196
ENSMUSG00000103219.2	Gm37787	ENSMUSG00000037731.6	Themis2	0.98733	0.000239772	0.997426	9.93065e-06	0.968351	0.00148663	0.950911	0.0035555
ENSMUSG00000103219.2	Gm37787	ENSMUSG00000031639.13	Tlr3	0.949905	0.00370148	0.999716	1.20988e-07	0.934728	0.0062516	0.980887	0.000544481
ENSMUSG00000103219.2	Gm37787	ENSMUSG00000049488.15	Tmem67	0.919062	0.00956129	0.98813	0.000210525	0.939629	0.0053569	0.985578	0.000310513
ENSMUSG00000103219.2	Gm37787	ENSMUSG00000039304.12	Tnfsf10	0.993068	7.19146e-05	0.996672	1.65951e-05	0.936323	0.00595302	0.999561	2.88409e-07
ENSMUSG00000103219.2	Gm37787	ENSMUSG00000039531.9	Zup1	0.932167	0.00674589	0.992137	9.24964e-05	0.950796	0.00357194	0.921897	0.00891189
ENSMUSG00000113029.2	Gm40578	ENSMUSG00000026628.14	Atf3	0.971758	0.00118513	0.997763	7.50138e-06	0.985598	0.00030964	0.97519	0.000915664
ENSMUSG00000113029.2	Gm40578	ENSMUSG00000024772.10	Ehd1	0.931023	0.00697267	0.992801	7.75591e-05	0.940261	0.0052466	0.954118	0.00310948
ENSMUSG00000113029.2	Gm40578	ENSMUSG00000037405.9	Icam1	0.979305	0.000638007	0.996116	2.25971e-05	0.918034	0.00980236	0.995534	2.98701e-05
ENSMUSG00000113029.2	Gm40578	ENSMUSG00000000555.9	Itga5	0.958731	0.00251956	0.996749	1.58353e-05	0.979397	0.000632356	0.971226	0.00122999
ENSMUSG00000113029.2	Gm40578	ENSMUSG00000000275.17	Trim25	0.946115	0.0042772	0.99228	8.91651e-05	0.93795	0.00565587	0.935827	0.00604512
ENSMUSG00000112766.2	Gm40645	ENSMUSG00000105504.5	Gbp5	0.942634	0.00484191	0.998327	4.19675e-06	0.938385	0.00557772	0.926776	0.00784638
ENSMUSG00000112766.2	Gm40645	ENSMUSG00000024789.14	Jak2	0.975575	0.000887575	0.997421	9.96547e-06	0.955159	0.00297096	0.943966	0.00462176
ENSMUSG00000112766.2	Gm40645	ENSMUSG00000112023.2	Lilr4b	0.959833	0.00238769	0.998071	5.58036e-06	0.947807	0.00401507	0.98746	0.000234905
ENSMUSG00000112766.2	Gm40645	ENSMUSG00000112148.2	Lilrb4a	0.983365	0.000412775	0.999408	5.26193e-07	0.962565	0.00207585	0.975453	0.000896453
ENSMUSG00000112766.2	Gm40645	ENSMUSG00000032688.10	Malt1	0.968059	0.00151409	0.999074	1.28636e-06	0.950673	0.0035897	0.962631	0.00206856
ENSMUSG00000112766.2	Gm40645	ENSMUSG00000022906.16	Parp9	0.922259	0.00883054	0.996838	1.49813e-05	0.956839	0.00275407	0.924731	0.00828495
ENSMUSG00000112766.2	Gm40645	ENSMUSG00000091144.3	Phf11c	0.997026	1.3255e-05	0.998527	3.25351e-06	0.91838	0.00972077	0.961387	0.00220771
ENSMUSG00000112766.2	Gm40645	ENSMUSG00000068245.15	Phf11d	0.940769	0.0051586	0.999242	8.62284e-07	0.948016	0.00398326	0.957526	0.00266776
ENSMUSG00000112766.2	Gm40645	ENSMUSG00000032487.9	Ptgs2	0.950284	0.00364606	0.988255	0.000206102	0.92379	0.00849069	0.962656	0.00206577
ENSMUSG00000112766.2	Gm40645	ENSMUSG00000069793.13	Slfn9	0.940669	0.00517576	0.996421	1.91929e-05	0.945211	0.00442048	0.950638	0.00359474
ENSMUSG00000112766.2	Gm40645	ENSMUSG00000026222.17	Sp100	0.932658	0.00664979	0.996717	1.61487e-05	0.921426	0.00901832	0.940028	0.0052872
ENSMUSG00000112766.2	Gm40645	ENSMUSG00000060509.6	Xcr1	0.962866	0.00204275	0.986248	0.000282364	0.924498	0.00833573	0.955372	0.00294303
ENSMUSG00000112766.2	Gm40645	ENSMUSG00000039531.9	Zup1	0.976016	0.00085597	0.996738	1.5944e-05	0.930126	0.0071529	0.981508	0.000509743
ENSMUSG00000104985.2	Gm42917	ENSMUSG00000039699.15	Batf2	0.992018	9.53051e-05	0.955196	0.00296612	0.95125	0.00350692	0.956518	0.00279488
ENSMUSG00000104985.2	Gm42917	ENSMUSG00000099974.2	Bcl2a1d	0.941161	0.00509125	0.951697	0.00344345	0.963222	0.00200403	0.928061	0.00757665
ENSMUSG00000104985.2	Gm42917	ENSMUSG00000018930.4	Ccl4	0.937223	0.00578776	0.972544	0.00112038	0.930841	0.00700897	0.971919	0.00117177
ENSMUSG00000104985.2	Gm42917	ENSMUSG00000090231.11	Cfb	0.97976	0.000610347	0.968696	0.00145456	0.983446	0.00040877	0.941797	0.00498272
ENSMUSG00000104985.2	Gm42917	ENSMUSG00000030157.6	Clec2d	0.921969	0.00889575	0.962033	0.00213489	0.972607	0.0011153	0.986224	0.000283374
ENSMUSG00000104985.2	Gm42917	ENSMUSG00000034855.14	Cxcl10	0.932905	0.00660152	0.970251	0.0013143	0.965031	0.0018129	0.995768	2.68238e-05
ENSMUSG00000104985.2	Gm42917	ENSMUSG00000058427.11	Cxcl2	0.952071	0.00339067	0.931255	0.00692635	0.996978	1.36822e-05	0.981794	0.000494169
ENSMUSG00000104985.2	Gm42917	ENSMUSG00000037580.11	Gch1	0.923703	0.00850982	0.959062	0.00247957	0.93442	0.00631015	0.975149	0.000918691
ENSMUSG00000104985.2	Gm42917	ENSMUSG00000016283.14	H2-M2	0.946755	0.00417705	0.920218	0.00929376	0.981115	0.000531592	0.973609	0.00103552
ENSMUSG00000104985.2	Gm42917	ENSMUSG00000062488.10	Ifit3b	0.919056	0.00956274	0.958455	0.00255319	0.979335	0.000636123	0.96694	0.00162134
ENSMUSG00000104985.2	Gm42917	ENSMUSG00000039236.19	Isg20	0.930288	0.00712025	0.961322	0.00221503	0.95762	0.002656	0.951421	0.00348251
ENSMUSG00000104985.2	Gm42917	ENSMUSG00000033355.7	Rtp4	0.91962	0.00943179	0.962502	0.00208274	0.983371	0.000412472	0.99067	0.000130169
ENSMUSG00000104985.2	Gm42917	ENSMUSG00000021930.15	Spryd7	0.934491	0.00629664	0.95452	0.00305555	0.930953	0.00698671	0.95651	0.00279591
ENSMUSG00000104985.2	Gm42917	ENSMUSG00000039232.13	Stx11	0.961442	0.00220144	0.939635	0.00535597	0.942113	0.00492934	0.935639	0.00608024
ENSMUSG00000107736.2	Gm44148	ENSMUSG00000006403.14	Adamts4	0.976528	0.000819955	0.995499	3.03485e-05	0.9949	3.89431e-05	0.919168	0.00953667
ENSMUSG00000107736.2	Gm44148	ENSMUSG00000042759.13	Apobr	0.963434	0.00198111	0.957298	0.00269625	0.951348	0.00349291	0.932691	0.00664337
ENSMUSG00000107736.2	Gm44148	ENSMUSG00000057346.13	Apol9a	0.986632	0.000266878	0.970709	0.00127437	0.929459	0.00728862	0.925271	0.00816798
ENSMUSG00000107736.2	Gm44148	ENSMUSG00000026628.14	Atf3	0.992149	9.22038e-05	0.99938	5.76637e-07	0.954425	0.0030683	0.962607	0.00207119
ENSMUSG00000107736.2	Gm44148	ENSMUSG00000031779.4	Ccl22	0.977344	0.000764148	0.989666	0.000159644	0.989494	0.000164982	0.968557	0.00146743
ENSMUSG00000107736.2	Gm44148	ENSMUSG00000016496.8	Cd274	0.998679	2.61582e-06	0.997445	9.78647e-06	0.919845	0.00937964	0.940871	0.00514103
ENSMUSG00000107736.2	Gm44148	ENSMUSG00000017652.17	Cd40	0.995908	2.50869e-05	0.999716	1.21099e-07	0.967931	0.00152612	0.945782	0.00432967
ENSMUSG00000107736.2	Gm44148	ENSMUSG00000002307.17	Daxx	0.976531	0.000819752	0.99989	1.8084e-08	0.945957	0.00430198	0.990557	0.000133346
ENSMUSG00000107736.2	Gm44148	ENSMUSG00000017830.16	Dhx58	0.984718	0.000348528	0.999462	4.34404e-07	0.995556	2.95748e-05	0.987469	0.000234538
ENSMUSG00000107736.2	Gm44148	ENSMUSG00000049502.18	Dtx3l	0.99858	3.02524e-06	0.998742	2.37441e-06	0.95707	0.00272493	0.945878	0.00431445
ENSMUSG00000107736.2	Gm44148	ENSMUSG00000024772.10	Ehd1	0.965947	0.00171969	0.99886	1.94824e-06	0.985433	0.000316753	0.933363	0.0065128
ENSMUSG00000107736.2	Gm44148	ENSMUSG00000025278.10	Flnb	0.977372	0.000762234	0.997347	1.05454e-05	0.928011	0.00758702	0.930735	0.00703038
ENSMUSG00000107736.2	Gm44148	ENSMUSG00000028270.13	Gbp2	0.98472	0.000348417	0.999687	1.46484e-07	0.930187	0.00714072	0.976046	0.000853823
ENSMUSG00000107736.2	Gm44148	ENSMUSG00000028268.15	Gbp3	0.946376	0.00423625	0.999085	1.25538e-06	0.955447	0.00293319	0.968114	0.00150889
ENSMUSG00000107736.2	Gm44148	ENSMUSG00000105504.5	Gbp5	0.975158	0.000917994	0.998751	2.34042e-06	0.945307	0.00440525	0.927864	0.00761776
ENSMUSG00000107736.2	Gm44148	ENSMUSG00000027360.6	Hdc	0.988223	0.000207233	0.972422	0.00113032	0.929756	0.00722801	0.985862	0.000298407
ENSMUSG00000107736.2	Gm44148	ENSMUSG00000027580.18	Helz2	0.952538	0.00332555	0.99722	1.15834e-05	0.938688	0.0055235	0.978079	0.000715503
ENSMUSG00000107736.2	Gm44148	ENSMUSG00000010358.14	Ifi35	0.962151	0.00212166	0.999513	3.562e-07	0.939882	0.00531258	0.99558	2.92644e-05
ENSMUSG00000107736.2	Gm44148	ENSMUSG00000078920.4	Ifi47	0.996118	2.25762e-05	0.997751	7.58037e-06	0.941933	0.0049597	0.919595	0.00943755
ENSMUSG00000107736.2	Gm44148	ENSMUSG00000034459.9	Ifit1	0.97544	0.000897352	0.99781	7.18898e-06	0.980327	0.000576735	0.91899	0.00957815
ENSMUSG00000107736.2	Gm44148	ENSMUSG00000078853.9	Igtp	0.995213	3.43239e-05	0.999736	1.04469e-07	0.969127	0.00141498	0.950907	0.00355603
ENSMUSG00000107736.2	Gm44148	ENSMUSG00000031712.11	Il15	0.98739	0.00023753	0.998104	5.39014e-06	0.935913	0.00602911	0.950657	0.00359208
ENSMUSG00000107736.2	Gm44148	ENSMUSG00000044701.6	Il27	0.991693	0.000103235	0.999775	7.61238e-08	0.985058	0.000333223	0.935751	0.00605934
ENSMUSG00000107736.2	Gm44148	ENSMUSG00000060477.15	Irak2	0.956811	0.00275762	0.999768	8.04961e-08	0.996965	1.38072e-05	0.950954	0.00354925
ENSMUSG00000107736.2	Gm44148	ENSMUSG00000018899.18	Irf1	0.986662	0.000265662	0.998568	3.07646e-06	0.963146	0.00201225	0.966894	0.00162591
ENSMUSG00000107736.2	Gm44148	ENSMUSG00000025498.16	Irf7	0.986621	0.000267301	0.999307	7.21227e-07	0.983524	0.000404941	0.997793	7.30133e-06
ENSMUSG00000107736.2	Gm44148	ENSMUSG00000069874.8	Irgm2	0.996551	1.78278e-05	0.997373	1.03433e-05	0.9713	0.00122373	0.985469	0.00031519
ENSMUSG00000107736.2	Gm44148	ENSMUSG00000039236.19	Isg20	0.979194	0.000644813	0.998352	4.07048e-06	0.922259	0.00883064	0.981024	0.000536711
ENSMUSG00000107736.2	Gm44148	ENSMUSG00000000555.9	Itga5	0.975937	0.000861563	0.999701	1.33853e-07	0.958418	0.00255767	0.944738	0.00449653
ENSMUSG00000107736.2	Gm44148	ENSMUSG00000024789.14	Jak2	0.928178	0.00755244	0.999667	1.66744e-07	0.950427	0.00362529	0.942568	0.0048529
ENSMUSG00000107736.2	Gm44148	ENSMUSG00000020393.17	Kremen1	0.926611	0.00788121	0.997929	6.4283e-06	0.945846	0.00431963	0.963511	0.00197289
ENSMUSG00000107736.2	Gm44148	ENSMUSG00000079419.5	Ms4a6c	0.98598	0.000293462	0.989882	0.000153052	0.946293	0.00424926	0.951993	0.00340171
ENSMUSG00000107736.2	Gm44148	ENSMUSG00000030269.15	Mtmr14	0.939461	0.00538644	0.99893	1.71697e-06	0.994014	5.36393e-05	0.949998	0.00368773
ENSMUSG00000107736.2	Gm44148	ENSMUSG00000031652.12	N4bp1	0.998026	5.84081e-06	0.997644	8.32063e-06	0.985008	0.000335459	0.937179	0.00579584
ENSMUSG00000107736.2	Gm44148	ENSMUSG00000028163.18	Nfkb1	0.975339	0.000904746	0.996375	1.9685e-05	0.991822	0.000100046	0.937957	0.00565461
ENSMUSG00000107736.2	Gm44148	ENSMUSG00000021025.9	Nfkbia	0.976955	0.000790471	0.998838	2.02444e-06	0.997537	9.09451e-06	0.946191	0.00426516
ENSMUSG00000107736.2	Gm44148	ENSMUSG00000035356.18	Nfkbiz	0.996836	1.50048e-05	0.998134	5.2192e-06	0.950851	0.00356407	0.924268	0.00838576
ENSMUSG00000107736.2	Gm44148	ENSMUSG00000055994.16	Nod2	0.979932	0.000600067	0.997979	6.12134e-06	0.938645	0.00553122	0.922722	0.00872716
ENSMUSG00000107736.2	Gm44148	ENSMUSG00000030717.10	Nupr1	0.952921	0.00327251	0.996448	1.89006e-05	0.962228	0.00211318	0.937832	0.00567717
ENSMUSG00000107736.2	Gm44148	ENSMUSG00000066861.15	Oas1g	0.983264	0.000417775	0.999633	2.02478e-07	0.97534	0.000904699	0.958648	0.00252958
ENSMUSG00000107736.2	Gm44148	ENSMUSG00000032690.17	Oas2	0.99762	8.4916e-06	0.999838	3.93105e-08	0.977752	0.000736956	0.944159	0.00459023
ENSMUSG00000107736.2	Gm44148	ENSMUSG00000032661.10	Oas3	0.982499	0.000456729	0.999009	1.47166e-06	0.983965	0.000383602	0.979976	0.000597413
ENSMUSG00000107736.2	Gm44148	ENSMUSG00000029561.18	Oasl2	0.990833	0.000125667	0.998052	5.68561e-06	0.945112	0.00443639	0.935599	0.00608768
ENSMUSG00000107736.2	Gm44148	ENSMUSG00000063268.13	Parp10	0.985668	0.000306634	0.99945	4.54327e-07	0.952142	0.00338083	0.990627	0.000131371
ENSMUSG00000107736.2	Gm44148	ENSMUSG00000038507.7	Parp12	0.998108	5.36571e-06	0.999312	7.10558e-07	0.950417	0.00362676	0.987495	0.000233578
ENSMUSG00000107736.2	Gm44148	ENSMUSG00000034422.15	Parp14	0.949461	0.00376677	0.998846	1.99527e-06	0.947124	0.00411992	0.981297	0.000521411
ENSMUSG00000107736.2	Gm44148	ENSMUSG00000022906.16	Parp9	0.988628	0.000193263	0.998736	2.39533e-06	0.976234	0.000840552	0.955345	0.00294662
ENSMUSG00000107736.2	Gm44148	ENSMUSG00000024805.17	Pcgf5	0.986777	0.000261126	0.997099	1.261e-05	0.944603	0.00451831	0.9917	0.000103059
ENSMUSG00000107736.2	Gm44148	ENSMUSG00000028525.17	Pde4b	0.990492	0.000135165	0.997612	8.54839e-06	0.962341	0.00210056	0.927052	0.00778812
ENSMUSG00000107736.2	Gm44148	ENSMUSG00000020134.14	Peli1	0.990094	0.000146718	0.997977	6.13357e-06	0.979074	0.000652261	0.930338	0.00711007
ENSMUSG00000107736.2	Gm44148	ENSMUSG00000044703.6	Phf11a	0.965387	0.00177638	0.996443	1.89532e-05	0.963241	0.00200199	0.957123	0.00271825
ENSMUSG00000107736.2	Gm44148	ENSMUSG00000051413.18	Plagl2	0.983618	0.000400343	0.996946	1.3973e-05	0.960371	0.00232462	0.933038	0.00657568
ENSMUSG00000107736.2	Gm44148	ENSMUSG00000046223.11	Plaur	0.935575	0.0060922	0.999823	4.6742e-08	0.955361	0.00294443	0.936725	0.00587893
ENSMUSG00000107736.2	Gm44148	ENSMUSG00000036986.17	Pml	0.96163	0.00218018	0.996715	1.61705e-05	0.976266	0.00083825	0.96497	0.00181916
ENSMUSG00000107736.2	Gm44148	ENSMUSG00000037826.6	Ppm1k	0.947951	0.00399308	0.992505	8.40555e-05	0.917713	0.00987818	0.953308	0.00321935
ENSMUSG00000107736.2	Gm44148	ENSMUSG00000038151.14	Prdm1	0.977414	0.000759427	0.998011	5.93018e-06	0.98271	0.000445812	0.957527	0.00266768
ENSMUSG00000107736.2	Gm44148	ENSMUSG00000062232.15	Rapgef2	0.985656	0.00030716	0.999767	8.16562e-08	0.993747	5.8524e-05	0.956334	0.00281842
ENSMUSG00000107736.2	Gm44148	ENSMUSG00000004952.14	Rasa4	0.917547	0.00991754	0.997754	7.56062e-06	0.99455	4.44742e-05	0.96784	0.00153479
ENSMUSG00000107736.2	Gm44148	ENSMUSG00000020806.16	Rhbdf2	0.948711	0.00387838	0.995519	3.00787e-05	0.986677	0.000265086	0.972874	0.00109379
ENSMUSG00000107736.2	Gm44148	ENSMUSG00000028793.16	Rnf19b	0.948494	0.00391092	0.999708	1.27574e-07	0.995481	3.05883e-05	0.980017	0.000594993
ENSMUSG00000107736.2	Gm44148	ENSMUSG00000070327.15	Rnf213	0.941438	0.00504382	0.995728	2.73404e-05	0.986159	0.000286014	0.983786	0.000392218
ENSMUSG00000107736.2	Gm44148	ENSMUSG00000020641.17	Rsad2	0.994894	3.90433e-05	0.999902	1.42659e-08	0.942968	0.00478627	0.965557	0.00175902
ENSMUSG00000107736.2	Gm44148	ENSMUSG00000053113.4	Socs3	0.985892	0.000297138	0.997257	1.12789e-05	0.957963	0.00261356	0.973062	0.00107871
ENSMUSG00000107736.2	Gm44148	ENSMUSG00000070034.14	Sp110	0.982926	0.000434786	0.996806	1.52907e-05	0.955858	0.00287978	0.918262	0.00974861
ENSMUSG00000107736.2	Gm44148	ENSMUSG00000070031.12	Sp140	0.974991	0.000930371	0.999919	9.8057e-09	0.973147	0.00107193	0.955101	0.00297862
ENSMUSG00000107736.2	Gm44148	ENSMUSG00000015837.16	Sqstm1	0.974903	0.000936918	0.996916	1.42535e-05	0.945134	0.00443287	0.930108	0.00715662
ENSMUSG00000107736.2	Gm44148	ENSMUSG00000040033.17	Stat2	0.97791	0.000726533	0.999583	2.60801e-07	0.998652	2.72306e-06	0.992146	9.22833e-05
ENSMUSG00000107736.2	Gm44148	ENSMUSG00000039232.13	Stx11	0.972911	0.00109079	0.993589	6.15109e-05	0.919347	0.00949501	0.945637	0.00435264
ENSMUSG00000107736.2	Gm44148	ENSMUSG00000033450.9	Tagap	0.984409	0.000362735	0.999385	5.66311e-07	0.947837	0.00401047	0.966998	0.00161577
ENSMUSG00000107736.2	Gm44148	ENSMUSG00000037321.18	Tap1	0.992349	8.75728e-05	0.998665	2.67347e-06	0.982678	0.000447463	0.975909	0.000863594
ENSMUSG00000107736.2	Gm44148	ENSMUSG00000024339.13	Tap2	0.9747	0.000952052	0.997501	9.36216e-06	0.934464	0.00630177	0.950747	0.00357907
ENSMUSG00000107736.2	Gm44148	ENSMUSG00000037731.6	Themis2	0.988095	0.000211742	0.99362	6.09205e-05	0.977621	0.000745599	0.951063	0.00353371
ENSMUSG00000107736.2	Gm44148	ENSMUSG00000019850.12	Tnfaip3	0.989208	0.000174085	0.996835	1.50095e-05	0.985582	0.000310323	0.959061	0.00247964
ENSMUSG00000107736.2	Gm44148	ENSMUSG00000060519.12	Tor3a	0.9779	0.000727217	0.999569	2.78601e-07	0.975125	0.000920444	0.970914	0.0012567
ENSMUSG00000107736.2	Gm44148	ENSMUSG00000026875.15	Traf1	0.995793	2.65112e-05	0.998767	2.27829e-06	0.997875	6.76861e-06	0.931497	0.00687824
ENSMUSG00000107736.2	Gm44148	ENSMUSG00000042726.15	Trafd1	0.958462	0.00255222	0.999569	2.78998e-07	0.967488	0.00156834	0.996633	1.6987e-05
ENSMUSG00000107736.2	Gm44148	ENSMUSG00000030966.14	Trim21	0.990756	0.000127782	0.998936	1.69638e-06	0.977368	0.000762517	0.963898	0.00193148
ENSMUSG00000107736.2	Gm44148	ENSMUSG00000000275.17	Trim25	0.967053	0.00161035	0.998669	2.65783e-06	0.993405	6.50967e-05	0.980013	0.000595237
ENSMUSG00000107736.2	Gm44148	ENSMUSG00000043279.10	Trim56	0.941981	0.00495165	0.999222	9.07689e-07	0.978881	0.000664293	0.98673	0.000262967
ENSMUSG00000107736.2	Gm44148	ENSMUSG00000024424.16	Ttc39c	0.997405	1.00888e-05	0.99747	9.59252e-06	0.984279	0.000368781	0.964054	0.00191494
ENSMUSG00000107736.2	Gm44148	ENSMUSG00000032596.15	Uba7	0.979151	0.000647491	0.997095	1.26502e-05	0.980042	0.000593529	0.995582	2.92342e-05
ENSMUSG00000107736.2	Gm44148	ENSMUSG00000030107.11	Usp18	0.995437	3.11873e-05	0.999726	1.12796e-07	0.992204	9.09371e-05	0.980408	0.000571985
ENSMUSG00000107736.2	Gm44148	ENSMUSG00000042677.8	Zc3h12a	0.976962	0.000790009	0.989086	0.000178038	0.992684	8.01008e-05	0.976017	0.00085585
ENSMUSG00000107736.2	Gm44148	ENSMUSG00000044786.7	Zfp36	0.930807	0.00701579	0.99417	5.08831e-05	0.972477	0.00112585	0.922772	0.00871591
ENSMUSG00000107736.2	Gm44148	ENSMUSG00000039501.15	Znfx1	0.964298	0.00188919	0.999172	1.02801e-06	0.971033	0.00124651	0.968798	0.00144514
ENSMUSG00000108112.2	Gm45193	ENSMUSG00000022126.7	Acod1	0.979265	0.000640476	0.999816	5.0723e-08	0.996218	2.14236e-05	0.962616	0.00207026
ENSMUSG00000108112.2	Gm45193	ENSMUSG00000018796.14	Acsl1	0.970483	0.00129406	0.998357	4.04841e-06	0.969964	0.00133971	0.943201	0.00474753
ENSMUSG00000108112.2	Gm45193	ENSMUSG00000057346.13	Apol9a	0.936516	0.00591731	0.97672	0.000806603	0.942958	0.0047879	0.981923	0.00048721
ENSMUSG00000108112.2	Gm45193	ENSMUSG00000021895.11	Arhgef3	0.988626	0.000193333	0.999757	8.85397e-08	0.993808	5.73924e-05	0.946865	0.00415991
ENSMUSG00000108112.2	Gm45193	ENSMUSG00000099974.2	Bcl2a1d	0.955136	0.00297398	0.995846	2.58456e-05	0.957643	0.00265324	0.938512	0.00555488
ENSMUSG00000108112.2	Gm45193	ENSMUSG00000024164.16	C3	0.949668	0.00373616	0.999117	1.17e-06	0.95821	0.00258308	0.997522	9.2029e-06
ENSMUSG00000108112.2	Gm45193	ENSMUSG00000027555.9	Car13	0.960165	0.00234862	0.999305	7.24803e-07	0.987283	0.000241561	0.943142	0.00475741
ENSMUSG00000108112.2	Gm45193	ENSMUSG00000033538.14	Casp4	0.92249	0.00877887	0.998647	2.74577e-06	0.969631	0.00136939	0.963181	0.00200849
ENSMUSG00000108112.2	Gm45193	ENSMUSG00000035385.6	Ccl2	0.975365	0.000902843	0.999281	7.76239e-07	0.990125	0.000145779	0.932448	0.00669074
ENSMUSG00000108112.2	Gm45193	ENSMUSG00000031779.4	Ccl22	0.934257	0.00634116	0.991468	0.000108893	0.954272	0.00308873	0.996298	2.05317e-05
ENSMUSG00000108112.2	Gm45193	ENSMUSG00000018930.4	Ccl4	0.939185	0.00543516	0.996796	1.53806e-05	0.995063	3.65038e-05	0.953316	0.00321827
ENSMUSG00000108112.2	Gm45193	ENSMUSG00000035042.3	Ccl5	0.930576	0.0070622	0.99964	1.94557e-07	0.977038	0.000784809	0.971776	0.00118367
ENSMUSG00000108112.2	Gm45193	ENSMUSG00000043953.13	Ccrl2	0.97906	0.000653165	0.998995	1.51396e-06	0.981913	0.000487776	0.975793	0.000871896
ENSMUSG00000108112.2	Gm45193	ENSMUSG00000016496.8	Cd274	0.977807	0.000733349	0.999233	8.81454e-07	0.973203	0.00106752	0.994825	4.00972e-05
ENSMUSG00000108112.2	Gm45193	ENSMUSG00000017652.17	Cd40	0.966696	0.00164523	0.998976	1.57362e-06	0.986986	0.00025294	0.952562	0.00332219
ENSMUSG00000108112.2	Gm45193	ENSMUSG00000030156.6	Cd69	0.992681	8.01455e-05	0.997018	1.33255e-05	0.935068	0.00618731	0.946108	0.00427832
ENSMUSG00000108112.2	Gm45193	ENSMUSG00000023067.15	Cdkn1a	0.954528	0.00305451	0.999503	3.70388e-07	0.98549	0.000314263	0.968147	0.00150571
ENSMUSG00000108112.2	Gm45193	ENSMUSG00000024754.14	Cemip2	0.934105	0.00637012	0.999339	6.55498e-07	0.950501	0.00361458	0.933453	0.00649549
ENSMUSG00000108112.2	Gm45193	ENSMUSG00000026031.16	Cflar	0.983765	0.000393231	0.998328	4.19051e-06	0.999039	1.38362e-06	0.957845	0.00262811
ENSMUSG00000108112.2	Gm45193	ENSMUSG00000020638.9	Cmpk2	0.974485	0.000968195	0.999172	1.02828e-06	0.988292	0.000204828	0.977977	0.000722203
ENSMUSG00000108112.2	Gm45193	ENSMUSG00000032515.9	Csrnp1	0.947814	0.00401401	0.98641	0.000275762	0.990272	0.000141492	0.961249	0.00222337
ENSMUSG00000108112.2	Gm45193	ENSMUSG00000034855.14	Cxcl10	0.964782	0.00183863	0.997729	7.72925e-06	0.981146	0.000529874	0.980944	0.000541252
ENSMUSG00000108112.2	Gm45193	ENSMUSG00000002307.17	Daxx	0.931039	0.00696943	0.999083	1.26035e-06	0.986415	0.000275565	0.993823	5.71164e-05
ENSMUSG00000108112.2	Gm45193	ENSMUSG00000040296.16	Ddx58	0.957219	0.00270617	0.996977	1.36925e-05	0.995829	2.60537e-05	0.983892	0.000387126
ENSMUSG00000108112.2	Gm45193	ENSMUSG00000017830.16	Dhx58	0.955576	0.00291646	0.999732	1.07984e-07	0.991256	0.000114342	0.945843	0.00432009
ENSMUSG00000108112.2	Gm45193	ENSMUSG00000049502.18	Dtx3l	0.983146	0.00042368	0.999694	1.40441e-07	0.987873	0.000219718	0.987924	0.000217868
ENSMUSG00000108112.2	Gm45193	ENSMUSG00000024079.5	Eif2ak2	0.919997	0.00934463	0.998693	2.56299e-06	0.984081	0.000378093	0.994307	4.85196e-05
ENSMUSG00000108112.2	Gm45193	ENSMUSG00000001542.8	Ell2	0.991572	0.000106259	0.998168	5.02909e-06	0.919334	0.00949807	0.918563	0.00967805
ENSMUSG00000108112.2	Gm45193	ENSMUSG00000022014.16	Epsti1	0.978708	0.000675198	0.999468	4.24462e-07	0.977703	0.000740191	0.947046	0.00413193
ENSMUSG00000108112.2	Gm45193	ENSMUSG00000028270.13	Gbp2	0.989068	0.000178622	0.999721	1.16837e-07	0.951882	0.00341731	0.996346	2.00025e-05
ENSMUSG00000108112.2	Gm45193	ENSMUSG00000028268.15	Gbp3	0.987956	0.000216709	0.999807	5.56235e-08	0.978411	0.000694119	0.999892	1.74666e-08
ENSMUSG00000108112.2	Gm45193	ENSMUSG00000105504.5	Gbp5	0.993152	7.01812e-05	0.999325	6.83386e-07	0.976738	0.000805415	0.985921	0.000295949
ENSMUSG00000108112.2	Gm45193	ENSMUSG00000040253.16	Gbp7	0.936278	0.00596128	0.99933	6.72757e-07	0.995167	3.49796e-05	0.975017	0.000928404
ENSMUSG00000108112.2	Gm45193	ENSMUSG00000037580.11	Gch1	0.939277	0.00541903	0.999401	5.37973e-07	0.995317	3.28422e-05	0.96484	0.00183257
ENSMUSG00000108112.2	Gm45193	ENSMUSG00000048852.14	Gm12185	0.984165	0.000374145	0.99038	0.000138377	0.940782	0.00515631	0.923622	0.00852772
ENSMUSG00000108112.2	Gm45193	ENSMUSG00000045502.7	Hcar2	0.962984	0.00202988	0.99949	3.90239e-07	0.983574	0.000402491	0.923689	0.0085129
ENSMUSG00000108112.2	Gm45193	ENSMUSG00000027360.6	Hdc	0.939672	0.0053495	0.963764	0.00194578	0.962608	0.00207105	0.993777	5.7972e-05
ENSMUSG00000108112.2	Gm45193	ENSMUSG00000018925.4	Heatr9	0.929831	0.00721285	0.981786	0.0004946	0.989719	0.000158009	0.91804	0.00980083
ENSMUSG00000108112.2	Gm45193	ENSMUSG00000029798.12	Herc6	0.96792	0.00152714	0.999321	6.91568e-07	0.993713	5.91699e-05	0.99438	4.72853e-05
ENSMUSG00000108112.2	Gm45193	ENSMUSG00000039997.17	Ifi203	0.966761	0.0016389	0.998972	1.58384e-06	0.971001	0.00124922	0.974039	0.00100224
ENSMUSG00000108112.2	Gm45193	ENSMUSG00000073489.7	Ifi204	0.970757	0.0012702	0.997456	9.70308e-06	0.978468	0.000690463	0.999708	1.27611e-07
ENSMUSG00000108112.2	Gm45193	ENSMUSG00000054203.8	Ifi205	0.983868	0.000388286	0.999934	6.47816e-09	0.958408	0.00255889	0.963838	0.00193792
ENSMUSG00000108112.2	Gm45193	ENSMUSG00000026536.10	Ifi211	0.975435	0.000897748	0.997234	1.14615e-05	0.963787	0.00194333	0.989152	0.000175876
ENSMUSG00000108112.2	Gm45193	ENSMUSG00000028037.14	Ifi44	0.966178	0.00169656	0.998908	1.78798e-06	0.952935	0.00327055	0.946276	0.0042519
ENSMUSG00000108112.2	Gm45193	ENSMUSG00000078920.4	Ifi47	0.983528	0.000404758	0.999397	5.44892e-07	0.972787	0.00110071	0.973676	0.00103029
ENSMUSG00000108112.2	Gm45193	ENSMUSG00000026896.15	Ifih1	0.975284	0.00090877	0.999047	1.36244e-06	0.999169	1.03605e-06	0.961813	0.00215951
ENSMUSG00000108112.2	Gm45193	ENSMUSG00000034459.9	Ifit1	0.989567	0.000162712	0.999296	7.43055e-07	0.996496	1.83971e-05	0.975252	0.000911127
ENSMUSG00000108112.2	Gm45193	ENSMUSG00000045932.13	Ifit2	0.991381	0.000111102	0.999931	7.11907e-09	0.963666	0.00195628	0.985523	0.00031287
ENSMUSG00000108112.2	Gm45193	ENSMUSG00000074896.4	Ifit3	0.991549	0.000106829	0.998922	1.74218e-06	0.940346	0.00523184	0.964256	0.00189359
ENSMUSG00000108112.2	Gm45193	ENSMUSG00000062488.10	Ifit3b	0.973839	0.00101763	0.999077	1.27865e-06	0.952915	0.00327326	0.964629	0.00185456
ENSMUSG00000108112.2	Gm45193	ENSMUSG00000078853.9	Igtp	0.985482	0.000314635	0.999519	3.46779e-07	0.996419	1.9212e-05	0.992311	8.84618e-05
ENSMUSG00000108112.2	Gm45193	ENSMUSG00000031712.11	Il15	0.974759	0.000947632	0.997299	1.09355e-05	0.974812	0.000943683	0.991062	0.000119479
ENSMUSG00000108112.2	Gm45193	ENSMUSG00000044701.6	Il27	0.965748	0.00173969	0.999685	1.48455e-07	0.969686	0.00136446	0.991583	0.000105961
ENSMUSG00000108112.2	Gm45193	ENSMUSG00000018899.18	Irf1	0.937718	0.00569774	0.997969	6.18265e-06	0.986208	0.000284016	0.983342	0.000413928
ENSMUSG00000108112.2	Gm45193	ENSMUSG00000025498.16	Irf7	0.94206	0.00493838	0.999009	1.47197e-06	0.992947	7.44463e-05	0.974327	0.000980203
ENSMUSG00000108112.2	Gm45193	ENSMUSG00000046879.8	Irgm1	0.978538	0.000686002	0.998007	5.95289e-06	0.97296	0.00108688	0.975685	0.000879664
ENSMUSG00000108112.2	Gm45193	ENSMUSG00000069874.8	Irgm2	0.963645	0.0019585	0.998992	1.52426e-06	0.995828	2.60664e-05	0.997002	1.34713e-05
ENSMUSG00000108112.2	Gm45193	ENSMUSG00000035692.8	Isg15	0.970697	0.00127541	0.997064	1.29167e-05	0.993601	6.12909e-05	0.980924	0.000542352
ENSMUSG00000108112.2	Gm45193	ENSMUSG00000039236.19	Isg20	0.954082	0.00311435	0.997382	1.02684e-05	0.97142	0.00121352	0.996436	1.90315e-05
ENSMUSG00000108112.2	Gm45193	ENSMUSG00000024789.14	Jak2	0.979984	0.000596968	0.999026	1.4225e-06	0.972442	0.00112873	0.990171	0.000144439
ENSMUSG00000108112.2	Gm45193	ENSMUSG00000044350.15	Lacc1	0.976235	0.000840425	0.99889	1.84689e-06	0.988521	0.000196901	0.958479	0.00255025
ENSMUSG00000108112.2	Gm45193	ENSMUSG00000001123.16	Lgals9	0.933852	0.00641869	0.998461	3.55147e-06	0.986899	0.000256319	0.945534	0.00436905
ENSMUSG00000108112.2	Gm45193	ENSMUSG00000112023.2	Lilr4b	0.984389	0.000363661	0.998154	5.10716e-06	0.990886	0.000124227	0.923773	0.00849443
ENSMUSG00000108112.2	Gm45193	ENSMUSG00000112148.2	Lilrb4a	0.923694	0.00851185	0.994181	5.06853e-05	0.98543	0.000316887	0.944428	0.00454659
ENSMUSG00000108112.2	Gm45193	ENSMUSG00000047945.7	Marcksl1	0.956927	0.00274292	0.999924	8.72118e-09	0.94515	0.00443025	0.951185	0.00351619
ENSMUSG00000108112.2	Gm45193	ENSMUSG00000026088.16	Mitd1	0.978265	0.000703459	0.996598	1.73419e-05	0.929749	0.00722945	0.943864	0.00463845
ENSMUSG00000108112.2	Gm45193	ENSMUSG00000012519.15	Mlkl	0.964525	0.00186544	0.997381	1.02798e-05	0.992441	8.5494e-05	0.975449	0.000896754
ENSMUSG00000108112.2	Gm45193	ENSMUSG00000050578.11	Mmp13	0.991786	0.000100922	0.996827	1.50881e-05	0.926525	0.00789943	0.983147	0.000423647
ENSMUSG00000108112.2	Gm45193	ENSMUSG00000090272.10	Mndal	0.961279	0.00221997	0.996486	1.85052e-05	0.988719	0.000190182	0.971877	0.00117522
ENSMUSG00000108112.2	Gm45193	ENSMUSG00000079419.5	Ms4a6c	0.994606	4.35608e-05	0.993296	6.726e-05	0.962202	0.00211605	0.981432	0.000513941
ENSMUSG00000108112.2	Gm45193	ENSMUSG00000031652.12	N4bp1	0.985444	0.000316276	0.996754	1.57853e-05	0.997239	1.14229e-05	0.977349	0.000763761
ENSMUSG00000108112.2	Gm45193	ENSMUSG00000028163.18	Nfkb1	0.931376	0.00690229	0.993518	6.28843e-05	0.997763	7.50312e-06	0.921132	0.00908486
ENSMUSG00000108112.2	Gm45193	ENSMUSG00000035356.18	Nfkbiz	0.971631	0.00119577	0.997487	9.46444e-06	0.924837	0.00826196	0.976042	0.00085408
ENSMUSG00000108112.2	Gm45193	ENSMUSG00000030717.10	Nupr1	0.984686	0.000349967	0.994262	4.9297e-05	0.987798	0.000222441	0.947202	0.00410787
ENSMUSG00000108112.2	Gm45193	ENSMUSG00000066861.15	Oas1g	0.96823	0.00149792	0.998026	5.84303e-06	0.992695	7.98447e-05	0.956397	0.00281042
ENSMUSG00000108112.2	Gm45193	ENSMUSG00000032690.17	Oas2	0.978206	0.000707315	0.998736	2.39492e-06	0.989768	0.000156513	0.995816	2.62269e-05
ENSMUSG00000108112.2	Gm45193	ENSMUSG00000032661.10	Oas3	0.932648	0.00665161	0.99963	2.04938e-07	0.971704	0.00118968	0.946048	0.00428768
ENSMUSG00000108112.2	Gm45193	ENSMUSG00000029561.18	Oasl2	0.989269	0.000172112	0.999639	1.95273e-07	0.970751	0.00127078	0.990824	0.000125924
ENSMUSG00000108112.2	Gm45193	ENSMUSG00000063268.13	Parp10	0.951267	0.00350444	0.997861	6.85888e-06	0.983612	0.000400656	0.943545	0.00469075
ENSMUSG00000108112.2	Gm45193	ENSMUSG00000038507.7	Parp12	0.968232	0.00149774	0.999851	3.34107e-08	0.978619	0.000680835	0.979618	0.000618898
ENSMUSG00000108112.2	Gm45193	ENSMUSG00000034422.15	Parp14	0.989121	0.000176874	0.999252	8.39976e-07	0.988123	0.000210773	0.981853	0.00049096
ENSMUSG00000108112.2	Gm45193	ENSMUSG00000022906.16	Parp9	0.994759	4.11223e-05	0.999812	5.29918e-08	0.99131	0.000112956	0.989079	0.00017826
ENSMUSG00000108112.2	Gm45193	ENSMUSG00000024805.17	Pcgf5	0.998099	5.41955e-06	0.998691	2.56772e-06	0.974047	0.00100158	0.949376	0.00377931
ENSMUSG00000108112.2	Gm45193	ENSMUSG00000020134.14	Peli1	0.992061	9.42943e-05	0.997575	8.81023e-06	0.958193	0.00258517	0.967555	0.00156192
ENSMUSG00000108112.2	Gm45193	ENSMUSG00000091649.4	Phf11b	0.9987	2.53427e-06	0.999188	9.89914e-07	0.9847	0.000349327	0.917619	0.0099004
ENSMUSG00000108112.2	Gm45193	ENSMUSG00000091144.3	Phf11c	0.93109	0.00695928	0.991668	0.000103845	0.978084	0.000715195	0.96353	0.00197087
ENSMUSG00000108112.2	Gm45193	ENSMUSG00000068245.15	Phf11d	0.997579	8.78542e-06	0.998241	4.63646e-06	0.996396	1.94556e-05	0.945348	0.00439871
ENSMUSG00000108112.2	Gm45193	ENSMUSG00000051413.18	Plagl2	0.9509	0.00355696	0.99885	1.98216e-06	0.940522	0.00520116	0.953522	0.00319006
ENSMUSG00000108112.2	Gm45193	ENSMUSG00000021701.9	Plk2	0.978604	0.000681764	0.999169	1.03531e-06	0.941224	0.00508037	0.980986	0.000538851
ENSMUSG00000108112.2	Gm45193	ENSMUSG00000036986.17	Pml	0.93641	0.00593696	0.996095	2.28466e-05	0.980024	0.000594579	0.997146	1.22061e-05
ENSMUSG00000108112.2	Gm45193	ENSMUSG00000037826.6	Ppm1k	0.988311	0.000204134	0.996051	2.33569e-05	0.966113	0.001703	0.997934	6.39609e-06
ENSMUSG00000108112.2	Gm45193	ENSMUSG00000038151.14	Prdm1	0.926754	0.0078509	0.999551	3.01924e-07	0.982564	0.000453379	0.934281	0.00633647
ENSMUSG00000108112.2	Gm45193	ENSMUSG00000025429.10	Pstpip2	0.982062	0.000479749	0.995479	3.06065e-05	0.926219	0.00796453	0.946203	0.00426331
ENSMUSG00000108112.2	Gm45193	ENSMUSG00000032487.9	Ptgs2	0.991759	0.0001016	0.992394	8.65546e-05	0.990737	0.000128302	0.959811	0.00239032
ENSMUSG00000108112.2	Gm45193	ENSMUSG00000062232.15	Rapgef2	0.986683	0.000264835	0.998433	3.68301e-06	0.987796	0.000222498	0.992189	9.1286e-05
ENSMUSG00000108112.2	Gm45193	ENSMUSG00000041135.16	Ripk2	0.984	0.000381946	0.999267	8.06742e-07	0.984175	0.000373671	0.940479	0.00520875
ENSMUSG00000108112.2	Gm45193	ENSMUSG00000020641.17	Rsad2	0.986051	0.000290494	0.999088	1.24777e-06	0.984012	0.000381383	0.998132	5.22936e-06
ENSMUSG00000108112.2	Gm45193	ENSMUSG00000033355.7	Rtp4	0.974717	0.000950746	0.999224	9.03254e-07	0.961087	0.00224183	0.940613	0.00518546
ENSMUSG00000108112.2	Gm45193	ENSMUSG00000071350.13	Setdb2	0.997847	6.94929e-06	0.986633	0.000266838	0.989128	0.000176649	0.96697	0.00161842
ENSMUSG00000108112.2	Gm45193	ENSMUSG00000036067.13	Slc2a6	0.92668	0.00786658	0.998936	1.6991e-06	0.946078	0.00428301	0.963359	0.00198926
ENSMUSG00000108112.2	Gm45193	ENSMUSG00000031596.16	Slc7a2	0.991414	0.000110262	0.99915	1.08312e-06	0.984798	0.000344905	0.936758	0.00587294
ENSMUSG00000108112.2	Gm45193	ENSMUSG00000072620.4	Slfn2	0.963323	0.00199316	0.99925	8.43202e-07	0.997247	1.13547e-05	0.946574	0.0042052
ENSMUSG00000108112.2	Gm45193	ENSMUSG00000018986.11	Slfn3	0.956664	0.00277631	0.971443	0.00121159	0.945191	0.00442377	0.994761	4.10946e-05
ENSMUSG00000108112.2	Gm45193	ENSMUSG00000054404.14	Slfn5	0.986694	0.0002644	0.999019	1.44203e-06	0.933902	0.00640902	0.982984	0.000431877
ENSMUSG00000108112.2	Gm45193	ENSMUSG00000035208.17	Slfn8	0.948788	0.0038668	0.999484	3.99134e-07	0.989299	0.000171154	0.998361	4.02837e-06
ENSMUSG00000108112.2	Gm45193	ENSMUSG00000038301.16	Snx10	0.995063	3.65026e-05	0.992979	7.37654e-05	0.964048	0.00191557	0.951903	0.00341441
ENSMUSG00000108112.2	Gm45193	ENSMUSG00000053113.4	Socs3	0.938593	0.00554044	0.993786	5.77917e-05	0.982444	0.000459634	0.988776	0.000188267
ENSMUSG00000108112.2	Gm45193	ENSMUSG00000026222.17	Sp100	0.994536	4.47012e-05	0.998129	5.24681e-06	0.985826	0.000299945	0.949176	0.00380894
ENSMUSG00000108112.2	Gm45193	ENSMUSG00000070034.14	Sp110	0.987416	0.000236522	0.997906	6.57577e-06	0.987047	0.000250595	0.976496	0.00082215
ENSMUSG00000108112.2	Gm45193	ENSMUSG00000070031.12	Sp140	0.985465	0.000315381	0.998812	2.11669e-06	0.997275	1.11255e-05	0.991539	0.000107081
ENSMUSG00000108112.2	Gm45193	ENSMUSG00000015837.16	Sqstm1	0.928146	0.00755901	0.998831	2.04856e-06	0.96184	0.00215646	0.950557	0.00360646
ENSMUSG00000108112.2	Gm45193	ENSMUSG00000013846.11	St3gal1	0.971859	0.00117675	0.998806	2.13595e-06	0.97188	0.00117498	0.95987	0.00238336
ENSMUSG00000108112.2	Gm45193	ENSMUSG00000040033.17	Stat2	0.940037	0.00528559	0.998684	2.59721e-06	0.988544	0.000196122	0.986149	0.000286427
ENSMUSG00000108112.2	Gm45193	ENSMUSG00000033450.9	Tagap	0.963513	0.00197264	0.997771	7.44863e-06	0.970765	0.00126955	0.996158	2.21075e-05
ENSMUSG00000108112.2	Gm45193	ENSMUSG00000037731.6	Themis2	0.93984	0.00532003	0.995252	3.37654e-05	0.994551	4.4453e-05	0.97195	0.00116914
ENSMUSG00000108112.2	Gm45193	ENSMUSG00000052485.8	Tmem171	0.940971	0.00512376	0.949617	0.00374367	0.949349	0.00378333	0.922168	0.00885093
ENSMUSG00000108112.2	Gm45193	ENSMUSG00000049488.15	Tmem67	0.964844	0.00183221	0.99893	1.71793e-06	0.971634	0.00119556	0.938717	0.00551827
ENSMUSG00000108112.2	Gm45193	ENSMUSG00000024401.15	Tnf	0.966138	0.00170059	0.99763	8.41841e-06	0.988308	0.000204244	0.919706	0.00941182
ENSMUSG00000108112.2	Gm45193	ENSMUSG00000021281.16	Tnfaip2	0.944806	0.0044855	0.995236	3.39843e-05	0.920841	0.00915129	0.919739	0.0094043
ENSMUSG00000108112.2	Gm45193	ENSMUSG00000019850.12	Tnfaip3	0.971834	0.00117881	0.997081	1.27658e-05	0.991884	9.8535e-05	0.955812	0.00288572
ENSMUSG00000108112.2	Gm45193	ENSMUSG00000028602.13	Tnfrsf8	0.947529	0.0040576	0.997918	6.49877e-06	0.927055	0.00778735	0.942962	0.00478724
ENSMUSG00000108112.2	Gm45193	ENSMUSG00000060519.12	Tor3a	0.939349	0.00540619	0.999446	4.60857e-07	0.985777	0.000302006	0.986017	0.000291926
ENSMUSG00000108112.2	Gm45193	ENSMUSG00000026875.15	Traf1	0.964977	0.00181842	0.999853	3.23002e-08	0.990286	0.000141085	0.927199	0.007757
ENSMUSG00000108112.2	Gm45193	ENSMUSG00000030966.14	Trim21	0.962269	0.00210859	0.998178	4.97847e-06	0.977362	0.000762945	0.995536	2.98514e-05
ENSMUSG00000108112.2	Gm45193	ENSMUSG00000024424.16	Ttc39c	0.979347	0.000635415	0.997618	8.50615e-06	0.951942	0.00340883	0.993556	6.21523e-05
ENSMUSG00000108112.2	Gm45193	ENSMUSG00000032596.15	Uba7	0.929427	0.00729514	0.995743	2.71443e-05	0.975324	0.000905876	0.970526	0.00129031
ENSMUSG00000108112.2	Gm45193	ENSMUSG00000030107.11	Usp18	0.965426	0.00177241	0.999283	7.71253e-07	0.998326	4.20189e-06	0.998355	4.05616e-06
ENSMUSG00000108112.2	Gm45193	ENSMUSG00000040483.16	Xaf1	0.981632	0.000503	0.998839	2.0221e-06	0.994132	5.15448e-05	0.955594	0.002914
ENSMUSG00000108112.2	Gm45193	ENSMUSG00000042677.8	Zc3h12a	0.923604	0.00853163	0.992969	7.39802e-05	0.965265	0.00178887	0.938772	0.00550855
ENSMUSG00000108112.2	Gm45193	ENSMUSG00000039501.15	Znfx1	0.920096	0.00932198	0.998813	2.11262e-06	0.991028	0.000120393	0.961049	0.00224624
ENSMUSG00000108112.2	Gm45193	ENSMUSG00000039531.9	Zup1	0.979056	0.000653361	0.997491	9.43791e-06	0.99966	1.73478e-07	0.95662	0.00278191
ENSMUSG00000112843.2	Gm46224	ENSMUSG00000042759.13	Apobr	0.960337	0.00232849	0.969526	0.00137883	0.97785	0.000730499	0.98643	0.000274964
ENSMUSG00000112843.2	Gm46224	ENSMUSG00000099974.2	Bcl2a1d	0.928921	0.00739885	0.918106	0.0097853	0.9824	0.000461904	0.925418	0.00813624
ENSMUSG00000112843.2	Gm46224	ENSMUSG00000032000.18	Birc3	0.941979	0.00495195	0.942578	0.00485129	0.965908	0.00172362	0.923651	0.00852125
ENSMUSG00000112843.2	Gm46224	ENSMUSG00000039232.13	Stx11	0.952502	0.00333053	0.923093	0.00864461	0.970403	0.00130099	0.959234	0.00245888
ENSMUSG00000110790.2	Gm47079	ENSMUSG00000022126.7	Acod1	0.984829	0.000343503	0.998053	5.68289e-06	0.980227	0.00058259	0.949625	0.0037425
ENSMUSG00000110790.2	Gm47079	ENSMUSG00000021895.11	Arhgef3	0.947131	0.00411882	0.999223	9.05233e-07	0.986583	0.000268814	0.976745	0.0008049
ENSMUSG00000110790.2	Gm47079	ENSMUSG00000099974.2	Bcl2a1d	0.989076	0.000178344	0.990858	0.00012498	0.94539	0.00439197	0.957724	0.00264309
ENSMUSG00000110790.2	Gm47079	ENSMUSG00000032000.18	Birc3	0.944536	0.00452903	0.980815	0.000548582	0.99799	6.05547e-06	0.945288	0.00440815
ENSMUSG00000110790.2	Gm47079	ENSMUSG00000027555.9	Car13	0.959049	0.00248118	0.99988	2.14901e-08	0.972755	0.00110332	0.941471	0.00503816
ENSMUSG00000110790.2	Gm47079	ENSMUSG00000035385.6	Ccl2	0.985398	0.000318252	0.997838	7.00665e-06	0.978714	0.000674818	0.936049	0.00600389
ENSMUSG00000110790.2	Gm47079	ENSMUSG00000000982.6	Ccl3	0.961717	0.00217037	0.994564	4.42444e-05	0.972384	0.00113347	0.941307	0.00506624
ENSMUSG00000110790.2	Gm47079	ENSMUSG00000018930.4	Ccl4	0.992499	8.4191e-05	0.995713	2.75264e-05	0.976953	0.000790645	0.973861	0.00101596
ENSMUSG00000110790.2	Gm47079	ENSMUSG00000019122.9	Ccl9	0.985336	0.000320965	0.996348	1.99786e-05	0.982276	0.000468435	0.985482	0.000314636
ENSMUSG00000110790.2	Gm47079	ENSMUSG00000043953.13	Ccrl2	0.966079	0.00170644	0.99721	1.16614e-05	0.954995	0.00299266	0.950317	0.00364125
ENSMUSG00000110790.2	Gm47079	ENSMUSG00000051439.8	Cd14	0.951938	0.00340943	0.998208	4.81324e-06	0.948701	0.00387994	0.949784	0.00371919
ENSMUSG00000110790.2	Gm47079	ENSMUSG00000075122.6	Cd80	0.971487	0.0012079	0.987673	0.000226998	0.96055	0.00230374	0.989948	0.000151062
ENSMUSG00000110790.2	Gm47079	ENSMUSG00000023067.15	Cdkn1a	0.996762	1.57134e-05	0.999331	6.71562e-07	0.970486	0.00129379	0.945335	0.00440066
ENSMUSG00000110790.2	Gm47079	ENSMUSG00000026031.16	Cflar	0.9692	0.00140836	0.996742	1.59053e-05	0.992214	9.07016e-05	0.956306	0.00282199
ENSMUSG00000110790.2	Gm47079	ENSMUSG00000030142.11	Clec4e	0.975721	0.00087708	0.988766	0.000188583	0.934394	0.00631498	0.998156	5.09602e-06
ENSMUSG00000110790.2	Gm47079	ENSMUSG00000020841.6	Cpd	0.930604	0.00705665	0.995655	2.82838e-05	0.918801	0.00962227	0.944236	0.00457777
ENSMUSG00000110790.2	Gm47079	ENSMUSG00000053007.10	Creb5	0.946429	0.00422784	0.988663	0.000192051	0.97181	0.00118082	0.974361	0.0009776
ENSMUSG00000110790.2	Gm47079	ENSMUSG00000032515.9	Csrnp1	0.998018	5.88999e-06	0.98862	0.000193519	0.971404	0.00121486	0.941315	0.00506492
ENSMUSG00000110790.2	Gm47079	ENSMUSG00000035107.14	Dcbld2	0.976995	0.000787788	0.997308	1.08591e-05	0.926117	0.00798649	0.991622	0.000105004
ENSMUSG00000110790.2	Gm47079	ENSMUSG00000049502.18	Dtx3l	0.98305	0.000428511	0.997466	9.62702e-06	0.958151	0.00259039	0.920094	0.00932241
ENSMUSG00000110790.2	Gm47079	ENSMUSG00000027368.7	Dusp2	0.976686	0.00080899	0.976456	0.000824951	0.961654	0.00217749	0.997587	8.72886e-06
ENSMUSG00000110790.2	Gm47079	ENSMUSG00000001542.8	Ell2	0.934593	0.00627721	0.994257	4.93791e-05	0.958249	0.00257833	0.984324	0.000366701
ENSMUSG00000110790.2	Gm47079	ENSMUSG00000050549.9	Fam241a	0.971147	0.00123675	0.993754	5.83984e-05	0.984659	0.00035122	0.967473	0.00156978
ENSMUSG00000110790.2	Gm47079	ENSMUSG00000037580.11	Gch1	0.997166	1.20393e-05	0.999556	2.95862e-07	0.979027	0.000655189	0.96373	0.00194936
ENSMUSG00000110790.2	Gm47079	ENSMUSG00000063234.6	Gpr84	0.970445	0.00129738	0.989107	0.000177324	0.935305	0.00614283	0.972429	0.0011298
ENSMUSG00000110790.2	Gm47079	ENSMUSG00000039934.13	Gsap	0.966701	0.00164476	0.997111	1.25073e-05	0.958789	0.00251254	0.98012	0.000588866
ENSMUSG00000110790.2	Gm47079	ENSMUSG00000027399.2	Il1a	0.940117	0.00527163	0.989529	0.000163885	0.926717	0.00785886	0.936328	0.00595206
ENSMUSG00000110790.2	Gm47079	ENSMUSG00000027398.14	Il1b	0.979545	0.000623305	0.992672	8.0352e-05	0.974904	0.000936801	0.994161	5.10426e-05
ENSMUSG00000110790.2	Gm47079	ENSMUSG00000020227.11	Irak3	0.93033	0.00711178	0.994731	4.15633e-05	0.927185	0.00775994	0.962679	0.00206327
ENSMUSG00000110790.2	Gm47079	ENSMUSG00000046879.8	Irgm1	0.980342	0.000575856	0.994666	4.25957e-05	0.935377	0.00612927	0.926518	0.00790111
ENSMUSG00000110790.2	Gm47079	ENSMUSG00000044350.15	Lacc1	0.979182	0.000645552	0.995774	2.67499e-05	0.998222	4.73738e-06	0.966015	0.00171287
ENSMUSG00000110790.2	Gm47079	ENSMUSG00000002699.14	Lcp2	0.98103	0.000536358	0.995737	2.7221e-05	0.982726	0.000445005	0.936654	0.00589194
ENSMUSG00000110790.2	Gm47079	ENSMUSG00000047945.7	Marcksl1	0.996836	1.49969e-05	0.998924	1.73678e-06	0.980637	0.000558736	0.972252	0.00114422
ENSMUSG00000110790.2	Gm47079	ENSMUSG00000031652.12	N4bp1	0.979496	0.000626283	0.993703	5.93533e-05	0.984992	0.000336156	0.927947	0.00760033
ENSMUSG00000110790.2	Gm47079	ENSMUSG00000023947.9	Nfkbie	0.992777	7.80669e-05	0.993597	6.13715e-05	0.953052	0.00325445	0.941147	0.00509364
ENSMUSG00000110790.2	Gm47079	ENSMUSG00000035356.18	Nfkbiz	0.990789	0.000126872	0.994408	4.68246e-05	0.96528	0.00178729	0.943611	0.00467986
ENSMUSG00000110790.2	Gm47079	ENSMUSG00000032691.15	Nlrp3	0.992049	9.45745e-05	0.99669	1.64182e-05	0.960122	0.00235367	0.974941	0.000934093
ENSMUSG00000110790.2	Gm47079	ENSMUSG00000029561.18	Oasl2	0.969845	0.00135028	0.997897	6.63122e-06	0.934901	0.00621889	0.92034	0.00926572
ENSMUSG00000110790.2	Gm47079	ENSMUSG00000020134.14	Peli1	0.963907	0.00193051	0.994436	4.6347e-05	0.988223	0.000207217	0.932865	0.0066094
ENSMUSG00000110790.2	Gm47079	ENSMUSG00000020901.14	Pik3r5	0.944774	0.00449068	0.996319	2.03022e-05	0.964354	0.00188334	0.948133	0.00396557
ENSMUSG00000110790.2	Gm47079	ENSMUSG00000024014.9	Pim1	0.988622	0.000193469	0.996636	1.69513e-05	0.952834	0.00328448	0.95463	0.00304098
ENSMUSG00000110790.2	Gm47079	ENSMUSG00000032487.9	Ptgs2	0.925883	0.00803641	0.98827	0.00020559	0.967154	0.00160059	0.967419	0.00157502
ENSMUSG00000110790.2	Gm47079	ENSMUSG00000031488.15	Rab11fip1	0.992723	7.92381e-05	0.996375	1.96833e-05	0.9727	0.00110779	0.936082	0.00599773
ENSMUSG00000110790.2	Gm47079	ENSMUSG00000031504.7	Rab20	0.972349	0.00113632	0.997849	6.9371e-06	0.978467	0.000690518	0.955355	0.00294525
ENSMUSG00000110790.2	Gm47079	ENSMUSG00000042129.9	Rassf4	0.956069	0.00285249	0.997232	1.14783e-05	0.964292	0.00188981	0.945472	0.00437886
ENSMUSG00000110790.2	Gm47079	ENSMUSG00000041135.16	Ripk2	0.934597	0.0062765	0.999127	1.14172e-06	0.952796	0.0032898	0.981121	0.000531234
ENSMUSG00000110790.2	Gm47079	ENSMUSG00000033355.7	Rtp4	0.980295	0.0005786	0.997705	7.89748e-06	0.920273	0.00928122	0.940253	0.00524788
ENSMUSG00000110790.2	Gm47079	ENSMUSG00000031596.16	Slc7a2	0.970934	0.001255	0.99648	1.85626e-05	0.95454	0.003053	0.983511	0.000405565
ENSMUSG00000110790.2	Gm47079	ENSMUSG00000072620.4	Slfn2	0.993671	5.99601e-05	0.996593	1.73936e-05	0.982178	0.000473604	0.930232	0.00713152
ENSMUSG00000110790.2	Gm47079	ENSMUSG00000038301.16	Snx10	0.950168	0.00366299	0.986955	0.000254146	0.920842	0.00915092	0.965486	0.00176631
ENSMUSG00000110790.2	Gm47079	ENSMUSG00000038037.6	Socs1	0.967289	0.00158754	0.990998	0.00012118	0.92701	0.00779694	0.924517	0.00833156
ENSMUSG00000110790.2	Gm47079	ENSMUSG00000006818.6	Sod2	0.996154	2.21592e-05	0.995379	3.19772e-05	0.951087	0.00353015	0.974941	0.000934036
ENSMUSG00000110790.2	Gm47079	ENSMUSG00000021930.15	Spryd7	0.960679	0.0022888	0.987889	0.000219139	0.927234	0.00774966	0.979645	0.000617252
ENSMUSG00000110790.2	Gm47079	ENSMUSG00000013846.11	St3gal1	0.967948	0.00152453	0.996464	1.87318e-05	0.992508	8.39888e-05	0.957052	0.00272721
ENSMUSG00000110790.2	Gm47079	ENSMUSG00000024401.15	Tnf	0.992817	7.72058e-05	0.99456	4.4309e-05	0.961608	0.00218262	0.977333	0.000764857
ENSMUSG00000110790.2	Gm47079	ENSMUSG00000021281.16	Tnfaip2	0.997998	6.00589e-06	0.993471	6.38e-05	0.964886	0.00182781	0.91965	0.0094247
ENSMUSG00000110790.2	Gm47079	ENSMUSG00000040483.16	Xaf1	0.97675	0.000804571	0.996347	1.99944e-05	0.975922	0.00086268	0.959381	0.00244129
ENSMUSG00000110790.2	Gm47079	ENSMUSG00000035164.9	Zc3h12c	0.92344	0.00856778	0.990676	0.000130001	0.980255	0.000580943	0.983594	0.000401535
ENSMUSG00000116308.2	Gm49482	ENSMUSG00000042759.13	Apobr	0.98213	0.000476165	0.978038	0.000718199	0.938699	0.00552147	0.987709	0.000225689
ENSMUSG00000116308.2	Gm49482	ENSMUSG00000026628.14	Atf3	0.989709	0.000158321	0.997947	6.31869e-06	0.955838	0.00288241	0.983284	0.000416821
ENSMUSG00000116308.2	Gm49482	ENSMUSG00000045502.7	Hcar2	0.976502	0.000821731	0.998078	5.54045e-06	0.945582	0.00436144	0.923862	0.00847476
ENSMUSG00000116308.2	Gm49482	ENSMUSG00000027580.18	Helz2	0.988067	0.000212754	0.994278	4.90108e-05	0.976354	0.000832086	0.927527	0.0076882
ENSMUSG00000116308.2	Gm49482	ENSMUSG00000037405.9	Icam1	0.980833	0.000547554	0.993315	6.68748e-05	0.928365	0.00751359	0.99808	5.52352e-06
ENSMUSG00000116308.2	Gm49482	ENSMUSG00000000555.9	Itga5	0.992747	7.87142e-05	0.996992	1.35604e-05	0.963059	0.00202178	0.980331	0.000576526
ENSMUSG00000116308.2	Gm49482	ENSMUSG00000020393.17	Kremen1	0.959342	0.00244606	0.993732	5.88082e-05	0.976065	0.000852478	0.92654	0.00789643
ENSMUSG00000116308.2	Gm49482	ENSMUSG00000026390.8	Marco	0.967169	0.00159916	0.997075	1.28208e-05	0.945771	0.00433139	0.93123	0.00693127
ENSMUSG00000116308.2	Gm49482	ENSMUSG00000026483.14	Niban1	0.971873	0.00117555	0.993767	5.81612e-05	0.927304	0.00773503	0.950634	0.00359538
ENSMUSG00000116308.2	Gm49482	ENSMUSG00000041827.16	Oasl1	0.986875	0.00025728	0.998778	2.24055e-06	0.99493	3.84921e-05	0.918753	0.00963335
ENSMUSG00000116308.2	Gm49482	ENSMUSG00000020806.16	Rhbdf2	0.988985	0.000181344	0.987364	0.000238489	0.918722	0.00964064	0.946415	0.00423003
ENSMUSG00000116308.2	Gm49482	ENSMUSG00000070327.15	Rnf213	0.978479	0.00068977	0.995567	2.94382e-05	0.922305	0.00882034	0.921142	0.00908261
ENSMUSG00000116308.2	Gm49482	ENSMUSG00000000275.17	Trim25	0.972303	0.00114009	0.993895	5.5797e-05	0.922815	0.00870647	0.945002	0.00445406
ENSMUSG00000074805.6	Il1bos	ENSMUSG00000022126.7	Acod1	0.973224	0.00106583	0.989308	0.000170883	0.984585	0.000354619	0.953472	0.00319695
ENSMUSG00000074805.6	Il1bos	ENSMUSG00000021895.11	Arhgef3	0.98616	0.000285995	0.989112	0.000177174	0.970154	0.00132288	0.979795	0.00060826
ENSMUSG00000074805.6	Il1bos	ENSMUSG00000039285.13	Azi2	0.952942	0.00326963	0.98217	0.000474004	0.962476	0.00208565	0.919145	0.00954203
ENSMUSG00000074805.6	Il1bos	ENSMUSG00000089929.2	Bcl2a1b	0.953573	0.00318313	0.988561	0.000195521	0.971521	0.00120503	0.943105	0.00476344
ENSMUSG00000074805.6	Il1bos	ENSMUSG00000099974.2	Bcl2a1d	0.952984	0.00326383	0.988234	0.000206848	0.991839	9.96407e-05	0.960919	0.00226109
ENSMUSG00000074805.6	Il1bos	ENSMUSG00000032000.18	Birc3	0.935907	0.00603029	0.977467	0.000755864	0.95963	0.00241168	0.942925	0.00479338
ENSMUSG00000074805.6	Il1bos	ENSMUSG00000059588.14	Calcrl	0.969955	0.00134046	0.962438	0.00208984	0.92111	0.00908992	0.984828	0.000343548
ENSMUSG00000074805.6	Il1bos	ENSMUSG00000027555.9	Car13	0.979369	0.00063407	0.988389	0.000201441	0.94108	0.00510514	0.935979	0.00601689
ENSMUSG00000074805.6	Il1bos	ENSMUSG00000033538.14	Casp4	0.931127	0.00695196	0.985886	0.000297413	0.977891	0.000727831	0.927414	0.00771195
ENSMUSG00000074805.6	Il1bos	ENSMUSG00000035385.6	Ccl2	0.972037	0.00116195	0.993194	6.93275e-05	0.99334	6.63953e-05	0.936072	0.00599949
ENSMUSG00000074805.6	Il1bos	ENSMUSG00000000982.6	Ccl3	0.97987	0.000603768	0.989122	0.000176851	0.995349	3.24019e-05	0.933263	0.00653221
ENSMUSG00000074805.6	Il1bos	ENSMUSG00000018930.4	Ccl4	0.942803	0.00481361	0.997241	1.14037e-05	0.986452	0.000274071	0.974384	0.000975853
ENSMUSG00000074805.6	Il1bos	ENSMUSG00000019122.9	Ccl9	0.970689	0.00127608	0.983809	0.000391096	0.982816	0.000440393	0.975722	0.000876993
ENSMUSG00000074805.6	Il1bos	ENSMUSG00000043953.13	Ccrl2	0.986815	0.000259618	0.993507	6.31035e-05	0.995651	2.83275e-05	0.953387	0.00320853
ENSMUSG00000074805.6	Il1bos	ENSMUSG00000023067.15	Cdkn1a	0.938269	0.00559853	0.991521	0.000107537	0.945144	0.00443119	0.955442	0.00293394
ENSMUSG00000074805.6	Il1bos	ENSMUSG00000090231.11	Cfb	0.930889	0.00699951	0.97786	0.000729834	0.948512	0.00390821	0.994346	4.78685e-05
ENSMUSG00000074805.6	Il1bos	ENSMUSG00000026031.16	Cflar	0.955975	0.00286463	0.994675	4.24606e-05	0.976297	0.000836066	0.958989	0.00248836
ENSMUSG00000074805.6	Il1bos	ENSMUSG00000030142.11	Clec4e	0.982129	0.000476186	0.974668	0.00095441	0.99101	0.000120879	0.994081	5.24401e-05
ENSMUSG00000074805.6	Il1bos	ENSMUSG00000020841.6	Cpd	0.987111	0.000248133	0.981024	0.00053673	0.917432	0.00994483	0.945545	0.00436725
ENSMUSG00000074805.6	Il1bos	ENSMUSG00000053007.10	Creb5	0.929626	0.00725455	0.970768	0.00126926	0.99596	2.44506e-05	0.972233	0.00114577
ENSMUSG00000074805.6	Il1bos	ENSMUSG00000038067.3	Csf3	0.955487	0.00292798	0.955609	0.00291215	0.978604	0.000681768	0.998298	4.34309e-06
ENSMUSG00000074805.6	Il1bos	ENSMUSG00000032515.9	Csrnp1	0.929914	0.00719587	0.997715	7.82488e-06	0.953386	0.00320872	0.942908	0.00479617
ENSMUSG00000074805.6	Il1bos	ENSMUSG00000058427.11	Cxcl2	0.952912	0.00327366	0.976982	0.000788638	0.963346	0.00199061	0.943652	0.00467318
ENSMUSG00000074805.6	Il1bos	ENSMUSG00000015340.11	Cybb	0.978211	0.000706995	0.980618	0.000559866	0.992498	8.42106e-05	0.971392	0.00121592
ENSMUSG00000074805.6	Il1bos	ENSMUSG00000049502.18	Dtx3l	0.970013	0.00133538	0.988527	0.000196703	0.968016	0.00151806	0.924071	0.00842887
ENSMUSG00000074805.6	Il1bos	ENSMUSG00000050549.9	Fam241a	0.95365	0.00317276	0.986628	0.000267013	0.986768	0.000261487	0.957279	0.00269859
ENSMUSG00000074805.6	Il1bos	ENSMUSG00000024778.14	Fas	0.949052	0.00382738	0.942116	0.00492883	0.934425	0.00630912	0.955128	0.00297513
ENSMUSG00000074805.6	Il1bos	ENSMUSG00000037580.11	Gch1	0.927356	0.00772412	0.990706	0.000129161	0.991678	0.000103593	0.965927	0.00172163
ENSMUSG00000074805.6	Il1bos	ENSMUSG00000039934.13	Gsap	0.927028	0.00779316	0.990207	0.000143398	0.974195	0.000990274	0.968272	0.00149403
ENSMUSG00000074805.6	Il1bos	ENSMUSG00000016283.14	H2-M2	0.95002	0.00368464	0.97014	0.00132409	0.987229	0.000243624	0.979203	0.000644261
ENSMUSG00000074805.6	Il1bos	ENSMUSG00000073490.12	Ifi207	0.988079	0.00021232	0.982262	0.000469177	0.994721	4.1722e-05	0.949865	0.00370728
ENSMUSG00000074805.6	Il1bos	ENSMUSG00000027399.2	Il1a	0.998208	4.81238e-06	0.980822	0.000548159	0.988914	0.000183665	0.930941	0.00698907
ENSMUSG00000074805.6	Il1bos	ENSMUSG00000027398.14	Il1b	0.978461	0.000690877	0.984854	0.000342359	0.989852	0.00015395	0.992568	8.26357e-05
ENSMUSG00000074805.6	Il1bos	ENSMUSG00000026981.16	Il1rn	0.949641	0.00374015	0.989501	0.000164774	0.923559	0.0085416	0.939966	0.00529797
ENSMUSG00000074805.6	Il1bos	ENSMUSG00000020227.11	Irak3	0.990066	0.000147544	0.991391	0.000110862	0.939346	0.0054068	0.964971	0.00181909
ENSMUSG00000074805.6	Il1bos	ENSMUSG00000046879.8	Irgm1	0.978437	0.000692411	0.992078	9.3889e-05	0.946996	0.00413971	0.927745	0.00764259
ENSMUSG00000074805.6	Il1bos	ENSMUSG00000024789.14	Jak2	0.985238	0.00032528	0.99395	5.47988e-05	0.938707	0.00552014	0.921819	0.0089295
ENSMUSG00000074805.6	Il1bos	ENSMUSG00000044350.15	Lacc1	0.979855	0.000604641	0.98934	0.000169835	0.941979	0.00495192	0.967786	0.00153992
ENSMUSG00000074805.6	Il1bos	ENSMUSG00000002699.14	Lcp2	0.963395	0.00198533	0.990521	0.000134363	0.938088	0.00563102	0.934665	0.00626358
ENSMUSG00000074805.6	Il1bos	ENSMUSG00000001123.16	Lgals9	0.948887	0.003852	0.980521	0.000565438	0.950221	0.00365519	0.91847	0.00969972
ENSMUSG00000074805.6	Il1bos	ENSMUSG00000112023.2	Lilr4b	0.980204	0.000583936	0.984592	0.000354262	0.970855	0.00126177	0.973357	0.0010553
ENSMUSG00000074805.6	Il1bos	ENSMUSG00000112148.2	Lilrb4a	0.940391	0.00522394	0.985443	0.000316314	0.96404	0.00191638	0.954812	0.00301678
ENSMUSG00000074805.6	Il1bos	ENSMUSG00000032688.10	Malt1	0.987101	0.0002485	0.985259	0.000324366	0.966588	0.00165592	0.989995	0.000149655
ENSMUSG00000074805.6	Il1bos	ENSMUSG00000029490.5	Mfsd7a	0.944232	0.0045784	0.998714	2.47998e-06	0.974766	0.000947102	0.987701	0.000225961
ENSMUSG00000074805.6	Il1bos	ENSMUSG00000026088.16	Mitd1	0.969417	0.0013887	0.993265	6.78968e-05	0.966885	0.00162673	0.960892	0.0022643
ENSMUSG00000074805.6	Il1bos	ENSMUSG00000031652.12	N4bp1	0.96647	0.00166758	0.993882	5.60375e-05	0.971872	0.00117563	0.930393	0.00709908
ENSMUSG00000074805.6	Il1bos	ENSMUSG00000032691.15	Nlrp3	0.922395	0.00880002	0.992141	9.24123e-05	0.987867	0.000219932	0.974912	0.000936216
ENSMUSG00000074805.6	Il1bos	ENSMUSG00000029561.18	Oasl2	0.982712	0.000445729	0.98515	0.000329164	0.94185	0.00497376	0.92454	0.0083264
ENSMUSG00000074805.6	Il1bos	ENSMUSG00000030162.15	Olr1	0.997986	6.07973e-06	0.994825	4.00979e-05	0.974446	0.000971132	0.98767	0.000227097
ENSMUSG00000074805.6	Il1bos	ENSMUSG00000041153.10	Osgin2	0.987782	0.000222989	0.965484	0.00176648	0.992882	7.58195e-05	0.918609	0.0096672
ENSMUSG00000074805.6	Il1bos	ENSMUSG00000020134.14	Peli1	0.984332	0.000366317	0.993418	6.48389e-05	0.917289	0.00997876	0.936717	0.00588047
ENSMUSG00000074805.6	Il1bos	ENSMUSG00000021701.9	Plk2	0.977695	0.000740727	0.987486	0.000233912	0.958112	0.0025951	0.93246	0.00668838
ENSMUSG00000074805.6	Il1bos	ENSMUSG00000025429.10	Pstpip2	0.971261	0.001227	0.997725	7.75645e-06	0.938173	0.0056157	0.976207	0.000842399
ENSMUSG00000074805.6	Il1bos	ENSMUSG00000032487.9	Ptgs2	0.996986	1.36144e-05	0.964748	0.00184214	0.985375	0.000319258	0.969096	0.00141782
ENSMUSG00000074805.6	Il1bos	ENSMUSG00000031488.15	Rab11fip1	0.941319	0.0050642	0.994524	4.49013e-05	0.991022	0.000120547	0.940784	0.00515595
ENSMUSG00000074805.6	Il1bos	ENSMUSG00000041135.16	Ripk2	0.993378	6.56372e-05	0.983708	0.000395983	0.982209	0.000471977	0.979114	0.000649765
ENSMUSG00000074805.6	Il1bos	ENSMUSG00000033355.7	Rtp4	0.97596	0.000859929	0.993208	6.90334e-05	0.989148	0.00017602	0.939345	0.00540692
ENSMUSG00000074805.6	Il1bos	ENSMUSG00000038332.14	Sesn1	-0.97999	0.000596609	-0.965342	0.00178092	-0.943488	0.00470019	-0.920699	0.00918361
ENSMUSG00000074805.6	Il1bos	ENSMUSG00000027737.11	Slc7a11	0.988867	0.000185216	0.968388	0.00148322	0.955078	0.0029817	0.967345	0.00158211
ENSMUSG00000074805.6	Il1bos	ENSMUSG00000031596.16	Slc7a2	0.981888	0.000489109	0.990791	0.00012681	0.984102	0.000377113	0.981856	0.000490831
ENSMUSG00000074805.6	Il1bos	ENSMUSG00000072620.4	Slfn2	0.953346	0.00321407	0.990237	0.000142515	0.980946	0.000541133	0.932803	0.00662141
ENSMUSG00000074805.6	Il1bos	ENSMUSG00000038301.16	Snx10	0.978164	0.00071	0.97593	0.000862054	0.976671	0.000810027	0.963776	0.00194448
ENSMUSG00000074805.6	Il1bos	ENSMUSG00000006818.6	Sod2	0.944799	0.00448662	0.983292	0.000416423	0.99141	0.000110368	0.975047	0.000926192
ENSMUSG00000074805.6	Il1bos	ENSMUSG00000021930.15	Spryd7	0.96096	0.00225639	0.988701	0.000190782	0.960773	0.00227794	0.971305	0.00122327
ENSMUSG00000074805.6	Il1bos	ENSMUSG00000013846.11	St3gal1	0.958344	0.00256669	0.991071	0.000119221	0.949709	0.00373022	0.959961	0.00237262
ENSMUSG00000074805.6	Il1bos	ENSMUSG00000064289.16	Tank	0.951989	0.00340224	0.980762	0.0005516	0.988879	0.000184818	0.959114	0.00247332
ENSMUSG00000074805.6	Il1bos	ENSMUSG00000024401.15	Tnf	0.960438	0.00231674	0.993698	5.94452e-05	0.985452	0.000315922	0.975545	0.000889774
ENSMUSG00000074805.6	Il1bos	ENSMUSG00000028602.13	Tnfrsf8	0.940096	0.00527524	0.982901	0.000436039	0.964704	0.00184669	0.943146	0.00475675
ENSMUSG00000074805.6	Il1bos	ENSMUSG00000035235.14	Trim13	0.992927	7.48724e-05	0.986023	0.000291652	0.923506	0.00855321	0.948723	0.00387665
ENSMUSG00000074805.6	Il1bos	ENSMUSG00000040483.16	Xaf1	0.982281	0.000468137	0.991965	9.65822e-05	0.984869	0.000341689	0.959663	0.00240783
ENSMUSG00000074805.6	Il1bos	ENSMUSG00000035164.9	Zc3h12c	0.990818	0.00012607	0.982673	0.000447731	0.940925	0.00513168	0.982429	0.000460409
ENSMUSG00000074805.6	Il1bos	ENSMUSG00000039531.9	Zup1	0.985593	0.000309868	0.981355	0.000518239	0.978138	0.000711699	0.939791	0.00532857
ENSMUSG00000085148.2	Mir22hg	ENSMUSG00000042759.13	Apobr	0.959392	0.00243999	0.956152	0.0028418	0.926725	0.0078571	0.936513	0.00591793
ENSMUSG00000085148.2	Mir22hg	ENSMUSG00000026628.14	Atf3	0.976841	0.00079829	0.993532	6.26232e-05	0.96247	0.00208627	0.956314	0.00282105
ENSMUSG00000085148.2	Mir22hg	ENSMUSG00000032000.18	Birc3	0.995595	2.90677e-05	0.988691	0.000191105	0.924604	0.0083126	0.934697	0.00625741
ENSMUSG00000085148.2	Mir22hg	ENSMUSG00000035373.3	Ccl7	0.967377	0.00157899	0.99454	4.46327e-05	0.994779	4.08175e-05	0.938032	0.00564109
ENSMUSG00000085148.2	Mir22hg	ENSMUSG00000020841.6	Cpd	0.976987	0.000788307	0.98673	0.000262987	0.92364	0.0085236	0.926915	0.00781689
ENSMUSG00000085148.2	Mir22hg	ENSMUSG00000024772.10	Ehd1	0.95745	0.00267727	0.987027	0.000251359	0.921095	0.00909327	0.973617	0.00103494
ENSMUSG00000085148.2	Mir22hg	ENSMUSG00000001542.8	Ell2	0.989113	0.000177139	0.992517	8.37779e-05	0.988158	0.000209528	0.935527	0.0061012
ENSMUSG00000085148.2	Mir22hg	ENSMUSG00000050592.9	Fam78a	-0.924061	0.00843113	-0.937311	0.00577175	-0.964208	0.00189866	-0.976545	0.000818747
ENSMUSG00000085148.2	Mir22hg	ENSMUSG00000045502.7	Hcar2	0.959901	0.00237966	0.993357	6.60425e-05	0.939258	0.00542229	0.979888	0.000602646
ENSMUSG00000085148.2	Mir22hg	ENSMUSG00000027580.18	Helz2	0.947347	0.00408558	0.996905	1.43563e-05	0.983645	0.000399032	0.99492	3.86377e-05
ENSMUSG00000085148.2	Mir22hg	ENSMUSG00000037405.9	Icam1	0.926324	0.00794234	0.991083	0.000118906	0.928958	0.00739109	0.921144	0.00908218
ENSMUSG00000085148.2	Mir22hg	ENSMUSG00000000555.9	Itga5	0.956322	0.00281994	0.992123	9.28349e-05	0.969856	0.00134931	0.967094	0.00160638
ENSMUSG00000085148.2	Mir22hg	ENSMUSG00000047945.7	Marcksl1	0.973806	0.00102019	0.990385	0.000138225	0.950671	0.00359004	0.963229	0.00200327
ENSMUSG00000085148.2	Mir22hg	ENSMUSG00000026390.8	Marco	0.97309	0.0010765	0.980261	0.000580608	0.953657	0.00317173	0.9873	0.000240927
ENSMUSG00000085148.2	Mir22hg	ENSMUSG00000079419.5	Ms4a6c	0.982972	0.000432466	0.985565	0.000311043	0.930369	0.00710384	0.922035	0.00888094
ENSMUSG00000085148.2	Mir22hg	ENSMUSG00000035356.18	Nfkbiz	0.979159	0.000646988	0.996021	2.37178e-05	0.976562	0.000817579	0.982381	0.000462914
ENSMUSG00000085148.2	Mir22hg	ENSMUSG00000041827.16	Oasl1	0.976838	0.000798511	0.992706	7.9605e-05	0.997871	6.79513e-06	0.989248	0.000172781
ENSMUSG00000085148.2	Mir22hg	ENSMUSG00000020134.14	Peli1	0.983142	0.000423881	0.99639	1.9523e-05	0.964221	0.0018973	0.987303	0.000240814
ENSMUSG00000085148.2	Mir22hg	ENSMUSG00000020901.14	Pik3r5	0.92563	0.00809067	0.991567	0.000106385	0.9409	0.00513606	0.981478	0.000511437
ENSMUSG00000085148.2	Mir22hg	ENSMUSG00000051413.18	Plagl2	0.976104	0.00084969	0.983196	0.000421168	0.919937	0.00935858	0.991581	0.000106017
ENSMUSG00000085148.2	Mir22hg	ENSMUSG00000025314.17	Ptprj	0.988465	0.000198822	0.993275	6.76958e-05	0.975019	0.00092826	0.970309	0.00130922
ENSMUSG00000085148.2	Mir22hg	ENSMUSG00000062232.15	Rapgef2	0.982949	0.000433647	0.993162	6.9984e-05	0.924917	0.00824453	0.989192	0.000174604
ENSMUSG00000085148.2	Mir22hg	ENSMUSG00000042129.9	Rassf4	0.957422	0.00268077	0.991299	0.000113244	0.924339	0.00837029	0.953995	0.00312604
ENSMUSG00000085148.2	Mir22hg	ENSMUSG00000070327.15	Rnf213	0.952063	0.0033919	0.997252	1.13185e-05	0.920238	0.00928923	0.993924	5.5262e-05
ENSMUSG00000085148.2	Mir22hg	ENSMUSG00000038332.14	Sesn1	-0.976063	0.000852611	-0.96236	0.00209852	-0.958248	0.00257841	-0.954711	0.00303024
ENSMUSG00000085148.2	Mir22hg	ENSMUSG00000000204.17	Slfn4	0.967173	0.0015987	0.980665	0.000557122	0.99883	2.05176e-06	0.959303	0.00245068
ENSMUSG00000085148.2	Mir22hg	ENSMUSG00000015837.16	Sqstm1	0.942295	0.0048987	0.990707	0.000129146	0.927532	0.00768708	0.977883	0.000728346
ENSMUSG00000085148.2	Mir22hg	ENSMUSG00000013846.11	St3gal1	0.960879	0.00226576	0.994608	4.35301e-05	0.956454	0.00280311	0.974989	0.000930505
ENSMUSG00000085148.2	Mir22hg	ENSMUSG00000021281.16	Tnfaip2	0.965153	0.00180035	0.996514	1.82115e-05	0.976832	0.000798885	0.970645	0.00127996
ENSMUSG00000085148.2	Mir22hg	ENSMUSG00000030966.14	Trim21	0.965782	0.00173629	0.996063	2.32186e-05	0.950813	0.00356949	0.988935	0.000182982
ENSMUSG00000085148.2	Mir22hg	ENSMUSG00000000275.17	Trim25	0.958604	0.00253496	0.984757	0.00034674	0.921873	0.00891726	0.952323	0.00335547
ENSMUSG00000085148.2	Mir22hg	ENSMUSG00000024424.16	Ttc39c	0.991318	0.000112744	0.995673	2.80457e-05	0.946946	0.00414744	0.99219	9.12467e-05
ENSMUSG00000097418.8	Mir155hg	ENSMUSG00000022126.7	Acod1	0.987283	0.00024154	0.994396	4.70126e-05	0.98986	0.000153722	0.977389	0.000761117
ENSMUSG00000097418.8	Mir155hg	ENSMUSG00000018796.14	Acsl1	0.990894	0.000124	0.984223	0.000371419	0.993945	5.4888e-05	0.941096	0.00510229
ENSMUSG00000097418.8	Mir155hg	ENSMUSG00000006403.14	Adamts4	0.960748	0.00228087	0.997896	6.63364e-06	0.969296	0.00139962	0.970595	0.00128425
ENSMUSG00000097418.8	Mir155hg	ENSMUSG00000018500.3	Adora2b	0.978707	0.000675239	0.968627	0.00146098	0.936775	0.00586969	0.995413	3.15105e-05
ENSMUSG00000097418.8	Mir155hg	ENSMUSG00000042759.13	Apobr	0.964439	0.00187442	0.986206	0.000284085	0.986631	0.000266915	0.925143	0.0081957
ENSMUSG00000097418.8	Mir155hg	ENSMUSG00000021895.11	Arhgef3	0.986505	0.000271935	0.990859	0.000124954	0.976609	0.000814295	0.945104	0.00443764
ENSMUSG00000097418.8	Mir155hg	ENSMUSG00000099974.2	Bcl2a1d	0.965126	0.00180313	0.99885	1.98157e-06	0.990731	0.000128479	0.986472	0.000273277
ENSMUSG00000097418.8	Mir155hg	ENSMUSG00000032000.18	Birc3	0.979059	0.000653224	0.999506	3.66226e-07	0.968263	0.00149484	0.992555	8.29422e-05
ENSMUSG00000097418.8	Mir155hg	ENSMUSG00000027555.9	Car13	0.949294	0.00379148	0.987802	0.000222272	0.950874	0.00356077	0.971576	0.00120043
ENSMUSG00000097418.8	Mir155hg	ENSMUSG00000018930.4	Ccl4	0.95916	0.00246778	0.989662	0.000159747	0.991296	0.000113311	0.949035	0.00383
ENSMUSG00000097418.8	Mir155hg	ENSMUSG00000043953.13	Ccrl2	0.968543	0.00146874	0.993655	6.02611e-05	0.996812	1.52255e-05	0.947986	0.0039878
ENSMUSG00000097418.8	Mir155hg	ENSMUSG00000017652.17	Cd40	0.985847	0.000299059	0.992305	8.85823e-05	0.966309	0.0016835	0.984476	0.000359634
ENSMUSG00000097418.8	Mir155hg	ENSMUSG00000023067.15	Cdkn1a	0.979523	0.000624683	0.989996	0.000149615	0.954121	0.00310902	0.944134	0.00459436
ENSMUSG00000097418.8	Mir155hg	ENSMUSG00000024754.14	Cemip2	0.975213	0.00091399	0.993138	7.04765e-05	0.964947	0.0018215	0.978007	0.000720249
ENSMUSG00000097418.8	Mir155hg	ENSMUSG00000026031.16	Cflar	0.997269	1.11771e-05	0.992764	7.83521e-05	0.98394	0.000384838	0.976703	0.000807825
ENSMUSG00000097418.8	Mir155hg	ENSMUSG00000030142.11	Clec4e	0.985392	0.00031854	0.998466	3.52583e-06	0.991126	0.000117778	0.939339	0.00540794
ENSMUSG00000097418.8	Mir155hg	ENSMUSG00000020841.6	Cpd	0.977064	0.000783025	0.99572	2.7442e-05	0.923479	0.00855908	0.993854	5.65419e-05
ENSMUSG00000097418.8	Mir155hg	ENSMUSG00000038067.3	Csf3	0.976219	0.000841596	0.985881	0.000297602	0.975292	0.000908181	0.921489	0.00900407
ENSMUSG00000097418.8	Mir155hg	ENSMUSG00000015340.11	Cybb	0.95899	0.0024882	0.998581	3.0203e-06	0.99622	2.14086e-05	0.917863	0.00984263
ENSMUSG00000097418.8	Mir155hg	ENSMUSG00000035107.14	Dcbld2	0.98585	0.000298901	0.99427	4.91602e-05	0.945741	0.00433619	0.965312	0.001784
ENSMUSG00000097418.8	Mir155hg	ENSMUSG00000049502.18	Dtx3l	0.992017	9.53312e-05	0.995291	3.32131e-05	0.974122	0.000995836	0.951284	0.0035021
ENSMUSG00000097418.8	Mir155hg	ENSMUSG00000024778.14	Fas	0.993024	7.28313e-05	0.951932	0.0034103	0.932649	0.00665152	0.990951	0.000122453
ENSMUSG00000097418.8	Mir155hg	ENSMUSG00000025278.10	Flnb	0.979943	0.000599389	0.989725	0.000157834	0.936163	0.00598272	0.960347	0.00232738
ENSMUSG00000097418.8	Mir155hg	ENSMUSG00000037580.11	Gch1	0.968446	0.0014778	0.989413	0.000167519	0.994706	4.19629e-05	0.949266	0.00379566
ENSMUSG00000097418.8	Mir155hg	ENSMUSG00000045502.7	Hcar2	0.976781	0.000802451	0.993502	6.32067e-05	0.972741	0.00110447	0.994349	4.7816e-05
ENSMUSG00000097418.8	Mir155hg	ENSMUSG00000037405.9	Icam1	0.955371	0.00294313	0.985797	0.000301136	0.950264	0.00364904	0.920941	0.00912834
ENSMUSG00000097418.8	Mir155hg	ENSMUSG00000027398.14	Il1b	0.978053	0.000717224	0.998914	1.76841e-06	0.993702	5.93662e-05	0.935601	0.00608727
ENSMUSG00000097418.8	Mir155hg	ENSMUSG00000060477.15	Irak2	0.927129	0.00777187	0.992111	9.31149e-05	0.951498	0.00347165	0.961031	0.00224829
ENSMUSG00000097418.8	Mir155hg	ENSMUSG00000020227.11	Irak3	0.934592	0.00627738	0.996799	1.53555e-05	0.942016	0.00494571	0.987641	0.000228158
ENSMUSG00000097418.8	Mir155hg	ENSMUSG00000018899.18	Irf1	0.965094	0.00180642	0.994925	3.85629e-05	0.969016	0.00142515	0.960557	0.00230299
ENSMUSG00000097418.8	Mir155hg	ENSMUSG00000039236.19	Isg20	0.947899	0.00400113	0.98217	0.000474009	0.980265	0.000580367	0.920705	0.00918218
ENSMUSG00000097418.8	Mir155hg	ENSMUSG00000024789.14	Jak2	0.934713	0.00625449	0.992829	7.69528e-05	0.946803	0.00416956	0.940467	0.0052107
ENSMUSG00000097418.8	Mir155hg	ENSMUSG00000044350.15	Lacc1	0.978584	0.000683052	0.996911	1.42994e-05	0.953791	0.00315356	0.963435	0.00198105
ENSMUSG00000097418.8	Mir155hg	ENSMUSG00000112023.2	Lilr4b	0.944462	0.00454098	0.997718	7.80495e-06	0.976404	0.00082856	0.926919	0.00781611
ENSMUSG00000097418.8	Mir155hg	ENSMUSG00000032688.10	Malt1	0.94619	0.00426544	0.999192	9.80226e-07	0.974612	0.000958662	0.934716	0.00625384
ENSMUSG00000097418.8	Mir155hg	ENSMUSG00000029490.5	Mfsd7a	0.996616	1.7159e-05	0.986001	0.000292576	0.97375	0.00102457	0.971617	0.00119695
ENSMUSG00000097418.8	Mir155hg	ENSMUSG00000030269.15	Mtmr14	0.92196	0.00889776	0.991225	0.000115154	0.930356	0.00710655	0.977305	0.00076673
ENSMUSG00000097418.8	Mir155hg	ENSMUSG00000031652.12	N4bp1	0.992824	7.70639e-05	0.994379	4.73113e-05	0.977881	0.000728458	0.967647	0.00155314
ENSMUSG00000097418.8	Mir155hg	ENSMUSG00000028163.18	Nfkb1	0.978876	0.000664637	0.988767	0.000188554	0.973672	0.00103065	0.980078	0.000591403
ENSMUSG00000097418.8	Mir155hg	ENSMUSG00000025225.16	Nfkb2	0.972899	0.00109178	0.985482	0.000314649	0.932209	0.0067377	0.992771	7.8206e-05
ENSMUSG00000097418.8	Mir155hg	ENSMUSG00000021025.9	Nfkbia	0.966969	0.00161851	0.991548	0.000106851	0.954374	0.00307506	0.963976	0.0019232
ENSMUSG00000097418.8	Mir155hg	ENSMUSG00000023947.9	Nfkbie	0.978256	0.000704074	0.998363	4.0187e-06	0.917581	0.00990952	0.998286	4.40574e-06
ENSMUSG00000097418.8	Mir155hg	ENSMUSG00000032691.15	Nlrp3	0.987329	0.000239814	0.995139	3.53816e-05	0.991045	0.00011994	0.984938	0.000338605
ENSMUSG00000097418.8	Mir155hg	ENSMUSG00000055994.16	Nod2	0.955371	0.00294324	0.987049	0.000250523	0.982861	0.000438116	0.988251	0.000206235
ENSMUSG00000097418.8	Mir155hg	ENSMUSG00000020826.10	Nos2	0.985612	0.000309041	0.97203	0.00116256	0.922361	0.00880768	0.963898	0.00193154
ENSMUSG00000097418.8	Mir155hg	ENSMUSG00000030717.10	Nupr1	0.956233	0.00283142	0.983001	0.000430996	0.995342	3.25011e-05	0.98808	0.000212273
ENSMUSG00000097418.8	Mir155hg	ENSMUSG00000066861.15	Oas1g	0.973844	0.00101722	0.989294	0.000171317	0.971395	0.00121569	0.975067	0.000924724
ENSMUSG00000097418.8	Mir155hg	ENSMUSG00000029561.18	Oasl2	0.99218	9.14913e-05	0.994191	5.05231e-05	0.947634	0.00404147	0.924295	0.0083799
ENSMUSG00000097418.8	Mir155hg	ENSMUSG00000041153.10	Osgin2	0.950873	0.00356091	0.99714	1.22537e-05	0.995379	3.19747e-05	0.99623	2.12973e-05
ENSMUSG00000097418.8	Mir155hg	ENSMUSG00000038507.7	Parp12	0.981555	0.000507204	0.99071	0.000129059	0.957683	0.0026482	0.937959	0.00565426
ENSMUSG00000097418.8	Mir155hg	ENSMUSG00000034422.15	Parp14	0.96136	0.0022107	0.995713	2.75339e-05	0.993958	5.46511e-05	0.948477	0.00391349
ENSMUSG00000097418.8	Mir155hg	ENSMUSG00000022906.16	Parp9	0.980276	0.000579739	0.99477	4.09584e-05	0.962752	0.00205527	0.952526	0.00332719
ENSMUSG00000097418.8	Mir155hg	ENSMUSG00000028525.17	Pde4b	0.984821	0.00034385	0.997264	1.12191e-05	0.979907	0.000601548	0.980309	0.000577809
ENSMUSG00000097418.8	Mir155hg	ENSMUSG00000020134.14	Peli1	0.985381	0.000319009	0.995809	2.63116e-05	0.928073	0.00757411	0.978832	0.000667392
ENSMUSG00000097418.8	Mir155hg	ENSMUSG00000024014.9	Pim1	0.935789	0.00605229	0.990202	0.000143517	0.993242	6.83584e-05	0.95753	0.00266722
ENSMUSG00000097418.8	Mir155hg	ENSMUSG00000021701.9	Plk2	0.984907	0.000339969	0.996693	1.63893e-05	0.955469	0.00293031	0.959749	0.00239764
ENSMUSG00000097418.8	Mir155hg	ENSMUSG00000038151.14	Prdm1	0.934639	0.00626841	0.994619	4.33541e-05	0.959341	0.00244609	0.965868	0.00172762
ENSMUSG00000097418.8	Mir155hg	ENSMUSG00000027611.13	Procr	0.959474	0.0024303	0.98424	0.00037059	0.929521	0.00727598	0.97626	0.00083871
ENSMUSG00000097418.8	Mir155hg	ENSMUSG00000025429.10	Pstpip2	0.98221	0.000471933	0.988066	0.000212786	0.938865	0.00549199	0.92156	0.00898793
ENSMUSG00000097418.8	Mir155hg	ENSMUSG00000032487.9	Ptgs2	0.970492	0.00129327	0.992793	7.77345e-05	0.989528	0.000163909	0.956708	0.00277076
ENSMUSG00000097418.8	Mir155hg	ENSMUSG00000031488.15	Rab11fip1	0.991426	0.000109947	0.993416	6.48717e-05	0.994703	4.2019e-05	0.999314	7.0644e-07
ENSMUSG00000097418.8	Mir155hg	ENSMUSG00000031504.7	Rab20	0.946737	0.00417988	0.993862	5.63943e-05	0.929122	0.00735753	0.993656	6.02477e-05
ENSMUSG00000097418.8	Mir155hg	ENSMUSG00000062232.15	Rapgef2	0.998899	1.81739e-06	0.989495	0.000164952	0.962049	0.00213304	0.944873	0.00447476
ENSMUSG00000097418.8	Mir155hg	ENSMUSG00000020275.10	Rel	0.956314	0.00282102	0.991363	0.000111583	0.990688	0.000129668	0.948519	0.00390717
ENSMUSG00000097418.8	Mir155hg	ENSMUSG00000020806.16	Rhbdf2	0.951577	0.00346039	0.97613	0.000847862	0.980531	0.000564859	0.933765	0.00643542
ENSMUSG00000097418.8	Mir155hg	ENSMUSG00000041135.16	Ripk2	0.955888	0.00287585	0.989129	0.000176634	0.986034	0.000291214	0.944036	0.0046103
ENSMUSG00000097418.8	Mir155hg	ENSMUSG00000028793.16	Rnf19b	0.949892	0.00370333	0.988914	0.00018368	0.944729	0.00449785	0.943123	0.00476043
ENSMUSG00000097418.8	Mir155hg	ENSMUSG00000070327.15	Rnf213	0.969107	0.00141687	0.994428	4.64788e-05	0.971488	0.00120779	0.946571	0.00420578
ENSMUSG00000097418.8	Mir155hg	ENSMUSG00000017009.4	Sdc4	0.98149	0.000510744	0.989927	0.000151694	0.98817	0.000209112	0.989453	0.000166259
ENSMUSG00000097418.8	Mir155hg	ENSMUSG00000038332.14	Sesn1	-0.973409	0.00105119	-0.963779	0.00194418	-0.948177	0.00395889	-0.96814	0.00150641
ENSMUSG00000097418.8	Mir155hg	ENSMUSG00000036067.13	Slc2a6	0.948475	0.00391381	0.987932	0.000217567	0.92364	0.00852367	0.940166	0.00526302
ENSMUSG00000097418.8	Mir155hg	ENSMUSG00000027737.11	Slc7a11	0.953749	0.00315929	0.997635	8.38424e-06	0.945274	0.00441042	0.960491	0.00231065
ENSMUSG00000097418.8	Mir155hg	ENSMUSG00000031596.16	Slc7a2	0.990403	0.000137721	0.995955	2.45122e-05	0.987258	0.000242497	0.947019	0.00413613
ENSMUSG00000097418.8	Mir155hg	ENSMUSG00000072620.4	Slfn2	0.979738	0.000611641	0.995998	2.39919e-05	0.985108	0.000331025	0.990509	0.00013469
ENSMUSG00000097418.8	Mir155hg	ENSMUSG00000038301.16	Snx10	0.986485	0.00027274	0.999251	8.42221e-07	0.977884	0.000728298	0.965842	0.00173024
ENSMUSG00000097418.8	Mir155hg	ENSMUSG00000053113.4	Socs3	0.969593	0.00137282	0.980356	0.00057505	0.965272	0.00178815	0.949889	0.0037038
ENSMUSG00000097418.8	Mir155hg	ENSMUSG00000006818.6	Sod2	0.983353	0.000413393	0.996967	1.37889e-05	0.992194	9.11579e-05	0.982985	0.000431805
ENSMUSG00000097418.8	Mir155hg	ENSMUSG00000015837.16	Sqstm1	0.969193	0.00140902	0.996944	1.39978e-05	0.974461	0.000970034	0.981546	0.000507691
ENSMUSG00000097418.8	Mir155hg	ENSMUSG00000027646.16	Src	0.980174	0.000585735	0.976326	0.000834082	0.933213	0.00654177	0.958887	0.00250066
ENSMUSG00000097418.8	Mir155hg	ENSMUSG00000013846.11	St3gal1	0.994006	5.37862e-05	0.995449	3.10163e-05	0.957519	0.00266862	0.969725	0.00136102
ENSMUSG00000097418.8	Mir155hg	ENSMUSG00000040033.17	Stat2	0.983065	0.00042774	0.992282	8.91268e-05	0.94503	0.00444956	0.921741	0.00894695
ENSMUSG00000097418.8	Mir155hg	ENSMUSG00000039232.13	Stx11	0.934173	0.00635721	0.99937	5.95913e-07	0.966928	0.00162256	0.9774	0.000760375
ENSMUSG00000097418.8	Mir155hg	ENSMUSG00000033450.9	Tagap	0.985147	0.000329278	0.984962	0.000337534	0.947942	0.00399445	0.921385	0.00902753
ENSMUSG00000097418.8	Mir155hg	ENSMUSG00000019850.12	Tnfaip3	0.997062	1.29394e-05	0.997574	8.81951e-06	0.962879	0.00204141	0.975441	0.00089733
ENSMUSG00000097418.8	Mir155hg	ENSMUSG00000028599.11	Tnfrsf1b	0.983176	0.00042217	0.987337	0.000239528	0.986354	0.000278065	0.98001	0.000595417
ENSMUSG00000097418.8	Mir155hg	ENSMUSG00000028602.13	Tnfrsf8	0.974094	0.000997972	0.997515	9.25616e-06	0.961589	0.00218477	0.991446	0.000109433
ENSMUSG00000097418.8	Mir155hg	ENSMUSG00000060519.12	Tor3a	0.968355	0.00148625	0.988589	0.000194588	0.947973	0.00398975	0.953132	0.00324339
ENSMUSG00000097418.8	Mir155hg	ENSMUSG00000026875.15	Traf1	0.97725	0.000770437	0.992013	9.5439e-05	0.95743	0.00267974	0.988385	0.000201587
ENSMUSG00000097418.8	Mir155hg	ENSMUSG00000030966.14	Trim21	0.978561	0.000684497	0.993592	6.14709e-05	0.965907	0.00172373	0.93566	0.0060763
ENSMUSG00000097418.8	Mir155hg	ENSMUSG00000043279.10	Trim56	0.947999	0.00398579	0.994125	5.16714e-05	0.987207	0.000244447	0.935388	0.00612716
ENSMUSG00000097418.8	Mir155hg	ENSMUSG00000035164.9	Zc3h12c	0.974997	0.000929912	0.999481	4.03396e-07	0.94922	0.00380251	0.973332	0.00105732
ENSMUSG00000097418.8	Mir155hg	ENSMUSG00000039501.15	Znfx1	0.973818	0.00101925	0.994384	4.72277e-05	0.964526	0.00186531	0.965979	0.00171648
ENSMUSG00000074813.15	Morrbid	ENSMUSG00000089929.2	Bcl2a1b	0.924629	0.00830717	0.997908	6.55873e-06	0.918135	0.00977855	0.959802	0.00239134
ENSMUSG00000074813.15	Morrbid	ENSMUSG00000019122.9	Ccl9	0.950516	0.00361237	0.994299	4.86676e-05	0.969271	0.00140185	0.958602	0.00253525
ENSMUSG00000074813.15	Morrbid	ENSMUSG00000015340.11	Cybb	0.969243	0.00140445	0.995226	3.41309e-05	0.984288	0.00036838	0.925354	0.00815011
ENSMUSG00000074813.15	Morrbid	ENSMUSG00000050549.9	Fam241a	0.955327	0.00294899	0.997836	7.01843e-06	0.987408	0.000236828	0.960122	0.00235365
ENSMUSG00000074813.15	Morrbid	ENSMUSG00000039934.13	Gsap	0.967403	0.0015765	0.990151	0.000145036	0.984672	0.000350626	0.965342	0.00178092
ENSMUSG00000074813.15	Morrbid	ENSMUSG00000032688.10	Malt1	0.948897	0.00385048	0.997762	7.50597e-06	0.970435	0.00129823	0.920603	0.00920563
ENSMUSG00000074813.15	Morrbid	ENSMUSG00000030162.15	Olr1	0.924411	0.00835463	0.994802	4.04529e-05	0.920666	0.00919123	0.943243	0.00474068
ENSMUSG00000074813.15	Morrbid	ENSMUSG00000021930.15	Spryd7	0.930934	0.00699048	0.99952	3.4533e-07	0.993188	6.94392e-05	0.939367	0.00540316
ENSMUSG00000074813.15	Morrbid	ENSMUSG00000064289.16	Tank	0.934282	0.00633645	0.995804	2.63669e-05	0.977377	0.000761913	0.966085	0.00170586
ENSMUSG00000086327.3	Slfn5os	ENSMUSG00000043953.13	Ccrl2	0.943575	0.00468581	0.997722	7.77925e-06	0.962668	0.00206453	0.928362	0.0075141
ENSMUSG00000086327.3	Slfn5os	ENSMUSG00000028270.13	Gbp2	0.949376	0.00377926	0.999667	1.66676e-07	0.966785	0.00163655	0.985646	0.000307569
ENSMUSG00000086327.3	Slfn5os	ENSMUSG00000028268.15	Gbp3	0.924844	0.00826031	0.999901	1.47946e-08	0.983865	0.000388383	0.979376	0.000633635
ENSMUSG00000086327.3	Slfn5os	ENSMUSG00000105504.5	Gbp5	0.943135	0.00475848	0.997891	6.66627e-06	0.977653	0.000743506	0.945027	0.00445006
ENSMUSG00000086327.3	Slfn5os	ENSMUSG00000040253.16	Gbp7	0.919023	0.00957053	0.998795	2.1766e-06	0.979167	0.000646508	0.923147	0.00863265
ENSMUSG00000086327.3	Slfn5os	ENSMUSG00000029798.12	Herc6	0.940404	0.0052217	0.998455	3.57709e-06	0.969883	0.00134694	0.956098	0.00284879
ENSMUSG00000086327.3	Slfn5os	ENSMUSG00000073489.7	Ifi204	0.944529	0.00453025	0.995225	3.41462e-05	0.975876	0.000865925	0.979256	0.000641016
ENSMUSG00000086327.3	Slfn5os	ENSMUSG00000026536.10	Ifi211	0.928397	0.00750696	0.998769	2.2727e-06	0.946684	0.00418811	0.942589	0.00484941
ENSMUSG00000086327.3	Slfn5os	ENSMUSG00000026896.15	Ifih1	0.954093	0.00311274	0.997468	9.60464e-06	0.989552	0.000163185	0.924883	0.00825202
ENSMUSG00000086327.3	Slfn5os	ENSMUSG00000034459.9	Ifit1	0.956808	0.00275807	0.997996	6.01835e-06	0.979349	0.000635294	0.936585	0.00590471
ENSMUSG00000086327.3	Slfn5os	ENSMUSG00000045932.13	Ifit2	0.939578	0.00536592	0.999329	6.75483e-07	0.944176	0.00458744	0.945401	0.00439018
ENSMUSG00000086327.3	Slfn5os	ENSMUSG00000062488.10	Ifit3b	0.957793	0.00263449	0.999688	1.46078e-07	0.929903	0.00719818	0.924893	0.00824966
ENSMUSG00000086327.3	Slfn5os	ENSMUSG00000031712.11	Il15	0.930113	0.00715572	0.995205	3.44335e-05	0.971676	0.00119201	0.965765	0.00173802
ENSMUSG00000086327.3	Slfn5os	ENSMUSG00000044701.6	Il27	0.926662	0.00787038	0.999552	3.00478e-07	0.986956	0.000254108	0.950558	0.0036063
ENSMUSG00000086327.3	Slfn5os	ENSMUSG00000035692.8	Isg15	0.924085	0.0084258	0.99755	8.99277e-06	0.99492	3.86408e-05	0.933118	0.00656021
ENSMUSG00000086327.3	Slfn5os	ENSMUSG00000039236.19	Isg20	0.941452	0.00504152	0.998606	2.91398e-06	0.959822	0.002389	0.987928	0.000217719
ENSMUSG00000086327.3	Slfn5os	ENSMUSG00000024789.14	Jak2	0.951574	0.00346081	0.997902	6.5967e-06	0.9801	0.000590051	0.956553	0.00279049
ENSMUSG00000086327.3	Slfn5os	ENSMUSG00000079419.5	Ms4a6c	0.941536	0.00502709	0.990506	0.000134778	0.924133	0.00841529	0.966308	0.00168364
ENSMUSG00000086327.3	Slfn5os	ENSMUSG00000030717.10	Nupr1	0.927488	0.00769643	0.993248	6.8235e-05	0.963526	0.00197131	0.941695	0.00500015
ENSMUSG00000086327.3	Slfn5os	ENSMUSG00000034422.15	Parp14	0.937767	0.0056889	0.99779	7.32386e-06	0.968952	0.00143104	0.984879	0.000341222
ENSMUSG00000086327.3	Slfn5os	ENSMUSG00000022906.16	Parp9	0.93544	0.0061175	0.998906	1.79467e-06	0.993094	7.13738e-05	0.96603	0.00171137
ENSMUSG00000086327.3	Slfn5os	ENSMUSG00000028525.17	Pde4b	0.9322	0.00673948	0.996616	1.71595e-05	0.986871	0.000257408	0.924549	0.00832453
ENSMUSG00000086327.3	Slfn5os	ENSMUSG00000020134.14	Peli1	0.920063	0.00932943	0.995375	3.20388e-05	0.942891	0.00479909	0.940468	0.00521055
ENSMUSG00000086327.3	Slfn5os	ENSMUSG00000035208.17	Slfn8	0.956954	0.00273958	0.998257	4.5555e-06	0.98089	0.00054429	0.980948	0.000541023
ENSMUSG00000086327.3	Slfn5os	ENSMUSG00000070031.12	Sp140	0.963453	0.00197914	0.99862	2.85373e-06	0.980675	0.00055659	0.969004	0.00142623

## Sheet: mouse M2
DE lncRNAs and predicted trans-target genes in mouse M2 microglia activation
LncRNA		mRNA		GSE70383
Gene_id	Symbol	Gene_id	Symbol	Corr	P-value
ENSMUSG00000090570.2	Gm17041	ENSMUSG00000043008.10	Klhl6	-0.929862	9.72194e-05
ENSMUSG00000090570.2	Gm17041	ENSMUSG00000045658.17	Pid1	-0.948553	2.87963e-05
ENSMUSG00000117964.2	Gm36043	ENSMUSG00000019987.10	Arg1	0.891251	0.000535599
ENSMUSG00000117964.2	Gm36043	ENSMUSG00000024610.16	Cd74	0.870563	0.0010474
ENSMUSG00000117964.2	Gm36043	ENSMUSG00000047222.8	Rnase2a	0.909088	0.000267473
ENSMUSG00000117964.2	Gm36043	ENSMUSG00000040522.6	Tlr8	0.897219	0.000430565
ENSMUSG00000117964.2	Gm36043	ENSMUSG00000060044.9	Tmem26	0.895862	0.00045299
ENSMUSG00000090386.11	Mir99ahg	ENSMUSG00000028121.9	Bcar3	0.866211	0.00118897
ENSMUSG00000090386.11	Mir99ahg	ENSMUSG00000024164.16	C3	0.875155	0.000911724
ENSMUSG00000090386.11	Mir99ahg	ENSMUSG00000016496.8	Cd274	0.852419	0.00172997
ENSMUSG00000090386.11	Mir99ahg	ENSMUSG00000024610.16	Cd74	0.852278	0.00173627
ENSMUSG00000090386.11	Mir99ahg	ENSMUSG00000043832.14	Clec4a3	0.867799	0.0011358
ENSMUSG00000090386.11	Mir99ahg	ENSMUSG00000090799.3	Klhl33	0.874405	0.000932974
ENSMUSG00000090386.11	Mir99ahg	ENSMUSG00000024696.10	Lpxn	0.871464	0.00101968
ENSMUSG00000090386.11	Mir99ahg	ENSMUSG00000040950.14	Mgl2	0.877968	0.000835247
ENSMUSG00000090386.11	Mir99ahg	ENSMUSG00000050578.11	Mmp13	0.92755	0.000110372
ENSMUSG00000090386.11	Mir99ahg	ENSMUSG00000026712.4	Mrc1	0.891943	0.000522562
ENSMUSG00000090386.11	Mir99ahg	ENSMUSG00000047250.14	Ptgs1	0.889458	0.000570528
ENSMUSG00000090386.11	Mir99ahg	ENSMUSG00000047222.8	Rnase2a	0.852082	0.0017451
ENSMUSG00000090386.11	Mir99ahg	ENSMUSG00000047735.15	Samd9l	0.863951	0.00126775
ENSMUSG00000090386.11	Mir99ahg	ENSMUSG00000031596.16	Slc7a2	0.912445	0.000231064
ENSMUSG00000090386.11	Mir99ahg	ENSMUSG00000032870.9	Smap2	0.893405	0.000495757
ENSMUSG00000090386.11	Mir99ahg	ENSMUSG00000040522.6	Tlr8	0.853472	0.00168338
ENSMUSG00000090386.11	Mir99ahg	ENSMUSG00000060044.9	Tmem26	0.861879	0.00134324
ENSMUSG00000090386.11	Mir99ahg	ENSMUSG00000014547.11	Wdfy2	0.893893	0.000487026
